# Supplementary material for: Pyridoxal 5’-phosphate synthesis and salvage in Bacteria and Archaea: predicting pathway variant distributions and holes
Source: Microb Genom. 2023 Feb 2;9(2):mgen000926. doi: 10.1099/mgen.0.000926 (PMC9997740; doi:10.1099/mgen.0.000926)
Supplement: Supplementary material 2 [file mgen-9-926-s002.xlsx]

## Sheet: Sheet1
Table S1: List of PLP synthesis and salvage gene families analyzed
Enzyme	Functional Description	EC number	KEGG KO number	COG familiy	Pfam	Panther family	Additionnal informations
de novo
DXS	1-deoxyxylulose 5-phosphate synthase	2.2.1.7	K01662	COG1154	PF02779, PF02780, PF13292	PTHR43322:SF5
Epd	erythrose 4-phosphate dehydrogenase	1.2.1.72	K03472	COG0057	PF00044, PF02800	PTHR43148:SF3
SerC/PdxF	3-phosphoserine aminotransferase	2.6.1.52	K00831	COG1932	PF00266	PTHR43247:SF1
SerC2, Sll1559	3-phosphoserine aminotransferase			COG0075	PF00266	PTHR21152:SF24
PdxA	4-phosphohydroxy-L-threonine dehydrogenase	1.1.1.262	K00097	COG1995	PF04166	PTHR30004
PdxB	4-phosphoerythronate dehydrogenase	1.1.1.290	K03473	COG0111	PF00389, PF02826, PF11890	PTHR42938:SF9
PdxR/F7XD40	4-phosphoerythronate dehydrogenase			COG0277	PF02913﻿, PF01565﻿	PTHR42934
PdxH	PNP oxidase	1.4.3.5	K00275	COG0259	PF01243, PF10590	PTHR10851
PdxI	PL reductase	1.1.1.65	K05275	COG0667	PF00248	PTHR43625:SF40
PdxJ	PNP synthase	2.6.99.2	K03474	COG0854	PF03740	PTHR30456
PdxS	PLP synthase subunit	4.3.3.6	K06215	COG0214	PF01680	PTHR31829
PdxT	glutaminase subunit	4.3.3.6	K08681	COG0311	PF01174﻿	PTHR31559
Salvage
PdxK	PL/PM/PN kinase	2.7.1.35	K00868	COG2240	PF08543	PTHR10534
PdxY	PL kinase	2.7.1.35	K00868	COG2240	PF08543	PTHR10534
ThiD2/PdxK	PL/PM/PN kinase	2.7.1.35	K00868	COG0351	PF08543	PTHR20858
YbhA	PLP phosphatase	3.1.3.74		COG0561	PF08282	PTHR10000:SF52
PdxI	PL reductase	1.1.1.65	K05275	COG0667	PF00248	PTHR43625:SF40
