# Supplementary material for: Pyridoxal 5’-phosphate synthesis and salvage in Bacteria and Archaea: predicting pathway variant distributions and holes
Source: Microb Genom. 2023 Feb 2;9(2):mgen000926. doi: 10.1099/mgen.0.000926 (PMC9997740; doi:10.1099/mgen.0.000926)
Supplement: Supplementary material 3 [file mgen-9-926-s003.xlsx]

## Sheet: Sheet1
Table S2: List of genomes analyzed with taxonomic information and accession numbers
Species Name	Taxonomic Id	Kingdom	Phylum	Lineage	NCBI ids (chromosomes + plasmids)
Auricoccus indicus	1817405	Bacteria	Bacilli	Bacteria;Firmicutes;Bacilli;Bacillales;Staphylococcaceae;Auricoccus	NZ_CP019573
Abiotrophia defectiva	46125	Bacteria	Bacilli	Bacteria;Firmicutes;Bacilli;Lactobacillales;Aerococcaceae;Abiotrophia	NZ_CP053988
Abyssogena phaseoliformis symbiont OG214 Bacteria.	596095	Bacteria	unclassified Bacteria	Bacteria;unclassified Bacteria;Abyssogena phaseoliformis symbiont	NZ_AP012977
Acidipropionibacterium acidipropionici	1748	Bacteria	Actinobacteria	Bacteria;Actinobacteria;Propionibacteriales;Propionibacteriaceae;Acidipropionibacterium	NZ_CP013126
Acidipropionibacterium acidipropionici	1748	Bacteria	Actinobacteria	Bacteria;Actinobacteria;Propionibacteriales;Propionibacteriaceae;Acidipropionibacterium	NZ_CP014352,NZ_CP014353
Acidipropionibacterium acidipropionici	1748	Bacteria	Actinobacteria	Bacteria;Actinobacteria;Propionibacteriales;Propionibacteriaceae;Acidipropionibacterium	NZ_CP015970
Acidipropionibacterium acidipropionici	1748	Bacteria	Actinobacteria	Bacteria;Actinobacteria;Propionibacteriales;Propionibacteriaceae;Acidipropionibacterium	NZ_CP019400
Acidipropionibacterium acidipropionici	1748	Bacteria	Actinobacteria	Bacteria;Actinobacteria;Propionibacteriales;Propionibacteriaceae;Acidipropionibacterium	NZ_CP031057
Acidipropionibacterium acidipropionici	1748	Bacteria	Actinobacteria	Bacteria;Actinobacteria;Propionibacteriales;Propionibacteriaceae;Acidipropionibacterium	NZ_CP040634
Acidipropionibacterium acidipropionici ATCC 4875	1748	Bacteria	Actinobacteria	Bacteria;Actinobacteria;Propionibacteriales;Propionibacteriaceae;Acidipropionibacterium	NC_019395
Acetobacter aceti	435	Bacteria	Alphaproteobacteria	Bacteria;Proteobacteria;Alphaproteobacteria;Rhodospirillales;Acetobacteraceae;Acetobacter;Acetobacter subgen. Acetobacter	NZ_CP014692
Acetobacter aceti	435	Bacteria	Alphaproteobacteria	Bacteria;Proteobacteria;Alphaproteobacteria;Rhodospirillales;Acetobacteraceae;Acetobacter;Acetobacter subgen. Acetobacter	NZ_AP023326,NZ_AP023328,NZ_AP023327,NZ_AP023329,NZ_AP023330
Acetobacter aceti NBRC 14818	435	Bacteria	Alphaproteobacteria	Bacteria;Proteobacteria;Alphaproteobacteria;Rhodospirillales;Acetobacteraceae;Acetobacter;Acetobacter subgen. Acetobacter	NZ_AP023410,NZ_AP023411,NZ_AP023412,NZ_AP023413,NZ_AP023414
Acidianus ambivalens	2283	Archaea	Crenarchaeota	Archaea;Crenarchaeota;Thermoprotei;Sulfolobales;Sulfolobaceae;Acidianus	NZ_CP045482
Acetohalobium arabaticum DSM 5501	28187	Bacteria	Clostridia	Bacteria;Firmicutes;Clostridia;Halanaerobiales;Halobacteroidaceae;Acetohalobium	NC_014378
Acetobacter ascendens	481146	Bacteria	Alphaproteobacteria	Bacteria;Proteobacteria;Alphaproteobacteria;Rhodospirillales;Acetobacteraceae;Acetobacter	NZ_CP015164,NZ_CP015165,NZ_CP015166,NZ_CP015167
Acetobacter ascendens	481146	Bacteria	Alphaproteobacteria	Bacteria;Proteobacteria;Alphaproteobacteria;Rhodospirillales;Acetobacteraceae;Acetobacter	NZ_CP015168,NZ_CP015169,NZ_CP015170,NZ_CP015171
Acetobacter ascendens	481146	Bacteria	Alphaproteobacteria	Bacteria;Proteobacteria;Alphaproteobacteria;Rhodospirillales;Acetobacteraceae;Acetobacter	NZ_CP021524,NZ_CP021525,NZ_CP021526,NZ_CP021527
Acidovorax avenae subsp. avenae ATCC 19860	80867	Bacteria	Betaproteobacteria	Bacteria;Proteobacteria;Betaproteobacteria;Burkholderiales;Comamonadaceae;Acidovorax	NC_015138
Acholeplasma axanthum	29552	Bacteria	Tenericutes	Bacteria;Tenericutes;Mollicutes;Acholeplasmatales;Acholeplasmataceae;Acholeplasma	NZ_LR215048
Acinetobacter baylyi ADP1	202950	Bacteria	Gammaproteobacteria	Bacteria;Proteobacteria;Gammaproteobacteria;Pseudomonadales;Moraxellaceae;Acinetobacter	NC_005966
Acinetobacter baumannii	470	Bacteria	Gammaproteobacteria	Bacteria;Proteobacteria;Gammaproteobacteria;Pseudomonadales;Moraxellaceae;Acinetobacter;Acinetobacter calcoaceticus/baumannii complex	NZ_CP007535,NZ_CP008851,NZ_CP008850
Acinetobacter baumannii	470	Bacteria	Gammaproteobacteria	Bacteria;Proteobacteria;Gammaproteobacteria;Pseudomonadales;Moraxellaceae;Acinetobacter;Acinetobacter calcoaceticus/baumannii complex	NZ_CP009256
Acinetobacter baumannii	470	Bacteria	Gammaproteobacteria	Bacteria;Proteobacteria;Gammaproteobacteria;Pseudomonadales;Moraxellaceae;Acinetobacter;Acinetobacter calcoaceticus/baumannii complex	NZ_CP009257
Acinetobacter baumannii	470	Bacteria	Gammaproteobacteria	Bacteria;Proteobacteria;Gammaproteobacteria;Pseudomonadales;Moraxellaceae;Acinetobacter;Acinetobacter calcoaceticus/baumannii complex	NZ_CP009534
Acinetobacter baumannii	470	Bacteria	Gammaproteobacteria	Bacteria;Proteobacteria;Gammaproteobacteria;Pseudomonadales;Moraxellaceae;Acinetobacter;Acinetobacter calcoaceticus/baumannii complex	NZ_CP010397,NZ_CP010398,NZ_CP010399,NZ_CP010400
Acinetobacter baumannii	470	Bacteria	Gammaproteobacteria	Bacteria;Proteobacteria;Gammaproteobacteria;Pseudomonadales;Moraxellaceae;Acinetobacter;Acinetobacter calcoaceticus/baumannii complex	NZ_AP014649,NZ_AP014650
Acinetobacter baumannii	470	Bacteria	Gammaproteobacteria	Bacteria;Proteobacteria;Gammaproteobacteria;Pseudomonadales;Moraxellaceae;Acinetobacter;Acinetobacter calcoaceticus/baumannii complex	NZ_CP010781,NZ_CP010782
Acinetobacter baumannii	470	Bacteria	Gammaproteobacteria	Bacteria;Proteobacteria;Gammaproteobacteria;Pseudomonadales;Moraxellaceae;Acinetobacter;Acinetobacter calcoaceticus/baumannii complex	NZ_CP015483,NZ_CP015484,NZ_CP015485,NZ_CP015486
Acinetobacter baumannii	470	Bacteria	Gammaproteobacteria	Bacteria;Proteobacteria;Gammaproteobacteria;Pseudomonadales;Moraxellaceae;Acinetobacter;Acinetobacter calcoaceticus/baumannii complex	NZ_CP008706,NZ_CP008707,NZ_CP008708,NZ_CP008709
Acinetobacter baumannii	470	Bacteria	Gammaproteobacteria	Bacteria;Proteobacteria;Gammaproteobacteria;Pseudomonadales;Moraxellaceae;Acinetobacter;Acinetobacter calcoaceticus/baumannii complex	NZ_CP010779,NZ_CP010780
Acinetobacter baumannii	470	Bacteria	Gammaproteobacteria	Bacteria;Proteobacteria;Gammaproteobacteria;Pseudomonadales;Moraxellaceae;Acinetobacter;Acinetobacter calcoaceticus/baumannii complex	NZ_CP021342
Acinetobacter baumannii	470	Bacteria	Gammaproteobacteria	Bacteria;Proteobacteria;Gammaproteobacteria;Pseudomonadales;Moraxellaceae;Acinetobacter;Acinetobacter calcoaceticus/baumannii complex	NZ_CP012006,NZ_CP012007,NZ_CP012008
Acinetobacter baumannii	470	Bacteria	Gammaproteobacteria	Bacteria;Proteobacteria;Gammaproteobacteria;Pseudomonadales;Moraxellaceae;Acinetobacter;Acinetobacter calcoaceticus/baumannii complex	NZ_CP012004,NZ_CP012005
Acinetobacter baumannii	470	Bacteria	Gammaproteobacteria	Bacteria;Proteobacteria;Gammaproteobacteria;Pseudomonadales;Moraxellaceae;Acinetobacter;Acinetobacter calcoaceticus/baumannii complex	NZ_CP021347,NZ_CP021348
Acinetobacter baumannii	470	Bacteria	Gammaproteobacteria	Bacteria;Proteobacteria;Gammaproteobacteria;Pseudomonadales;Moraxellaceae;Acinetobacter;Acinetobacter calcoaceticus/baumannii complex	NZ_LN868200
Acinetobacter baumannii	470	Bacteria	Gammaproteobacteria	Bacteria;Proteobacteria;Gammaproteobacteria;Pseudomonadales;Moraxellaceae;Acinetobacter;Acinetobacter calcoaceticus/baumannii complex	NZ_CP012952,NZ_CP012956,NZ_CP012955,NZ_CP012954,NZ_CP012953
Acinetobacter baumannii	470	Bacteria	Gammaproteobacteria	Bacteria;Proteobacteria;Gammaproteobacteria;Pseudomonadales;Moraxellaceae;Acinetobacter;Acinetobacter calcoaceticus/baumannii complex	NZ_LN865143,NZ_LN865144
Acinetobacter baumannii	470	Bacteria	Gammaproteobacteria	Bacteria;Proteobacteria;Gammaproteobacteria;Pseudomonadales;Moraxellaceae;Acinetobacter;Acinetobacter calcoaceticus/baumannii complex	NZ_CP013924,NZ_CP013925
Acinetobacter baumannii	470	Bacteria	Gammaproteobacteria	Bacteria;Proteobacteria;Gammaproteobacteria;Pseudomonadales;Moraxellaceae;Acinetobacter;Acinetobacter calcoaceticus/baumannii complex	NZ_LN997846,NZ_LN997847
Acinetobacter baumannii	470	Bacteria	Gammaproteobacteria	Bacteria;Proteobacteria;Gammaproteobacteria;Pseudomonadales;Moraxellaceae;Acinetobacter;Acinetobacter calcoaceticus/baumannii complex	NZ_CP014215,NZ_CP014216,NZ_CP014217
Acinetobacter baumannii	470	Bacteria	Gammaproteobacteria	Bacteria;Proteobacteria;Gammaproteobacteria;Pseudomonadales;Moraxellaceae;Acinetobacter;Acinetobacter calcoaceticus/baumannii complex	NZ_CP014538
Acinetobacter baumannii	470	Bacteria	Gammaproteobacteria	Bacteria;Proteobacteria;Gammaproteobacteria;Pseudomonadales;Moraxellaceae;Acinetobacter;Acinetobacter calcoaceticus/baumannii complex	NZ_CP014539
Acinetobacter baumannii	470	Bacteria	Gammaproteobacteria	Bacteria;Proteobacteria;Gammaproteobacteria;Pseudomonadales;Moraxellaceae;Acinetobacter;Acinetobacter calcoaceticus/baumannii complex	NZ_CP014540
Acinetobacter baumannii	470	Bacteria	Gammaproteobacteria	Bacteria;Proteobacteria;Gammaproteobacteria;Pseudomonadales;Moraxellaceae;Acinetobacter;Acinetobacter calcoaceticus/baumannii complex	NZ_CP014541
Acinetobacter baumannii	470	Bacteria	Gammaproteobacteria	Bacteria;Proteobacteria;Gammaproteobacteria;Pseudomonadales;Moraxellaceae;Acinetobacter;Acinetobacter calcoaceticus/baumannii complex	NZ_CP014528
Acinetobacter baumannii	470	Bacteria	Gammaproteobacteria	Bacteria;Proteobacteria;Gammaproteobacteria;Pseudomonadales;Moraxellaceae;Acinetobacter;Acinetobacter calcoaceticus/baumannii complex	NZ_CP018664
Acinetobacter baumannii	470	Bacteria	Gammaproteobacteria	Bacteria;Proteobacteria;Gammaproteobacteria;Pseudomonadales;Moraxellaceae;Acinetobacter;Acinetobacter calcoaceticus/baumannii complex	NZ_CP015364,NZ_CP015366,NZ_CP015365
Acinetobacter baumannii	470	Bacteria	Gammaproteobacteria	Bacteria;Proteobacteria;Gammaproteobacteria;Pseudomonadales;Moraxellaceae;Acinetobacter;Acinetobacter calcoaceticus/baumannii complex	NZ_CP035049,NZ_CP035050
Acinetobacter baumannii	470	Bacteria	Gammaproteobacteria	Bacteria;Proteobacteria;Gammaproteobacteria;Pseudomonadales;Moraxellaceae;Acinetobacter;Acinetobacter calcoaceticus/baumannii complex	NZ_CP035045,NZ_CP035046,NZ_CP035047,NZ_CP035048
Acinetobacter baumannii	470	Bacteria	Gammaproteobacteria	Bacteria;Proteobacteria;Gammaproteobacteria;Pseudomonadales;Moraxellaceae;Acinetobacter;Acinetobacter calcoaceticus/baumannii complex	NZ_CP035051,NZ_CP035052,NZ_CP035053
Acinetobacter baumannii	470	Bacteria	Gammaproteobacteria	Bacteria;Proteobacteria;Gammaproteobacteria;Pseudomonadales;Moraxellaceae;Acinetobacter;Acinetobacter calcoaceticus/baumannii complex	NZ_CP035043,NZ_CP035044
Acinetobacter baumannii	470	Bacteria	Gammaproteobacteria	Bacteria;Proteobacteria;Gammaproteobacteria;Pseudomonadales;Moraxellaceae;Acinetobacter;Acinetobacter calcoaceticus/baumannii complex	NZ_CP012587
Acinetobacter baumannii	470	Bacteria	Gammaproteobacteria	Bacteria;Proteobacteria;Gammaproteobacteria;Pseudomonadales;Moraxellaceae;Acinetobacter;Acinetobacter calcoaceticus/baumannii complex	NZ_CP017642,NZ_CP017643
Acinetobacter baumannii	470	Bacteria	Gammaproteobacteria	Bacteria;Proteobacteria;Gammaproteobacteria;Pseudomonadales;Moraxellaceae;Acinetobacter;Acinetobacter calcoaceticus/baumannii complex	NZ_CP017644,NZ_CP017645
Acinetobacter baumannii	470	Bacteria	Gammaproteobacteria	Bacteria;Proteobacteria;Gammaproteobacteria;Pseudomonadales;Moraxellaceae;Acinetobacter;Acinetobacter calcoaceticus/baumannii complex	NZ_CP017646,NZ_CP017647
Acinetobacter baumannii	470	Bacteria	Gammaproteobacteria	Bacteria;Proteobacteria;Gammaproteobacteria;Pseudomonadales;Moraxellaceae;Acinetobacter;Acinetobacter calcoaceticus/baumannii complex	NZ_CP017648,NZ_CP017649
Acinetobacter baumannii	470	Bacteria	Gammaproteobacteria	Bacteria;Proteobacteria;Gammaproteobacteria;Pseudomonadales;Moraxellaceae;Acinetobacter;Acinetobacter calcoaceticus/baumannii complex	NZ_CP017650,NZ_CP017651
Acinetobacter baumannii	470	Bacteria	Gammaproteobacteria	Bacteria;Proteobacteria;Gammaproteobacteria;Pseudomonadales;Moraxellaceae;Acinetobacter;Acinetobacter calcoaceticus/baumannii complex	NZ_CP017652,NZ_CP017653
Acinetobacter baumannii	470	Bacteria	Gammaproteobacteria	Bacteria;Proteobacteria;Gammaproteobacteria;Pseudomonadales;Moraxellaceae;Acinetobacter;Acinetobacter calcoaceticus/baumannii complex	NZ_CP017654,NZ_CP017655
Acinetobacter baumannii	470	Bacteria	Gammaproteobacteria	Bacteria;Proteobacteria;Gammaproteobacteria;Pseudomonadales;Moraxellaceae;Acinetobacter;Acinetobacter calcoaceticus/baumannii complex	NZ_CP017656,NZ_CP017657
Acinetobacter baumannii	470	Bacteria	Gammaproteobacteria	Bacteria;Proteobacteria;Gammaproteobacteria;Pseudomonadales;Moraxellaceae;Acinetobacter;Acinetobacter calcoaceticus/baumannii complex	NZ_CP018143,NZ_CP018144
Acinetobacter baumannii	470	Bacteria	Gammaproteobacteria	Bacteria;Proteobacteria;Gammaproteobacteria;Pseudomonadales;Moraxellaceae;Acinetobacter;Acinetobacter calcoaceticus/baumannii complex	NZ_AP023077,NZ_AP023078,NZ_AP023079,NZ_AP023080
Acinetobacter baumannii	470	Bacteria	Gammaproteobacteria	Bacteria;Proteobacteria;Gammaproteobacteria;Pseudomonadales;Moraxellaceae;Acinetobacter;Acinetobacter calcoaceticus/baumannii complex	NZ_CP018256,NZ_CP018257
Acinetobacter baumannii	470	Bacteria	Gammaproteobacteria	Bacteria;Proteobacteria;Gammaproteobacteria;Pseudomonadales;Moraxellaceae;Acinetobacter;Acinetobacter calcoaceticus/baumannii complex	NZ_CP018254,NZ_CP018255
Acinetobacter baumannii	470	Bacteria	Gammaproteobacteria	Bacteria;Proteobacteria;Gammaproteobacteria;Pseudomonadales;Moraxellaceae;Acinetobacter;Acinetobacter calcoaceticus/baumannii complex	NZ_CP018421,NZ_CP018422
Acinetobacter baumannii	470	Bacteria	Gammaproteobacteria	Bacteria;Proteobacteria;Gammaproteobacteria;Pseudomonadales;Moraxellaceae;Acinetobacter;Acinetobacter calcoaceticus/baumannii complex	NZ_CP018677,NZ_CP018678,NZ_CP018679
Acinetobacter baumannii	470	Bacteria	Gammaproteobacteria	Bacteria;Proteobacteria;Gammaproteobacteria;Pseudomonadales;Moraxellaceae;Acinetobacter;Acinetobacter calcoaceticus/baumannii complex	NZ_CP016295,NZ_CP016296,NZ_CP016297
Acinetobacter baumannii	470	Bacteria	Gammaproteobacteria	Bacteria;Proteobacteria;Gammaproteobacteria;Pseudomonadales;Moraxellaceae;Acinetobacter;Acinetobacter calcoaceticus/baumannii complex	NZ_CP016298,NZ_CP016299
Acinetobacter baumannii	470	Bacteria	Gammaproteobacteria	Bacteria;Proteobacteria;Gammaproteobacteria;Pseudomonadales;Moraxellaceae;Acinetobacter;Acinetobacter calcoaceticus/baumannii complex	NZ_CP016300,NZ_CP016301,NZ_CP016302
Acinetobacter baumannii	470	Bacteria	Gammaproteobacteria	Bacteria;Proteobacteria;Gammaproteobacteria;Pseudomonadales;Moraxellaceae;Acinetobacter;Acinetobacter calcoaceticus/baumannii complex	NZ_CP019034
Acinetobacter baumannii	470	Bacteria	Gammaproteobacteria	Bacteria;Proteobacteria;Gammaproteobacteria;Pseudomonadales;Moraxellaceae;Acinetobacter;Acinetobacter calcoaceticus/baumannii complex	NZ_CP020584,NZ_CP020582
Acinetobacter baumannii	470	Bacteria	Gammaproteobacteria	Bacteria;Proteobacteria;Gammaproteobacteria;Pseudomonadales;Moraxellaceae;Acinetobacter;Acinetobacter calcoaceticus/baumannii complex	NZ_CP020586,NZ_CP020585
Acinetobacter baumannii	470	Bacteria	Gammaproteobacteria	Bacteria;Proteobacteria;Gammaproteobacteria;Pseudomonadales;Moraxellaceae;Acinetobacter;Acinetobacter calcoaceticus/baumannii complex	NZ_CP020590,NZ_CP020589
Acinetobacter baumannii	470	Bacteria	Gammaproteobacteria	Bacteria;Proteobacteria;Gammaproteobacteria;Pseudomonadales;Moraxellaceae;Acinetobacter;Acinetobacter calcoaceticus/baumannii complex	NZ_CP020574,NZ_CP020573,NZ_CP020575
Acinetobacter baumannii	470	Bacteria	Gammaproteobacteria	Bacteria;Proteobacteria;Gammaproteobacteria;Pseudomonadales;Moraxellaceae;Acinetobacter;Acinetobacter calcoaceticus/baumannii complex	NZ_CP020592,NZ_CP020593
Acinetobacter baumannii	470	Bacteria	Gammaproteobacteria	Bacteria;Proteobacteria;Gammaproteobacteria;Pseudomonadales;Moraxellaceae;Acinetobacter;Acinetobacter calcoaceticus/baumannii complex	NZ_CP020591
Acinetobacter baumannii	470	Bacteria	Gammaproteobacteria	Bacteria;Proteobacteria;Gammaproteobacteria;Pseudomonadales;Moraxellaceae;Acinetobacter;Acinetobacter calcoaceticus/baumannii complex	NZ_CP020597,NZ_CP020596
Acinetobacter baumannii	470	Bacteria	Gammaproteobacteria	Bacteria;Proteobacteria;Gammaproteobacteria;Pseudomonadales;Moraxellaceae;Acinetobacter;Acinetobacter calcoaceticus/baumannii complex	NZ_CP020598
Acinetobacter baumannii	470	Bacteria	Gammaproteobacteria	Bacteria;Proteobacteria;Gammaproteobacteria;Pseudomonadales;Moraxellaceae;Acinetobacter;Acinetobacter calcoaceticus/baumannii complex	NZ_CP020595,NZ_CP020594
Acinetobacter baumannii	470	Bacteria	Gammaproteobacteria	Bacteria;Proteobacteria;Gammaproteobacteria;Pseudomonadales;Moraxellaceae;Acinetobacter;Acinetobacter calcoaceticus/baumannii complex	NZ_CP020579
Acinetobacter baumannii	470	Bacteria	Gammaproteobacteria	Bacteria;Proteobacteria;Gammaproteobacteria;Pseudomonadales;Moraxellaceae;Acinetobacter;Acinetobacter calcoaceticus/baumannii complex	NZ_CP020578,NZ_CP020577,NZ_CP020576
Acinetobacter baumannii	470	Bacteria	Gammaproteobacteria	Bacteria;Proteobacteria;Gammaproteobacteria;Pseudomonadales;Moraxellaceae;Acinetobacter;Acinetobacter calcoaceticus/baumannii complex	NZ_CP020581,NZ_CP020580
Acinetobacter baumannii	470	Bacteria	Gammaproteobacteria	Bacteria;Proteobacteria;Gammaproteobacteria;Pseudomonadales;Moraxellaceae;Acinetobacter;Acinetobacter calcoaceticus/baumannii complex	NZ_CP015121,NZ_CP015122
Acinetobacter baumannii	470	Bacteria	Gammaproteobacteria	Bacteria;Proteobacteria;Gammaproteobacteria;Pseudomonadales;Moraxellaceae;Acinetobacter;Acinetobacter calcoaceticus/baumannii complex	NZ_CP021782,NZ_CP021787,NZ_CP021786,NZ_CP021785,NZ_CP021783,NZ_CP021784
Acinetobacter baumannii	470	Bacteria	Gammaproteobacteria	Bacteria;Proteobacteria;Gammaproteobacteria;Pseudomonadales;Moraxellaceae;Acinetobacter;Acinetobacter calcoaceticus/baumannii complex	NZ_CP018332,NZ_CP018333,NZ_CP018334
Acinetobacter baumannii	470	Bacteria	Gammaproteobacteria	Bacteria;Proteobacteria;Gammaproteobacteria;Pseudomonadales;Moraxellaceae;Acinetobacter;Acinetobacter calcoaceticus/baumannii complex	NZ_CP024418,NZ_CP024419
Acinetobacter baumannii	470	Bacteria	Gammaproteobacteria	Bacteria;Proteobacteria;Gammaproteobacteria;Pseudomonadales;Moraxellaceae;Acinetobacter;Acinetobacter calcoaceticus/baumannii complex	NZ_CP024576,NZ_CP024578,NZ_CP024577
Acinetobacter baumannii	470	Bacteria	Gammaproteobacteria	Bacteria;Proteobacteria;Gammaproteobacteria;Pseudomonadales;Moraxellaceae;Acinetobacter;Acinetobacter calcoaceticus/baumannii complex	NZ_CP024124,NZ_CP024125
Acinetobacter baumannii	470	Bacteria	Gammaproteobacteria	Bacteria;Proteobacteria;Gammaproteobacteria;Pseudomonadales;Moraxellaceae;Acinetobacter;Acinetobacter calcoaceticus/baumannii complex	NZ_CP024611
Acinetobacter baumannii	470	Bacteria	Gammaproteobacteria	Bacteria;Proteobacteria;Gammaproteobacteria;Pseudomonadales;Moraxellaceae;Acinetobacter;Acinetobacter calcoaceticus/baumannii complex	NZ_CP024613
Acinetobacter baumannii	470	Bacteria	Gammaproteobacteria	Bacteria;Proteobacteria;Gammaproteobacteria;Pseudomonadales;Moraxellaceae;Acinetobacter;Acinetobacter calcoaceticus/baumannii complex	NZ_CP024612
Acinetobacter baumannii	470	Bacteria	Gammaproteobacteria	Bacteria;Proteobacteria;Gammaproteobacteria;Pseudomonadales;Moraxellaceae;Acinetobacter;Acinetobacter calcoaceticus/baumannii complex	NZ_CP025266,NZ_CP025267
Acinetobacter baumannii	470	Bacteria	Gammaproteobacteria	Bacteria;Proteobacteria;Gammaproteobacteria;Pseudomonadales;Moraxellaceae;Acinetobacter;Acinetobacter calcoaceticus/baumannii complex	NZ_CP026125,NZ_CP026129,NZ_CP026128,NZ_CP026127,NZ_CP026126
Acinetobacter baumannii	470	Bacteria	Gammaproteobacteria	Bacteria;Proteobacteria;Gammaproteobacteria;Pseudomonadales;Moraxellaceae;Acinetobacter;Acinetobacter calcoaceticus/baumannii complex	NZ_CP026707,NZ_CP026705,NZ_CP026706,NZ_CP026708
Acinetobacter baumannii	470	Bacteria	Gammaproteobacteria	Bacteria;Proteobacteria;Gammaproteobacteria;Pseudomonadales;Moraxellaceae;Acinetobacter;Acinetobacter calcoaceticus/baumannii complex	NZ_CP026711,NZ_CP026712
Acinetobacter baumannii	470	Bacteria	Gammaproteobacteria	Bacteria;Proteobacteria;Gammaproteobacteria;Pseudomonadales;Moraxellaceae;Acinetobacter;Acinetobacter calcoaceticus/baumannii complex	NZ_CP026761
Acinetobacter baumannii	470	Bacteria	Gammaproteobacteria	Bacteria;Proteobacteria;Gammaproteobacteria;Pseudomonadales;Moraxellaceae;Acinetobacter;Acinetobacter calcoaceticus/baumannii complex	NZ_CP026750,NZ_CP026749,NZ_CP026748
Acinetobacter baumannii	470	Bacteria	Gammaproteobacteria	Bacteria;Proteobacteria;Gammaproteobacteria;Pseudomonadales;Moraxellaceae;Acinetobacter;Acinetobacter calcoaceticus/baumannii complex	NZ_CP027528,NZ_CP027529
Acinetobacter baumannii	470	Bacteria	Gammaproteobacteria	Bacteria;Proteobacteria;Gammaproteobacteria;Pseudomonadales;Moraxellaceae;Acinetobacter;Acinetobacter calcoaceticus/baumannii complex	NZ_CP027246,NZ_CP027243,NZ_CP027245,NZ_CP027244
Acinetobacter baumannii	470	Bacteria	Gammaproteobacteria	Bacteria;Proteobacteria;Gammaproteobacteria;Pseudomonadales;Moraxellaceae;Acinetobacter;Acinetobacter calcoaceticus/baumannii complex	NZ_CP027530,NZ_CP027531,NZ_CP027532
Acinetobacter baumannii	470	Bacteria	Gammaproteobacteria	Bacteria;Proteobacteria;Gammaproteobacteria;Pseudomonadales;Moraxellaceae;Acinetobacter;Acinetobacter calcoaceticus/baumannii complex	NZ_CP027607,NZ_CP027608,NZ_CP027609
Acinetobacter baumannii	470	Bacteria	Gammaproteobacteria	Bacteria;Proteobacteria;Gammaproteobacteria;Pseudomonadales;Moraxellaceae;Acinetobacter;Acinetobacter calcoaceticus/baumannii complex	NZ_CP027611,NZ_CP027610
Acinetobacter baumannii	470	Bacteria	Gammaproteobacteria	Bacteria;Proteobacteria;Gammaproteobacteria;Pseudomonadales;Moraxellaceae;Acinetobacter;Acinetobacter calcoaceticus/baumannii complex	NZ_CP027123,NZ_CP027122,NZ_CP027121,NZ_CP027124
Acinetobacter baumannii	470	Bacteria	Gammaproteobacteria	Bacteria;Proteobacteria;Gammaproteobacteria;Pseudomonadales;Moraxellaceae;Acinetobacter;Acinetobacter calcoaceticus/baumannii complex	NZ_CP029569,NZ_CP029570,NZ_CP029571,NZ_CP029573,NZ_CP029572
Acinetobacter baumannii	470	Bacteria	Gammaproteobacteria	Bacteria;Proteobacteria;Gammaproteobacteria;Pseudomonadales;Moraxellaceae;Acinetobacter;Acinetobacter calcoaceticus/baumannii complex	NZ_CP021321,NZ_CP021322
Acinetobacter baumannii	470	Bacteria	Gammaproteobacteria	Bacteria;Proteobacteria;Gammaproteobacteria;Pseudomonadales;Moraxellaceae;Acinetobacter;Acinetobacter calcoaceticus/baumannii complex	NZ_CP021326,NZ_CP021327
Acinetobacter baumannii	470	Bacteria	Gammaproteobacteria	Bacteria;Proteobacteria;Gammaproteobacteria;Pseudomonadales;Moraxellaceae;Acinetobacter;Acinetobacter calcoaceticus/baumannii complex	NZ_CP019217,NZ_CP019218
Acinetobacter baumannii	470	Bacteria	Gammaproteobacteria	Bacteria;Proteobacteria;Gammaproteobacteria;Pseudomonadales;Moraxellaceae;Acinetobacter;Acinetobacter calcoaceticus/baumannii complex	NZ_CP030083,NZ_CP030084
Acinetobacter baumannii	470	Bacteria	Gammaproteobacteria	Bacteria;Proteobacteria;Gammaproteobacteria;Pseudomonadales;Moraxellaceae;Acinetobacter;Acinetobacter calcoaceticus/baumannii complex	NZ_CP030106,NZ_CP030109,NZ_CP030107,NZ_CP030108
Acinetobacter baumannii	470	Bacteria	Gammaproteobacteria	Bacteria;Proteobacteria;Gammaproteobacteria;Pseudomonadales;Moraxellaceae;Acinetobacter;Acinetobacter calcoaceticus/baumannii complex	NZ_CP026338,NZ_CP026339,NZ_CP026340
Acinetobacter baumannii	470	Bacteria	Gammaproteobacteria	Bacteria;Proteobacteria;Gammaproteobacteria;Pseudomonadales;Moraxellaceae;Acinetobacter;Acinetobacter calcoaceticus/baumannii complex	NZ_CP022283,NZ_CP022285,NZ_CP022284
Acinetobacter baumannii	470	Bacteria	Gammaproteobacteria	Bacteria;Proteobacteria;Gammaproteobacteria;Pseudomonadales;Moraxellaceae;Acinetobacter;Acinetobacter calcoaceticus/baumannii complex	NZ_CP027178,NZ_CP027182,NZ_CP027180,NZ_CP027179,NZ_CP027181
Acinetobacter baumannii	470	Bacteria	Gammaproteobacteria	Bacteria;Proteobacteria;Gammaproteobacteria;Pseudomonadales;Moraxellaceae;Acinetobacter;Acinetobacter calcoaceticus/baumannii complex	NZ_CP023031,NZ_CP023033,NZ_CP023032
Acinetobacter baumannii	470	Bacteria	Gammaproteobacteria	Bacteria;Proteobacteria;Gammaproteobacteria;Pseudomonadales;Moraxellaceae;Acinetobacter;Acinetobacter calcoaceticus/baumannii complex	NZ_CP023020,NZ_CP023021
Acinetobacter baumannii	470	Bacteria	Gammaproteobacteria	Bacteria;Proteobacteria;Gammaproteobacteria;Pseudomonadales;Moraxellaceae;Acinetobacter;Acinetobacter calcoaceticus/baumannii complex	NZ_CP023022,NZ_CP023025,NZ_CP023024,NZ_CP023023
Acinetobacter baumannii	470	Bacteria	Gammaproteobacteria	Bacteria;Proteobacteria;Gammaproteobacteria;Pseudomonadales;Moraxellaceae;Acinetobacter;Acinetobacter calcoaceticus/baumannii complex	NZ_CP023026,NZ_CP023028,NZ_CP023027
Acinetobacter baumannii	470	Bacteria	Gammaproteobacteria	Bacteria;Proteobacteria;Gammaproteobacteria;Pseudomonadales;Moraxellaceae;Acinetobacter;Acinetobacter calcoaceticus/baumannii complex	NZ_CP023029,NZ_CP023030
Acinetobacter baumannii	470	Bacteria	Gammaproteobacteria	Bacteria;Proteobacteria;Gammaproteobacteria;Pseudomonadales;Moraxellaceae;Acinetobacter;Acinetobacter calcoaceticus/baumannii complex	NZ_CP023034,NZ_CP023035
Acinetobacter baumannii	470	Bacteria	Gammaproteobacteria	Bacteria;Proteobacteria;Gammaproteobacteria;Pseudomonadales;Moraxellaceae;Acinetobacter;Acinetobacter calcoaceticus/baumannii complex	NZ_CP027183,NZ_CP027185,NZ_CP027184,NZ_CP027186,NZ_CP027187
Acinetobacter baumannii	470	Bacteria	Gammaproteobacteria	Bacteria;Proteobacteria;Gammaproteobacteria;Pseudomonadales;Moraxellaceae;Acinetobacter;Acinetobacter calcoaceticus/baumannii complex	NZ_CP023140
Acinetobacter baumannii	470	Bacteria	Gammaproteobacteria	Bacteria;Proteobacteria;Gammaproteobacteria;Pseudomonadales;Moraxellaceae;Acinetobacter;Acinetobacter calcoaceticus/baumannii complex	NZ_CP033754,NZ_CP033753,NZ_CP033752,NZ_CP033751
Acinetobacter baumannii	470	Bacteria	Gammaproteobacteria	Bacteria;Proteobacteria;Gammaproteobacteria;Pseudomonadales;Moraxellaceae;Acinetobacter;Acinetobacter calcoaceticus/baumannii complex	NZ_CP033768,NZ_CP033769,NZ_CP033770
Acinetobacter baumannii	470	Bacteria	Gammaproteobacteria	Bacteria;Proteobacteria;Gammaproteobacteria;Pseudomonadales;Moraxellaceae;Acinetobacter;Acinetobacter calcoaceticus/baumannii complex	NZ_CP033869,NZ_CP033872,NZ_CP033871,NZ_CP033870
Acinetobacter baumannii	470	Bacteria	Gammaproteobacteria	Bacteria;Proteobacteria;Gammaproteobacteria;Pseudomonadales;Moraxellaceae;Acinetobacter;Acinetobacter calcoaceticus/baumannii complex	NZ_CP034242
Acinetobacter baumannii	470	Bacteria	Gammaproteobacteria	Bacteria;Proteobacteria;Gammaproteobacteria;Pseudomonadales;Moraxellaceae;Acinetobacter;Acinetobacter calcoaceticus/baumannii complex	NZ_CP034243
Acinetobacter baumannii	470	Bacteria	Gammaproteobacteria	Bacteria;Proteobacteria;Gammaproteobacteria;Pseudomonadales;Moraxellaceae;Acinetobacter;Acinetobacter calcoaceticus/baumannii complex	NZ_CP039341,NZ_CP039342
Acinetobacter baumannii	470	Bacteria	Gammaproteobacteria	Bacteria;Proteobacteria;Gammaproteobacteria;Pseudomonadales;Moraxellaceae;Acinetobacter;Acinetobacter calcoaceticus/baumannii complex	NZ_CP039518,NZ_CP039519
Acinetobacter baumannii	470	Bacteria	Gammaproteobacteria	Bacteria;Proteobacteria;Gammaproteobacteria;Pseudomonadales;Moraxellaceae;Acinetobacter;Acinetobacter calcoaceticus/baumannii complex	NZ_CP039520,NZ_CP039521
Acinetobacter baumannii	470	Bacteria	Gammaproteobacteria	Bacteria;Proteobacteria;Gammaproteobacteria;Pseudomonadales;Moraxellaceae;Acinetobacter;Acinetobacter calcoaceticus/baumannii complex	NZ_CP039343,NZ_CP039344
Acinetobacter baumannii	470	Bacteria	Gammaproteobacteria	Bacteria;Proteobacteria;Gammaproteobacteria;Pseudomonadales;Moraxellaceae;Acinetobacter;Acinetobacter calcoaceticus/baumannii complex	NZ_CP039993,NZ_CP039994,NZ_CP039995
Acinetobacter baumannii	470	Bacteria	Gammaproteobacteria	Bacteria;Proteobacteria;Gammaproteobacteria;Pseudomonadales;Moraxellaceae;Acinetobacter;Acinetobacter calcoaceticus/baumannii complex	NZ_CP039930,NZ_CP039931,NZ_CP039932,NZ_CP039933
Acinetobacter baumannii	470	Bacteria	Gammaproteobacteria	Bacteria;Proteobacteria;Gammaproteobacteria;Pseudomonadales;Moraxellaceae;Acinetobacter;Acinetobacter calcoaceticus/baumannii complex	NZ_CP034092,NZ_CP034093,NZ_CP034094,NZ_CP034097,NZ_CP034095,NZ_CP034096
Acinetobacter baumannii	470	Bacteria	Gammaproteobacteria	Bacteria;Proteobacteria;Gammaproteobacteria;Pseudomonadales;Moraxellaceae;Acinetobacter;Acinetobacter calcoaceticus/baumannii complex	NZ_CP035184
Acinetobacter baumannii	470	Bacteria	Gammaproteobacteria	Bacteria;Proteobacteria;Gammaproteobacteria;Pseudomonadales;Moraxellaceae;Acinetobacter;Acinetobacter calcoaceticus/baumannii complex	NZ_CP035183
Acinetobacter baumannii	470	Bacteria	Gammaproteobacteria	Bacteria;Proteobacteria;Gammaproteobacteria;Pseudomonadales;Moraxellaceae;Acinetobacter;Acinetobacter calcoaceticus/baumannii complex	NZ_CP035185
Acinetobacter baumannii	470	Bacteria	Gammaproteobacteria	Bacteria;Proteobacteria;Gammaproteobacteria;Pseudomonadales;Moraxellaceae;Acinetobacter;Acinetobacter calcoaceticus/baumannii complex	NZ_CP035186
Acinetobacter baumannii	470	Bacteria	Gammaproteobacteria	Bacteria;Proteobacteria;Gammaproteobacteria;Pseudomonadales;Moraxellaceae;Acinetobacter;Acinetobacter calcoaceticus/baumannii complex	NZ_CP031444,NZ_CP031445,NZ_CP031446
Acinetobacter baumannii	470	Bacteria	Gammaproteobacteria	Bacteria;Proteobacteria;Gammaproteobacteria;Pseudomonadales;Moraxellaceae;Acinetobacter;Acinetobacter calcoaceticus/baumannii complex	NZ_CP028138,NZ_CP028139
Acinetobacter baumannii	470	Bacteria	Gammaproteobacteria	Bacteria;Proteobacteria;Gammaproteobacteria;Pseudomonadales;Moraxellaceae;Acinetobacter;Acinetobacter calcoaceticus/baumannii complex	NZ_CP038262,NZ_CP038263,NZ_CP038264,NZ_CP038265
Acinetobacter baumannii	470	Bacteria	Gammaproteobacteria	Bacteria;Proteobacteria;Gammaproteobacteria;Pseudomonadales;Moraxellaceae;Acinetobacter;Acinetobacter calcoaceticus/baumannii complex	NZ_CP038258,NZ_CP038259,NZ_CP038260,NZ_CP038261
Acinetobacter baumannii	470	Bacteria	Gammaproteobacteria	Bacteria;Proteobacteria;Gammaproteobacteria;Pseudomonadales;Moraxellaceae;Acinetobacter;Acinetobacter calcoaceticus/baumannii complex	NZ_CP038500,NZ_CP038501,NZ_CP038502,NZ_CP038503
Acinetobacter baumannii	470	Bacteria	Gammaproteobacteria	Bacteria;Proteobacteria;Gammaproteobacteria;Pseudomonadales;Moraxellaceae;Acinetobacter;Acinetobacter calcoaceticus/baumannii complex	NZ_CP038644,NZ_CP038645,NZ_CP038646,NZ_CP038647,NZ_CP038648,NZ_CP038649,NZ_CP038650,NZ_CP038651,NZ_CP038652
Acinetobacter baumannii	470	Bacteria	Gammaproteobacteria	Bacteria;Proteobacteria;Gammaproteobacteria;Pseudomonadales;Moraxellaceae;Acinetobacter;Acinetobacter calcoaceticus/baumannii complex	NZ_CP040050,NZ_CP040051,NZ_CP040052
Acinetobacter baumannii	470	Bacteria	Gammaproteobacteria	Bacteria;Proteobacteria;Gammaproteobacteria;Pseudomonadales;Moraxellaceae;Acinetobacter;Acinetobacter calcoaceticus/baumannii complex	NZ_CP040080,NZ_CP040081,NZ_CP040082,NZ_CP040083
Acinetobacter baumannii	470	Bacteria	Gammaproteobacteria	Bacteria;Proteobacteria;Gammaproteobacteria;Pseudomonadales;Moraxellaceae;Acinetobacter;Acinetobacter calcoaceticus/baumannii complex	NZ_CP040084,NZ_CP040085,NZ_CP040086
Acinetobacter baumannii	470	Bacteria	Gammaproteobacteria	Bacteria;Proteobacteria;Gammaproteobacteria;Pseudomonadales;Moraxellaceae;Acinetobacter;Acinetobacter calcoaceticus/baumannii complex	NZ_CP040087,NZ_CP040088
Acinetobacter baumannii	470	Bacteria	Gammaproteobacteria	Bacteria;Proteobacteria;Gammaproteobacteria;Pseudomonadales;Moraxellaceae;Acinetobacter;Acinetobacter calcoaceticus/baumannii complex	NZ_CP040259,NZ_CP040260,NZ_CP040261,NZ_CP040262
Acinetobacter baumannii	470	Bacteria	Gammaproteobacteria	Bacteria;Proteobacteria;Gammaproteobacteria;Pseudomonadales;Moraxellaceae;Acinetobacter;Acinetobacter calcoaceticus/baumannii complex	NZ_CP040425,NZ_CP040426,NZ_CP040427
Acinetobacter baumannii	470	Bacteria	Gammaproteobacteria	Bacteria;Proteobacteria;Gammaproteobacteria;Pseudomonadales;Moraxellaceae;Acinetobacter;Acinetobacter calcoaceticus/baumannii complex	NZ_CP041035
Acinetobacter baumannii	470	Bacteria	Gammaproteobacteria	Bacteria;Proteobacteria;Gammaproteobacteria;Pseudomonadales;Moraxellaceae;Acinetobacter;Acinetobacter calcoaceticus/baumannii complex	NZ_CP041587,NZ_CP041590,NZ_CP041589,NZ_CP041588
Acinetobacter baumannii	470	Bacteria	Gammaproteobacteria	Bacteria;Proteobacteria;Gammaproteobacteria;Pseudomonadales;Moraxellaceae;Acinetobacter;Acinetobacter calcoaceticus/baumannii complex	NZ_CP032055
Acinetobacter baumannii	470	Bacteria	Gammaproteobacteria	Bacteria;Proteobacteria;Gammaproteobacteria;Pseudomonadales;Moraxellaceae;Acinetobacter;Acinetobacter calcoaceticus/baumannii complex	NZ_CP019114,NZ_CP019115
Acinetobacter baumannii	470	Bacteria	Gammaproteobacteria	Bacteria;Proteobacteria;Gammaproteobacteria;Pseudomonadales;Moraxellaceae;Acinetobacter;Acinetobacter calcoaceticus/baumannii complex	NZ_CP043180
Acinetobacter baumannii	470	Bacteria	Gammaproteobacteria	Bacteria;Proteobacteria;Gammaproteobacteria;Pseudomonadales;Moraxellaceae;Acinetobacter;Acinetobacter calcoaceticus/baumannii complex	NZ_CP043419
Acinetobacter baumannii	470	Bacteria	Gammaproteobacteria	Bacteria;Proteobacteria;Gammaproteobacteria;Pseudomonadales;Moraxellaceae;Acinetobacter;Acinetobacter calcoaceticus/baumannii complex	NZ_CP043417
Acinetobacter baumannii	470	Bacteria	Gammaproteobacteria	Bacteria;Proteobacteria;Gammaproteobacteria;Pseudomonadales;Moraxellaceae;Acinetobacter;Acinetobacter calcoaceticus/baumannii complex	NZ_CP043418
Acinetobacter baumannii	470	Bacteria	Gammaproteobacteria	Bacteria;Proteobacteria;Gammaproteobacteria;Pseudomonadales;Moraxellaceae;Acinetobacter;Acinetobacter calcoaceticus/baumannii complex	NZ_CP043910
Acinetobacter baumannii	470	Bacteria	Gammaproteobacteria	Bacteria;Proteobacteria;Gammaproteobacteria;Pseudomonadales;Moraxellaceae;Acinetobacter;Acinetobacter calcoaceticus/baumannii complex	NZ_CP043953,NZ_CP043954
Acinetobacter baumannii	470	Bacteria	Gammaproteobacteria	Bacteria;Proteobacteria;Gammaproteobacteria;Pseudomonadales;Moraxellaceae;Acinetobacter;Acinetobacter calcoaceticus/baumannii complex	NZ_CP044356,NZ_CP044357,NZ_CP044358
Acinetobacter baumannii	470	Bacteria	Gammaproteobacteria	Bacteria;Proteobacteria;Gammaproteobacteria;Pseudomonadales;Moraxellaceae;Acinetobacter;Acinetobacter calcoaceticus/baumannii complex	NZ_CP032743,NZ_CP032741,NZ_CP032742
Acinetobacter baumannii	470	Bacteria	Gammaproteobacteria	Bacteria;Proteobacteria;Gammaproteobacteria;Pseudomonadales;Moraxellaceae;Acinetobacter;Acinetobacter calcoaceticus/baumannii complex	NZ_CP042556,NZ_CP042557,NZ_CP042558,NZ_CP042559,NZ_CP042560,NZ_CP042561,NZ_CP042562,NZ_CP042563,NZ_CP042564,NZ_CP042565
Acinetobacter baumannii	470	Bacteria	Gammaproteobacteria	Bacteria;Proteobacteria;Gammaproteobacteria;Pseudomonadales;Moraxellaceae;Acinetobacter;Acinetobacter calcoaceticus/baumannii complex	NZ_CP045110,NZ_CP045109,NZ_CP045108
Acinetobacter baumannii	470	Bacteria	Gammaproteobacteria	Bacteria;Proteobacteria;Gammaproteobacteria;Pseudomonadales;Moraxellaceae;Acinetobacter;Acinetobacter calcoaceticus/baumannii complex	NZ_CP045528
Acinetobacter baumannii	470	Bacteria	Gammaproteobacteria	Bacteria;Proteobacteria;Gammaproteobacteria;Pseudomonadales;Moraxellaceae;Acinetobacter;Acinetobacter calcoaceticus/baumannii complex	NZ_CP033243,NZ_CP033245,NZ_CP033244
Acinetobacter baumannii	470	Bacteria	Gammaproteobacteria	Bacteria;Proteobacteria;Gammaproteobacteria;Pseudomonadales;Moraxellaceae;Acinetobacter;Acinetobacter calcoaceticus/baumannii complex	NZ_CP042931
Acinetobacter baumannii	470	Bacteria	Gammaproteobacteria	Bacteria;Proteobacteria;Gammaproteobacteria;Pseudomonadales;Moraxellaceae;Acinetobacter;Acinetobacter calcoaceticus/baumannii complex	NZ_CP046536,NZ_CP046537
Acinetobacter baumannii	470	Bacteria	Gammaproteobacteria	Bacteria;Proteobacteria;Gammaproteobacteria;Pseudomonadales;Moraxellaceae;Acinetobacter;Acinetobacter calcoaceticus/baumannii complex	NZ_CP046654,NZ_CP046655
Acinetobacter baumannii	470	Bacteria	Gammaproteobacteria	Bacteria;Proteobacteria;Gammaproteobacteria;Pseudomonadales;Moraxellaceae;Acinetobacter;Acinetobacter calcoaceticus/baumannii complex	NZ_CP045428
Acinetobacter baumannii	470	Bacteria	Gammaproteobacteria	Bacteria;Proteobacteria;Gammaproteobacteria;Pseudomonadales;Moraxellaceae;Acinetobacter;Acinetobacter calcoaceticus/baumannii complex	NZ_CP049363,NZ_CP049364,NZ_CP049365
Acinetobacter baumannii	470	Bacteria	Gammaproteobacteria	Bacteria;Proteobacteria;Gammaproteobacteria;Pseudomonadales;Moraxellaceae;Acinetobacter;Acinetobacter calcoaceticus/baumannii complex	NZ_CP050904,NZ_CP050905,NZ_CP050906
Acinetobacter baumannii	470	Bacteria	Gammaproteobacteria	Bacteria;Proteobacteria;Gammaproteobacteria;Pseudomonadales;Moraxellaceae;Acinetobacter;Acinetobacter calcoaceticus/baumannii complex	NZ_CP050907,NZ_CP050908,NZ_CP050909,NZ_CP050910
Acinetobacter baumannii	470	Bacteria	Gammaproteobacteria	Bacteria;Proteobacteria;Gammaproteobacteria;Pseudomonadales;Moraxellaceae;Acinetobacter;Acinetobacter calcoaceticus/baumannii complex	NZ_CP050911,NZ_CP050912,NZ_CP050913
Acinetobacter baumannii	470	Bacteria	Gammaproteobacteria	Bacteria;Proteobacteria;Gammaproteobacteria;Pseudomonadales;Moraxellaceae;Acinetobacter;Acinetobacter calcoaceticus/baumannii complex	NZ_CP050914,NZ_CP050915
Acinetobacter baumannii	470	Bacteria	Gammaproteobacteria	Bacteria;Proteobacteria;Gammaproteobacteria;Pseudomonadales;Moraxellaceae;Acinetobacter;Acinetobacter calcoaceticus/baumannii complex	NZ_CP050916,NZ_CP050917,NZ_CP050918
Acinetobacter baumannii	470	Bacteria	Gammaproteobacteria	Bacteria;Proteobacteria;Gammaproteobacteria;Pseudomonadales;Moraxellaceae;Acinetobacter;Acinetobacter calcoaceticus/baumannii complex	NZ_CP051862,NZ_CP051863,NZ_CP051864,NZ_CP051865
Acinetobacter baumannii	470	Bacteria	Gammaproteobacteria	Bacteria;Proteobacteria;Gammaproteobacteria;Pseudomonadales;Moraxellaceae;Acinetobacter;Acinetobacter calcoaceticus/baumannii complex	NZ_CP051869,NZ_CP051870,NZ_CP051871,NZ_CP051872,NZ_CP051873,NZ_CP051874
Acinetobacter baumannii	470	Bacteria	Gammaproteobacteria	Bacteria;Proteobacteria;Gammaproteobacteria;Pseudomonadales;Moraxellaceae;Acinetobacter;Acinetobacter calcoaceticus/baumannii complex	NZ_CP051875,NZ_CP051876,NZ_CP051877,NZ_CP051878,NZ_CP051879
Acinetobacter baumannii	470	Bacteria	Gammaproteobacteria	Bacteria;Proteobacteria;Gammaproteobacteria;Pseudomonadales;Moraxellaceae;Acinetobacter;Acinetobacter calcoaceticus/baumannii complex	NZ_CP051866,NZ_CP051867,NZ_CP051868
Acinetobacter baumannii	470	Bacteria	Gammaproteobacteria	Bacteria;Proteobacteria;Gammaproteobacteria;Pseudomonadales;Moraxellaceae;Acinetobacter;Acinetobacter calcoaceticus/baumannii complex	NZ_CP050385,NZ_CP050386,NZ_CP050387
Acinetobacter baumannii	470	Bacteria	Gammaproteobacteria	Bacteria;Proteobacteria;Gammaproteobacteria;Pseudomonadales;Moraxellaceae;Acinetobacter;Acinetobacter calcoaceticus/baumannii complex	NZ_CP050388,NZ_CP050389
Acinetobacter baumannii	470	Bacteria	Gammaproteobacteria	Bacteria;Proteobacteria;Gammaproteobacteria;Pseudomonadales;Moraxellaceae;Acinetobacter;Acinetobacter calcoaceticus/baumannii complex	NZ_CP050390,NZ_CP050391
Acinetobacter baumannii	470	Bacteria	Gammaproteobacteria	Bacteria;Proteobacteria;Gammaproteobacteria;Pseudomonadales;Moraxellaceae;Acinetobacter;Acinetobacter calcoaceticus/baumannii complex	NZ_CP050400,NZ_CP050392,NZ_CP050393,NZ_CP050394,NZ_CP050395,NZ_CP050396,NZ_CP050397,NZ_CP050398,NZ_CP050399
Acinetobacter baumannii	470	Bacteria	Gammaproteobacteria	Bacteria;Proteobacteria;Gammaproteobacteria;Pseudomonadales;Moraxellaceae;Acinetobacter;Acinetobacter calcoaceticus/baumannii complex	NZ_CP050401,NZ_CP050402
Acinetobacter baumannii	470	Bacteria	Gammaproteobacteria	Bacteria;Proteobacteria;Gammaproteobacteria;Pseudomonadales;Moraxellaceae;Acinetobacter;Acinetobacter calcoaceticus/baumannii complex	NZ_CP050403,NZ_CP050404,NZ_CP050405,NZ_CP050406,NZ_CP050407,NZ_CP050408,NZ_CP050409
Acinetobacter baumannii	470	Bacteria	Gammaproteobacteria	Bacteria;Proteobacteria;Gammaproteobacteria;Pseudomonadales;Moraxellaceae;Acinetobacter;Acinetobacter calcoaceticus/baumannii complex	NZ_CP050421,NZ_CP050422,NZ_CP050423
Acinetobacter baumannii	470	Bacteria	Gammaproteobacteria	Bacteria;Proteobacteria;Gammaproteobacteria;Pseudomonadales;Moraxellaceae;Acinetobacter;Acinetobacter calcoaceticus/baumannii complex	NZ_CP050410,NZ_CP050411
Acinetobacter baumannii	470	Bacteria	Gammaproteobacteria	Bacteria;Proteobacteria;Gammaproteobacteria;Pseudomonadales;Moraxellaceae;Acinetobacter;Acinetobacter calcoaceticus/baumannii complex	NZ_CP050412,NZ_CP050413,NZ_CP050414
Acinetobacter baumannii	470	Bacteria	Gammaproteobacteria	Bacteria;Proteobacteria;Gammaproteobacteria;Pseudomonadales;Moraxellaceae;Acinetobacter;Acinetobacter calcoaceticus/baumannii complex	NZ_CP050415,NZ_CP050416,NZ_CP050417,NZ_CP050418,NZ_CP050419,NZ_CP050420
Acinetobacter baumannii	470	Bacteria	Gammaproteobacteria	Bacteria;Proteobacteria;Gammaproteobacteria;Pseudomonadales;Moraxellaceae;Acinetobacter;Acinetobacter calcoaceticus/baumannii complex	NZ_CP050425,NZ_CP050426,NZ_CP050427,NZ_CP050428,NZ_CP050429,NZ_CP050430,NZ_CP050431
Acinetobacter baumannii	470	Bacteria	Gammaproteobacteria	Bacteria;Proteobacteria;Gammaproteobacteria;Pseudomonadales;Moraxellaceae;Acinetobacter;Acinetobacter calcoaceticus/baumannii complex	NZ_CP050432,NZ_CP050433,NZ_CP050434,NZ_CP050435
Acinetobacter baumannii	470	Bacteria	Gammaproteobacteria	Bacteria;Proteobacteria;Gammaproteobacteria;Pseudomonadales;Moraxellaceae;Acinetobacter;Acinetobacter calcoaceticus/baumannii complex	NZ_CP050523,NZ_CP050524,NZ_CP050525
Acinetobacter baumannii	470	Bacteria	Gammaproteobacteria	Bacteria;Proteobacteria;Gammaproteobacteria;Pseudomonadales;Moraxellaceae;Acinetobacter;Acinetobacter calcoaceticus/baumannii complex	NZ_CP050526,NZ_CP050527,NZ_CP050528,NZ_CP050529
Acinetobacter baumannii	470	Bacteria	Gammaproteobacteria	Bacteria;Proteobacteria;Gammaproteobacteria;Pseudomonadales;Moraxellaceae;Acinetobacter;Acinetobacter calcoaceticus/baumannii complex	NZ_CP051474,NZ_CP051475,NZ_CP051476,NZ_CP051477
Acinetobacter baumannii	470	Bacteria	Gammaproteobacteria	Bacteria;Proteobacteria;Gammaproteobacteria;Pseudomonadales;Moraxellaceae;Acinetobacter;Acinetobacter calcoaceticus/baumannii complex	NZ_CP048827,NZ_CP048828
Acinetobacter baumannii	470	Bacteria	Gammaproteobacteria	Bacteria;Proteobacteria;Gammaproteobacteria;Pseudomonadales;Moraxellaceae;Acinetobacter;Acinetobacter calcoaceticus/baumannii complex	NZ_CP041148,NZ_CP041149
Acinetobacter baumannii	470	Bacteria	Gammaproteobacteria	Bacteria;Proteobacteria;Gammaproteobacteria;Pseudomonadales;Moraxellaceae;Acinetobacter;Acinetobacter calcoaceticus/baumannii complex	NZ_CP054302
Acinetobacter baumannii	470	Bacteria	Gammaproteobacteria	Bacteria;Proteobacteria;Gammaproteobacteria;Pseudomonadales;Moraxellaceae;Acinetobacter;Acinetobacter calcoaceticus/baumannii complex	NZ_CP056784,NZ_CP056785
Acinetobacter baumannii	470	Bacteria	Gammaproteobacteria	Bacteria;Proteobacteria;Gammaproteobacteria;Pseudomonadales;Moraxellaceae;Acinetobacter;Acinetobacter calcoaceticus/baumannii complex	NZ_CP046898,NZ_CP046899,NZ_CP046900,NZ_CP046901
Acinetobacter baumannii	470	Bacteria	Gammaproteobacteria	Bacteria;Proteobacteria;Gammaproteobacteria;Pseudomonadales;Moraxellaceae;Acinetobacter;Acinetobacter calcoaceticus/baumannii complex	NZ_CP044517,NZ_CP044518
Acinetobacter baumannii	470	Bacteria	Gammaproteobacteria	Bacteria;Proteobacteria;Gammaproteobacteria;Pseudomonadales;Moraxellaceae;Acinetobacter;Acinetobacter calcoaceticus/baumannii complex	NZ_CP044519,NZ_CP044520,NZ_CP044521
Acinetobacter baumannii	470	Bacteria	Gammaproteobacteria	Bacteria;Proteobacteria;Gammaproteobacteria;Pseudomonadales;Moraxellaceae;Acinetobacter;Acinetobacter calcoaceticus/baumannii complex	NZ_CP053215,NZ_CP053216,NZ_CP053217
Acinetobacter baumannii	470	Bacteria	Gammaproteobacteria	Bacteria;Proteobacteria;Gammaproteobacteria;Pseudomonadales;Moraxellaceae;Acinetobacter;Acinetobacter calcoaceticus/baumannii complex	NZ_CP053218,NZ_CP053219,NZ_CP053220,NZ_CP053221
Acinetobacter baumannii	470	Bacteria	Gammaproteobacteria	Bacteria;Proteobacteria;Gammaproteobacteria;Pseudomonadales;Moraxellaceae;Acinetobacter;Acinetobacter calcoaceticus/baumannii complex	NZ_CP059386,NZ_CP059387,NZ_CP059388,NZ_CP059389,NZ_CP059390
Acinetobacter baumannii	470	Bacteria	Gammaproteobacteria	Bacteria;Proteobacteria;Gammaproteobacteria;Pseudomonadales;Moraxellaceae;Acinetobacter;Acinetobacter calcoaceticus/baumannii complex	NZ_AP022077
Acinetobacter baumannii	470	Bacteria	Gammaproteobacteria	Bacteria;Proteobacteria;Gammaproteobacteria;Pseudomonadales;Moraxellaceae;Acinetobacter;Acinetobacter calcoaceticus/baumannii complex	NZ_AP022238,NZ_AP022239,NZ_AP022240
Acinetobacter baumannii	470	Bacteria	Gammaproteobacteria	Bacteria;Proteobacteria;Gammaproteobacteria;Pseudomonadales;Moraxellaceae;Acinetobacter;Acinetobacter calcoaceticus/baumannii complex	NZ_CP059479,NZ_CP059478
Acinetobacter baumannii	470	Bacteria	Gammaproteobacteria	Bacteria;Proteobacteria;Gammaproteobacteria;Pseudomonadales;Moraxellaceae;Acinetobacter;Acinetobacter calcoaceticus/baumannii complex	NZ_CP060285
Acinetobacter baumannii	470	Bacteria	Gammaproteobacteria	Bacteria;Proteobacteria;Gammaproteobacteria;Pseudomonadales;Moraxellaceae;Acinetobacter;Acinetobacter calcoaceticus/baumannii complex	NZ_CP047973,NZ_CP047974,NZ_CP047975,NZ_CP047976
Acinetobacter baumannii	470	Bacteria	Gammaproteobacteria	Bacteria;Proteobacteria;Gammaproteobacteria;Pseudomonadales;Moraxellaceae;Acinetobacter;Acinetobacter calcoaceticus/baumannii complex	NZ_CP059039
Acinetobacter baumannii	470	Bacteria	Gammaproteobacteria	Bacteria;Proteobacteria;Gammaproteobacteria;Pseudomonadales;Moraxellaceae;Acinetobacter;Acinetobacter calcoaceticus/baumannii complex	NZ_CP059040
Acinetobacter baumannii	470	Bacteria	Gammaproteobacteria	Bacteria;Proteobacteria;Gammaproteobacteria;Pseudomonadales;Moraxellaceae;Acinetobacter;Acinetobacter calcoaceticus/baumannii complex	NZ_CP059041,NZ_CP059042
Acinetobacter baumannii	470	Bacteria	Gammaproteobacteria	Bacteria;Proteobacteria;Gammaproteobacteria;Pseudomonadales;Moraxellaceae;Acinetobacter;Acinetobacter calcoaceticus/baumannii complex	NZ_CP061517,NZ_CP061518
Acinetobacter baumannii	470	Bacteria	Gammaproteobacteria	Bacteria;Proteobacteria;Gammaproteobacteria;Pseudomonadales;Moraxellaceae;Acinetobacter;Acinetobacter calcoaceticus/baumannii complex	NZ_CP061514,NZ_CP061515,NZ_CP061516
Acinetobacter baumannii	470	Bacteria	Gammaproteobacteria	Bacteria;Proteobacteria;Gammaproteobacteria;Pseudomonadales;Moraxellaceae;Acinetobacter;Acinetobacter calcoaceticus/baumannii complex	NZ_CP061525,NZ_CP061526
Acinetobacter baumannii	470	Bacteria	Gammaproteobacteria	Bacteria;Proteobacteria;Gammaproteobacteria;Pseudomonadales;Moraxellaceae;Acinetobacter;Acinetobacter calcoaceticus/baumannii complex	NZ_CP061523,NZ_CP061524
Acinetobacter baumannii	470	Bacteria	Gammaproteobacteria	Bacteria;Proteobacteria;Gammaproteobacteria;Pseudomonadales;Moraxellaceae;Acinetobacter;Acinetobacter calcoaceticus/baumannii complex	NZ_CP061521,NZ_CP061522
Acinetobacter baumannii	470	Bacteria	Gammaproteobacteria	Bacteria;Proteobacteria;Gammaproteobacteria;Pseudomonadales;Moraxellaceae;Acinetobacter;Acinetobacter calcoaceticus/baumannii complex	NZ_CP061519,NZ_CP061520
Acinetobacter baumannii	470	Bacteria	Gammaproteobacteria	Bacteria;Proteobacteria;Gammaproteobacteria;Pseudomonadales;Moraxellaceae;Acinetobacter;Acinetobacter calcoaceticus/baumannii complex	NZ_CP059300,NZ_CP059301,NZ_CP059303,NZ_CP059304,NZ_CP059302
Acinetobacter baumannii	470	Bacteria	Gammaproteobacteria	Bacteria;Proteobacteria;Gammaproteobacteria;Pseudomonadales;Moraxellaceae;Acinetobacter;Acinetobacter calcoaceticus/baumannii complex	NZ_CP062919,NZ_CP062920,NZ_CP062921,NZ_CP062922,NZ_CP062923
Acinetobacter baumannii	470	Bacteria	Gammaproteobacteria	Bacteria;Proteobacteria;Gammaproteobacteria;Pseudomonadales;Moraxellaceae;Acinetobacter;Acinetobacter calcoaceticus/baumannii complex	NZ_CP060732
Acinetobacter baumannii	470	Bacteria	Gammaproteobacteria	Bacteria;Proteobacteria;Gammaproteobacteria;Pseudomonadales;Moraxellaceae;Acinetobacter;Acinetobacter calcoaceticus/baumannii complex	NZ_CP060011,NZ_CP060012
Acinetobacter baumannii	470	Bacteria	Gammaproteobacteria	Bacteria;Proteobacteria;Gammaproteobacteria;Pseudomonadales;Moraxellaceae;Acinetobacter;Acinetobacter calcoaceticus/baumannii complex	NZ_CP060013,NZ_CP060014
Acinetobacter baumannii	470	Bacteria	Gammaproteobacteria	Bacteria;Proteobacteria;Gammaproteobacteria;Pseudomonadales;Moraxellaceae;Acinetobacter;Acinetobacter calcoaceticus/baumannii complex	NZ_CP065432,NZ_CP065433,NZ_CP065434
Acinetobacter baumannii	470	Bacteria	Gammaproteobacteria	Bacteria;Proteobacteria;Gammaproteobacteria;Pseudomonadales;Moraxellaceae;Acinetobacter;Acinetobacter calcoaceticus/baumannii complex	NZ_CP066016,NZ_CP066017
Acinetobacter baumannii	470	Bacteria	Gammaproteobacteria	Bacteria;Proteobacteria;Gammaproteobacteria;Pseudomonadales;Moraxellaceae;Acinetobacter;Acinetobacter calcoaceticus/baumannii complex	NZ_CP066229,NZ_CP066230,NZ_CP066231
Acinetobacter baumannii	470	Bacteria	Gammaproteobacteria	Bacteria;Proteobacteria;Gammaproteobacteria;Pseudomonadales;Moraxellaceae;Acinetobacter;Acinetobacter calcoaceticus/baumannii complex	NZ_CP066232,NZ_CP066233,NZ_CP066234
Acinetobacter baumannii	470	Bacteria	Gammaproteobacteria	Bacteria;Proteobacteria;Gammaproteobacteria;Pseudomonadales;Moraxellaceae;Acinetobacter;Acinetobacter calcoaceticus/baumannii complex	NZ_CP066237,NZ_CP066238,NZ_CP066239,NZ_CP066240
Acinetobacter baumannii	470	Bacteria	Gammaproteobacteria	Bacteria;Proteobacteria;Gammaproteobacteria;Pseudomonadales;Moraxellaceae;Acinetobacter;Acinetobacter calcoaceticus/baumannii complex	NZ_CP066235,NZ_CP066236
Acinetobacter baumannii	470	Bacteria	Gammaproteobacteria	Bacteria;Proteobacteria;Gammaproteobacteria;Pseudomonadales;Moraxellaceae;Acinetobacter;Acinetobacter calcoaceticus/baumannii complex	NZ_CP060029
Acinetobacter baumannii	470	Bacteria	Gammaproteobacteria	Bacteria;Proteobacteria;Gammaproteobacteria;Pseudomonadales;Moraxellaceae;Acinetobacter;Acinetobacter calcoaceticus/baumannii complex	NZ_CP060504
Acinetobacter baumannii	470	Bacteria	Gammaproteobacteria	Bacteria;Proteobacteria;Gammaproteobacteria;Pseudomonadales;Moraxellaceae;Acinetobacter;Acinetobacter calcoaceticus/baumannii complex	NZ_CP060505
Acinetobacter baumannii	470	Bacteria	Gammaproteobacteria	Bacteria;Proteobacteria;Gammaproteobacteria;Pseudomonadales;Moraxellaceae;Acinetobacter;Acinetobacter calcoaceticus/baumannii complex	NZ_CP059729,NZ_CP059731,NZ_CP059730
Acinetobacter baumannii	470	Bacteria	Gammaproteobacteria	Bacteria;Proteobacteria;Gammaproteobacteria;Pseudomonadales;Moraxellaceae;Acinetobacter;Acinetobacter calcoaceticus/baumannii complex	NZ_AP024415
Acinetobacter baumannii	470	Bacteria	Gammaproteobacteria	Bacteria;Proteobacteria;Gammaproteobacteria;Pseudomonadales;Moraxellaceae;Acinetobacter;Acinetobacter calcoaceticus/baumannii complex	NZ_CP069840,NZ_CP069841,NZ_CP069842
Acinetobacter baumannii	470	Bacteria	Gammaproteobacteria	Bacteria;Proteobacteria;Gammaproteobacteria;Pseudomonadales;Moraxellaceae;Acinetobacter;Acinetobacter calcoaceticus/baumannii complex	NZ_CP069851,NZ_CP069852
Acinetobacter baumannii	470	Bacteria	Gammaproteobacteria	Bacteria;Proteobacteria;Gammaproteobacteria;Pseudomonadales;Moraxellaceae;Acinetobacter;Acinetobacter calcoaceticus/baumannii complex	NZ_CP070362,NZ_CP070365,NZ_CP070364,NZ_CP070363
Acinetobacter baumannii	470	Bacteria	Gammaproteobacteria	Bacteria;Proteobacteria;Gammaproteobacteria;Pseudomonadales;Moraxellaceae;Acinetobacter;Acinetobacter calcoaceticus/baumannii complex	NZ_CP059350
Acinetobacter baumannii	470	Bacteria	Gammaproteobacteria	Bacteria;Proteobacteria;Gammaproteobacteria;Pseudomonadales;Moraxellaceae;Acinetobacter;Acinetobacter calcoaceticus/baumannii complex	NZ_CP059349
Acinetobacter baumannii	470	Bacteria	Gammaproteobacteria	Bacteria;Proteobacteria;Gammaproteobacteria;Pseudomonadales;Moraxellaceae;Acinetobacter;Acinetobacter calcoaceticus/baumannii complex	NZ_CP059359
Acinetobacter baumannii	470	Bacteria	Gammaproteobacteria	Bacteria;Proteobacteria;Gammaproteobacteria;Pseudomonadales;Moraxellaceae;Acinetobacter;Acinetobacter calcoaceticus/baumannii complex	NZ_CP059353
Acinetobacter baumannii	470	Bacteria	Gammaproteobacteria	Bacteria;Proteobacteria;Gammaproteobacteria;Pseudomonadales;Moraxellaceae;Acinetobacter;Acinetobacter calcoaceticus/baumannii complex	NZ_CP059351
Acinetobacter baumannii	470	Bacteria	Gammaproteobacteria	Bacteria;Proteobacteria;Gammaproteobacteria;Pseudomonadales;Moraxellaceae;Acinetobacter;Acinetobacter calcoaceticus/baumannii complex	NZ_CP059352
Acinetobacter baumannii	470	Bacteria	Gammaproteobacteria	Bacteria;Proteobacteria;Gammaproteobacteria;Pseudomonadales;Moraxellaceae;Acinetobacter;Acinetobacter calcoaceticus/baumannii complex	NZ_CP059355
Acinetobacter baumannii	470	Bacteria	Gammaproteobacteria	Bacteria;Proteobacteria;Gammaproteobacteria;Pseudomonadales;Moraxellaceae;Acinetobacter;Acinetobacter calcoaceticus/baumannii complex	NZ_CP059354
Acinetobacter baumannii	470	Bacteria	Gammaproteobacteria	Bacteria;Proteobacteria;Gammaproteobacteria;Pseudomonadales;Moraxellaceae;Acinetobacter;Acinetobacter calcoaceticus/baumannii complex	NZ_CP059356
Acinetobacter baumannii	470	Bacteria	Gammaproteobacteria	Bacteria;Proteobacteria;Gammaproteobacteria;Pseudomonadales;Moraxellaceae;Acinetobacter;Acinetobacter calcoaceticus/baumannii complex	NZ_CP059357
Acinetobacter baumannii	470	Bacteria	Gammaproteobacteria	Bacteria;Proteobacteria;Gammaproteobacteria;Pseudomonadales;Moraxellaceae;Acinetobacter;Acinetobacter calcoaceticus/baumannii complex	NZ_CP059358
Acinetobacter baumannii	470	Bacteria	Gammaproteobacteria	Bacteria;Proteobacteria;Gammaproteobacteria;Pseudomonadales;Moraxellaceae;Acinetobacter;Acinetobacter calcoaceticus/baumannii complex	NZ_LT594095,NZ_LT594096
Acinetobacter baumannii	470	Bacteria	Gammaproteobacteria	Bacteria;Proteobacteria;Gammaproteobacteria;Pseudomonadales;Moraxellaceae;Acinetobacter;Acinetobacter calcoaceticus/baumannii complex	NZ_LT605059,NZ_LT605060
Acinetobacter baumannii	470	Bacteria	Gammaproteobacteria	Bacteria;Proteobacteria;Gammaproteobacteria;Pseudomonadales;Moraxellaceae;Acinetobacter;Acinetobacter calcoaceticus/baumannii complex	NZ_LS483472
Acinetobacter baumannii ATCC 17978	470	Bacteria	Gammaproteobacteria	Bacteria;Proteobacteria;Gammaproteobacteria;Pseudomonadales;Moraxellaceae;Acinetobacter;Acinetobacter calcoaceticus/baumannii complex	NZ_CP039025,NZ_CP039024,NZ_CP039026
Acinetobacter baumannii ATCC 17978	470	Bacteria	Gammaproteobacteria	Bacteria;Proteobacteria;Gammaproteobacteria;Pseudomonadales;Moraxellaceae;Acinetobacter;Acinetobacter calcoaceticus/baumannii complex	NZ_CP053098,NZ_CP053099,NZ_CP053100
Acinetobacter baumannii ACICU	470	Bacteria	Gammaproteobacteria	Bacteria;Proteobacteria;Gammaproteobacteria;Pseudomonadales;Moraxellaceae;Acinetobacter;Acinetobacter calcoaceticus/baumannii complex	NC_010611,NC_010606,NC_010605
Acinetobacter baumannii ACICU	470	Bacteria	Gammaproteobacteria	Bacteria;Proteobacteria;Gammaproteobacteria;Pseudomonadales;Moraxellaceae;Acinetobacter;Acinetobacter calcoaceticus/baumannii complex	NZ_CP031380,NZ_CP031382,NZ_CP031381
Acinetobacter baumannii AB0057	470	Bacteria	Gammaproteobacteria	Bacteria;Proteobacteria;Gammaproteobacteria;Pseudomonadales;Moraxellaceae;Acinetobacter;Acinetobacter calcoaceticus/baumannii complex	NC_011586,NC_011585
Acinetobacter baumannii MDR-ZJ06	470	Bacteria	Gammaproteobacteria	Bacteria;Proteobacteria;Gammaproteobacteria;Pseudomonadales;Moraxellaceae;Acinetobacter;Acinetobacter calcoaceticus/baumannii complex	NC_017171
Acinetobacter baumannii AYE	470	Bacteria	Gammaproteobacteria	Bacteria;Proteobacteria;Gammaproteobacteria;Pseudomonadales;Moraxellaceae;Acinetobacter;Acinetobacter calcoaceticus/baumannii complex	NC_010410,NC_010404,NC_010402,NC_010401,NC_010403
Acinetobacter baumannii AB307-0294	470	Bacteria	Gammaproteobacteria	Bacteria;Proteobacteria;Gammaproteobacteria;Pseudomonadales;Moraxellaceae;Acinetobacter;Acinetobacter calcoaceticus/baumannii complex	NZ_CP001172
Acinetobacter baumannii 1656-2	470	Bacteria	Gammaproteobacteria	Bacteria;Proteobacteria;Gammaproteobacteria;Pseudomonadales;Moraxellaceae;Acinetobacter;Acinetobacter calcoaceticus/baumannii complex	NC_017162,NC_017163,NC_017164
Acinetobacter baumannii MDR-TJ	470	Bacteria	Gammaproteobacteria	Bacteria;Proteobacteria;Gammaproteobacteria;Pseudomonadales;Moraxellaceae;Acinetobacter;Acinetobacter calcoaceticus/baumannii complex	NC_017847,NC_020524,NC_017848
Acinetobacter baumannii D1279779	470	Bacteria	Gammaproteobacteria	Bacteria;Proteobacteria;Gammaproteobacteria;Pseudomonadales;Moraxellaceae;Acinetobacter;Acinetobacter calcoaceticus/baumannii complex	NC_020547,NC_020525
Acinetobacter baumannii BJAB07104	470	Bacteria	Gammaproteobacteria	Bacteria;Proteobacteria;Gammaproteobacteria;Pseudomonadales;Moraxellaceae;Acinetobacter;Acinetobacter calcoaceticus/baumannii complex	NC_021726,NC_021727,NC_021728
Acinetobacter baumannii BJAB0715	470	Bacteria	Gammaproteobacteria	Bacteria;Proteobacteria;Gammaproteobacteria;Pseudomonadales;Moraxellaceae;Acinetobacter;Acinetobacter calcoaceticus/baumannii complex	NC_021733,NC_021734
Acinetobacter baumannii BJAB0868	470	Bacteria	Gammaproteobacteria	Bacteria;Proteobacteria;Gammaproteobacteria;Pseudomonadales;Moraxellaceae;Acinetobacter;Acinetobacter calcoaceticus/baumannii complex	NC_021729,NC_021731,NC_021732,NC_021730
Acinetobacter baumannii TYTH-1	470	Bacteria	Gammaproteobacteria	Bacteria;Proteobacteria;Gammaproteobacteria;Pseudomonadales;Moraxellaceae;Acinetobacter;Acinetobacter calcoaceticus/baumannii complex	NC_018706
Acinetobacter baumannii DU202	470	Bacteria	Gammaproteobacteria	Bacteria;Proteobacteria;Gammaproteobacteria;Pseudomonadales;Moraxellaceae;Acinetobacter;Acinetobacter calcoaceticus/baumannii complex	NZ_CP017152
Acinetobacter baumannii ZW85-1	470	Bacteria	Gammaproteobacteria	Bacteria;Proteobacteria;Gammaproteobacteria;Pseudomonadales;Moraxellaceae;Acinetobacter;Acinetobacter calcoaceticus/baumannii complex	NC_023028,NC_023031,NC_019985
Acinetobacter baumannii NCGM 237	470	Bacteria	Gammaproteobacteria	Bacteria;Proteobacteria;Gammaproteobacteria;Pseudomonadales;Moraxellaceae;Acinetobacter;Acinetobacter calcoaceticus/baumannii complex	NZ_AP013357
Acinetobacter baumannii LAC-4	470	Bacteria	Gammaproteobacteria	Bacteria;Proteobacteria;Gammaproteobacteria;Pseudomonadales;Moraxellaceae;Acinetobacter;Acinetobacter calcoaceticus/baumannii complex	NZ_CP007712,NZ_CP007713,NZ_CP007714
Acinetobacter bereziniae	106648	Bacteria	Gammaproteobacteria	Bacteria;Proteobacteria;Gammaproteobacteria;Pseudomonadales;Moraxellaceae;Acinetobacter	NZ_CP018259
Acinetobacter bereziniae	106648	Bacteria	Gammaproteobacteria	Bacteria;Proteobacteria;Gammaproteobacteria;Pseudomonadales;Moraxellaceae;Acinetobacter	NZ_CP066121,NZ_CP066122
Aciduliprofundum boonei T469	379547	Archaea	Candidatus Thermoplasmatota	Archaea;Candidatus Thermoplasmatota;DHVE2 group;Aciduliprofundum	NC_013926
Acidianus brierleyi	41673	Archaea	Crenarchaeota	Archaea;Crenarchaeota;Thermoprotei;Sulfolobales;Sulfolobaceae;Acidianus	NZ_CP029289
Acholeplasma brassicae	61635	Bacteria	Tenericutes	Bacteria;Tenericutes;Mollicutes;Acholeplasmatales;Acholeplasmataceae;Acholeplasma	NC_022549
Acidithiobacillus caldus	33059	Bacteria	Acidithiobacillia	Bacteria;Proteobacteria;Acidithiobacillia;Acidithiobacillales;Acidithiobacillaceae;Acidithiobacillus	NZ_CP026328,NZ_CP026329,NZ_CP026330
Acidithiobacillus caldus ATCC 51756	33059	Bacteria	Acidithiobacillia	Bacteria;Proteobacteria;Acidithiobacillia;Acidithiobacillales;Acidithiobacillaceae;Acidithiobacillus	NZ_CP005986,NZ_CP005987,NZ_CP005988,NZ_CP005989
Acidithiobacillus caldus SM-1	33059	Bacteria	Acidithiobacillia	Bacteria;Proteobacteria;Acidithiobacillia;Acidithiobacillales;Acidithiobacillaceae;Acidithiobacillus	NC_015850,NC_015851,NC_015854,NC_015853,NC_015852
Acidobacterium capsulatum ATCC 51196	33075	Bacteria	Acidobacteria	Bacteria;Acidobacteria;Acidobacteriales;Acidobacteriaceae;Acidobacterium	NC_012483
Acinetobacter calcoaceticus	471	Bacteria	Gammaproteobacteria	Bacteria;Proteobacteria;Gammaproteobacteria;Pseudomonadales;Moraxellaceae;Acinetobacter;Acinetobacter calcoaceticus/baumannii complex	NZ_CP020000,NZ_CP020001
Acinetobacter calcoaceticus	471	Bacteria	Gammaproteobacteria	Bacteria;Proteobacteria;Gammaproteobacteria;Pseudomonadales;Moraxellaceae;Acinetobacter;Acinetobacter calcoaceticus/baumannii complex	NZ_CP070518
Acinetobacter calcoaceticus	471	Bacteria	Gammaproteobacteria	Bacteria;Proteobacteria;Gammaproteobacteria;Pseudomonadales;Moraxellaceae;Acinetobacter;Acinetobacter calcoaceticus/baumannii complex	NZ_LS999521
Acidovorax carolinensis	553814	Bacteria	Betaproteobacteria	Bacteria;Proteobacteria;Betaproteobacteria;Burkholderiales;Comamonadaceae;Acidovorax	NZ_CP021366,NZ_CP021367,NZ_CP021368,NZ_CP021369,NZ_CP021370
Acidovorax carolinensis	553814	Bacteria	Betaproteobacteria	Bacteria;Proteobacteria;Betaproteobacteria;Burkholderiales;Comamonadaceae;Acidovorax	NZ_CP021361
Acidovorax carolinensis	553814	Bacteria	Betaproteobacteria	Bacteria;Proteobacteria;Betaproteobacteria;Burkholderiales;Comamonadaceae;Acidovorax	NZ_CP021359,NZ_CP021360
Acidovorax carolinensis	553814	Bacteria	Betaproteobacteria	Bacteria;Proteobacteria;Betaproteobacteria;Burkholderiales;Comamonadaceae;Acidovorax	NZ_CP021362,NZ_CP021363,NZ_CP021364,NZ_CP021365
Acidothermus cellulolyticus 11B	28049	Bacteria	Actinobacteria	Bacteria;Actinobacteria;Acidothermales;Acidothermaceae;Acidothermus	NC_008578
Acinetobacter chinensis	2004650	Bacteria	Gammaproteobacteria	Bacteria;Proteobacteria;Gammaproteobacteria;Pseudomonadales;Moraxellaceae;Acinetobacter	NZ_CP032134,NZ_CP032133,NZ_CP032132,NZ_CP032127,NZ_CP032128,NZ_CP032129,NZ_CP032130,NZ_CP032131
Acidovorax citrulli	80869	Bacteria	Betaproteobacteria	Bacteria;Proteobacteria;Betaproteobacteria;Burkholderiales;Comamonadaceae;Acidovorax	NZ_CP029373,NZ_CP029374
Acidovorax citrulli	80869	Bacteria	Betaproteobacteria	Bacteria;Proteobacteria;Betaproteobacteria;Burkholderiales;Comamonadaceae;Acidovorax	NZ_CP023687
Acidovorax citrulli AAC00-1	80869	Bacteria	Betaproteobacteria	Bacteria;Proteobacteria;Betaproteobacteria;Burkholderiales;Comamonadaceae;Acidovorax	NC_008752
Acidiphilium cryptum JF-5	524	Bacteria	Alphaproteobacteria	Bacteria;Proteobacteria;Alphaproteobacteria;Rhodospirillales;Acetobacteraceae;Acidiphilium	NC_009484,NC_009467,NC_009468,NC_009469,NC_009470,NC_009471,NC_009472,NC_009473,NC_009474
Acinetobacter cumulans	2136182	Bacteria	Gammaproteobacteria	Bacteria;Proteobacteria;Gammaproteobacteria;Pseudomonadales;Moraxellaceae;Acinetobacter	NZ_CP035934,NZ_CP035936,NZ_CP035935,NZ_CP035937,NZ_CP035938,NZ_CP035939,NZ_CP035940,NZ_CP035941,NZ_CP035942,NZ_CP035943
Achromobacter deleyi	1353891	Bacteria	Betaproteobacteria	Bacteria;Proteobacteria;Betaproteobacteria;Burkholderiales;Alcaligenaceae;Achromobacter	NZ_CP065997
Acinetobacter defluvii	1871111	Bacteria	Gammaproteobacteria	Bacteria;Proteobacteria;Gammaproteobacteria;Pseudomonadales;Moraxellaceae;Acinetobacter	NZ_CP029397,NZ_CP029396,NZ_CP029389,NZ_CP029390,NZ_CP029391,NZ_CP029392,NZ_CP029393,NZ_CP029394,NZ_CP029395
Achromobacter denitrificans	32002	Bacteria	Betaproteobacteria	Bacteria;Proteobacteria;Betaproteobacteria;Burkholderiales;Alcaligenaceae;Achromobacter	NZ_CP013923
Achromobacter denitrificans	32002	Bacteria	Betaproteobacteria	Bacteria;Proteobacteria;Betaproteobacteria;Burkholderiales;Alcaligenaceae;Achromobacter	NZ_CP020917
Achromobacter denitrificans	32002	Bacteria	Betaproteobacteria	Bacteria;Proteobacteria;Betaproteobacteria;Burkholderiales;Alcaligenaceae;Achromobacter	NZ_CP033730
Achromobacter denitrificans	32002	Bacteria	Betaproteobacteria	Bacteria;Proteobacteria;Betaproteobacteria;Burkholderiales;Alcaligenaceae;Achromobacter	NZ_CP053986
Achromobacter denitrificans	32002	Bacteria	Betaproteobacteria	Bacteria;Proteobacteria;Betaproteobacteria;Burkholderiales;Alcaligenaceae;Achromobacter	NZ_CP053987
Achromobacter denitrificans	32002	Bacteria	Betaproteobacteria	Bacteria;Proteobacteria;Betaproteobacteria;Burkholderiales;Alcaligenaceae;Achromobacter	NZ_CP054569
Actinobacillus delphinicola	51161	Bacteria	Gammaproteobacteria	Bacteria;Proteobacteria;Gammaproteobacteria;Pasteurellales;Pasteurellaceae;Actinobacillus	NZ_LR134510
Acinetobacter dispersus	70348	Bacteria	Gammaproteobacteria	Bacteria;Proteobacteria;Gammaproteobacteria;Pseudomonadales;Moraxellaceae;Acinetobacter	NZ_CP041970
Acidovorax ebreus TPSY	721785	Bacteria	Betaproteobacteria	Bacteria;Proteobacteria;Betaproteobacteria;Burkholderiales;Comamonadaceae;Acidovorax	NC_011992
Acinetobacter equi	1324350	Bacteria	Gammaproteobacteria	Bacteria;Proteobacteria;Gammaproteobacteria;Pseudomonadales;Moraxellaceae;Acinetobacter	NZ_CP012808
Actinobacillus equuli	718	Bacteria	Gammaproteobacteria	Bacteria;Proteobacteria;Gammaproteobacteria;Pasteurellales;Pasteurellaceae;Actinobacillus	NZ_LR134310
Actinobacillus equuli subsp. equuli	718	Bacteria	Gammaproteobacteria	Bacteria;Proteobacteria;Gammaproteobacteria;Pasteurellales;Pasteurellaceae;Actinobacillus	NZ_CP007715
Actinopolyspora erythraea	414996	Bacteria	Actinobacteria	Bacteria;Actinobacteria;Actinopolysporales;Actinopolysporaceae;Actinopolyspora	NZ_CP022752
Acidithiobacillus ferridurans	1232575	Bacteria	Acidithiobacillia	Bacteria;Proteobacteria;Acidithiobacillia;Acidithiobacillales;Acidithiobacillaceae;Acidithiobacillus	NZ_AP018795
Acidithiobacillus ferrivorans	160808	Bacteria	Acidithiobacillia	Bacteria;Proteobacteria;Acidithiobacillia;Acidithiobacillales;Acidithiobacillaceae;Acidithiobacillus	NZ_CP059488
Acidithiobacillus ferrivorans SS3	160808	Bacteria	Acidithiobacillia	Bacteria;Proteobacteria;Acidithiobacillia;Acidithiobacillales;Acidithiobacillaceae;Acidithiobacillus	NC_015942
Acidimicrobium ferrooxidans DSM 10331	53635	Bacteria	Actinobacteria	Bacteria;Actinobacteria;Acidimicrobiia;Acidimicrobiales;Acidimicrobiaceae;Acidimicrobium	NC_013124
Acidaminococcus fermentans DSM 20731	905	Bacteria	Negativicutes	Bacteria;Firmicutes;Negativicutes;Acidaminococcales;Acidaminococcaceae;Acidaminococcus	NC_013740
Acidithiobacillus ferrooxidans	920	Bacteria	Acidithiobacillia	Bacteria;Proteobacteria;Acidithiobacillia;Acidithiobacillales;Acidithiobacillaceae;Acidithiobacillus	NZ_CP040511,NZ_CP040512
Acidithiobacillus ferrooxidans ATCC 23270	920	Bacteria	Acidithiobacillia	Bacteria;Proteobacteria;Acidithiobacillia;Acidithiobacillales;Acidithiobacillaceae;Acidithiobacillus	NC_011761
Acidithiobacillus ferrooxidans ATCC 53993	920	Bacteria	Acidithiobacillia	Bacteria;Proteobacteria;Acidithiobacillia;Acidithiobacillales;Acidithiobacillaceae;Acidithiobacillus	NC_011206
Actinoalloteichus fjordicus	1612552	Bacteria	Actinobacteria	Bacteria;Actinobacteria;Pseudonocardiales;Pseudonocardiaceae;Actinoalloteichus	NZ_CP016076
Acidibrevibacterium fodinaquatile	1969806	Bacteria	Alphaproteobacteria	Bacteria;Proteobacteria;Alphaproteobacteria;Rhodospirillales;Acetobacteraceae;Acidibrevibacterium	NZ_CP029176,NZ_CP029177,NZ_CP029178,NZ_CP029179
Actinoplanes friuliensis DSM 7358	196914	Bacteria	Actinobacteria	Bacteria;Actinobacteria;Micromonosporales;Micromonosporaceae;Actinoplanes	NC_022657
Actinomyces gaoshouyii	1960083	Bacteria	Actinobacteria	Bacteria;Actinobacteria;Actinomycetales;Actinomycetaceae;Actinomyces	NZ_CP020468
Acinetobacter guillouiae	106649	Bacteria	Gammaproteobacteria	Bacteria;Proteobacteria;Gammaproteobacteria;Pseudomonadales;Moraxellaceae;Acinetobacter	NZ_AP014630
Acinetobacter gyllenbergii	134534	Bacteria	Gammaproteobacteria	Bacteria;Proteobacteria;Gammaproteobacteria;Pseudomonadales;Moraxellaceae;Acinetobacter	NZ_CP041971
Acinetobacter haemolyticus	29430	Bacteria	Gammaproteobacteria	Bacteria;Proteobacteria;Gammaproteobacteria;Pseudomonadales;Moraxellaceae;Acinetobacter	NZ_CP018871,NZ_CP018872,NZ_CP018873
Acinetobacter haemolyticus	29430	Bacteria	Gammaproteobacteria	Bacteria;Proteobacteria;Gammaproteobacteria;Pseudomonadales;Moraxellaceae;Acinetobacter	NZ_CP018260,NZ_CP018261
Acinetobacter haemolyticus	29430	Bacteria	Gammaproteobacteria	Bacteria;Proteobacteria;Gammaproteobacteria;Pseudomonadales;Moraxellaceae;Acinetobacter	NZ_CP030880
Acinetobacter haemolyticus	29430	Bacteria	Gammaproteobacteria	Bacteria;Proteobacteria;Gammaproteobacteria;Pseudomonadales;Moraxellaceae;Acinetobacter	NZ_CP041224,NZ_CP041229,NZ_CP041225,NZ_CP041226,NZ_CP041227,NZ_CP041228
Acinetobacter haemolyticus	29430	Bacteria	Gammaproteobacteria	Bacteria;Proteobacteria;Gammaproteobacteria;Pseudomonadales;Moraxellaceae;Acinetobacter	NZ_CP038009,NZ_CP038010,NZ_CP038011
Acinetobacter haemolyticus	29430	Bacteria	Gammaproteobacteria	Bacteria;Proteobacteria;Gammaproteobacteria;Pseudomonadales;Moraxellaceae;Acinetobacter	NZ_CP031972,NZ_CP031973,NZ_CP031974,NZ_CP031975
Acinetobacter haemolyticus	29430	Bacteria	Gammaproteobacteria	Bacteria;Proteobacteria;Gammaproteobacteria;Pseudomonadales;Moraxellaceae;Acinetobacter	NZ_CP031976,NZ_CP031977,NZ_CP031978
Acinetobacter haemolyticus	29430	Bacteria	Gammaproteobacteria	Bacteria;Proteobacteria;Gammaproteobacteria;Pseudomonadales;Moraxellaceae;Acinetobacter	NZ_CP031979,NZ_CP031980,NZ_CP031981,NZ_CP031982,NZ_CP031983
Acinetobacter haemolyticus	29430	Bacteria	Gammaproteobacteria	Bacteria;Proteobacteria;Gammaproteobacteria;Pseudomonadales;Moraxellaceae;Acinetobacter	NZ_CP031988,NZ_CP031989,NZ_CP031990
Acinetobacter haemolyticus	29430	Bacteria	Gammaproteobacteria	Bacteria;Proteobacteria;Gammaproteobacteria;Pseudomonadales;Moraxellaceae;Acinetobacter	NZ_CP031984,NZ_CP031985,NZ_CP031986,NZ_CP031987
Acinetobacter haemolyticus	29430	Bacteria	Gammaproteobacteria	Bacteria;Proteobacteria;Gammaproteobacteria;Pseudomonadales;Moraxellaceae;Acinetobacter	NZ_CP031991,NZ_CP031992,NZ_CP031993,NZ_CP031994,NZ_CP031995,NZ_CP031996,NZ_CP031997
Acinetobacter haemolyticus	29430	Bacteria	Gammaproteobacteria	Bacteria;Proteobacteria;Gammaproteobacteria;Pseudomonadales;Moraxellaceae;Acinetobacter	NZ_CP031998,NZ_CP031999,NZ_CP032000,NZ_CP032001
Acinetobacter haemolyticus	29430	Bacteria	Gammaproteobacteria	Bacteria;Proteobacteria;Gammaproteobacteria;Pseudomonadales;Moraxellaceae;Acinetobacter	NZ_CP032002,NZ_CP032003,NZ_CP032004,NZ_CP032005,NZ_CP032006,NZ_CP032007,NZ_CP032008
Acholeplasma hippikon	264636	Bacteria	Tenericutes	Bacteria;Tenericutes;Mollicutes;Acholeplasmatales;Acholeplasmataceae;Acholeplasma	NZ_LR215050,NZ_LR215051
Actinoalloteichus hoggarensis	1470176	Bacteria	Actinobacteria	Bacteria;Actinobacteria;Pseudonocardiales;Pseudonocardiaceae;Actinoalloteichus	NZ_CP022521
Actinomyces howellii	52771	Bacteria	Actinobacteria	Bacteria;Actinobacteria;Actinomycetales;Actinomycetaceae;Actinomyces	NZ_LR134350
Acidianus hospitalis W1	563177	Archaea	Crenarchaeota	Archaea;Crenarchaeota;Thermoprotei;Sulfolobales;Sulfolobaceae;Acidianus	NC_015518
Acidaminococcus intestini RyC-MR95	187327	Bacteria	Negativicutes	Bacteria;Firmicutes;Negativicutes;Acidaminococcales;Acidaminococcaceae;Acidaminococcus	NC_016077
Achromobacter insolitus	217204	Bacteria	Betaproteobacteria	Bacteria;Proteobacteria;Betaproteobacteria;Burkholderiales;Alcaligenaceae;Achromobacter	NZ_CP026973,NZ_CP026974
Achromobacter insolitus	217204	Bacteria	Betaproteobacteria	Bacteria;Proteobacteria;Betaproteobacteria;Burkholderiales;Alcaligenaceae;Achromobacter	NZ_CP019325
Achromobacter insolitus	217204	Bacteria	Betaproteobacteria	Bacteria;Proteobacteria;Betaproteobacteria;Burkholderiales;Alcaligenaceae;Achromobacter	NZ_CP038034
Achromobacter insolitus	217204	Bacteria	Betaproteobacteria	Bacteria;Proteobacteria;Betaproteobacteria;Burkholderiales;Alcaligenaceae;Achromobacter	NZ_LR134361
Acinetobacter indicus	756892	Bacteria	Gammaproteobacteria	Bacteria;Proteobacteria;Gammaproteobacteria;Pseudomonadales;Moraxellaceae;Acinetobacter	NZ_CP024620
Acinetobacter indicus	756892	Bacteria	Gammaproteobacteria	Bacteria;Proteobacteria;Gammaproteobacteria;Pseudomonadales;Moraxellaceae;Acinetobacter	NZ_CP044018,NZ_CP044019,NZ_CP044020
Acinetobacter indicus	756892	Bacteria	Gammaproteobacteria	Bacteria;Proteobacteria;Gammaproteobacteria;Pseudomonadales;Moraxellaceae;Acinetobacter	NZ_CP046392
Acinetobacter indicus	756892	Bacteria	Gammaproteobacteria	Bacteria;Proteobacteria;Gammaproteobacteria;Pseudomonadales;Moraxellaceae;Acinetobacter	NZ_CP045135,NZ_CP045136
Acinetobacter indicus	756892	Bacteria	Gammaproteobacteria	Bacteria;Proteobacteria;Gammaproteobacteria;Pseudomonadales;Moraxellaceae;Acinetobacter	NZ_CP045127,NZ_CP045124,NZ_CP045128,NZ_CP045123,NZ_CP045126,NZ_CP045125
Acinetobacter indicus	756892	Bacteria	Gammaproteobacteria	Bacteria;Proteobacteria;Gammaproteobacteria;Pseudomonadales;Moraxellaceae;Acinetobacter	NZ_CP045129,NZ_CP045130
Acinetobacter indicus	756892	Bacteria	Gammaproteobacteria	Bacteria;Proteobacteria;Gammaproteobacteria;Pseudomonadales;Moraxellaceae;Acinetobacter	NZ_CP045131,NZ_CP045132,NZ_CP045133,NZ_CP045134
Acinetobacter indicus	756892	Bacteria	Gammaproteobacteria	Bacteria;Proteobacteria;Gammaproteobacteria;Pseudomonadales;Moraxellaceae;Acinetobacter	NZ_CP045198,NZ_CP045197,NZ_CP045196
Acinetobacter indicus	756892	Bacteria	Gammaproteobacteria	Bacteria;Proteobacteria;Gammaproteobacteria;Pseudomonadales;Moraxellaceae;Acinetobacter	NZ_CP044445,NZ_CP044446,NZ_CP044447,NZ_CP044448,NZ_CP044449
Acinetobacter indicus	756892	Bacteria	Gammaproteobacteria	Bacteria;Proteobacteria;Gammaproteobacteria;Pseudomonadales;Moraxellaceae;Acinetobacter	NZ_CP044450,NZ_CP044451,NZ_CP044452,NZ_CP044453,NZ_CP044454
Acinetobacter indicus	756892	Bacteria	Gammaproteobacteria	Bacteria;Proteobacteria;Gammaproteobacteria;Pseudomonadales;Moraxellaceae;Acinetobacter	NZ_CP044455,NZ_CP044456,NZ_CP044457,NZ_CP044458,NZ_CP044459,NZ_CP044460,NZ_CP044461,NZ_CP044462
Acinetobacter indicus	756892	Bacteria	Gammaproteobacteria	Bacteria;Proteobacteria;Gammaproteobacteria;Pseudomonadales;Moraxellaceae;Acinetobacter	NZ_CP041291,NZ_CP041290,NZ_CP041288,NZ_CP041292,NZ_CP041287,NZ_CP041289
Acinetobacter indicus	756892	Bacteria	Gammaproteobacteria	Bacteria;Proteobacteria;Gammaproteobacteria;Pseudomonadales;Moraxellaceae;Acinetobacter	NZ_CP041295,NZ_CP041297,NZ_CP041296,NZ_CP041294,NZ_CP041298,NZ_CP041293
Acinetobacter indicus	756892	Bacteria	Gammaproteobacteria	Bacteria;Proteobacteria;Gammaproteobacteria;Pseudomonadales;Moraxellaceae;Acinetobacter	NZ_CP039031
Acinetobacter indicus	756892	Bacteria	Gammaproteobacteria	Bacteria;Proteobacteria;Gammaproteobacteria;Pseudomonadales;Moraxellaceae;Acinetobacter	NZ_CP048654,NZ_CP048655,NZ_CP048656,NZ_CP048657,NZ_CP048658
Acinetobacter indicus	756892	Bacteria	Gammaproteobacteria	Bacteria;Proteobacteria;Gammaproteobacteria;Pseudomonadales;Moraxellaceae;Acinetobacter	NZ_CP048681,NZ_CP048682,NZ_CP048683,NZ_CP048684
Acinetobacter indicus	756892	Bacteria	Gammaproteobacteria	Bacteria;Proteobacteria;Gammaproteobacteria;Pseudomonadales;Moraxellaceae;Acinetobacter	NZ_CP070997
Actinomyces israelii	1659	Bacteria	Actinobacteria	Bacteria;Actinobacteria;Actinomycetales;Actinomycetaceae;Actinomyces	NZ_LR134357
Acidipropionibacterium jensenii	1749	Bacteria	Actinobacteria	Bacteria;Actinobacteria;Propionibacteriales;Propionibacteriaceae;Acidipropionibacterium	NZ_CP025570
Acidipropionibacterium jensenii	1749	Bacteria	Actinobacteria	Bacteria;Actinobacteria;Propionibacteriales;Propionibacteriaceae;Acidipropionibacterium	NZ_CP025571
Acidipropionibacterium jensenii	1749	Bacteria	Actinobacteria	Bacteria;Actinobacteria;Propionibacteriales;Propionibacteriaceae;Acidipropionibacterium	NZ_CP040635
Acidipropionibacterium jensenii	1749	Bacteria	Actinobacteria	Bacteria;Actinobacteria;Propionibacteriales;Propionibacteriaceae;Acidipropionibacterium	NZ_LR134473
Lactobacillus jinshani	1720083	Bacteria	Bacilli	Bacteria;Firmicutes;Bacilli;Lactobacillales;Lactobacillaceae;Lactobacillus	NZ_CP034726
Acinetobacter johnsonii	40214	Bacteria	Gammaproteobacteria	Bacteria;Proteobacteria;Gammaproteobacteria;Pseudomonadales;Moraxellaceae;Acinetobacter	NZ_CP031011
Acinetobacter johnsonii	40214	Bacteria	Gammaproteobacteria	Bacteria;Proteobacteria;Gammaproteobacteria;Pseudomonadales;Moraxellaceae;Acinetobacter	NZ_CP022298,NZ_CP022299,NZ_CP022300,NZ_CP022301,NZ_CP022302
Acinetobacter johnsonii	40214	Bacteria	Gammaproteobacteria	Bacteria;Proteobacteria;Gammaproteobacteria;Pseudomonadales;Moraxellaceae;Acinetobacter	NZ_CP037424,NZ_CP037425
Acinetobacter johnsonii	40214	Bacteria	Gammaproteobacteria	Bacteria;Proteobacteria;Gammaproteobacteria;Pseudomonadales;Moraxellaceae;Acinetobacter	NZ_CP043307,NZ_CP043309,NZ_CP043310,NZ_CP043308
Acinetobacter johnsonii	40214	Bacteria	Gammaproteobacteria	Bacteria;Proteobacteria;Gammaproteobacteria;Pseudomonadales;Moraxellaceae;Acinetobacter	NZ_CP059080
Acinetobacter johnsonii	40214	Bacteria	Gammaproteobacteria	Bacteria;Proteobacteria;Gammaproteobacteria;Pseudomonadales;Moraxellaceae;Acinetobacter	NZ_CP065666,NZ_CP065663,NZ_CP065664,NZ_CP065665
Acinetobacter johnsonii	40214	Bacteria	Gammaproteobacteria	Bacteria;Proteobacteria;Gammaproteobacteria;Pseudomonadales;Moraxellaceae;Acinetobacter	NZ_CP068195,NZ_CP068198,NZ_CP068197,NZ_CP068196,NZ_CP068199,NZ_CP068200,NZ_CP068201
Acinetobacter johnsonii	40214	Bacteria	Gammaproteobacteria	Bacteria;Proteobacteria;Gammaproteobacteria;Pseudomonadales;Moraxellaceae;Acinetobacter	NZ_CP068187,NZ_CP068188,NZ_CP068185,NZ_CP068191,NZ_CP068189,NZ_CP068186,NZ_CP068193,NZ_CP068190,NZ_CP068192,NZ_CP068194
Acinetobacter johnsonii	40214	Bacteria	Gammaproteobacteria	Bacteria;Proteobacteria;Gammaproteobacteria;Pseudomonadales;Moraxellaceae;Acinetobacter	NZ_CP068206,NZ_CP068202,NZ_CP068205,NZ_CP068207,NZ_CP068208,NZ_CP068203,NZ_CP068204,NZ_CP068209,NZ_CP068210
Acinetobacter johnsonii	40214	Bacteria	Gammaproteobacteria	Bacteria;Proteobacteria;Gammaproteobacteria;Pseudomonadales;Moraxellaceae;Acinetobacter	NZ_CP070866,NZ_CP070867,NZ_CP070868,NZ_CP070869
Acinetobacter johnsonii XBB1	40214	Bacteria	Gammaproteobacteria	Bacteria;Proteobacteria;Gammaproteobacteria;Pseudomonadales;Moraxellaceae;Acinetobacter	NZ_CP010350,NZ_CP010351,NZ_CP010358,NZ_CP010356,NZ_CP010357,NZ_CP010354,NZ_CP010355,NZ_CP010353,NZ_CP010352
Acinetobacter junii	40215	Bacteria	Gammaproteobacteria	Bacteria;Proteobacteria;Gammaproteobacteria;Pseudomonadales;Moraxellaceae;Acinetobacter	NZ_CP019041
Acinetobacter junii	40215	Bacteria	Gammaproteobacteria	Bacteria;Proteobacteria;Gammaproteobacteria;Pseudomonadales;Moraxellaceae;Acinetobacter	NZ_CP028800,NZ_CP028798,NZ_CP028799
Acinetobacter junii	40215	Bacteria	Gammaproteobacteria	Bacteria;Proteobacteria;Gammaproteobacteria;Pseudomonadales;Moraxellaceae;Acinetobacter	NZ_CP024632
Acinetobacter junii	40215	Bacteria	Gammaproteobacteria	Bacteria;Proteobacteria;Gammaproteobacteria;Pseudomonadales;Moraxellaceae;Acinetobacter	NZ_CP068253
Acinetobacter lactucae	1785128	Bacteria	Gammaproteobacteria	Bacteria;Proteobacteria;Gammaproteobacteria;Pseudomonadales;Moraxellaceae;Acinetobacter;Acinetobacter calcoaceticus/baumannii complex	NZ_CP020015
Acinetobacter lactucae	1785128	Bacteria	Gammaproteobacteria	Bacteria;Proteobacteria;Gammaproteobacteria;Pseudomonadales;Moraxellaceae;Acinetobacter;Acinetobacter calcoaceticus/baumannii complex	NZ_CP053391
Acinetobacter larvae	1789224	Bacteria	Gammaproteobacteria	Bacteria;Proteobacteria;Gammaproteobacteria;Pseudomonadales;Moraxellaceae;Acinetobacter	NZ_CP016895
Acholeplasma laidlawii	2148	Bacteria	Tenericutes	Bacteria;Tenericutes;Mollicutes;Acholeplasmatales;Acholeplasmataceae;Acholeplasma	NZ_LS483439
Acholeplasma laidlawii PG-8A	2148	Bacteria	Tenericutes	Bacteria;Tenericutes;Mollicutes;Acholeplasmatales;Acholeplasmataceae;Acholeplasma	NC_010163
Acinetobacter lanii	2715163	Bacteria	Gammaproteobacteria	Bacteria;Proteobacteria;Gammaproteobacteria;Pseudomonadales;Moraxellaceae;Acinetobacter	NZ_CP049916,NZ_CP049917
Actinobacillus lignieresii	720	Bacteria	Gammaproteobacteria	Bacteria;Proteobacteria;Gammaproteobacteria;Pasteurellales;Pasteurellaceae;Actinobacillus	NZ_LR134169
Acinetobacter lwoffii	28090	Bacteria	Gammaproteobacteria	Bacteria;Proteobacteria;Gammaproteobacteria;Pseudomonadales;Moraxellaceae;Acinetobacter	NZ_CP046296,NZ_CP046295,NZ_CP046299,NZ_CP046298,NZ_CP046297
Actinomyces marmotae	2737173	Bacteria	Actinobacteria	Bacteria;Actinobacteria;Actinomycetales;Actinomycetaceae;Actinomyces	NZ_CP053642
Acidianus manzaensis	282676	Archaea	Crenarchaeota	Archaea;Crenarchaeota;Thermoprotei;Sulfolobales;Sulfolobaceae;Acidianus	NZ_CP020477
Actinoplanes missouriensis 431	1866	Bacteria	Actinobacteria	Bacteria;Actinobacteria;Micromonosporales;Micromonosporaceae;Actinoplanes	NC_017093
Actinosynnema mirum DSM 43827	40567	Bacteria	Actinobacteria	Bacteria;Actinobacteria;Pseudonocardiales;Pseudonocardiaceae;Actinosynnema	NC_013093
Acidovorax monticola	1926868	Bacteria	Betaproteobacteria	Bacteria;Proteobacteria;Betaproteobacteria;Burkholderiales;Comamonadaceae;Acidovorax	NZ_CP060790
Acetomicrobium mobile DSM 13181	97477	Bacteria	Synergistetes	Bacteria;Synergistetes;Synergistia;Synergistales;Synergistaceae;Acetomicrobium	NC_018024
Acidiphilium multivorum AIU301	62140	Bacteria	Alphaproteobacteria	Bacteria;Proteobacteria;Alphaproteobacteria;Rhodospirillales;Acetobacteraceae;Acidiphilium	NC_015186,NC_015178,NC_015187,NC_015179,NC_015188,NC_015180,NC_015181,NC_015189,NC_015182
Actinomyces naeslundii	1655	Bacteria	Actinobacteria	Bacteria;Actinobacteria;Actinomycetales;Actinomycetaceae;Actinomyces	NZ_CP066049
Acinetobacter nosocomialis	106654	Bacteria	Gammaproteobacteria	Bacteria;Proteobacteria;Gammaproteobacteria;Pseudomonadales;Moraxellaceae;Acinetobacter;Acinetobacter calcoaceticus/baumannii complex	NZ_CP010368,NZ_CP010369,NZ_CP010903,NZ_CP010370
Acinetobacter nosocomialis	106654	Bacteria	Gammaproteobacteria	Bacteria;Proteobacteria;Gammaproteobacteria;Pseudomonadales;Moraxellaceae;Acinetobacter;Acinetobacter calcoaceticus/baumannii complex	NZ_CP020588,NZ_CP020587
Acinetobacter nosocomialis	106654	Bacteria	Gammaproteobacteria	Bacteria;Proteobacteria;Gammaproteobacteria;Pseudomonadales;Moraxellaceae;Acinetobacter;Acinetobacter calcoaceticus/baumannii complex	NZ_CP014019
Acinetobacter nosocomialis	106654	Bacteria	Gammaproteobacteria	Bacteria;Proteobacteria;Gammaproteobacteria;Pseudomonadales;Moraxellaceae;Acinetobacter;Acinetobacter calcoaceticus/baumannii complex	NZ_CP029351
Acinetobacter nosocomialis	106654	Bacteria	Gammaproteobacteria	Bacteria;Proteobacteria;Gammaproteobacteria;Pseudomonadales;Moraxellaceae;Acinetobacter;Acinetobacter calcoaceticus/baumannii complex	NZ_CP036171
Acinetobacter nosocomialis	106654	Bacteria	Gammaproteobacteria	Bacteria;Proteobacteria;Gammaproteobacteria;Pseudomonadales;Moraxellaceae;Acinetobacter;Acinetobacter calcoaceticus/baumannii complex	NZ_CP038816
Acinetobacter nosocomialis	106654	Bacteria	Gammaproteobacteria	Bacteria;Proteobacteria;Gammaproteobacteria;Pseudomonadales;Moraxellaceae;Acinetobacter;Acinetobacter calcoaceticus/baumannii complex	NZ_CP042994,NZ_CP042995,NZ_CP042996
Acinetobacter nosocomialis	106654	Bacteria	Gammaproteobacteria	Bacteria;Proteobacteria;Gammaproteobacteria;Pseudomonadales;Moraxellaceae;Acinetobacter;Acinetobacter calcoaceticus/baumannii complex	NZ_CP045560,NZ_CP045561
Acinetobacter nosocomialis	106654	Bacteria	Gammaproteobacteria	Bacteria;Proteobacteria;Gammaproteobacteria;Pseudomonadales;Moraxellaceae;Acinetobacter;Acinetobacter calcoaceticus/baumannii complex	NZ_CP059078
Acinetobacter nosocomialis M2	106654	Bacteria	Gammaproteobacteria	Bacteria;Proteobacteria;Gammaproteobacteria;Pseudomonadales;Moraxellaceae;Acinetobacter;Acinetobacter calcoaceticus/baumannii complex	NZ_CP040105
Acinetobacter oleivorans DR1	1148157	Bacteria	Gammaproteobacteria	Bacteria;Proteobacteria;Gammaproteobacteria;Pseudomonadales;Moraxellaceae;Acinetobacter	NC_014259
Acetobacter orientalis	146474	Bacteria	Alphaproteobacteria	Bacteria;Proteobacteria;Alphaproteobacteria;Rhodospirillales;Acetobacteraceae;Acetobacter	NZ_AP018515,NZ_AP018516
Acetobacter oryzifermentans	1633874	Bacteria	Alphaproteobacteria	Bacteria;Proteobacteria;Alphaproteobacteria;Rhodospirillales;Acetobacteraceae;Acetobacter	NZ_CP011120,NZ_CP011121,NZ_CP011122,NZ_CP011123
Acetobacter oryzifermentans	1633874	Bacteria	Alphaproteobacteria	Bacteria;Proteobacteria;Alphaproteobacteria;Rhodospirillales;Acetobacteraceae;Acetobacter	NZ_CP022374
Acetobacter oryzoeni	2500548	Bacteria	Alphaproteobacteria	Bacteria;Proteobacteria;Alphaproteobacteria;Rhodospirillales;Acetobacteraceae;Acetobacter	NZ_CP042808,NZ_CP042809,NZ_CP042810,NZ_CP042811
Actinomyces oris	544580	Bacteria	Actinobacteria	Bacteria;Actinobacteria;Actinomycetales;Actinomycetaceae;Actinomyces	NZ_CP014232
Actinomyces oris	544580	Bacteria	Actinobacteria	Bacteria;Actinobacteria;Actinomycetales;Actinomycetaceae;Actinomyces	NZ_CP066060,NZ_CP066061
Actinomyces pacaensis	1852377	Bacteria	Actinobacteria	Bacteria;Actinobacteria;Actinomycetales;Actinomycetaceae;Actinomyces	NZ_LT635457
Acholeplasma palmae J233	38986	Bacteria	Tenericutes	Bacteria;Tenericutes;Mollicutes;Acholeplasmatales;Acholeplasmataceae;Acholeplasma	NC_022538
Acetobacter pasteurianus	438	Bacteria	Alphaproteobacteria	Bacteria;Proteobacteria;Alphaproteobacteria;Rhodospirillales;Acetobacteraceae;Acetobacter	NZ_CP012111
Acetobacter pasteurianus	438	Bacteria	Alphaproteobacteria	Bacteria;Proteobacteria;Alphaproteobacteria;Rhodospirillales;Acetobacteraceae;Acetobacter	NZ_CP039846,NZ_CP039845,NZ_CP039847
Acetobacter pasteurianus subsp. Pasteurianus	438	Bacteria	Alphaproteobacteria	Bacteria;Proteobacteria;Alphaproteobacteria;Rhodospirillales;Acetobacteraceae;Acetobacter	NZ_CP021509,NZ_CP021512,NZ_CP021511,NZ_CP021514,NZ_CP021510,NZ_CP021513
Acetobacter pasteurianus subsp. Pasteurianus	438	Bacteria	Alphaproteobacteria	Bacteria;Proteobacteria;Alphaproteobacteria;Rhodospirillales;Acetobacteraceae;Acetobacter	NZ_CP021922,NZ_CP021924,NZ_CP021923,NZ_CP021925
Acetobacter pasteurianus IFO 3283-01	438	Bacteria	Alphaproteobacteria	Bacteria;Proteobacteria;Alphaproteobacteria;Rhodospirillales;Acetobacteraceae;Acetobacter	NC_013209,NC_013210,NC_013211,NC_013212,NC_013213,NC_013214,NC_013215
Acetobacter pasteurianus IFO 3283-03	438	Bacteria	Alphaproteobacteria	Bacteria;Proteobacteria;Alphaproteobacteria;Rhodospirillales;Acetobacteraceae;Acetobacter	NC_017100,NC_017101,NC_017118,NC_017119,NC_017142,NC_017120,NC_017109
Acetobacter pasteurianus IFO 3283-07	438	Bacteria	Alphaproteobacteria	Bacteria;Proteobacteria;Alphaproteobacteria;Rhodospirillales;Acetobacteraceae;Acetobacter	NC_017121,NC_017143,NC_017122,NC_017110,NC_017123,NC_017144,NC_017124
Acetobacter pasteurianus IFO 3283-22	438	Bacteria	Alphaproteobacteria	Bacteria;Proteobacteria;Alphaproteobacteria;Rhodospirillales;Acetobacteraceae;Acetobacter	NC_017125,NC_017117,NC_017126,NC_017127,NC_017145,NC_017128,NC_017129
Acetobacter pasteurianus IFO 3283-26	438	Bacteria	Alphaproteobacteria	Bacteria;Proteobacteria;Alphaproteobacteria;Rhodospirillales;Acetobacteraceae;Acetobacter	NC_017146,NC_017130,NC_017131,NC_017147,NC_017132,NC_017148,NC_017133
Acetobacter pasteurianus IFO 3283-32	438	Bacteria	Alphaproteobacteria	Bacteria;Proteobacteria;Alphaproteobacteria;Rhodospirillales;Acetobacteraceae;Acetobacter	NC_017111,NC_017134,NC_017149,NC_017135,NC_017102,NC_017103,NC_017112
Acetobacter pasteurianus IFO 3283-01-42C	438	Bacteria	Alphaproteobacteria	Bacteria;Proteobacteria;Alphaproteobacteria;Rhodospirillales;Acetobacteraceae;Acetobacter	NC_017150,NC_017104,NC_017105,NC_017151,NC_017106,NC_017107,NC_017152
Acetobacter pasteurianus NBRC 101655	438	Bacteria	Alphaproteobacteria	Bacteria;Proteobacteria;Alphaproteobacteria;Rhodospirillales;Acetobacteraceae;Acetobacter	NZ_AP014881,NZ_AP014882,NZ_AP014883,NZ_AP014884,NZ_AP014885
Acetobacter persici	1076596	Bacteria	Alphaproteobacteria	Bacteria;Proteobacteria;Alphaproteobacteria;Rhodospirillales;Acetobacteraceae;Acetobacter	NZ_CP014687,NZ_CP014688
Acinetobacter piscicola	2006115	Bacteria	Gammaproteobacteria	Bacteria;Proteobacteria;Gammaproteobacteria;Pseudomonadales;Moraxellaceae;Acinetobacter	NZ_CP048659,NZ_CP048660,NZ_CP048661,NZ_CP048662,NZ_CP048663,NZ_CP048664,NZ_CP048665,NZ_CP048666,NZ_CP048667,NZ_CP048668,NZ_CP048669
Acinetobacter pittii	48296	Bacteria	Gammaproteobacteria	Bacteria;Proteobacteria;Gammaproteobacteria;Pseudomonadales;Moraxellaceae;Acinetobacter;Acinetobacter calcoaceticus/baumannii complex	NZ_CP014477,NZ_CP014478,NZ_CP014479
Acinetobacter pittii	48296	Bacteria	Gammaproteobacteria	Bacteria;Proteobacteria;Gammaproteobacteria;Pseudomonadales;Moraxellaceae;Acinetobacter;Acinetobacter calcoaceticus/baumannii complex	NZ_CP017938,NZ_CP017939
Acinetobacter pittii	48296	Bacteria	Gammaproteobacteria	Bacteria;Proteobacteria;Gammaproteobacteria;Pseudomonadales;Moraxellaceae;Acinetobacter;Acinetobacter calcoaceticus/baumannii complex	NZ_CP021428,NZ_CP021429
Acinetobacter pittii	48296	Bacteria	Gammaproteobacteria	Bacteria;Proteobacteria;Gammaproteobacteria;Pseudomonadales;Moraxellaceae;Acinetobacter;Acinetobacter calcoaceticus/baumannii complex	NZ_CP018909,NZ_CP018910
Acinetobacter pittii	48296	Bacteria	Gammaproteobacteria	Bacteria;Proteobacteria;Gammaproteobacteria;Pseudomonadales;Moraxellaceae;Acinetobacter;Acinetobacter calcoaceticus/baumannii complex	NZ_CP026089,NZ_CP026086,NZ_CP026087,NZ_CP026088
Acinetobacter pittii	48296	Bacteria	Gammaproteobacteria	Bacteria;Proteobacteria;Gammaproteobacteria;Pseudomonadales;Moraxellaceae;Acinetobacter;Acinetobacter calcoaceticus/baumannii complex	NZ_CP028574,NZ_CP028569,NZ_CP028573,NZ_CP028570,NZ_CP028571,NZ_CP028572
Acinetobacter pittii	48296	Bacteria	Gammaproteobacteria	Bacteria;Proteobacteria;Gammaproteobacteria;Pseudomonadales;Moraxellaceae;Acinetobacter;Acinetobacter calcoaceticus/baumannii complex	NZ_CP042364,NZ_CP042365,NZ_CP042366,NZ_CP042367,NZ_CP042368,NZ_CP042369,NZ_CP042370
Acinetobacter pittii	48296	Bacteria	Gammaproteobacteria	Bacteria;Proteobacteria;Gammaproteobacteria;Pseudomonadales;Moraxellaceae;Acinetobacter;Acinetobacter calcoaceticus/baumannii complex	NZ_CP040911,NZ_CP040912,NZ_CP040913
Acinetobacter pittii	48296	Bacteria	Gammaproteobacteria	Bacteria;Proteobacteria;Gammaproteobacteria;Pseudomonadales;Moraxellaceae;Acinetobacter;Acinetobacter calcoaceticus/baumannii complex	NZ_CP035109
Acinetobacter pittii	48296	Bacteria	Gammaproteobacteria	Bacteria;Proteobacteria;Gammaproteobacteria;Pseudomonadales;Moraxellaceae;Acinetobacter;Acinetobacter calcoaceticus/baumannii complex	NZ_CP049806,NZ_CP049807,NZ_CP049808,NZ_CP049810,NZ_CP049809
Acinetobacter pittii	48296	Bacteria	Gammaproteobacteria	Bacteria;Proteobacteria;Gammaproteobacteria;Pseudomonadales;Moraxellaceae;Acinetobacter;Acinetobacter calcoaceticus/baumannii complex	NZ_AP021936,NZ_AP021937,NZ_AP021938,NZ_AP021939
Acinetobacter pittii	48296	Bacteria	Gammaproteobacteria	Bacteria;Proteobacteria;Gammaproteobacteria;Pseudomonadales;Moraxellaceae;Acinetobacter;Acinetobacter calcoaceticus/baumannii complex	NZ_CP054137,NZ_CP054138
Acinetobacter pittii	48296	Bacteria	Gammaproteobacteria	Bacteria;Proteobacteria;Gammaproteobacteria;Pseudomonadales;Moraxellaceae;Acinetobacter;Acinetobacter calcoaceticus/baumannii complex	NZ_CP069504,NZ_CP069506,NZ_CP069508,NZ_CP069505,NZ_CP069507
Acinetobacter pittii	48296	Bacteria	Gammaproteobacteria	Bacteria;Proteobacteria;Gammaproteobacteria;Pseudomonadales;Moraxellaceae;Acinetobacter;Acinetobacter calcoaceticus/baumannii complex	NZ_CP069586
Acinetobacter pittii PHEA-2	48296	Bacteria	Gammaproteobacteria	Bacteria;Proteobacteria;Gammaproteobacteria;Pseudomonadales;Moraxellaceae;Acinetobacter;Acinetobacter calcoaceticus/baumannii complex	NC_016603
Actinobacillus pleuropneumoniae	715	Bacteria	Gammaproteobacteria	Bacteria;Proteobacteria;Gammaproteobacteria;Pasteurellales;Pasteurellaceae;Actinobacillus	NZ_CP030753
Actinobacillus pleuropneumoniae	715	Bacteria	Gammaproteobacteria	Bacteria;Proteobacteria;Gammaproteobacteria;Pasteurellales;Pasteurellaceae;Actinobacillus	NZ_CP022715,NZ_CP022716
Actinobacillus pleuropneumoniae	715	Bacteria	Gammaproteobacteria	Bacteria;Proteobacteria;Gammaproteobacteria;Pasteurellales;Pasteurellaceae;Actinobacillus	NZ_LS483358
Actinobacillus pleuropneumoniae serovar 1 str. 4074	715	Bacteria	Gammaproteobacteria	Bacteria;Proteobacteria;Gammaproteobacteria;Pasteurellales;Pasteurellaceae;Actinobacillus	NZ_CP029003
Actinobacillus pleuropneumoniae serovar 5b str. L20	715	Bacteria	Gammaproteobacteria	Bacteria;Proteobacteria;Gammaproteobacteria;Pasteurellales;Pasteurellaceae;Actinobacillus	NC_009053
Actinobacillus pleuropneumoniae serovar 3 str. JL03	715	Bacteria	Gammaproteobacteria	Bacteria;Proteobacteria;Gammaproteobacteria;Pasteurellales;Pasteurellaceae;Actinobacillus	NC_010278
Actinobacillus pleuropneumoniae serovar 7 str. AP76	715	Bacteria	Gammaproteobacteria	Bacteria;Proteobacteria;Gammaproteobacteria;Pasteurellales;Pasteurellaceae;Actinobacillus	NC_010939,NC_010942,NC_010941,NC_010940
Actinobacillus pleuropneumoniae serovar 8	715	Bacteria	Gammaproteobacteria	Bacteria;Proteobacteria;Gammaproteobacteria;Pasteurellales;Pasteurellaceae;Actinobacillus	NZ_LN908249
Actinobacillus porcitonsillarum	189834	Bacteria	Gammaproteobacteria	Bacteria;Proteobacteria;Gammaproteobacteria;Pasteurellales;Pasteurellaceae;Actinobacillus	NZ_CP029206
Acetobacter pomorum	65959	Bacteria	Alphaproteobacteria	Bacteria;Proteobacteria;Alphaproteobacteria;Rhodospirillales;Acetobacteraceae;Acetobacter	NZ_CP023657,NZ_CP023658,NZ_CP023660,NZ_CP023659
Acetobacter pomorum	65959	Bacteria	Alphaproteobacteria	Bacteria;Proteobacteria;Alphaproteobacteria;Rhodospirillales;Acetobacteraceae;Acetobacter	NZ_CP023189,NZ_CP023190,NZ_CP023191
Acidihalobacter yilgarnenesis	160660	Bacteria	Gammaproteobacteria	Bacteria;Proteobacteria;Gammaproteobacteria;Chromatiales;Ectothiorhodospiraceae;Acidihalobacter	NZ_CP017415
Actinomyces procaprae	2560010	Bacteria	Actinobacteria	Bacteria;Actinobacteria;Actinomycetales;Actinomycetaceae;Actinomyces	NZ_CP039292
Actinomyces radicidentis	111015	Bacteria	Actinobacteria	Bacteria;Actinobacteria;Actinomycetales;Actinomycetaceae;Actinomyces	NZ_CP014228
Acinetobacter radioresistens	40216	Bacteria	Gammaproteobacteria	Bacteria;Proteobacteria;Gammaproteobacteria;Pseudomonadales;Moraxellaceae;Acinetobacter	NZ_CP030031
Acinetobacter radioresistens DSM 6976 = NBRC 102413 = CIP 103788	40216	Bacteria	Gammaproteobacteria	Bacteria;Proteobacteria;Gammaproteobacteria;Pseudomonadales;Moraxellaceae;Acinetobacter	NZ_AP019740,NZ_AP019741,NZ_AP019742,NZ_AP019743,NZ_AP019744,NZ_AP019745,NZ_AP019746,NZ_AP019747,NZ_AP019748
Acidilobus saccharovorans 345-15	242703	Archaea	Crenarchaeota	Archaea;Crenarchaeota;Thermoprotei;Acidilobales;Acidilobaceae;Acidilobus	NC_014374
Acinetobacter schindleri	108981	Bacteria	Gammaproteobacteria	Bacteria;Proteobacteria;Gammaproteobacteria;Pseudomonadales;Moraxellaceae;Acinetobacter	NZ_CP015615,NZ_CP015616,NZ_CP015617,NZ_CP015618,NZ_CP015619,NZ_CP015620,NZ_CP015621
Acinetobacter schindleri	108981	Bacteria	Gammaproteobacteria	Bacteria;Proteobacteria;Gammaproteobacteria;Pseudomonadales;Moraxellaceae;Acinetobacter	NZ_CP025618,NZ_CP025619
Acinetobacter schindleri	108981	Bacteria	Gammaproteobacteria	Bacteria;Proteobacteria;Gammaproteobacteria;Pseudomonadales;Moraxellaceae;Acinetobacter	NZ_CP044474,NZ_CP044475,NZ_CP044476,NZ_CP044477,NZ_CP044478,NZ_CP044479,NZ_CP044480,NZ_CP044481,NZ_CP044482
Actinotignum schaalii	59505	Bacteria	Actinobacteria	Bacteria;Actinobacteria;Actinomycetales;Actinomycetaceae;Actinotignum	NZ_CP008802
Acinetobacter seifertii	1530123	Bacteria	Gammaproteobacteria	Bacteria;Proteobacteria;Gammaproteobacteria;Pseudomonadales;Moraxellaceae;Acinetobacter;Acinetobacter calcoaceticus/baumannii complex	NZ_CP061561,NZ_CP061562,NZ_CP061563,NZ_CP061564
Acinetobacter seifertii	1530123	Bacteria	Gammaproteobacteria	Bacteria;Proteobacteria;Gammaproteobacteria;Pseudomonadales;Moraxellaceae;Acinetobacter;Acinetobacter calcoaceticus/baumannii complex	NZ_CP061578,NZ_CP061579,NZ_CP061580,NZ_CP061581
Acinetobacter seifertii	1530123	Bacteria	Gammaproteobacteria	Bacteria;Proteobacteria;Gammaproteobacteria;Pseudomonadales;Moraxellaceae;Acinetobacter;Acinetobacter calcoaceticus/baumannii complex	NZ_CP061582,NZ_CP061583,NZ_CP061584,NZ_CP061585,NZ_CP061586,NZ_CP061587,NZ_CP061588
Acinetobacter seifertii	1530123	Bacteria	Gammaproteobacteria	Bacteria;Proteobacteria;Gammaproteobacteria;Pseudomonadales;Moraxellaceae;Acinetobacter;Acinetobacter calcoaceticus/baumannii complex	NZ_CP061592,NZ_CP061593,NZ_CP061594,NZ_CP061595
Acinetobacter seifertii	1530123	Bacteria	Gammaproteobacteria	Bacteria;Proteobacteria;Gammaproteobacteria;Pseudomonadales;Moraxellaceae;Acinetobacter;Acinetobacter calcoaceticus/baumannii complex	NZ_CP061603,NZ_CP061604,NZ_CP061605,NZ_CP061606,NZ_CP061607,NZ_CP061608
Acinetobacter seifertii	1530123	Bacteria	Gammaproteobacteria	Bacteria;Proteobacteria;Gammaproteobacteria;Pseudomonadales;Moraxellaceae;Acinetobacter;Acinetobacter calcoaceticus/baumannii complex	NZ_CP061613,NZ_CP061614,NZ_CP061615,NZ_CP061616,NZ_CP061617,NZ_CP061618,NZ_CP061619
Acinetobacter seifertii	1530123	Bacteria	Gammaproteobacteria	Bacteria;Proteobacteria;Gammaproteobacteria;Pseudomonadales;Moraxellaceae;Acinetobacter;Acinetobacter calcoaceticus/baumannii complex	NZ_CP061620,NZ_CP061621,NZ_CP061622,NZ_CP061623,NZ_CP061624,NZ_CP061625
Acinetobacter seifertii	1530123	Bacteria	Gammaproteobacteria	Bacteria;Proteobacteria;Gammaproteobacteria;Pseudomonadales;Moraxellaceae;Acinetobacter;Acinetobacter calcoaceticus/baumannii complex	NZ_CP061626,NZ_CP061627,NZ_CP061628
Acinetobacter seifertii	1530123	Bacteria	Gammaproteobacteria	Bacteria;Proteobacteria;Gammaproteobacteria;Pseudomonadales;Moraxellaceae;Acinetobacter;Acinetobacter calcoaceticus/baumannii complex	NZ_CP061646,NZ_CP061647,NZ_CP061648,NZ_CP061649
Acinetobacter seifertii	1530123	Bacteria	Gammaproteobacteria	Bacteria;Proteobacteria;Gammaproteobacteria;Pseudomonadales;Moraxellaceae;Acinetobacter;Acinetobacter calcoaceticus/baumannii complex	NZ_CP061660,NZ_CP061661,NZ_CP061662,NZ_CP061663
Acinetobacter seifertii	1530123	Bacteria	Gammaproteobacteria	Bacteria;Proteobacteria;Gammaproteobacteria;Pseudomonadales;Moraxellaceae;Acinetobacter;Acinetobacter calcoaceticus/baumannii complex	NZ_CP061664,NZ_CP061665
Acinetobacter seifertii	1530123	Bacteria	Gammaproteobacteria	Bacteria;Proteobacteria;Gammaproteobacteria;Pseudomonadales;Moraxellaceae;Acinetobacter;Acinetobacter calcoaceticus/baumannii complex	NZ_CP061666,NZ_CP061667,NZ_CP061668
Acinetobacter seifertii	1530123	Bacteria	Gammaproteobacteria	Bacteria;Proteobacteria;Gammaproteobacteria;Pseudomonadales;Moraxellaceae;Acinetobacter;Acinetobacter calcoaceticus/baumannii complex	NZ_CP061675,NZ_CP061676,NZ_CP061677
Acinetobacter seifertii	1530123	Bacteria	Gammaproteobacteria	Bacteria;Proteobacteria;Gammaproteobacteria;Pseudomonadales;Moraxellaceae;Acinetobacter;Acinetobacter calcoaceticus/baumannii complex	NZ_CP061678,NZ_CP061679,NZ_CP061680
Acinetobacter seifertii	1530123	Bacteria	Gammaproteobacteria	Bacteria;Proteobacteria;Gammaproteobacteria;Pseudomonadales;Moraxellaceae;Acinetobacter;Acinetobacter calcoaceticus/baumannii complex	NZ_CP061681,NZ_CP061682
Acinetobacter seifertii	1530123	Bacteria	Gammaproteobacteria	Bacteria;Proteobacteria;Gammaproteobacteria;Pseudomonadales;Moraxellaceae;Acinetobacter;Acinetobacter calcoaceticus/baumannii complex	NZ_CP061683,NZ_CP061684,NZ_CP061685,NZ_CP061686
Acinetobacter seifertii	1530123	Bacteria	Gammaproteobacteria	Bacteria;Proteobacteria;Gammaproteobacteria;Pseudomonadales;Moraxellaceae;Acinetobacter;Acinetobacter calcoaceticus/baumannii complex	NZ_CP061828,NZ_CP061829,NZ_CP061830,NZ_CP061831
Acetobacter senegalensis	446692	Bacteria	Alphaproteobacteria	Bacteria;Proteobacteria;Alphaproteobacteria;Rhodospirillales;Acetobacteraceae;Acetobacter	NZ_LN606600,NZ_LN606601
Acinetobacter shaoyimingii	2715164	Bacteria	Gammaproteobacteria	Bacteria;Proteobacteria;Gammaproteobacteria;Pseudomonadales;Moraxellaceae;Acinetobacter	NZ_CP049801
Actinomyces slackii	52774	Bacteria	Actinobacteria	Bacteria;Actinobacteria;Actinomycetales;Actinomycetaceae;Actinomyces	NZ_LR134363
Acinetobacter soli	487316	Bacteria	Gammaproteobacteria	Bacteria;Proteobacteria;Gammaproteobacteria;Pseudomonadales;Moraxellaceae;Acinetobacter	NZ_CP016896,NZ_CP016897,NZ_CP016898,NZ_CP016899,NZ_CP016900,NZ_CP016901,NZ_CP016902,NZ_CP016903
Actinomadura sp. WMMB 499	1219491	Bacteria	Actinobacteria	Bacteria;Actinobacteria;Streptosporangiales;Thermomonosporaceae;Actinomadura;unclassified Actinomadura	NZ_CP044407
Acinetobacter sp. TGL-Y2	1407071	Bacteria	Gammaproteobacteria	Bacteria;Proteobacteria;Gammaproteobacteria;Pseudomonadales;Moraxellaceae;Acinetobacter	NZ_CP015110,NZ_CP015111,NZ_CP015112
Acidilobus sp. 7A	1577685	Archaea	Crenarchaeota	Archaea;Crenarchaeota;Thermoprotei;Acidilobales;Acidilobaceae;Acidilobus;unclassified Acidilobus	NZ_CP010515
Acinetobacter sp. NCu2D-2	1608473	Bacteria	Gammaproteobacteria	Bacteria;Proteobacteria;Gammaproteobacteria;Pseudomonadales;Moraxellaceae;Acinetobacter	NZ_CP015594,NZ_CP015595
Actinoalloteichus sp. GBA129-24	1612551	Bacteria	Actinobacteria	Bacteria;Actinobacteria;Pseudonocardiales;Pseudonocardiaceae;Actinoalloteichus;unclassified Actinoalloteichus	NZ_CP016077,NZ_CP016078
Acinetobacter sp. ACNIH1	1636603	Bacteria	Gammaproteobacteria	Bacteria;Proteobacteria;Gammaproteobacteria;Pseudomonadales;Moraxellaceae;Acinetobacter	NZ_CP026420,NZ_CP026426,NZ_CP026423,NZ_CP026425,NZ_CP026424,NZ_CP026422,NZ_CP026421,NZ_CP026427
Acinetobacter sp. TTH0-4	1646498	Bacteria	Gammaproteobacteria	Bacteria;Proteobacteria;Gammaproteobacteria;Pseudomonadales;Moraxellaceae;Acinetobacter	NZ_CP012608
Acinetobacter sp. ACNIH2	1758189	Bacteria	Gammaproteobacteria	Bacteria;Proteobacteria;Gammaproteobacteria;Pseudomonadales;Moraxellaceae;Acinetobacter	NZ_CP026412,NZ_CP026416,NZ_CP026415,NZ_CP026418,NZ_CP026419,NZ_CP026414,NZ_CP026417,NZ_CP026413
Acinetobacter sp. LoGeW2-3	1808001	Bacteria	Gammaproteobacteria	Bacteria;Proteobacteria;Gammaproteobacteria;Pseudomonadales;Moraxellaceae;Acinetobacter	NZ_CP024011,NZ_CP024012
Acinetobacter sp. MYb10	1827285	Bacteria	Gammaproteobacteria	Bacteria;Proteobacteria;Gammaproteobacteria;Pseudomonadales;Moraxellaceae;Acinetobacter	NZ_CP058272
Acidovorax sp. RAC01	1842533	Bacteria	Betaproteobacteria	Bacteria;Proteobacteria;Betaproteobacteria;Burkholderiales;Comamonadaceae;Acidovorax;unclassified Acidovorax	NZ_CP016447
Actinomyces sp. Chiba101	1851395	Bacteria	Actinobacteria	Bacteria;Actinobacteria;Actinomycetales;Actinomycetaceae;Actinomyces	NZ_AP017896
Acidovorax sp. T1	1858609	Bacteria	Betaproteobacteria	Bacteria;Proteobacteria;Betaproteobacteria;Burkholderiales;Comamonadaceae;Acidovorax;unclassified Acidovorax	NZ_CP021648,NZ_CP021649,NZ_CP021650,NZ_CP021651
Acinetobacter sp. WCHAc010034	1879049	Bacteria	Gammaproteobacteria	Bacteria;Proteobacteria;Gammaproteobacteria;Pseudomonadales;Moraxellaceae;Acinetobacter	NZ_CP032279,NZ_CP032268,NZ_CP032278,NZ_CP032270,NZ_CP032271,NZ_CP032272,NZ_CP032273,NZ_CP032274,NZ_CP032275,NZ_CP032276,NZ_CP032277,NZ_CP032267,NZ_CP032269
Acinetobacter sp. WCHA45	2004644	Bacteria	Gammaproteobacteria	Bacteria;Proteobacteria;Gammaproteobacteria;Pseudomonadales;Moraxellaceae;Acinetobacter	NZ_CP028561,NZ_CP028560,NZ_CP028556,NZ_CP028557,NZ_CP028558,NZ_CP028559
Acinetobacter sp. WCHA55	2004646	Bacteria	Gammaproteobacteria	Bacteria;Proteobacteria;Gammaproteobacteria;Pseudomonadales;Moraxellaceae;Acinetobacter	NZ_CP032286,NZ_CP032285,NZ_CP032280,NZ_CP032284,NZ_CP032281,NZ_CP032282,NZ_CP032283
Acinetobacter sp. WCHAc010052	2004647	Bacteria	Gammaproteobacteria	Bacteria;Proteobacteria;Gammaproteobacteria;Pseudomonadales;Moraxellaceae;Acinetobacter	NZ_CP032143,NZ_CP032142,NZ_CP032138,NZ_CP032139,NZ_CP032140,NZ_CP032141
Actinoplanes sp. SE50	2033844	Bacteria	Actinobacteria	Bacteria;Actinobacteria;Micromonosporales;Micromonosporaceae;Actinoplanes;unclassified Actinoplanes	NZ_CP023298
Actinomyces wuliandei	2057743	Bacteria	Actinobacteria	Bacteria;Actinobacteria;Actinomycetales;Actinomycetaceae;Actinomyces	NZ_CP025227
Actinomyces sp. 432	2057798	Bacteria	Actinobacteria	Bacteria;Actinobacteria;Actinomycetales;Actinomycetaceae;Actinomyces	NZ_CP025249
Actinomyces sp. Z16	2079536	Bacteria	Actinobacteria	Bacteria;Actinobacteria;Actinomycetales;Actinomycetaceae;Actinomyces	NZ_CP027862
Acinetobacter sp. SWBY1	2079596	Bacteria	Gammaproteobacteria	Bacteria;Proteobacteria;Gammaproteobacteria;Pseudomonadales;Moraxellaceae;Acinetobacter	NZ_CP026616,NZ_CP026617
Actinomyces sp. oral taxon 897	2081702	Bacteria	Actinobacteria	Bacteria;Actinobacteria;Actinomycetales;Actinomycetaceae;Actinomyces	NZ_CP027236,NZ_CP027237
Achromobacter spanius	217203	Bacteria	Betaproteobacteria	Bacteria;Proteobacteria;Betaproteobacteria;Burkholderiales;Alcaligenaceae;Achromobacter	NZ_CP025030
Achromobacter spanius	217203	Bacteria	Betaproteobacteria	Bacteria;Proteobacteria;Betaproteobacteria;Burkholderiales;Alcaligenaceae;Achromobacter	NZ_CP023270
Achromobacter spanius	217203	Bacteria	Betaproteobacteria	Bacteria;Proteobacteria;Betaproteobacteria;Burkholderiales;Alcaligenaceae;Achromobacter	NZ_CP034689
Acetobacter sp. JWB	2259883	Bacteria	Alphaproteobacteria	Bacteria;Proteobacteria;Alphaproteobacteria;Rhodospirillales;Acetobacteraceae;Acetobacter;unclassified Acetobacter	NZ_CP030871,NZ_CP030872,NZ_CP030873
Achromobacter sp. B7	2282475	Bacteria	Betaproteobacteria	Bacteria;Proteobacteria;Betaproteobacteria;Burkholderiales;Alcaligenaceae;Achromobacter;unclassified Achromobacter	NZ_CP032084
Acidovorax sp. JS42	232721	Bacteria	Betaproteobacteria	Bacteria;Proteobacteria;Betaproteobacteria;Burkholderiales;Comamonadaceae;Acidovorax;unclassified Acidovorax	NC_008782,NC_008765,NC_008766
Acinetobacter sp. FDAARGOS_493	2420300	Bacteria	Gammaproteobacteria	Bacteria;Proteobacteria;Gammaproteobacteria;Pseudomonadales;Moraxellaceae;Acinetobacter	NZ_CP033858,NZ_CP033857,NZ_CP033859,NZ_CP033860
Acinetobacter sp. FDAARGOS_494	2420301	Bacteria	Gammaproteobacteria	Bacteria;Proteobacteria;Gammaproteobacteria;Pseudomonadales;Moraxellaceae;Acinetobacter	NZ_CP033866,NZ_CP033867
Acinetobacter sp. FDAARGOS_560	2420305	Bacteria	Gammaproteobacteria	Bacteria;Proteobacteria;Gammaproteobacteria;Pseudomonadales;Moraxellaceae;Acinetobacter	NZ_CP033862,NZ_CP033864,NZ_CP033863
Acidovorax sp. 1608163	2478662	Bacteria	Betaproteobacteria	Bacteria;Proteobacteria;Betaproteobacteria;Burkholderiales;Comamonadaceae;Acidovorax;unclassified Acidovorax	NZ_CP033069
Actinobaculum sp. 313	2495645	Bacteria	Actinobacteria	Bacteria;Actinobacteria;Actinomycetales;Actinomycetaceae;Actinobaculum	NZ_CP029033
Acinetobacter sp. 10FS3-1	2563897	Bacteria	Gammaproteobacteria	Bacteria;Proteobacteria;Gammaproteobacteria;Pseudomonadales;Moraxellaceae;Acinetobacter	NZ_CP039143,NZ_CP039144,NZ_CP039145,NZ_CP039146,NZ_CP039147,NZ_CP039148,NZ_CP039149,NZ_CP039150,NZ_CP039151,NZ_CP039152,NZ_CP039153,NZ_CP039154,NZ_CP039155
Acetobacter sp. KACC 21233	2592655	Bacteria	Alphaproteobacteria	Bacteria;Proteobacteria;Alphaproteobacteria;Rhodospirillales;Acetobacteraceae;Acetobacter;unclassified Acetobacter	NZ_CP043506,NZ_CP043507,NZ_CP043508
Acinetobacter sp. YH12138	2601122	Bacteria	Gammaproteobacteria	Bacteria;Proteobacteria;Gammaproteobacteria;Pseudomonadales;Moraxellaceae;Acinetobacter	NZ_CP048670,NZ_CP048671,NZ_CP048672,NZ_CP048673,NZ_CP048674,NZ_CP048675,NZ_CP048676,NZ_CP048677,NZ_CP048678,NZ_CP048679,NZ_CP048680
Acinetobacter sp. C16S1	2609668	Bacteria	Gammaproteobacteria	Bacteria;Proteobacteria;Gammaproteobacteria;Pseudomonadales;Moraxellaceae;Acinetobacter	NZ_CP043909
Acidithiobacillus sp. 'AMD consortium'	2614801	Bacteria	Acidithiobacillia	Bacteria;Proteobacteria;Acidithiobacillia;Acidithiobacillales;Acidithiobacillaceae;Acidithiobacillus	NZ_CP044411
Acinetobacter sp. BEC1-S18-ESBL-01	2675741	Bacteria	Gammaproteobacteria	Bacteria;Proteobacteria;Gammaproteobacteria;Pseudomonadales;Moraxellaceae;Acinetobacter	NZ_AP022302,NZ_AP022303,NZ_AP022304
Actinomyces sp. zg-332	2708340	Bacteria	Actinobacteria	Bacteria;Actinobacteria;Actinomycetales;Actinomycetaceae;Actinomyces	NZ_CP064951
Acinetobacter sp. Marseille-Q1620	2714110	Bacteria	Gammaproteobacteria	Bacteria;Proteobacteria;Gammaproteobacteria;Pseudomonadales;Moraxellaceae;Acinetobacter	NZ_LR782267
Acidovorax sp. HDW3	2714923	Bacteria	Betaproteobacteria	Bacteria;Proteobacteria;Betaproteobacteria;Burkholderiales;Comamonadaceae;Acidovorax;unclassified Acidovorax	NZ_CP049885
Actinomyces sp. ZJ34	2722820	Bacteria	Actinobacteria	Bacteria;Actinobacteria;Actinomycetales;Actinomycetaceae;Actinomyces	NZ_CP063418,NZ_CP063419
Acinetobacter sp. NEB149	2725684	Bacteria	Gammaproteobacteria	Bacteria;Proteobacteria;Gammaproteobacteria;Pseudomonadales;Moraxellaceae;Acinetobacter	NZ_CP051208,NZ_CP051209,NZ_CP051210,NZ_CP051211,NZ_CP051212
Actinomadura sp. NAK00032	2742128	Bacteria	Actinobacteria	Bacteria;Actinobacteria;Streptosporangiales;Thermomonosporaceae;Actinomadura;unclassified Actinomadura	NZ_CP054932
Acidovorax antarcticus	2743470	Bacteria	Betaproteobacteria	Bacteria;Proteobacteria;Betaproteobacteria;Burkholderiales;Comamonadaceae;Acidovorax	NZ_CP054840,NZ_CP054841,NZ_CP054842
Acinetobacter sp. NEB 394	2743575	Bacteria	Gammaproteobacteria	Bacteria;Proteobacteria;Gammaproteobacteria;Pseudomonadales;Moraxellaceae;Acinetobacter	NZ_CP055277,NZ_CP055284,NZ_CP055285,NZ_CP055286,NZ_CP055287,NZ_CP055288,NZ_CP055289,NZ_CP055290,NZ_CP055283,NZ_CP055291,NZ_CP055278,NZ_CP055279,NZ_CP055280,NZ_CP055281,NZ_CP055282
Actinomyces sp. ZJ750	2744574	Bacteria	Actinobacteria	Bacteria;Actinobacteria;Actinomycetales;Actinomycetaceae;Actinomyces	NZ_CP063989
Acidobacterium sp. 4Y35	2763107	Bacteria	Acidobacteria	Bacteria;Acidobacteria;Acidobacteriales;Acidobacteriaceae;Acidobacterium;unclassified Acidobacterium	NZ_CP060394
Actinomyces sp. zg-993	2763540	Bacteria	Actinobacteria	Bacteria;Actinobacteria;Actinomycetales;Actinomycetaceae;Actinomyces	NZ_CP065027
Acinetobacter sp. Ac-14	2781976	Bacteria	Gammaproteobacteria	Bacteria;Proteobacteria;Gammaproteobacteria;Pseudomonadales;Moraxellaceae;Acinetobacter	NZ_CP063769,NZ_CP063770,NZ_CP063771
Actinomyces sp. HMT 897	2789424	Bacteria	Actinobacteria	Bacteria;Actinobacteria;Actinomycetales;Actinomycetaceae;Actinomyces	NZ_CP067336
Actinomyces sp. HMT 175	2789425	Bacteria	Actinobacteria	Bacteria;Actinobacteria;Actinomycetales;Actinomycetaceae;Actinomyces	NZ_CP068012
Acinetobacter sp. CS-2	2798861	Bacteria	Gammaproteobacteria	Bacteria;Proteobacteria;Gammaproteobacteria;Pseudomonadales;Moraxellaceae;Acinetobacter	NZ_CP067019,NZ_CP067021,NZ_CP067020
Acidovorax sp. KKS102	358220	Bacteria	Betaproteobacteria	Bacteria;Proteobacteria;Betaproteobacteria;Burkholderiales;Comamonadaceae;Acidovorax;unclassified Acidovorax	NC_018708
Aciduliprofundum sp. MAR08-339	673860	Archaea	Candidatus Thermoplasmatota	Archaea;Candidatus Thermoplasmatota;DHVE2 group;Aciduliprofundum;unclassified Aciduliprofundum	NC_019942
Actinomyces sp. oral taxon 171 str. F0337	706438	Bacteria	Actinobacteria	Bacteria;Actinobacteria;Actinomycetales;Actinomycetaceae;Actinomyces	NZ_CP040005
Actinomyces sp. oral taxon 169	712116	Bacteria	Actinobacteria	Bacteria;Actinobacteria;Actinomycetales;Actinomycetaceae;Actinomyces	NZ_CP058259
Actinoplanes sp. OR16	946334	Bacteria	Actinobacteria	Bacteria;Actinobacteria;Micromonosporales;Micromonosporaceae;Actinoplanes;unclassified Actinoplanes	NZ_AP019371
[Clostridium] sticklandii	1511	Bacteria	Clostridia	Bacteria;Firmicutes;Clostridia;Clostridiales;Peptostreptococcaceae;Peptoclostridium	NC_014614
Acidianus sulfidivorans JP7	312539	Archaea	Crenarchaeota	Archaea;Crenarchaeota;Thermoprotei;Sulfolobales;Sulfolobaceae;Acidianus	NZ_CP029288
Actinobacillus succinogenes 130Z	67854	Bacteria	Gammaproteobacteria	Bacteria;Proteobacteria;Gammaproteobacteria;Pasteurellales;Pasteurellaceae;Actinobacillus	NC_009655
Actinobacillus suis	716	Bacteria	Gammaproteobacteria	Bacteria;Proteobacteria;Gammaproteobacteria;Pasteurellales;Pasteurellaceae;Actinobacillus	NZ_LT906456
Actinobacillus suis ATCC 33415	716	Bacteria	Gammaproteobacteria	Bacteria;Proteobacteria;Gammaproteobacteria;Pasteurellales;Pasteurellaceae;Actinobacillus	NZ_CP009159
Acinetobacter tandoii	202954	Bacteria	Gammaproteobacteria	Bacteria;Proteobacteria;Gammaproteobacteria;Pseudomonadales;Moraxellaceae;Acinetobacter	NZ_CP041365,NZ_CP041366,NZ_CP041367
Actinoplanes teichomyceticus ATCC 31121	1867	Bacteria	Actinobacteria	Bacteria;Actinobacteria;Micromonosporales;Micromonosporaceae;Actinoplanes	NZ_CP023865
Actinocatenispora thailandica	227318	Bacteria	Actinobacteria	Bacteria;Actinobacteria;Micromonosporales;Micromonosporaceae;Actinocatenispora	NZ_AP023355
Acidithiobacillus thiooxidans ATCC 19377	930	Bacteria	Acidithiobacillia	Bacteria;Proteobacteria;Acidithiobacillia;Acidithiobacillales;Acidithiobacillaceae;Acidithiobacillus	NZ_CP045571
Acinetobacter towneri	202956	Bacteria	Gammaproteobacteria	Bacteria;Proteobacteria;Gammaproteobacteria;Pseudomonadales;Moraxellaceae;Acinetobacter	NZ_CP046045,NZ_CP046044,NZ_CP046043
Acinetobacter towneri	202956	Bacteria	Gammaproteobacteria	Bacteria;Proteobacteria;Gammaproteobacteria;Pseudomonadales;Moraxellaceae;Acinetobacter	NZ_CP048014,NZ_CP048015,NZ_CP048016,NZ_CP048017,NZ_CP048018
Acetobacter tropicalis	104102	Bacteria	Alphaproteobacteria	Bacteria;Proteobacteria;Alphaproteobacteria;Rhodospirillales;Acetobacteraceae;Acetobacter	NZ_CP022699,NZ_CP022700
Actinomarinicola tropica	2789776	Bacteria	Actinobacteria	Bacteria;Actinobacteria;Acidimicrobiia;Acidimicrobiales;Iamiaceae;Actinomarinicola	NZ_CP045851
Acinetobacter ursingii	108980	Bacteria	Gammaproteobacteria	Bacteria;Proteobacteria;Gammaproteobacteria;Pseudomonadales;Moraxellaceae;Acinetobacter	NZ_AP018824,NZ_AP018825,NZ_AP018826
Acinetobacter ursingii	108980	Bacteria	Gammaproteobacteria	Bacteria;Proteobacteria;Gammaproteobacteria;Pseudomonadales;Moraxellaceae;Acinetobacter	NZ_CP068180,NZ_CP068181,NZ_CP068182,NZ_CP068183,NZ_CP068184
Acinetobacter ursingii	108980	Bacteria	Gammaproteobacteria	Bacteria;Proteobacteria;Gammaproteobacteria;Pseudomonadales;Moraxellaceae;Acinetobacter	NZ_CP068176,NZ_CP068175,NZ_CP068177,NZ_CP068178,NZ_CP068179
Acinetobacter variabilis	70346	Bacteria	Gammaproteobacteria	Bacteria;Proteobacteria;Gammaproteobacteria;Pseudomonadales;Moraxellaceae;Acinetobacter	NZ_CP060811,NZ_CP060812,NZ_CP060813,NZ_CP060814,NZ_CP060815,NZ_CP060816
Actinomyces viscosus	1656	Bacteria	Actinobacteria	Bacteria;Actinobacteria;Actinomycetales;Actinomycetaceae;Actinomyces	NZ_LR134477
Acidipropionibacterium virtanenii	2057246	Bacteria	Actinobacteria	Bacteria;Actinobacteria;Propionibacteriales;Propionibacteriaceae;Acidipropionibacterium	NZ_CP025198
Acinetobacter wanghuae	2662362	Bacteria	Gammaproteobacteria	Bacteria;Proteobacteria;Gammaproteobacteria;Pseudomonadales;Moraxellaceae;Acinetobacter	NZ_CP045650
Actinomyces weissii	675090	Bacteria	Actinobacteria	Bacteria;Actinobacteria;Actinomycetales;Actinomycetaceae;Actinomyces	NZ_CP066802
Acetobacterium woodii DSM 1030	33952	Bacteria	Clostridia	Bacteria;Firmicutes;Clostridia;Eubacteriales;Eubacteriaceae;Acetobacterium	NC_016894
Acinetobacter wuhouensis	1879050	Bacteria	Gammaproteobacteria	Bacteria;Proteobacteria;Gammaproteobacteria;Pseudomonadales;Moraxellaceae;Acinetobacter	NZ_CP031716,NZ_CP031709,NZ_CP031710,NZ_CP031712,NZ_CP031711,NZ_CP031713,NZ_CP031714,NZ_CP031715
Acinetobacter wuhouensis	1879050	Bacteria	Gammaproteobacteria	Bacteria;Proteobacteria;Gammaproteobacteria;Pseudomonadales;Moraxellaceae;Acinetobacter	NZ_CP033133,NZ_CP033130,NZ_CP033131,NZ_CP033119,NZ_CP033122,NZ_CP033123,NZ_CP033124,NZ_CP033125,NZ_CP033126,NZ_CP033132,NZ_CP033127,NZ_CP033128,NZ_CP033129,NZ_CP033118,NZ_CP033120,NZ_CP033121
Achromobacter xylosoxidans	85698	Bacteria	Betaproteobacteria	Bacteria;Proteobacteria;Betaproteobacteria;Burkholderiales;Alcaligenaceae;Achromobacter	NZ_CP012046
Achromobacter xylosoxidans	85698	Bacteria	Betaproteobacteria	Bacteria;Proteobacteria;Betaproteobacteria;Burkholderiales;Alcaligenaceae;Achromobacter	NZ_LN831029
Achromobacter xylosoxidans	85698	Bacteria	Betaproteobacteria	Bacteria;Proteobacteria;Betaproteobacteria;Burkholderiales;Alcaligenaceae;Achromobacter	NZ_CP014065,NZ_CP014066
Achromobacter xylosoxidans	85698	Bacteria	Betaproteobacteria	Bacteria;Proteobacteria;Betaproteobacteria;Burkholderiales;Alcaligenaceae;Achromobacter	NZ_CP014028
Achromobacter xylosoxidans	85698	Bacteria	Betaproteobacteria	Bacteria;Proteobacteria;Betaproteobacteria;Burkholderiales;Alcaligenaceae;Achromobacter	NZ_CP043820
Achromobacter xylosoxidans	85698	Bacteria	Betaproteobacteria	Bacteria;Proteobacteria;Betaproteobacteria;Burkholderiales;Alcaligenaceae;Achromobacter	NZ_CP045222,NZ_CP045223
Achromobacter xylosoxidans	85698	Bacteria	Betaproteobacteria	Bacteria;Proteobacteria;Betaproteobacteria;Burkholderiales;Alcaligenaceae;Achromobacter	NZ_CP053617
Achromobacter xylosoxidans	85698	Bacteria	Betaproteobacteria	Bacteria;Proteobacteria;Betaproteobacteria;Burkholderiales;Alcaligenaceae;Achromobacter	NZ_CP053618
Achromobacter xylosoxidans	85698	Bacteria	Betaproteobacteria	Bacteria;Proteobacteria;Betaproteobacteria;Burkholderiales;Alcaligenaceae;Achromobacter	NZ_CP054571
Achromobacter xylosoxidans	85698	Bacteria	Betaproteobacteria	Bacteria;Proteobacteria;Betaproteobacteria;Burkholderiales;Alcaligenaceae;Achromobacter	NZ_CP061008
Achromobacter xylosoxidans	85698	Bacteria	Betaproteobacteria	Bacteria;Proteobacteria;Betaproteobacteria;Burkholderiales;Alcaligenaceae;Achromobacter	NZ_CP065652
Achromobacter xylosoxidans	85698	Bacteria	Betaproteobacteria	Bacteria;Proteobacteria;Betaproteobacteria;Burkholderiales;Alcaligenaceae;Achromobacter	NZ_CP068211,NZ_CP068212
Achromobacter xylosoxidans	85698	Bacteria	Betaproteobacteria	Bacteria;Proteobacteria;Betaproteobacteria;Burkholderiales;Alcaligenaceae;Achromobacter	NZ_LN890335
Achromobacter xylosoxidans	85698	Bacteria	Betaproteobacteria	Bacteria;Proteobacteria;Betaproteobacteria;Burkholderiales;Alcaligenaceae;Achromobacter	NZ_LN890476
Achromobacter xylosoxidans	85698	Bacteria	Betaproteobacteria	Bacteria;Proteobacteria;Betaproteobacteria;Burkholderiales;Alcaligenaceae;Achromobacter	NZ_LN890477
Achromobacter xylosoxidans	85698	Bacteria	Betaproteobacteria	Bacteria;Proteobacteria;Betaproteobacteria;Burkholderiales;Alcaligenaceae;Achromobacter	NZ_LS483395
Achromobacter xylosoxidans A8	85698	Bacteria	Betaproteobacteria	Bacteria;Proteobacteria;Betaproteobacteria;Burkholderiales;Alcaligenaceae;Achromobacter	NC_014640,NC_014642,NC_014641
Adlercreutzia equolifaciens DSM 19450	446660	Bacteria	Actinobacteria	Bacteria;Actinobacteria;Coriobacteriia;Eggerthellales;Eggerthellaceae;Adlercreutzia	NC_022567
Advenella kashmirensis WT001	310575	Bacteria	Betaproteobacteria	Bacteria;Proteobacteria;Betaproteobacteria;Burkholderiales;Alcaligenaceae	NC_017964,NC_017965
Advenella mimigardefordensis DPN7	302406	Bacteria	Betaproteobacteria	Bacteria;Proteobacteria;Betaproteobacteria;Burkholderiales;Alcaligenaceae	NZ_CP003915,NZ_CP003916
Adhaeribacter sp. KUDC8001	2745197	Bacteria	Bacteroidetes	Bacteria;Bacteroidetes;Cytophagia;Cytophagales;Hymenobacteraceae;Adhaeribacter;unclassified Adhaeribacter	NZ_CP055153,NZ_CP055152
Adlercreutzia sp. 8CFCBH1	2707299	Bacteria	Actinobacteria	Bacteria;Actinobacteria;Coriobacteriia;Eggerthellales;Eggerthellaceae;Adlercreutzia;unclassified Adlercreutzia	NZ_AP022829
Adhaeribacter swui	2086471	Bacteria	Bacteroidetes	Bacteria;Bacteroidetes;Cytophagia;Cytophagales;Hymenobacteraceae;Adhaeribacter	NZ_CP055156,NZ_CP055154,NZ_CP055155
Aeromonas allosaccharophila	656	Bacteria	Gammaproteobacteria	Bacteria;Proteobacteria;Gammaproteobacteria;Aeromonadales;Aeromonadaceae;Aeromonas	NZ_CP065745,NZ_CP065746
Aeropyrum camini SY1 = JCM 12091	229980	Archaea	Crenarchaeota	Archaea;Crenarchaeota;Thermoprotei;Desulfurococcales;Desulfurococcaceae;Aeropyrum	NC_022521
Aeromonas caviae	648	Bacteria	Gammaproteobacteria	Bacteria;Proteobacteria;Gammaproteobacteria;Aeromonadales;Aeromonadaceae;Aeromonas	NZ_CP026055
Aeromonas caviae	648	Bacteria	Gammaproteobacteria	Bacteria;Proteobacteria;Gammaproteobacteria;Aeromonadales;Aeromonadaceae;Aeromonas	NZ_CP025705,NZ_CP039626
Aeromonas caviae	648	Bacteria	Gammaproteobacteria	Bacteria;Proteobacteria;Gammaproteobacteria;Aeromonadales;Aeromonadaceae;Aeromonas	NZ_AP019195,NZ_AP019196,NZ_AP019197,NZ_AP019198
Aeromonas caviae	648	Bacteria	Gammaproteobacteria	Bacteria;Proteobacteria;Gammaproteobacteria;Aeromonadales;Aeromonadaceae;Aeromonas	NZ_CP039832
Aeromonas caviae	648	Bacteria	Gammaproteobacteria	Bacteria;Proteobacteria;Gammaproteobacteria;Aeromonadales;Aeromonadaceae;Aeromonas	NZ_CP047981
Aeromonas caviae	648	Bacteria	Gammaproteobacteria	Bacteria;Proteobacteria;Gammaproteobacteria;Aeromonadales;Aeromonadaceae;Aeromonas	NZ_CP047982
Aeromonas caviae	648	Bacteria	Gammaproteobacteria	Bacteria;Proteobacteria;Gammaproteobacteria;Aeromonadales;Aeromonadaceae;Aeromonas	NZ_CP047983
Aeromonas caviae	648	Bacteria	Gammaproteobacteria	Bacteria;Proteobacteria;Gammaproteobacteria;Aeromonadales;Aeromonadaceae;Aeromonas	NZ_AP022013
Aeromonas caviae	648	Bacteria	Gammaproteobacteria	Bacteria;Proteobacteria;Gammaproteobacteria;Aeromonadales;Aeromonadaceae;Aeromonas	NZ_AP022214
Aeromonas caviae	648	Bacteria	Gammaproteobacteria	Bacteria;Proteobacteria;Gammaproteobacteria;Aeromonadales;Aeromonadaceae;Aeromonas	NZ_AP021927,NZ_AP021928
Aeromonas caviae	648	Bacteria	Gammaproteobacteria	Bacteria;Proteobacteria;Gammaproteobacteria;Aeromonadales;Aeromonadaceae;Aeromonas	NZ_AP022110,NZ_AP022111
Aeromonas caviae	648	Bacteria	Gammaproteobacteria	Bacteria;Proteobacteria;Gammaproteobacteria;Aeromonadales;Aeromonadaceae;Aeromonas	NZ_AP022241,NZ_AP022242,NZ_AP022243,NZ_AP022244
Aeromonas caviae	648	Bacteria	Gammaproteobacteria	Bacteria;Proteobacteria;Gammaproteobacteria;Aeromonadales;Aeromonadaceae;Aeromonas	NZ_CP066813,NZ_CP066814,NZ_CP066815,NZ_CP066816
Aeromonas caviae	648	Bacteria	Gammaproteobacteria	Bacteria;Proteobacteria;Gammaproteobacteria;Aeromonadales;Aeromonadaceae;Aeromonas	NZ_CP068232,NZ_CP068233
Aeromonas caviae	648	Bacteria	Gammaproteobacteria	Bacteria;Proteobacteria;Gammaproteobacteria;Aeromonadales;Aeromonadaceae;Aeromonas	NZ_AP024402,NZ_AP024403,NZ_AP024404,NZ_AP024405,NZ_AP024406,NZ_AP024407,NZ_AP024408,NZ_AP024409
Aerococcus christensenii	87541	Bacteria	Bacilli	Bacteria;Firmicutes;Bacilli;Lactobacillales;Aerococcaceae;Aerococcus	NZ_CP014159
Aeromonas encheleia	73010	Bacteria	Gammaproteobacteria	Bacteria;Proteobacteria;Gammaproteobacteria;Aeromonadales;Aeromonadaceae;Aeromonas	NZ_LR134376
Aeromicrobium erythreum	2041	Bacteria	Actinobacteria	Bacteria;Actinobacteria;Propionibacteriales;Nocardioidaceae;Aeromicrobium	NZ_CP011502
Aeromonas hydrophila	644	Bacteria	Gammaproteobacteria	Bacteria;Proteobacteria;Gammaproteobacteria;Aeromonadales;Aeromonadaceae;Aeromonas	NZ_CP010947,NZ_CP010950,NZ_CP010949,NZ_CP010948
Aeromonas hydrophila	644	Bacteria	Gammaproteobacteria	Bacteria;Proteobacteria;Gammaproteobacteria;Aeromonadales;Aeromonadaceae;Aeromonas	NZ_CP013178,NZ_CP013179,NZ_CP013180,NZ_CP013181
Aeromonas hydrophila	644	Bacteria	Gammaproteobacteria	Bacteria;Proteobacteria;Gammaproteobacteria;Aeromonadales;Aeromonadaceae;Aeromonas	NZ_CP013965,NZ_CP013966,NZ_CP013967,NZ_CP013968,NZ_CP013969
Aeromonas hydrophila	644	Bacteria	Gammaproteobacteria	Bacteria;Proteobacteria;Gammaproteobacteria;Aeromonadales;Aeromonadaceae;Aeromonas	NZ_CP016392
Aeromonas hydrophila	644	Bacteria	Gammaproteobacteria	Bacteria;Proteobacteria;Gammaproteobacteria;Aeromonadales;Aeromonadaceae;Aeromonas	NZ_CP016380,NZ_CP016381
Aeromonas hydrophila	644	Bacteria	Gammaproteobacteria	Bacteria;Proteobacteria;Gammaproteobacteria;Aeromonadales;Aeromonadaceae;Aeromonas	NZ_CP018201
Aeromonas hydrophila	644	Bacteria	Gammaproteobacteria	Bacteria;Proteobacteria;Gammaproteobacteria;Aeromonadales;Aeromonadaceae;Aeromonas	NZ_CP027804
Aeromonas hydrophila	644	Bacteria	Gammaproteobacteria	Bacteria;Proteobacteria;Gammaproteobacteria;Aeromonadales;Aeromonadaceae;Aeromonas	NZ_CP016989
Aeromonas hydrophila	644	Bacteria	Gammaproteobacteria	Bacteria;Proteobacteria;Gammaproteobacteria;Aeromonadales;Aeromonadaceae;Aeromonas	NZ_CP016990
Aeromonas hydrophila	644	Bacteria	Gammaproteobacteria	Bacteria;Proteobacteria;Gammaproteobacteria;Aeromonadales;Aeromonadaceae;Aeromonas	NZ_AP019193,NZ_AP019194
Aeromonas hydrophila	644	Bacteria	Gammaproteobacteria	Bacteria;Proteobacteria;Gammaproteobacteria;Aeromonadales;Aeromonadaceae;Aeromonas	NZ_CP038463,NZ_CP038464
Aeromonas hydrophila	644	Bacteria	Gammaproteobacteria	Bacteria;Proteobacteria;Gammaproteobacteria;Aeromonadales;Aeromonadaceae;Aeromonas	NZ_CP038465,NZ_CP038466
Aeromonas hydrophila	644	Bacteria	Gammaproteobacteria	Bacteria;Proteobacteria;Gammaproteobacteria;Aeromonadales;Aeromonadaceae;Aeromonas	NZ_CP046954
Aeromonas hydrophila	644	Bacteria	Gammaproteobacteria	Bacteria;Proteobacteria;Gammaproteobacteria;Aeromonadales;Aeromonadaceae;Aeromonas	NZ_CP050012
Aeromonas hydrophila	644	Bacteria	Gammaproteobacteria	Bacteria;Proteobacteria;Gammaproteobacteria;Aeromonadales;Aeromonadaceae;Aeromonas	NZ_CP050994
Aeromonas hydrophila	644	Bacteria	Gammaproteobacteria	Bacteria;Proteobacteria;Gammaproteobacteria;Aeromonadales;Aeromonadaceae;Aeromonas	NZ_AP022206
Aeromonas hydrophila	644	Bacteria	Gammaproteobacteria	Bacteria;Proteobacteria;Gammaproteobacteria;Aeromonadales;Aeromonadaceae;Aeromonas	NZ_AP022252,NZ_AP022253
Aeromonas hydrophila	644	Bacteria	Gammaproteobacteria	Bacteria;Proteobacteria;Gammaproteobacteria;Aeromonadales;Aeromonadaceae;Aeromonas	NZ_AP023398,NZ_AP023399,NZ_AP023400,NZ_AP023401,NZ_AP023402,NZ_AP023403,NZ_AP023404,NZ_AP023405,NZ_AP023406,NZ_AP023407
Aeromonas hydrophila	644	Bacteria	Gammaproteobacteria	Bacteria;Proteobacteria;Gammaproteobacteria;Aeromonadales;Aeromonadaceae;Aeromonas	NZ_CP065651
Aeromonas hydrophila subsp. hydrophila	644	Bacteria	Gammaproteobacteria	Bacteria;Proteobacteria;Gammaproteobacteria;Aeromonadales;Aeromonadaceae;Aeromonas	NZ_CP028568,NZ_CP028567,NZ_CP028566,NZ_CP028565,NZ_CP028562,NZ_CP028563,NZ_CP028564
Aeromonas hydrophila subsp. hydrophila ATCC 7966	644	Bacteria	Gammaproteobacteria	Bacteria;Proteobacteria;Gammaproteobacteria;Aeromonadales;Aeromonadaceae;Aeromonas	NC_008570
Aeromonas hydrophila ML09-119	644	Bacteria	Gammaproteobacteria	Bacteria;Proteobacteria;Gammaproteobacteria;Aeromonadales;Aeromonadaceae;Aeromonas	NC_021290
Aeromonas hydrophila NJ-35	644	Bacteria	Gammaproteobacteria	Bacteria;Proteobacteria;Gammaproteobacteria;Aeromonadales;Aeromonadaceae;Aeromonas	NZ_CP006870
Aeromonas hydrophila pc104A	644	Bacteria	Gammaproteobacteria	Bacteria;Proteobacteria;Gammaproteobacteria;Aeromonadales;Aeromonadaceae;Aeromonas	NZ_CP007576
Aeromonas hydrophila AL09-71	644	Bacteria	Gammaproteobacteria	Bacteria;Proteobacteria;Gammaproteobacteria;Aeromonadales;Aeromonadaceae;Aeromonas	NZ_CP007566
Aeromonas hydrophila J-1	644	Bacteria	Gammaproteobacteria	Bacteria;Proteobacteria;Gammaproteobacteria;Aeromonadales;Aeromonadaceae;Aeromonas	NZ_CP006883
Aeromonas hydrophila YL17	644	Bacteria	Gammaproteobacteria	Bacteria;Proteobacteria;Gammaproteobacteria;Aeromonadales;Aeromonadaceae;Aeromonas	NZ_CP007518
Aeromonas jandaei	650	Bacteria	Gammaproteobacteria	Bacteria;Proteobacteria;Gammaproteobacteria;Aeromonadales;Aeromonadaceae;Aeromonas	NZ_CP066092
Aeromonas jandaei	650	Bacteria	Gammaproteobacteria	Bacteria;Proteobacteria;Gammaproteobacteria;Aeromonadales;Aeromonadaceae;Aeromonas	NZ_AP024466,NZ_AP024467
Aeromonas media	651	Bacteria	Gammaproteobacteria	Bacteria;Proteobacteria;Gammaproteobacteria;Aeromonadales;Aeromonadaceae;Aeromonas	NZ_CP047962,NZ_CP047963,NZ_CP047964
Aeromonas media	651	Bacteria	Gammaproteobacteria	Bacteria;Proteobacteria;Gammaproteobacteria;Aeromonadales;Aeromonadaceae;Aeromonas	NZ_CP038443
Aeromonas media	651	Bacteria	Gammaproteobacteria	Bacteria;Proteobacteria;Gammaproteobacteria;Aeromonadales;Aeromonadaceae;Aeromonas	NZ_CP038444
Aeromonas media	651	Bacteria	Gammaproteobacteria	Bacteria;Proteobacteria;Gammaproteobacteria;Aeromonadales;Aeromonadaceae;Aeromonas	NZ_CP038445,NZ_CP038446,NZ_CP038447
Aeromonas media	651	Bacteria	Gammaproteobacteria	Bacteria;Proteobacteria;Gammaproteobacteria;Aeromonadales;Aeromonadaceae;Aeromonas	NZ_CP038448,NZ_CP038450,NZ_CP038449
Aeromonas media WS	651	Bacteria	Gammaproteobacteria	Bacteria;Proteobacteria;Gammaproteobacteria;Aeromonadales;Aeromonadaceae;Aeromonas	NZ_CP007567,NZ_CP007568
Aeoliella mucimassa	2527972	Bacteria	Planctomycetes	Bacteria;Planctomycetes;Planctomycetia;Pirellulales;Lacipirellulaceae;Aeoliella	NZ_CP036278
Aeribacillus pallidus	33936	Bacteria	Bacilli	Bacteria;Firmicutes;Bacilli;Bacillales;Bacillaceae;Aeribacillus	NZ_CP017703
Aeropyrum pernix K1	56636	Archaea	Crenarchaeota	Archaea;Crenarchaeota;Thermoprotei;Desulfurococcales;Desulfurococcaceae;Aeropyrum	NC_000854
Aeromonas rivipollensis	948519	Bacteria	Gammaproteobacteria	Bacteria;Proteobacteria;Gammaproteobacteria;Aeromonadales;Aeromonadaceae;Aeromonas	NZ_CP027856
Aerococcus sanguinicola	119206	Bacteria	Bacilli	Bacteria;Firmicutes;Bacilli;Lactobacillales;Aerococcaceae;Aerococcus	NZ_CP014160
Aeromonas salmonicida	645	Bacteria	Gammaproteobacteria	Bacteria;Proteobacteria;Gammaproteobacteria;Aeromonadales;Aeromonadaceae;Aeromonas	NZ_CP021654,NZ_CP021658,NZ_CP021657,NZ_CP021656,NZ_CP021655
Aeromonas salmonicida	645	Bacteria	Gammaproteobacteria	Bacteria;Proteobacteria;Gammaproteobacteria;Aeromonadales;Aeromonadaceae;Aeromonas	NZ_CP022175,NZ_CP022170,NZ_CP022171,NZ_CP022172,NZ_CP022173,NZ_CP022174
Aeromonas salmonicida	645	Bacteria	Gammaproteobacteria	Bacteria;Proteobacteria;Gammaproteobacteria;Aeromonadales;Aeromonadaceae;Aeromonas	NZ_CP022186,NZ_CP022182,NZ_CP022183,NZ_CP022184,NZ_CP022185
Aeromonas salmonicida	645	Bacteria	Gammaproteobacteria	Bacteria;Proteobacteria;Gammaproteobacteria;Aeromonadales;Aeromonadaceae;Aeromonas	NZ_CP022181,NZ_CP022176,NZ_CP022177,NZ_CP022178,NZ_CP022179,NZ_CP022180
Aeromonas salmonicida	645	Bacteria	Gammaproteobacteria	Bacteria;Proteobacteria;Gammaproteobacteria;Aeromonadales;Aeromonadaceae;Aeromonas	NZ_CP022550
Aeromonas salmonicida	645	Bacteria	Gammaproteobacteria	Bacteria;Proteobacteria;Gammaproteobacteria;Aeromonadales;Aeromonadaceae;Aeromonas	NZ_CP051883
Aeromonas salmonicida subsp. salmonicida	645	Bacteria	Gammaproteobacteria	Bacteria;Proteobacteria;Gammaproteobacteria;Aeromonadales;Aeromonadaceae;Aeromonas	NZ_CP048223,NZ_CP048224,NZ_CP048227,NZ_CP048225,NZ_CP048226
Aeromonas salmonicida subsp. salmonicida	645	Bacteria	Gammaproteobacteria	Bacteria;Proteobacteria;Gammaproteobacteria;Aeromonadales;Aeromonadaceae;Aeromonas	NZ_CP038102,NZ_CP038103,NZ_CP038104,NZ_CP038105
Aeromonas salmonicida subsp. salmonicida	645	Bacteria	Gammaproteobacteria	Bacteria;Proteobacteria;Gammaproteobacteria;Aeromonadales;Aeromonadaceae;Aeromonas	NZ_CP047374,NZ_CP047375
Aeromonas salmonicida subsp. salmonicida	645	Bacteria	Gammaproteobacteria	Bacteria;Proteobacteria;Gammaproteobacteria;Aeromonadales;Aeromonadaceae;Aeromonas	NZ_CP047376,NZ_CP047377
Aeromonas salmonicida subsp. masoucida	645	Bacteria	Gammaproteobacteria	Bacteria;Proteobacteria;Gammaproteobacteria;Aeromonadales;Aeromonadaceae;Aeromonas	NZ_CP017143,NZ_CP017144,NZ_CP017145
Aeromonas salmonicida subsp. masoucida	645	Bacteria	Gammaproteobacteria	Bacteria;Proteobacteria;Gammaproteobacteria;Aeromonadales;Aeromonadaceae;Aeromonas	NZ_CP060030,NZ_CP060032,NZ_CP060031,NZ_CP060033
Aeromonas salmonicida subsp. salmonicida A449	645	Bacteria	Gammaproteobacteria	Bacteria;Proteobacteria;Gammaproteobacteria;Aeromonadales;Aeromonadaceae;Aeromonas	NC_009348,NC_009349,NC_009350,NC_004924,NC_004923,NC_004925
Aeromonas salmonicida subsp. salmonicida 01-B526	645	Bacteria	Gammaproteobacteria	Bacteria;Proteobacteria;Gammaproteobacteria;Aeromonadales;Aeromonadaceae;Aeromonas	NZ_CP027000
Aeromonas salmonicida subsp. pectinolytica 34mel	645	Bacteria	Gammaproteobacteria	Bacteria;Proteobacteria;Gammaproteobacteria;Aeromonadales;Aeromonadaceae;Aeromonas	NZ_CP022426
Aeromonas schubertii	652	Bacteria	Gammaproteobacteria	Bacteria;Proteobacteria;Gammaproteobacteria;Aeromonadales;Aeromonadaceae;Aeromonas	NZ_CP013067
Aeromonas sp. ASNIH1	1636606	Bacteria	Gammaproteobacteria	Bacteria;Proteobacteria;Gammaproteobacteria;Aeromonadales;Aeromonadaceae;Aeromonas	NZ_CP026228,NZ_CP026230,NZ_CP026229
Aeromonas sp. ASNIH2	1636607	Bacteria	Gammaproteobacteria	Bacteria;Proteobacteria;Gammaproteobacteria;Aeromonadales;Aeromonadaceae;Aeromonas	NZ_CP026406,NZ_CP026408,NZ_CP026407,NZ_CP026409,NZ_CP026410,NZ_CP026411
Aeromonas sp. ASNIH3	1636608	Bacteria	Gammaproteobacteria	Bacteria;Proteobacteria;Gammaproteobacteria;Aeromonadales;Aeromonadaceae;Aeromonas	NZ_CP026222,NZ_CP026225,NZ_CP026224,NZ_CP026223
Aeromonas sp. ASNIH4	1636609	Bacteria	Gammaproteobacteria	Bacteria;Proteobacteria;Gammaproteobacteria;Aeromonadales;Aeromonadaceae;Aeromonas	NZ_CP026217,NZ_CP026221,NZ_CP026219,NZ_CP026220,NZ_CP026218
Aeromonas sp. ASNIH5	1758179	Bacteria	Gammaproteobacteria	Bacteria;Proteobacteria;Gammaproteobacteria;Aeromonadales;Aeromonadaceae;Aeromonas	NZ_CP026122,NZ_CP026123
Aeromonas sp. ASNIH7	1920107	Bacteria	Gammaproteobacteria	Bacteria;Proteobacteria;Gammaproteobacteria;Aeromonadales;Aeromonadaceae;Aeromonas	NZ_CP026226,NZ_CP026227
Aeromonas sp. CA23	2033032	Bacteria	Gammaproteobacteria	Bacteria;Proteobacteria;Gammaproteobacteria;Aeromonadales;Aeromonadaceae;Aeromonas	NZ_CP023818
Aeromonas sp. CU5	2033033	Bacteria	Gammaproteobacteria	Bacteria;Proteobacteria;Gammaproteobacteria;Aeromonadales;Aeromonadaceae;Aeromonas	NZ_CP023817
Aeromicrobium chenweiae	2079793	Bacteria	Actinobacteria	Bacteria;Actinobacteria;Propionibacteriales;Nocardioidaceae;Aeromicrobium	NZ_CP026952
Aeromicrobium sp. A1-2	2107713	Bacteria	Actinobacteria	Bacteria;Actinobacteria;Propionibacteriales;Nocardioidaceae;Aeromicrobium;unclassified Aeromicrobium	NZ_CP027482
Aequorivita sp. H23M31	2494375	Bacteria	Bacteroidetes	Bacteria;Bacteroidetes;Flavobacteriia;Flavobacteriales;Flavobacteriaceae;Aequorivita	NZ_CP034951
Aeromonas sp. 2692-1	2560029	Bacteria	Gammaproteobacteria	Bacteria;Proteobacteria;Gammaproteobacteria;Aeromonadales;Aeromonadaceae;Aeromonas	NZ_CP038513,NZ_CP038514
Aeromicrobium yanjiei	2662028	Bacteria	Actinobacteria	Bacteria;Actinobacteria;Propionibacteriales;Nocardioidaceae;Aeromicrobium	NZ_CP045737,NZ_CP045736
Aeromicrobium sp. zg-629	2663859	Bacteria	Actinobacteria	Bacteria;Actinobacteria;Propionibacteriales;Nocardioidaceae;Aeromicrobium;unclassified Aeromicrobium	NZ_CP060587
Aerococcus urinaehominis	128944	Bacteria	Bacilli	Bacteria;Firmicutes;Bacilli;Lactobacillales;Aerococcaceae;Aerococcus	NZ_CP014163
Aerococcus urinae	1376	Bacteria	Bacilli	Bacteria;Firmicutes;Bacilli;Lactobacillales;Aerococcaceae;Aerococcus	NZ_CP014161
Aerococcus urinae	1376	Bacteria	Bacilli	Bacteria;Firmicutes;Bacilli;Lactobacillales;Aerococcaceae;Aerococcus	NZ_CP065662
Aerococcus urinae ACS-120-V-Col10a	1376	Bacteria	Bacilli	Bacteria;Firmicutes;Bacilli;Lactobacillales;Aerococcaceae;Aerococcus	NC_015278
Aerococcus urinaeequi	51665	Bacteria	Bacilli	Bacteria;Firmicutes;Bacilli;Lactobacillales;Aerococcaceae;Aerococcus	NZ_CP013988
Aerococcus urinaeequi	51665	Bacteria	Bacilli	Bacteria;Firmicutes;Bacilli;Lactobacillales;Aerococcaceae;Aerococcus	NZ_CP014162
Aerococcus urinaeequi	51665	Bacteria	Bacilli	Bacteria;Firmicutes;Bacilli;Lactobacillales;Aerococcaceae;Aerococcus	NZ_CP063065,NZ_CP063066,NZ_CP063067
Aeromonas veronii	654	Bacteria	Gammaproteobacteria	Bacteria;Proteobacteria;Gammaproteobacteria;Aeromonadales;Aeromonadaceae;Aeromonas	NZ_CP014774,NZ_CP014775
Aeromonas veronii	654	Bacteria	Gammaproteobacteria	Bacteria;Proteobacteria;Gammaproteobacteria;Aeromonadales;Aeromonadaceae;Aeromonas	NZ_CP024930
Aeromonas veronii	654	Bacteria	Gammaproteobacteria	Bacteria;Proteobacteria;Gammaproteobacteria;Aeromonadales;Aeromonadaceae;Aeromonas	NZ_CP024933
Aeromonas veronii	654	Bacteria	Gammaproteobacteria	Bacteria;Proteobacteria;Gammaproteobacteria;Aeromonadales;Aeromonadaceae;Aeromonas	NZ_CP028133,NZ_CP028134
Aeromonas veronii	654	Bacteria	Gammaproteobacteria	Bacteria;Proteobacteria;Gammaproteobacteria;Aeromonadales;Aeromonadaceae;Aeromonas	NZ_CP033604
Aeromonas veronii	654	Bacteria	Gammaproteobacteria	Bacteria;Proteobacteria;Gammaproteobacteria;Aeromonadales;Aeromonadaceae;Aeromonas	NZ_CP044060,NZ_CP044061
Aeromonas veronii	654	Bacteria	Gammaproteobacteria	Bacteria;Proteobacteria;Gammaproteobacteria;Aeromonadales;Aeromonadaceae;Aeromonas	NZ_CP040717,NZ_CP040718
Aeromonas veronii	654	Bacteria	Gammaproteobacteria	Bacteria;Proteobacteria;Gammaproteobacteria;Aeromonadales;Aeromonadaceae;Aeromonas	NZ_CP047155
Aeromonas veronii	654	Bacteria	Gammaproteobacteria	Bacteria;Proteobacteria;Gammaproteobacteria;Aeromonadales;Aeromonadaceae;Aeromonas	NZ_AP021940,NZ_AP021941,NZ_AP021942,NZ_AP021943
Aeromonas veronii	654	Bacteria	Gammaproteobacteria	Bacteria;Proteobacteria;Gammaproteobacteria;Aeromonadales;Aeromonadaceae;Aeromonas	NZ_AP022264,NZ_AP022265,NZ_AP022266,NZ_AP022267
Aeromonas veronii	654	Bacteria	Gammaproteobacteria	Bacteria;Proteobacteria;Gammaproteobacteria;Aeromonadales;Aeromonadaceae;Aeromonas	NZ_AP022281,NZ_AP022282,NZ_AP022283,NZ_AP022284,NZ_AP022285,NZ_AP022286
Aeromonas veronii	654	Bacteria	Gammaproteobacteria	Bacteria;Proteobacteria;Gammaproteobacteria;Aeromonadales;Aeromonadaceae;Aeromonas	NZ_AP022290,NZ_AP022291,NZ_AP022292,NZ_AP022293,NZ_AP022294
Aeromonas veronii B565	654	Bacteria	Gammaproteobacteria	Bacteria;Proteobacteria;Gammaproteobacteria;Aeromonadales;Aeromonadaceae;Aeromonas	NC_015424
Aeromonas veronii Hm21	654	Bacteria	Gammaproteobacteria	Bacteria;Proteobacteria;Gammaproteobacteria;Aeromonadales;Aeromonadaceae;Aeromonas	NZ_CP059396,NZ_CP059397
Aerococcus viridans	1377	Bacteria	Bacilli	Bacteria;Firmicutes;Bacilli;Lactobacillales;Aerococcaceae;Aerococcus	NZ_CP014164
Aggregatibacter actinomycetemcomitans	714	Bacteria	Gammaproteobacteria	Bacteria;Proteobacteria;Gammaproteobacteria;Pasteurellales;Pasteurellaceae;Aggregatibacter	NZ_CP012958
Aggregatibacter actinomycetemcomitans	714	Bacteria	Gammaproteobacteria	Bacteria;Proteobacteria;Gammaproteobacteria;Pasteurellales;Pasteurellaceae;Aggregatibacter	NZ_CP012959
Aggregatibacter actinomycetemcomitans	714	Bacteria	Gammaproteobacteria	Bacteria;Proteobacteria;Gammaproteobacteria;Pasteurellales;Pasteurellaceae;Aggregatibacter	NZ_CP016553
Aggregatibacter actinomycetemcomitans	714	Bacteria	Gammaproteobacteria	Bacteria;Proteobacteria;Gammaproteobacteria;Pasteurellales;Pasteurellaceae;Aggregatibacter	NZ_CP065604
Aggregatibacter actinomycetemcomitans HK1651	714	Bacteria	Gammaproteobacteria	Bacteria;Proteobacteria;Gammaproteobacteria;Pasteurellales;Pasteurellaceae;Aggregatibacter	NZ_CP007502
Aggregatibacter actinomycetemcomitans D7S-1	714	Bacteria	Gammaproteobacteria	Bacteria;Proteobacteria;Gammaproteobacteria;Pasteurellales;Pasteurellaceae;Aggregatibacter	NC_017846
Aggregatibacter aphrophilus	732	Bacteria	Gammaproteobacteria	Bacteria;Proteobacteria;Gammaproteobacteria;Pasteurellales;Pasteurellaceae;Aggregatibacter	NZ_CP012067
Aggregatibacter aphrophilus	732	Bacteria	Gammaproteobacteria	Bacteria;Proteobacteria;Gammaproteobacteria;Pasteurellales;Pasteurellaceae;Aggregatibacter	NZ_LS483485
Aggregatibacter aphrophilus NJ8700	732	Bacteria	Gammaproteobacteria	Bacteria;Proteobacteria;Gammaproteobacteria;Pasteurellales;Pasteurellaceae;Aggregatibacter	NC_012913
Aggregatibacter aphrophilus NJ8700	732	Bacteria	Gammaproteobacteria	Bacteria;Proteobacteria;Gammaproteobacteria;Pasteurellales;Pasteurellaceae;Aggregatibacter	NZ_CP009230
Aggregatibacter aphrophilus ATCC 33389	732	Bacteria	Gammaproteobacteria	Bacteria;Proteobacteria;Gammaproteobacteria;Pasteurellales;Pasteurellaceae;Aggregatibacter	NZ_LR134327
Agromyces aureus	453304	Bacteria	Actinobacteria	Bacteria;Actinobacteria;Micrococcales;Microbacteriaceae;Agromyces	NZ_CP013979
Agrobacterium fabrum str. C58	1176649	Bacteria	Alphaproteobacteria	Bacteria;Proteobacteria;Alphaproteobacteria;Rhizobiales;Rhizobiaceae;Rhizobium/Agrobacterium group;Agrobacterium;Agrobacterium tumefaciens complex	NC_003062,NC_003063,NC_003064,NC_003065
Agrobacterium fabrum	1176649	Bacteria	Alphaproteobacteria	Bacteria;Proteobacteria;Alphaproteobacteria;Rhizobiales;Rhizobiaceae;Rhizobium/Agrobacterium group;Agrobacterium;Agrobacterium tumefaciens complex	NZ_CP033022,NZ_CP033023,NZ_CP033024,NZ_CP033026,NZ_CP033025
Agrobacterium fabrum	1176649	Bacteria	Alphaproteobacteria	Bacteria;Proteobacteria;Alphaproteobacteria;Rhizobiales;Rhizobiaceae;Rhizobium/Agrobacterium group;Agrobacterium;Agrobacterium tumefaciens complex	NZ_CP033034,NZ_CP033035,NZ_CP033036,NZ_CP033037,NZ_CP033038
Agrobacterium fabrum	1176649	Bacteria	Alphaproteobacteria	Bacteria;Proteobacteria;Alphaproteobacteria;Rhizobiales;Rhizobiaceae;Rhizobium/Agrobacterium group;Agrobacterium;Agrobacterium tumefaciens complex	NZ_CP067027,NZ_CP067028,NZ_CP067029,NZ_CP067030,NZ_CP067031
Agrobacterium fabrum	1176649	Bacteria	Alphaproteobacteria	Bacteria;Proteobacteria;Alphaproteobacteria;Rhizobiales;Rhizobiaceae;Rhizobium/Agrobacterium group;Agrobacterium;Agrobacterium tumefaciens complex	NZ_CP067032,NZ_CP067033,NZ_CP067034,NZ_CP067035,NZ_CP067036
Agrobacterium fabrum	1176649	Bacteria	Alphaproteobacteria	Bacteria;Proteobacteria;Alphaproteobacteria;Rhizobiales;Rhizobiaceae;Rhizobium/Agrobacterium group;Agrobacterium;Agrobacterium tumefaciens complex	NZ_CP067037,NZ_CP067038,NZ_CP067039,NZ_CP067040
Agrobacterium fabrum	1176649	Bacteria	Alphaproteobacteria	Bacteria;Proteobacteria;Alphaproteobacteria;Rhizobiales;Rhizobiaceae;Rhizobium/Agrobacterium group;Agrobacterium;Agrobacterium tumefaciens complex	NZ_CP043962,NZ_CP043963,NZ_CP043964,NZ_CP043965
Agarivorans gilvus	680279	Bacteria	Gammaproteobacteria	Bacteria;Proteobacteria;Gammaproteobacteria;Alteromonadales;Alteromonadaceae;Agarivorans	NZ_CP013021
Agrobacterium larrymoorei	160699	Bacteria	Alphaproteobacteria	Bacteria;Proteobacteria;Alphaproteobacteria;Rhizobiales;Rhizobiaceae;Rhizobium/Agrobacterium group;Agrobacterium	NZ_CP039691,NZ_CP039692,NZ_CP039694,NZ_CP039693
Agromyces protaetiae	2509455	Bacteria	Actinobacteria	Bacteria;Actinobacteria;Micrococcales;Microbacteriaceae;Agromyces	NZ_CP035491
Agrobacterium radiobacter K84	358	Bacteria	Alphaproteobacteria	Bacteria;Proteobacteria;Alphaproteobacteria;Rhizobiales;Rhizobiaceae;Rhizobium/Agrobacterium group;Agrobacterium;Agrobacterium tumefaciens complex	NC_011985,NC_011983,NC_011987,NC_011990,NC_011994
Agarilytica rhodophyticola	1737490	Bacteria	Gammaproteobacteria	Bacteria;Proteobacteria;Gammaproteobacteria;Cellvibrionales;Cellvibrionaceae;Agarilytica	NZ_CP020038,NZ_CP021745,NZ_CP021746,NZ_CP021747
Agrobacterium rhizogenes	359	Bacteria	Alphaproteobacteria	Bacteria;Proteobacteria;Alphaproteobacteria;Rhizobiales;Rhizobiaceae;Rhizobium/Agrobacterium group;Agrobacterium	NZ_CP019701,NZ_CP019702,NZ_CP019703
Agrobacterium rhizogenes	359	Bacteria	Alphaproteobacteria	Bacteria;Proteobacteria;Alphaproteobacteria;Rhizobiales;Rhizobiaceae;Rhizobium/Agrobacterium group;Agrobacterium	NZ_CP044122,NZ_CP044123,NZ_CP044124
Aggregatibacter segnis	739	Bacteria	Gammaproteobacteria	Bacteria;Proteobacteria;Gammaproteobacteria;Pasteurellales;Pasteurellaceae;Aggregatibacter	NZ_CP065983
Aggregatibacter segnis ATCC 33393	739	Bacteria	Gammaproteobacteria	Bacteria;Proteobacteria;Gammaproteobacteria;Pasteurellales;Pasteurellaceae;Aggregatibacter	NZ_LS483443
Agrobacterium sp. RAC06	1842536	Bacteria	Alphaproteobacteria	Bacteria;Proteobacteria;Alphaproteobacteria;Rhizobiales;Rhizobiaceae;Rhizobium/Agrobacterium group;Agrobacterium;unclassified Agrobacterium	NZ_CP016499,NZ_CP016500
Agrococcus sp. SGAir0287	2070347	Bacteria	Actinobacteria	Bacteria;Actinobacteria;Micrococcales;Microbacteriaceae;Agrococcus	NZ_CP027942
Agromyces sp. MF30-A	2080742	Bacteria	Actinobacteria	Bacteria;Actinobacteria;Micrococcales;Microbacteriaceae;Agromyces;unclassified Agromyces	NZ_CP028913
Agromyces sp. LHK192	2498704	Bacteria	Actinobacteria	Bacteria;Actinobacteria;Micrococcales;Microbacteriaceae;Agromyces;unclassified Agromyces	NZ_CP034753
Agrobacterium sp. CGMCC 11546	2579248	Bacteria	Alphaproteobacteria	Bacteria;Proteobacteria;Alphaproteobacteria;Rhizobiales;Rhizobiaceae;Rhizobium/Agrobacterium group;Agrobacterium;unclassified Agrobacterium	NZ_CP047387,NZ_CP047388,NZ_CP047389,NZ_CP047390
Agrobacterium sp. T29	2580515	Bacteria	Alphaproteobacteria	Bacteria;Proteobacteria;Alphaproteobacteria;Rhizobiales;Rhizobiaceae;Rhizobium/Agrobacterium group;Agrobacterium;unclassified Agrobacterium	NZ_CP040640,NZ_CP040641,NZ_CP040642
Agromyces sp. HY052	2585717	Bacteria	Actinobacteria	Bacteria;Actinobacteria;Micrococcales;Microbacteriaceae;Agromyces;unclassified Agromyces	NZ_CP040872
Agrobacterium sp. MA01	2664893	Bacteria	Alphaproteobacteria	Bacteria;Proteobacteria;Alphaproteobacteria;Rhizobiales;Rhizobiaceae;Rhizobium/Agrobacterium group;Agrobacterium;unclassified Agrobacterium	NZ_CP045854,NZ_CP045856,NZ_CP045855
Agreia sp. COWG	2773266	Bacteria	Actinobacteria	Bacteria;Actinobacteria;Micrococcales;Microbacteriaceae;Agreia;unclassified Agreia	NZ_LR882035,NZ_LR882036
Agrobacterium sp. H13-3	861208	Bacteria	Alphaproteobacteria	Bacteria;Proteobacteria;Alphaproteobacteria;Rhizobiales;Rhizobiaceae;Rhizobium/Agrobacterium group;Agrobacterium;unclassified Agrobacterium	NC_015183,NC_015508,NC_015184
Agrobacterium tumefaciens	358	Bacteria	Alphaproteobacteria	Bacteria;Proteobacteria;Alphaproteobacteria;Rhizobiales;Rhizobiaceae;Rhizobium/Agrobacterium group;Agrobacterium;Agrobacterium tumefaciens complex	NZ_CP011246,NZ_CP011247,NZ_CP011248,NZ_CP011249
Agrobacterium tumefaciens	358	Bacteria	Alphaproteobacteria	Bacteria;Proteobacteria;Alphaproteobacteria;Rhizobiales;Rhizobiaceae;Rhizobium/Agrobacterium group;Agrobacterium;Agrobacterium tumefaciens complex	NZ_CP042274,NZ_CP042275,NZ_CP042276,NZ_CP042277
Agrobacterium tumefaciens	358	Bacteria	Alphaproteobacteria	Bacteria;Proteobacteria;Alphaproteobacteria;Rhizobiales;Rhizobiaceae;Rhizobium/Agrobacterium group;Agrobacterium;Agrobacterium tumefaciens complex	NZ_CP032921,NZ_CP032922,NZ_CP032923,NZ_CP032924,NZ_CP032925
Agrobacterium tumefaciens	358	Bacteria	Alphaproteobacteria	Bacteria;Proteobacteria;Alphaproteobacteria;Rhizobiales;Rhizobiaceae;Rhizobium/Agrobacterium group;Agrobacterium;Agrobacterium tumefaciens complex	NZ_CP032926,NZ_CP032927,NZ_CP032928,NZ_CP032929
Agrobacterium tumefaciens	358	Bacteria	Alphaproteobacteria	Bacteria;Proteobacteria;Alphaproteobacteria;Rhizobiales;Rhizobiaceae;Rhizobium/Agrobacterium group;Agrobacterium;Agrobacterium tumefaciens complex	NZ_CP032917,NZ_CP032918,NZ_CP032919,NZ_CP032920
Agrobacterium tumefaciens	358	Bacteria	Alphaproteobacteria	Bacteria;Proteobacteria;Alphaproteobacteria;Rhizobiales;Rhizobiaceae;Rhizobium/Agrobacterium group;Agrobacterium;Agrobacterium tumefaciens complex	NZ_CP033031,NZ_CP033032,NZ_CP033033
Agrobacterium tumefaciens	358	Bacteria	Alphaproteobacteria	Bacteria;Proteobacteria;Alphaproteobacteria;Rhizobiales;Rhizobiaceae;Rhizobium/Agrobacterium group;Agrobacterium;Agrobacterium tumefaciens complex	NZ_CP033027,NZ_CP033028,NZ_CP033029,NZ_CP033030
Agrobacterium tumefaciens	358	Bacteria	Alphaproteobacteria	Bacteria;Proteobacteria;Alphaproteobacteria;Rhizobiales;Rhizobiaceae;Rhizobium/Agrobacterium group;Agrobacterium;Agrobacterium tumefaciens complex	NZ_CP039897,NZ_CP039898,NZ_CP039899,NZ_CP039902,NZ_CP039900,NZ_CP039901
Agrobacterium tumefaciens	358	Bacteria	Alphaproteobacteria	Bacteria;Proteobacteria;Alphaproteobacteria;Rhizobiales;Rhizobiaceae;Rhizobium/Agrobacterium group;Agrobacterium;Agrobacterium tumefaciens complex	NZ_CP039903,NZ_CP039904,NZ_CP039905,NZ_CP039906
Agrobacterium tumefaciens	358	Bacteria	Alphaproteobacteria	Bacteria;Proteobacteria;Alphaproteobacteria;Rhizobiales;Rhizobiaceae;Rhizobium/Agrobacterium group;Agrobacterium;Agrobacterium tumefaciens complex	NZ_CP039922,NZ_CP039923,NZ_CP039924,NZ_CP039925,NZ_CP039927,NZ_CP039926
Agrobacterium tumefaciens	358	Bacteria	Alphaproteobacteria	Bacteria;Proteobacteria;Alphaproteobacteria;Rhizobiales;Rhizobiaceae;Rhizobium/Agrobacterium group;Agrobacterium;Agrobacterium tumefaciens complex	NZ_CP039907,NZ_CP039908,NZ_CP039909
Agrobacterium tumefaciens	358	Bacteria	Alphaproteobacteria	Bacteria;Proteobacteria;Alphaproteobacteria;Rhizobiales;Rhizobiaceae;Rhizobium/Agrobacterium group;Agrobacterium;Agrobacterium tumefaciens complex	NZ_CP061003,NZ_CP061004
Agrobacterium tumefaciens	358	Bacteria	Alphaproteobacteria	Bacteria;Proteobacteria;Alphaproteobacteria;Rhizobiales;Rhizobiaceae;Rhizobium/Agrobacterium group;Agrobacterium;Agrobacterium tumefaciens complex	NZ_CP066274,NZ_CP066276,NZ_CP066273,NZ_CP066275
Agrobacterium vitis	373	Bacteria	Alphaproteobacteria	Bacteria;Proteobacteria;Alphaproteobacteria;Rhizobiales;Rhizobiaceae;Rhizobium/Agrobacterium group;Agrobacterium	NZ_AP023279,NZ_AP023280,NZ_AP023281,NZ_AP023282,NZ_AP023283,NZ_AP023284,NZ_AP023285
Agrobacterium vitis	373	Bacteria	Alphaproteobacteria	Bacteria;Proteobacteria;Alphaproteobacteria;Rhizobiales;Rhizobiaceae;Rhizobium/Agrobacterium group;Agrobacterium	NZ_AP023272,NZ_AP023273,NZ_AP023274,NZ_AP023275,NZ_AP023276,NZ_AP023277,NZ_AP023278
Agrobacterium vitis	373	Bacteria	Alphaproteobacteria	Bacteria;Proteobacteria;Alphaproteobacteria;Rhizobiales;Rhizobiaceae;Rhizobium/Agrobacterium group;Agrobacterium	NZ_AP023268,NZ_AP023269,NZ_AP023270,NZ_AP023271
Ahniella affigens	2021234	Bacteria	Gammaproteobacteria	Bacteria;Proteobacteria;Gammaproteobacteria;Xanthomonadales;Rhodanobacteraceae;Ahniella	NZ_CP027860,NZ_CP027861
Akkermansia glycaniphila	1679444	Bacteria	Verrucomicrobia	Bacteria;Verrucomicrobia;Verrucomicrobiae;Verrucomicrobiales;Akkermansiaceae;Akkermansia	NZ_LT629973
Akkermansia muciniphila	239935	Bacteria	Verrucomicrobia	Bacteria;Verrucomicrobia;Verrucomicrobiae;Verrucomicrobiales;Akkermansiaceae;Akkermansia	NZ_CP015409
Akkermansia muciniphila	239935	Bacteria	Verrucomicrobia	Bacteria;Verrucomicrobia;Verrucomicrobiae;Verrucomicrobiales;Akkermansiaceae;Akkermansia	NZ_CP024736
Akkermansia muciniphila	239935	Bacteria	Verrucomicrobia	Bacteria;Verrucomicrobia;Verrucomicrobiae;Verrucomicrobiales;Akkermansiaceae;Akkermansia	NZ_CP024738
Akkermansia muciniphila	239935	Bacteria	Verrucomicrobia	Bacteria;Verrucomicrobia;Verrucomicrobiae;Verrucomicrobiales;Akkermansiaceae;Akkermansia	NZ_CP024740
Akkermansia muciniphila	239935	Bacteria	Verrucomicrobia	Bacteria;Verrucomicrobia;Verrucomicrobiae;Verrucomicrobiales;Akkermansiaceae;Akkermansia	NZ_CP024742
Akkermansia muciniphila	239935	Bacteria	Verrucomicrobia	Bacteria;Verrucomicrobia;Verrucomicrobiae;Verrucomicrobiales;Akkermansiaceae;Akkermansia	NZ_CP025825
Akkermansia muciniphila	239935	Bacteria	Verrucomicrobia	Bacteria;Verrucomicrobia;Verrucomicrobiae;Verrucomicrobiales;Akkermansiaceae;Akkermansia	NZ_CP025826
Akkermansia muciniphila	239935	Bacteria	Verrucomicrobia	Bacteria;Verrucomicrobia;Verrucomicrobiae;Verrucomicrobiales;Akkermansiaceae;Akkermansia	NZ_CP025827
Akkermansia muciniphila	239935	Bacteria	Verrucomicrobia	Bacteria;Verrucomicrobia;Verrucomicrobiae;Verrucomicrobiales;Akkermansiaceae;Akkermansia	NZ_CP025829
Akkermansia muciniphila	239935	Bacteria	Verrucomicrobia	Bacteria;Verrucomicrobia;Verrucomicrobiae;Verrucomicrobiales;Akkermansiaceae;Akkermansia	NZ_CP025833
Akkermansia muciniphila	239935	Bacteria	Verrucomicrobia	Bacteria;Verrucomicrobia;Verrucomicrobiae;Verrucomicrobiales;Akkermansiaceae;Akkermansia	NZ_CP025834
Akkermansia muciniphila	239935	Bacteria	Verrucomicrobia	Bacteria;Verrucomicrobia;Verrucomicrobiae;Verrucomicrobiales;Akkermansiaceae;Akkermansia	NZ_CP025837
Akkermansia muciniphila	239935	Bacteria	Verrucomicrobia	Bacteria;Verrucomicrobia;Verrucomicrobiae;Verrucomicrobiales;Akkermansiaceae;Akkermansia	NZ_CP025831
Akkermansia muciniphila	239935	Bacteria	Verrucomicrobia	Bacteria;Verrucomicrobia;Verrucomicrobiae;Verrucomicrobiales;Akkermansiaceae;Akkermansia	NZ_CP025832
Akkermansia muciniphila	239935	Bacteria	Verrucomicrobia	Bacteria;Verrucomicrobia;Verrucomicrobiae;Verrucomicrobiales;Akkermansiaceae;Akkermansia	NZ_CP025823
Akkermansia muciniphila	239935	Bacteria	Verrucomicrobia	Bacteria;Verrucomicrobia;Verrucomicrobiae;Verrucomicrobiales;Akkermansiaceae;Akkermansia	NZ_CP025824
Akkermansia muciniphila	239935	Bacteria	Verrucomicrobia	Bacteria;Verrucomicrobia;Verrucomicrobiae;Verrucomicrobiales;Akkermansiaceae;Akkermansia	NZ_CP025828
Akkermansia muciniphila	239935	Bacteria	Verrucomicrobia	Bacteria;Verrucomicrobia;Verrucomicrobiae;Verrucomicrobiales;Akkermansiaceae;Akkermansia	NZ_CP025830
Akkermansia muciniphila	239935	Bacteria	Verrucomicrobia	Bacteria;Verrucomicrobia;Verrucomicrobiae;Verrucomicrobiales;Akkermansiaceae;Akkermansia	NZ_CP025835
Akkermansia muciniphila	239935	Bacteria	Verrucomicrobia	Bacteria;Verrucomicrobia;Verrucomicrobiae;Verrucomicrobiales;Akkermansiaceae;Akkermansia	NZ_CP025836
Akkermansia muciniphila	239935	Bacteria	Verrucomicrobia	Bacteria;Verrucomicrobia;Verrucomicrobiae;Verrucomicrobiales;Akkermansiaceae;Akkermansia	NZ_CP033388
Akkermansia muciniphila	239935	Bacteria	Verrucomicrobia	Bacteria;Verrucomicrobia;Verrucomicrobiae;Verrucomicrobiales;Akkermansiaceae;Akkermansia	NZ_CP036293
Akkermansia muciniphila	239935	Bacteria	Verrucomicrobia	Bacteria;Verrucomicrobia;Verrucomicrobiae;Verrucomicrobiales;Akkermansiaceae;Akkermansia	NZ_CP042830
Akkermansia muciniphila	239935	Bacteria	Verrucomicrobia	Bacteria;Verrucomicrobia;Verrucomicrobiae;Verrucomicrobiales;Akkermansiaceae;Akkermansia	NZ_AP021898,NZ_AP021899
Akkermansia muciniphila	239935	Bacteria	Verrucomicrobia	Bacteria;Verrucomicrobia;Verrucomicrobiae;Verrucomicrobiales;Akkermansiaceae;Akkermansia	NZ_CP027003
Akkermansia muciniphila	239935	Bacteria	Verrucomicrobia	Bacteria;Verrucomicrobia;Verrucomicrobiae;Verrucomicrobiales;Akkermansiaceae;Akkermansia	NZ_CP027004
Akkermansia muciniphila	239935	Bacteria	Verrucomicrobia	Bacteria;Verrucomicrobia;Verrucomicrobiae;Verrucomicrobiales;Akkermansiaceae;Akkermansia	NZ_CP027005
Akkermansia muciniphila	239935	Bacteria	Verrucomicrobia	Bacteria;Verrucomicrobia;Verrucomicrobiae;Verrucomicrobiales;Akkermansiaceae;Akkermansia	NZ_CP027006
Akkermansia muciniphila	239935	Bacteria	Verrucomicrobia	Bacteria;Verrucomicrobia;Verrucomicrobiae;Verrucomicrobiales;Akkermansiaceae;Akkermansia	NZ_CP027007
Akkermansia muciniphila	239935	Bacteria	Verrucomicrobia	Bacteria;Verrucomicrobia;Verrucomicrobiae;Verrucomicrobiales;Akkermansiaceae;Akkermansia	NZ_CP027008
Akkermansia muciniphila	239935	Bacteria	Verrucomicrobia	Bacteria;Verrucomicrobia;Verrucomicrobiae;Verrucomicrobiales;Akkermansiaceae;Akkermansia	NZ_CP027009
Akkermansia muciniphila	239935	Bacteria	Verrucomicrobia	Bacteria;Verrucomicrobia;Verrucomicrobiae;Verrucomicrobiales;Akkermansiaceae;Akkermansia	NZ_CP027010
Akkermansia muciniphila	239935	Bacteria	Verrucomicrobia	Bacteria;Verrucomicrobia;Verrucomicrobiae;Verrucomicrobiales;Akkermansiaceae;Akkermansia	NZ_CP027011
Akkermansia muciniphila	239935	Bacteria	Verrucomicrobia	Bacteria;Verrucomicrobia;Verrucomicrobiae;Verrucomicrobiales;Akkermansiaceae;Akkermansia	NZ_CP027012
Akkermansia muciniphila	239935	Bacteria	Verrucomicrobia	Bacteria;Verrucomicrobia;Verrucomicrobiae;Verrucomicrobiales;Akkermansiaceae;Akkermansia	NZ_CP027013
Akkermansia muciniphila	239935	Bacteria	Verrucomicrobia	Bacteria;Verrucomicrobia;Verrucomicrobiae;Verrucomicrobiales;Akkermansiaceae;Akkermansia	NZ_CP029695
Akkermansia muciniphila	239935	Bacteria	Verrucomicrobia	Bacteria;Verrucomicrobia;Verrucomicrobiae;Verrucomicrobiales;Akkermansiaceae;Akkermansia	NZ_CP029696
Akkermansia muciniphila	239935	Bacteria	Verrucomicrobia	Bacteria;Verrucomicrobia;Verrucomicrobiae;Verrucomicrobiales;Akkermansiaceae;Akkermansia	NZ_CP029697
Akkermansia muciniphila	239935	Bacteria	Verrucomicrobia	Bacteria;Verrucomicrobia;Verrucomicrobiae;Verrucomicrobiales;Akkermansiaceae;Akkermansia	NZ_CP029698
Akkermansia muciniphila	239935	Bacteria	Verrucomicrobia	Bacteria;Verrucomicrobia;Verrucomicrobiae;Verrucomicrobiales;Akkermansiaceae;Akkermansia	NZ_CP029699
Akkermansia muciniphila	239935	Bacteria	Verrucomicrobia	Bacteria;Verrucomicrobia;Verrucomicrobiae;Verrucomicrobiales;Akkermansiaceae;Akkermansia	NZ_CP029700
Akkermansia muciniphila	239935	Bacteria	Verrucomicrobia	Bacteria;Verrucomicrobia;Verrucomicrobiae;Verrucomicrobiales;Akkermansiaceae;Akkermansia	NZ_CP029701
Akkermansia muciniphila	239935	Bacteria	Verrucomicrobia	Bacteria;Verrucomicrobia;Verrucomicrobiae;Verrucomicrobiales;Akkermansiaceae;Akkermansia	NZ_CP029703
Akkermansia muciniphila	239935	Bacteria	Verrucomicrobia	Bacteria;Verrucomicrobia;Verrucomicrobiae;Verrucomicrobiales;Akkermansiaceae;Akkermansia	NZ_CP029704
Akkermansia muciniphila	239935	Bacteria	Verrucomicrobia	Bacteria;Verrucomicrobia;Verrucomicrobiae;Verrucomicrobiales;Akkermansiaceae;Akkermansia	NZ_CP029705
Akkermansia muciniphila	239935	Bacteria	Verrucomicrobia	Bacteria;Verrucomicrobia;Verrucomicrobiae;Verrucomicrobiales;Akkermansiaceae;Akkermansia	NZ_CP029706
Akkermansia muciniphila	239935	Bacteria	Verrucomicrobia	Bacteria;Verrucomicrobia;Verrucomicrobiae;Verrucomicrobiales;Akkermansiaceae;Akkermansia	NZ_CP048438
Akkermansia muciniphila	239935	Bacteria	Verrucomicrobia	Bacteria;Verrucomicrobia;Verrucomicrobiae;Verrucomicrobiales;Akkermansiaceae;Akkermansia	NZ_CP058562
Akkermansia muciniphila	239935	Bacteria	Verrucomicrobia	Bacteria;Verrucomicrobia;Verrucomicrobiae;Verrucomicrobiales;Akkermansiaceae;Akkermansia	NZ_LR699001
Akkermansia muciniphila ATCC BAA-835	239935	Bacteria	Verrucomicrobia	Bacteria;Verrucomicrobia;Verrucomicrobiae;Verrucomicrobiales;Akkermansiaceae;Akkermansia	NC_010655
Alicyclobacillus acidocaldarius subsp. acidocaldarius DSM 446	405212	Bacteria	Bacilli	Bacteria;Firmicutes;Bacilli;Bacillales;Alicyclobacillaceae;Alicyclobacillus	NC_013205,NC_013206,NC_013207,NC_013208
Alicyclobacillus acidocaldarius subsp. acidocaldarius Tc-4-1	405212	Bacteria	Bacilli	Bacteria;Firmicutes;Bacilli;Bacillales;Alicyclobacillaceae;Alicyclobacillus	NC_017167
Alteromonas addita	287094	Bacteria	Gammaproteobacteria	Bacteria;Proteobacteria;Gammaproteobacteria;Alteromonadales;Alteromonadaceae;Alteromonas	NZ_CP014322
Alcaligenes aquatilis	323284	Bacteria	Betaproteobacteria	Bacteria;Proteobacteria;Betaproteobacteria;Burkholderiales;Alcaligenaceae;Alcaligenes	NZ_CP032153
Altererythrobacter atlanticus	1267766	Bacteria	Alphaproteobacteria	Bacteria;Proteobacteria;Alphaproteobacteria;Sphingomonadales;Erythrobacteraceae;Altererythrobacter	NZ_CP011452,NZ_CP011453
Alteromonas australica	589873	Bacteria	Gammaproteobacteria	Bacteria;Proteobacteria;Gammaproteobacteria;Alteromonadales;Alteromonadaceae;Alteromonas	NZ_CP008849
Alteromonas australica	589873	Bacteria	Gammaproteobacteria	Bacteria;Proteobacteria;Gammaproteobacteria;Alteromonadales;Alteromonadaceae;Alteromonas	NZ_CP010912
Alcanivorax borkumensis SK2	59754	Bacteria	Gammaproteobacteria	Bacteria;Proteobacteria;Gammaproteobacteria;Oceanospirillales;Alcanivoracaceae;Alcanivorax	NC_008260
Alkalihalobacillus clausii	79880	Bacteria	Bacilli	Bacteria;Firmicutes;Bacilli;Bacillales;Bacillaceae;Alkalihalobacillus	NZ_CP012475,NZ_CP012476
Alkalihalobacillus clausii	79880	Bacteria	Bacilli	Bacteria;Firmicutes;Bacilli;Bacillales;Bacillaceae;Alkalihalobacillus	NZ_CP019985
Alistipes communis	2585118	Bacteria	Bacteroidetes	Bacteria;Bacteroidetes;Bacteroidia;Bacteroidales;Rikenellaceae;Alistipes	NZ_AP019735
Alistipes communis	2585118	Bacteria	Bacteroidetes	Bacteria;Bacteroidetes;Bacteroidia;Bacteroidales;Rikenellaceae;Alistipes	NZ_AP019739
Alicycliphilus denitrificans	179636	Bacteria	Betaproteobacteria	Bacteria;Proteobacteria;Betaproteobacteria;Burkholderiales;Comamonadaceae;Alicycliphilus	NZ_CP051298,NZ_CP051297
Alicycliphilus denitrificans	179636	Bacteria	Betaproteobacteria	Bacteria;Proteobacteria;Betaproteobacteria;Burkholderiales;Comamonadaceae;Alicycliphilus	NZ_AP024172
Alicycliphilus denitrificans BC	179636	Bacteria	Betaproteobacteria	Bacteria;Proteobacteria;Betaproteobacteria;Burkholderiales;Comamonadaceae;Alicycliphilus	NC_014910,NC_014908,NC_014911
Alicycliphilus denitrificans K601	179636	Bacteria	Betaproteobacteria	Bacteria;Proteobacteria;Betaproteobacteria;Burkholderiales;Comamonadaceae;Alicycliphilus	NC_015422,NC_015423
Alistipes dispar	2585119	Bacteria	Bacteroidetes	Bacteria;Bacteroidetes;Bacteroidia;Bacteroidales;Rikenellaceae;Alistipes	NZ_AP019736
Alcanivorax dieselolei B5	285091	Bacteria	Gammaproteobacteria	Bacteria;Proteobacteria;Gammaproteobacteria;Oceanospirillales;Alcanivoracaceae;Alcanivorax	NC_018691
Alkalilimnicola ehrlichii MLHE-1	351052	Bacteria	Gammaproteobacteria	Bacteria;Proteobacteria;Gammaproteobacteria;Chromatiales;Ectothiorhodospiraceae;Alkalilimnicola	NC_008340
Altererythrobacter epoxidivorans	361183	Bacteria	Alphaproteobacteria	Bacteria;Proteobacteria;Alphaproteobacteria;Sphingomonadales;Erythrobacteraceae;Altererythrobacter	NZ_CP012669
Aliarcobacter faecis	1564138	Bacteria	Epsilonproteobacteria	Bacteria;Proteobacteria;Epsilonproteobacteria;Campylobacterales;Campylobacteraceae;Arcobacter group;Aliarcobacter	NZ_CP053837,NZ_CP053838
Alcaligenes faecalis	511	Bacteria	Betaproteobacteria	Bacteria;Proteobacteria;Betaproteobacteria;Burkholderiales;Alcaligenaceae;Alcaligenes	NZ_CP013119,NZ_CP013143
Alcaligenes faecalis	511	Bacteria	Betaproteobacteria	Bacteria;Proteobacteria;Betaproteobacteria;Burkholderiales;Alcaligenaceae;Alcaligenes	NZ_CP021079
Alcaligenes faecalis	511	Bacteria	Betaproteobacteria	Bacteria;Proteobacteria;Betaproteobacteria;Burkholderiales;Alcaligenaceae;Alcaligenes	NZ_CP021641
Alcaligenes faecalis	511	Bacteria	Betaproteobacteria	Bacteria;Proteobacteria;Betaproteobacteria;Burkholderiales;Alcaligenaceae;Alcaligenes	NZ_CP023667
Alcaligenes faecalis	511	Bacteria	Betaproteobacteria	Bacteria;Proteobacteria;Betaproteobacteria;Burkholderiales;Alcaligenaceae;Alcaligenes	NZ_CP032521
Alcaligenes faecalis	511	Bacteria	Betaproteobacteria	Bacteria;Proteobacteria;Betaproteobacteria;Burkholderiales;Alcaligenaceae;Alcaligenes	NZ_CP033861
Alcaligenes faecalis	511	Bacteria	Betaproteobacteria	Bacteria;Proteobacteria;Betaproteobacteria;Burkholderiales;Alcaligenaceae;Alcaligenes	NZ_CP036294
Alcaligenes faecalis	511	Bacteria	Betaproteobacteria	Bacteria;Proteobacteria;Betaproteobacteria;Burkholderiales;Alcaligenaceae;Alcaligenes	NZ_CP048039,NZ_CP048040,NZ_CP048041
Alcaligenes faecalis	511	Bacteria	Betaproteobacteria	Bacteria;Proteobacteria;Betaproteobacteria;Burkholderiales;Alcaligenaceae;Alcaligenes	NZ_CP066058
Alcaligenes faecalis	511	Bacteria	Betaproteobacteria	Bacteria;Proteobacteria;Betaproteobacteria;Burkholderiales;Alcaligenaceae;Alcaligenes	NZ_CP047670
Alcaligenes faecalis	511	Bacteria	Betaproteobacteria	Bacteria;Proteobacteria;Betaproteobacteria;Burkholderiales;Alcaligenaceae;Alcaligenes	NZ_CP023256
Alysiella filiformis	194196	Bacteria	Betaproteobacteria	Bacteria;Proteobacteria;Betaproteobacteria;Neisseriales;Neisseriaceae;Alysiella	NZ_CP059564
Alistipes finegoldii DSM 17242	214856	Bacteria	Bacteroidetes	Bacteria;Bacteroidetes;Bacteroidia;Bacteroidales;Rikenellaceae;Alistipes	NC_018011
Aliivibrio fischeri ES114	668	Bacteria	Gammaproteobacteria	Bacteria;Proteobacteria;Gammaproteobacteria;Vibrionales;Vibrionaceae;Aliivibrio	NC_006840,NC_006841,NC_006842
Allofrancisella frigidaquae	1085644	Bacteria	Gammaproteobacteria	Bacteria;Proteobacteria;Gammaproteobacteria;Thiotrichales;Francisellaceae;Allofrancisella	NZ_CP038017
Allofrancisella guangzhouensis	594679	Bacteria	Gammaproteobacteria	Bacteria;Proteobacteria;Gammaproteobacteria;Thiotrichales;Francisellaceae;Allofrancisella	NZ_CP010427,NZ_CP010428
Alkalihalobacillus halodurans	86665	Bacteria	Bacilli	Bacteria;Firmicutes;Bacilli;Bacillales;Bacillaceae;Alkalihalobacillus	NZ_CP040441
Allofrancisella inopinata	1085647	Bacteria	Gammaproteobacteria	Bacteria;Proteobacteria;Gammaproteobacteria;Thiotrichales;Francisellaceae;Allofrancisella	NZ_CP038241
Alistipes indistinctus	626932	Bacteria	Bacteroidetes	Bacteria;Bacteroidetes;Bacteroidia;Bacteroidales;Rikenellaceae;Alistipes	NZ_AP023049,NZ_AP023050
Altererythrobacter ishigakiensis	476157	Bacteria	Alphaproteobacteria	Bacteria;Proteobacteria;Alphaproteobacteria;Sphingomonadales;Erythrobacteraceae;Altererythrobacter	NZ_CP015963
Alkalihalobacillus krulwichiae	199441	Bacteria	Bacilli	Bacteria;Firmicutes;Bacilli;Bacillales;Bacillaceae;Alkalihalobacillus	NZ_CP020814
Algicoccus marinus	2163011	Bacteria	Betaproteobacteria	Bacteria;Proteobacteria;Betaproteobacteria;Burkholderiales;Alcaligenaceae;Algicoccus	NZ_CP028901
Alteromonas macleodii	28108	Bacteria	Gammaproteobacteria	Bacteria;Proteobacteria;Gammaproteobacteria;Alteromonadales;Alteromonadaceae;Alteromonas	NZ_CP012202,NZ_CP012203
Alteromonas macleodii	28108	Bacteria	Gammaproteobacteria	Bacteria;Proteobacteria;Gammaproteobacteria;Alteromonadales;Alteromonadaceae;Alteromonas	NZ_CP018321,NZ_CP018322
Alteromonas macleodii ATCC 27126	28108	Bacteria	Gammaproteobacteria	Bacteria;Proteobacteria;Gammaproteobacteria;Alteromonadales;Alteromonadaceae;Alteromonas	NC_018632
Alteromonas macleodii str. 'Black Sea 11'	28108	Bacteria	Gammaproteobacteria	Bacteria;Proteobacteria;Gammaproteobacteria;Alteromonadales;Alteromonadaceae;Alteromonas	NC_018692
Alteromonas macleodii str. 'Balearic Sea AD45'	28108	Bacteria	Gammaproteobacteria	Bacteria;Proteobacteria;Gammaproteobacteria;Alteromonadales;Alteromonadaceae;Alteromonas	NC_018679,NC_018680
Alteromonas macleodii str. 'English Channel 673'	28108	Bacteria	Gammaproteobacteria	Bacteria;Proteobacteria;Gammaproteobacteria;Alteromonadales;Alteromonadaceae;Alteromonas	NC_018678
Alkaliphilus metalliredigens QYMF	208226	Bacteria	Clostridia	Bacteria;Firmicutes;Clostridia;Eubacteriales;Clostridiaceae;Alkaliphilus	NC_009633
Alistipes megaguti	2364787	Bacteria	Bacteroidetes	Bacteria;Bacteroidetes;Bacteroidia;Bacteroidales;Rikenellaceae;Alistipes	NZ_LR027382
Alteromonas mediterranea	314275	Bacteria	Gammaproteobacteria	Bacteria;Proteobacteria;Gammaproteobacteria;Alteromonadales;Alteromonadaceae;Alteromonas	NZ_CP013930,NZ_CP013931
Alteromonas mediterranea	314275	Bacteria	Gammaproteobacteria	Bacteria;Proteobacteria;Gammaproteobacteria;Alteromonadales;Alteromonadaceae;Alteromonas	NZ_CP013928,NZ_CP013929
Alteromonas mediterranea	314275	Bacteria	Gammaproteobacteria	Bacteria;Proteobacteria;Gammaproteobacteria;Alteromonadales;Alteromonadaceae;Alteromonas	NZ_CP018024,NZ_CP018025
Alteromonas mediterranea	314275	Bacteria	Gammaproteobacteria	Bacteria;Proteobacteria;Gammaproteobacteria;Alteromonadales;Alteromonadaceae;Alteromonas	NZ_CP018027,NZ_CP018028
Alteromonas mediterranea	314275	Bacteria	Gammaproteobacteria	Bacteria;Proteobacteria;Gammaproteobacteria;Alteromonadales;Alteromonadaceae;Alteromonas	NZ_CP018029,NZ_CP018030
Alteromonas mediterranea	314275	Bacteria	Gammaproteobacteria	Bacteria;Proteobacteria;Gammaproteobacteria;Alteromonadales;Alteromonadaceae;Alteromonas	NZ_CP018026
Alteromonas mediterranea	314275	Bacteria	Gammaproteobacteria	Bacteria;Proteobacteria;Gammaproteobacteria;Alteromonadales;Alteromonadaceae;Alteromonas	NZ_CP041169
Alteromonas mediterranea DE1	314275	Bacteria	Gammaproteobacteria	Bacteria;Proteobacteria;Gammaproteobacteria;Alteromonadales;Alteromonadaceae;Alteromonas	NC_019393,NC_019394
Alteromonas mediterranea MED64	314275	Bacteria	Gammaproteobacteria	Bacteria;Proteobacteria;Gammaproteobacteria;Alteromonadales;Alteromonadaceae;Alteromonas	NC_023045
Alteromonas mediterranea U7	314275	Bacteria	Gammaproteobacteria	Bacteria;Proteobacteria;Gammaproteobacteria;Alteromonadales;Alteromonadaceae;Alteromonas	NC_021717
Alteromonas mediterranea UM7	314275	Bacteria	Gammaproteobacteria	Bacteria;Proteobacteria;Gammaproteobacteria;Alteromonadales;Alteromonadaceae;Alteromonas	NC_021713,NC_021718
Alteromonas mediterranea UM4b	314275	Bacteria	Gammaproteobacteria	Bacteria;Proteobacteria;Gammaproteobacteria;Alteromonadales;Alteromonadaceae;Alteromonas	NC_021714
Alteromonas mediterranea DE	314275	Bacteria	Gammaproteobacteria	Bacteria;Proteobacteria;Gammaproteobacteria;Alteromonadales;Alteromonadaceae;Alteromonas	NC_011138
Alteromonas naphthalenivorans	715451	Bacteria	Gammaproteobacteria	Bacteria;Proteobacteria;Gammaproteobacteria;Alteromonadales;Alteromonadaceae;Alteromonas	NC_015554
Alistipes onderdonkii subsp. vulgaris	328813	Bacteria	Bacteroidetes	Bacteria;Bacteroidetes;Bacteroidia;Bacteroidales;Rikenellaceae;Alistipes	NZ_AP019734
Alistipes onderdonkii subsp. vulgaris	328813	Bacteria	Bacteroidetes	Bacteria;Bacteroidetes;Bacteroidia;Bacteroidales;Rikenellaceae;Alistipes	NZ_AP019737
Alistipes onderdonkii subsp. vulgaris	328813	Bacteria	Bacteroidetes	Bacteria;Bacteroidetes;Bacteroidia;Bacteroidales;Rikenellaceae;Alistipes	NZ_AP019738
Alkaliphilus oremlandii OhILAs	461876	Bacteria	Clostridia	Bacteria;Firmicutes;Clostridia;Eubacteriales;Clostridiaceae;Alkaliphilus	NC_009922
Alcanivorax pacificus W11-5	1306787	Bacteria	Gammaproteobacteria	Bacteria;Proteobacteria;Gammaproteobacteria;Oceanospirillales;Alcanivoracaceae;Alcanivorax	NZ_CP004387
Alteromonas pelagimontana	1858656	Bacteria	Gammaproteobacteria	Bacteria;Proteobacteria;Gammaproteobacteria;Alteromonadales;Alteromonadaceae;Alteromonas	NZ_CP052766
Aliivibrio salmonicida	40269	Bacteria	Gammaproteobacteria	Bacteria;Proteobacteria;Gammaproteobacteria;Vibrionales;Vibrionaceae;Aliivibrio	NZ_CP034240,NZ_CP034241,NZ_CP034238,NZ_CP034239
Aliivibrio salmonicida LFI1238	40269	Bacteria	Gammaproteobacteria	Bacteria;Proteobacteria;Gammaproteobacteria;Vibrionales;Vibrionaceae;Aliivibrio	NC_011312,NC_011313,NC_011311,NC_011314,NC_011315,NC_011316
Alkalitalea saponilacus	889453	Bacteria	Bacteroidetes	Bacteria;Bacteroidetes;Bacteroidia;Marinilabiliales;Marinilabiliaceae;Alkalitalea	NZ_CP021904
Alcanivorax sp. NBRC 101098	1113728	Bacteria	Gammaproteobacteria	Bacteria;Proteobacteria;Gammaproteobacteria;Oceanospirillales;Alcanivoracaceae;Alcanivorax;unclassified Alcanivorax	NZ_AP014613
Alloactinosynnema sp. L-07	1653480	Bacteria	Actinobacteria	Bacteria;Actinobacteria;Pseudonocardiales;Pseudonocardiaceae;unclassified Alloactinosynnema	NZ_LN850107
Alteromonas sp. BL110	1714845	Bacteria	Gammaproteobacteria	Bacteria;Proteobacteria;Gammaproteobacteria;Alteromonadales;Alteromonadaceae;Alteromonas	NZ_CP031967
Alteromonas sp. Mac1	1777491	Bacteria	Gammaproteobacteria	Bacteria;Proteobacteria;Gammaproteobacteria;Alteromonadales;Alteromonadaceae;Alteromonas	NZ_CP013932
Alteromonas sp. RW2A1	1917158	Bacteria	Gammaproteobacteria	Bacteria;Proteobacteria;Gammaproteobacteria;Alteromonadales;Alteromonadaceae;Alteromonas	NZ_CP018031
Alteromonas sp. MB-3u-76	2058133	Bacteria	Gammaproteobacteria	Bacteria;Proteobacteria;Gammaproteobacteria;Alteromonadales;Alteromonadaceae;Alteromonas	NZ_CP025115
Altererythrobacter sp. B11	2060312	Bacteria	Alphaproteobacteria	Bacteria;Proteobacteria;Alphaproteobacteria;Sphingomonadales;Erythrobacteraceae;Altererythrobacter	NZ_AP018498
Alloprevotella sp. E39	2133944	Bacteria	Bacteroidetes	Bacteria;Bacteroidetes;Bacteroidia;Bacteroidales;Prevotellaceae;Alloprevotella;unclassified Alloprevotella	NZ_CP033459
Alteromonas sp. RKMC-009	2267264	Bacteria	Gammaproteobacteria	Bacteria;Proteobacteria;Gammaproteobacteria;Alteromonadales;Alteromonadaceae;Alteromonas	NZ_CP031010,NZ_CP032914
Alteromonas sp. 76-1	2358187	Bacteria	Gammaproteobacteria	Bacteria;Proteobacteria;Gammaproteobacteria;Alteromonadales;Alteromonadaceae;Alteromonas	NZ_LR136958,NZ_LR136959
Altibacter sp. ALE3EI	2562285	Bacteria	Bacteroidetes	Bacteria;Bacteroidetes;Flavobacteriia;Flavobacteriales;Flavobacteriaceae;Altibacter;unclassified Altibacter	NZ_CP052909
Altererythrobacter sp. BO-6	2604537	Bacteria	Alphaproteobacteria	Bacteria;Proteobacteria;Alphaproteobacteria;Sphingomonadales;Erythrobacteraceae;Altererythrobacter	NZ_CP049259
Alicyclobacillus sp. TC	2606450	Bacteria	Bacilli	Bacteria;Firmicutes;Bacilli;Bacillales;Alicyclobacillaceae;Alicyclobacillus;unclassified Alicyclobacillus	NZ_CP044434,NZ_CP044435
Alistipes sp. dk3624	2662363	Bacteria	Bacteroidetes	Bacteria;Bacteroidetes;Bacteroidia;Bacteroidales;Rikenellaceae;Alistipes	NZ_CP045651
Algibacter sp. L1A34	2686365	Bacteria	Bacteroidetes	Bacteria;Bacteroidetes;Flavobacteriia;Flavobacteriales;Flavobacteriaceae;Algibacter	NZ_CP047029
Algibacter sp. L3A6	2686366	Bacteria	Bacteroidetes	Bacteria;Bacteroidetes;Flavobacteriia;Flavobacteriales;Flavobacteriaceae;Algibacter	NZ_CP047030
Alteromonas sp. B31-7	2785913	Bacteria	Gammaproteobacteria	Bacteria;Proteobacteria;Gammaproteobacteria;Alteromonadales;Alteromonadaceae;Alteromonas	NZ_CP065233
Alteromonas stellipolaris	233316	Bacteria	Gammaproteobacteria	Bacteria;Proteobacteria;Gammaproteobacteria;Alteromonadales;Alteromonadaceae;Alteromonas	NZ_CP015346
Alteromonas stellipolaris LMG 21856	233316	Bacteria	Gammaproteobacteria	Bacteria;Proteobacteria;Gammaproteobacteria;Alteromonadales;Alteromonadaceae;Alteromonas	NZ_CP013120
Allochromatium vinosum DSM 180	1049	Bacteria	Gammaproteobacteria	Bacteria;Proteobacteria;Gammaproteobacteria;Chromatiales;Chromatiaceae;Allochromatium	NC_013851,NC_013852,NC_013862
Alcanivorax xenomutans	1094342	Bacteria	Gammaproteobacteria	Bacteria;Proteobacteria;Gammaproteobacteria;Oceanospirillales;Alcanivoracaceae;Alcanivorax	NZ_CP012331
Amycolatopsis albispora	1804986	Bacteria	Actinobacteria	Bacteria;Actinobacteria;Pseudonocardiales;Pseudonocardiaceae;Amycolatopsis	NZ_CP015163
Lactobacillus amylophilus DSM 20533 = JCM 1125	1603	Bacteria	Bacilli	Bacteria;Firmicutes;Bacilli;Lactobacillales;Lactobacillaceae;Lactobacillus	NZ_CP018888
Aminipila butyrica	433296	Bacteria	Clostridia	Bacteria;Firmicutes;Clostridia;Eubacteriales;Clostridiales Family XIII. Incertae Sedis;Aminipila	NZ_CP048649
Aminobacterium colombiense DSM 12261	81468	Bacteria	Synergistetes	Bacteria;Synergistetes;Synergistia;Synergistales;Synergistaceae;Aminobacterium	NC_014011
Ammonifex degensii KC4	42838	Bacteria	Clostridia	Bacteria;Firmicutes;Clostridia;Thermoanaerobacterales;Thermoanaerobacteraceae;Moorella group;Ammonifex	NC_013385,NC_013386
Amedibacterium intestinale	2583452	Bacteria	Erysipelotrichia	Bacteria;Firmicutes;Erysipelotrichia;Erysipelotrichales;Erysipelotrichaceae;Amedibacterium	NZ_AP019695,NZ_AP019696
Amedibacterium intestinale	2583452	Bacteria	Erysipelotrichia	Bacteria;Firmicutes;Erysipelotrichia;Erysipelotrichales;Erysipelotrichaceae;Amedibacterium	NZ_AP019711
Amycolatopsis japonica	208439	Bacteria	Actinobacteria	Bacteria;Actinobacteria;Pseudonocardiales;Pseudonocardiaceae;Amycolatopsis	NZ_CP008953,NZ_CP008954
Amphritea japonica ATCC BAA-1530	452627	Bacteria	Gammaproteobacteria	Bacteria;Proteobacteria;Gammaproteobacteria;Oceanospirillales;Oceanospirillaceae;Amphritea	NZ_AP014545
Amycolatopsis keratiniphila	129921	Bacteria	Actinobacteria	Bacteria;Actinobacteria;Pseudonocardiales;Pseudonocardiaceae;Amycolatopsis	NC_021252,NC_023497
Amycolatopsis methanolica 239	1814	Bacteria	Actinobacteria	Bacteria;Actinobacteria;Pseudonocardiales;Pseudonocardiaceae;Amycolatopsis	NZ_CP009110
Amycolatopsis mediterranei S699	33910	Bacteria	Actinobacteria	Bacteria;Actinobacteria;Pseudonocardiales;Pseudonocardiaceae;Amycolatopsis	NC_017186
Amycolatopsis mediterranei S699	33910	Bacteria	Actinobacteria	Bacteria;Actinobacteria;Pseudonocardiales;Pseudonocardiaceae;Amycolatopsis	NC_018266
Amycolatopsis orientalis	31958	Bacteria	Actinobacteria	Bacteria;Actinobacteria;Pseudonocardiales;Pseudonocardiaceae;Amycolatopsis	NZ_CP016174
Amycolatopsis sp. AA4	1896961	Bacteria	Actinobacteria	Bacteria;Actinobacteria;Pseudonocardiales;Pseudonocardiaceae;Amycolatopsis;unclassified Amycolatopsis	NZ_CP024894,NZ_CP024895,NZ_CP024896
Amycolatopsis sp. BJA-103	1911175	Bacteria	Actinobacteria	Bacteria;Actinobacteria;Pseudonocardiales;Pseudonocardiaceae;Amycolatopsis;unclassified Amycolatopsis	NZ_CP017780
Aminipila sp. JN-18	2507160	Bacteria	Clostridia	Bacteria;Firmicutes;Clostridia;Eubacteriales;Clostridiales Family XIII. Incertae Sedis;Aminipila;unclassified Aminipila	NZ_CP035281
Amycolatopsis sp. YIM 10	2653857	Bacteria	Actinobacteria	Bacteria;Actinobacteria;Pseudonocardiales;Pseudonocardiaceae;Amycolatopsis;unclassified Amycolatopsis	NZ_CP045480,NZ_CP045481
Aminobacter sp. MDW-2	2666139	Bacteria	Alphaproteobacteria	Bacteria;Proteobacteria;Alphaproteobacteria;Rhizobiales;Phyllobacteriaceae;Aminobacter;unclassified Aminobacter	NZ_CP060197,NZ_CP060198,NZ_CP060199,NZ_CP060200
Aminipila sp. CBA3637	2697030	Bacteria	Clostridia	Bacteria;Firmicutes;Clostridia;Eubacteriales;Clostridiales Family XIII. Incertae Sedis;Aminipila;unclassified Aminipila	NZ_CP047591
Amycolatopsis sp. Hca4	2742131	Bacteria	Actinobacteria	Bacteria;Actinobacteria;Pseudonocardiales;Pseudonocardiaceae;Amycolatopsis;unclassified Amycolatopsis	NZ_CP054925
Amniculibacterium sp. G2-70	2767188	Bacteria	Bacteroidetes	Bacteria;Bacteroidetes;Flavobacteriia;Flavobacteriales;Flavobacteriaceae;Amniculibacterium	NZ_CP060698,NZ_CP060699
Aminobacter sp. SR38	2774562	Bacteria	Alphaproteobacteria	Bacteria;Proteobacteria;Alphaproteobacteria;Rhizobiales;Phyllobacteriaceae;Aminobacter;unclassified Aminobacter	NZ_CP062112,NZ_CP062113,NZ_CP062119,NZ_CP062120,NZ_CP062115,NZ_CP062117,NZ_CP062114,NZ_CP062116,NZ_CP062118
Amycolatopsis sp. FDAARGOS 1241	2778070	Bacteria	Actinobacteria	Bacteria;Actinobacteria;Pseudonocardiales;Pseudonocardiaceae;Amycolatopsis;unclassified Amycolatopsis	NZ_CP069526,NZ_CP069527
Aminobacter sp. MSH1	374606	Bacteria	Alphaproteobacteria	Bacteria;Proteobacteria;Alphaproteobacteria;Rhizobiales;Phyllobacteriaceae;Aminobacter;unclassified Aminobacter	NZ_CP028968,NZ_CP028969,NZ_CP028970,NZ_CP028971,NZ_CP028972,NZ_CP028966,NZ_CP028967,NZ_CP028973
Aminobacter sp. MSH1	374606	Bacteria	Alphaproteobacteria	Bacteria;Proteobacteria;Alphaproteobacteria;Rhizobiales;Phyllobacteriaceae;Aminobacter;unclassified Aminobacter	NZ_CP026265,NZ_CP026266,NZ_CP026267,NZ_CP026268
Amphibacillus xylanus NBRC 15112	1449	Bacteria	Bacilli	Bacteria;Firmicutes;Bacilli;Bacillales;Bacillaceae;Amphibacillus	NC_018704
Anatilimnocola aggregata	2528021	Bacteria	Planctomycetes	Bacteria;Planctomycetes;Planctomycetia;Pirellulales;Pirellulaceae;Anatilimnocola	NZ_CP036274
Anoxybacillus amylolyticus	294699	Bacteria	Bacilli	Bacteria;Firmicutes;Bacilli;Bacillales;Bacillaceae;Anoxybacillus	NZ_CP015438,NZ_CP015439,NZ_CP015440
Antarcticibacterium arcticum	2585771	Bacteria	Bacteroidetes	Bacteria;Bacteroidetes;Flavobacteriia;Flavobacteriales;Flavobacteriaceae;Antarcticibacterium	NZ_CP042476
Anaerostipes caccae	105841	Bacteria	Clostridia	Bacteria;Firmicutes;Clostridia;Eubacteriales;Lachnospiraceae;Anaerostipes	NZ_CP036345
Anaerostipes caccae	105841	Bacteria	Clostridia	Bacteria;Firmicutes;Clostridia;Eubacteriales;Lachnospiraceae;Anaerostipes	NZ_AP023027
Anoxybacillus caldiproteolyticus	247480	Bacteria	Bacilli	Bacteria;Firmicutes;Bacilli;Bacillales;Bacillaceae;Anoxybacillus	NZ_CP064060,NZ_CP064061
Anaerocolumna cellulosilytica	433286	Bacteria	Clostridia	Bacteria;Firmicutes;Clostridia;Eubacteriales;Lachnospiraceae;Anaerocolumna	NZ_AP023367
Anaplasma centrale str. Israel	769	Bacteria	Alphaproteobacteria	Bacteria;Proteobacteria;Alphaproteobacteria;Rickettsiales;Anaplasmataceae;Anaplasma	NC_013532
Anabaena cylindrica PCC 7122	1165	Bacteria	Cyanobacteria	Bacteria;Cyanobacteria;Nostocales;Nostocaceae;Anabaena	NC_019771,NC_019772,NC_020157,NC_019773,NC_019774,NC_019775,NC_020056
Anaeromyxobacter dehalogenans 2CP-C	161493	Bacteria	Deltaproteobacteria	Bacteria;Proteobacteria;Deltaproteobacteria;Myxococcales;Cystobacterineae;Anaeromyxobacteraceae;Anaeromyxobacter	NC_007760
Anaeromyxobacter dehalogenans 2CP-1	161493	Bacteria	Deltaproteobacteria	Bacteria;Proteobacteria;Deltaproteobacteria;Myxococcales;Cystobacterineae;Anaeromyxobacteraceae;Anaeromyxobacter	NC_011891
Anoxybacter fermentans	1323375	Bacteria	Clostridia	Bacteria;Firmicutes;Clostridia;Halanaerobiales;Anoxybacter	NZ_CP016379
Antarcticibacterium flavum	2058175	Bacteria	Bacteroidetes	Bacteria;Bacteroidetes;Flavobacteriia;Flavobacteriales;Flavobacteriaceae;Antarcticibacterium	NZ_CP040812
Anoxybacillus flavithermus	33934	Bacteria	Bacilli	Bacteria;Firmicutes;Bacilli;Bacillales;Bacillaceae;Anoxybacillus	NZ_CP021838,NZ_CP021839
Anoxybacillus flavithermus WK1	33934	Bacteria	Bacilli	Bacteria;Firmicutes;Bacilli;Bacillales;Bacillaceae;Anoxybacillus	NC_011567
Anseongella ginsenosidimutans	496056	Bacteria	Bacteroidetes	Bacteria;Bacteroidetes;Sphingobacteriia;Sphingobacteriales;Sphingobacteriaceae;Anseongella	NZ_CP042432
Anoxybacillus gonensis	198467	Bacteria	Bacilli	Bacteria;Firmicutes;Bacilli;Bacillales;Bacillaceae;Anoxybacillus	NZ_CP012152
Anaerobutyricum hallii	39488	Bacteria	Clostridia	Bacteria;Firmicutes;Clostridia;Eubacteriales;Lachnospiraceae;Anaerobutyricum	NZ_LT907978
Anaerostipes hadrus	649756	Bacteria	Clostridia	Bacteria;Firmicutes;Clostridia;Eubacteriales;Lachnospiraceae;Anaerostipes	NZ_CP012098
Anaerostipes hadrus	649756	Bacteria	Clostridia	Bacteria;Firmicutes;Clostridia;Eubacteriales;Lachnospiraceae;Anaerostipes	NZ_LR699012
Antarctobacter heliothermus	74033	Bacteria	Alphaproteobacteria	Bacteria;Proteobacteria;Alphaproteobacteria;Rhodobacterales;Rhodobacteraceae;Antarctobacter	NZ_CP022540,NZ_CP022541,NZ_CP022542,NZ_CP022543
Anaerobacillus isosaccharinicus	1532552	Bacteria	Bacilli	Bacteria;Firmicutes;Bacilli;Bacillales;Bacillaceae;Anaerobacillus	NZ_CP063356
Anaerohalosphaera lusitana	1936003	Bacteria	Planctomycetes	Bacteria;Planctomycetes;Phycisphaerae;Sedimentisphaerales;Anaerohalosphaeraceae;Anaerohalosphaera	NZ_CP019791
Anaplasma marginale str. St. Maries	770	Bacteria	Alphaproteobacteria	Bacteria;Proteobacteria;Alphaproteobacteria;Rickettsiales;Anaplasmataceae;Anaplasma	NC_004842
Anaplasma marginale str. Florida	770	Bacteria	Alphaproteobacteria	Bacteria;Proteobacteria;Alphaproteobacteria;Rickettsiales;Anaplasmataceae;Anaplasma	NC_012026
Anaerococcus mediterraneensis	1870984	Bacteria	Tissierellia	Bacteria;Firmicutes;Tissierellia;Tissierellales;Peptoniphilaceae;Anaerococcus	NZ_LT635772
Anaerococcus obesiensis	1287640	Bacteria	Tissierellia	Bacteria;Firmicutes;Tissierellia;Tissierellales;Peptoniphilaceae;Anaerococcus	NZ_CP067016,NZ_CP067017
Anaplasma ovis str. Haibei	142058	Bacteria	Alphaproteobacteria	Bacteria;Proteobacteria;Alphaproteobacteria;Rickettsiales;Anaplasmataceae;Anaplasma	NZ_CP015994
Anaplasma phagocytophilum str. HZ	948	Bacteria	Alphaproteobacteria	Bacteria;Proteobacteria;Alphaproteobacteria;Rickettsiales;Anaplasmataceae;Anaplasma;phagocytophilum group	NC_007797
Anaplasma phagocytophilum str. JM	948	Bacteria	Alphaproteobacteria	Bacteria;Proteobacteria;Alphaproteobacteria;Rickettsiales;Anaplasmataceae;Anaplasma;phagocytophilum group	NC_021880
Anaplasma phagocytophilum str. HZ2	948	Bacteria	Alphaproteobacteria	Bacteria;Proteobacteria;Alphaproteobacteria;Rickettsiales;Anaplasmataceae;Anaplasma;phagocytophilum group	NC_021879
Anaplasma phagocytophilum str. Norway variant1	948	Bacteria	Alphaproteobacteria	Bacteria;Proteobacteria;Alphaproteobacteria;Rickettsiales;Anaplasmataceae;Anaplasma;phagocytophilum group	NZ_CP046639
Anaplasma phagocytophilum str. Norway variant2	948	Bacteria	Alphaproteobacteria	Bacteria;Proteobacteria;Alphaproteobacteria;Rickettsiales;Anaplasmataceae;Anaplasma;phagocytophilum group	NZ_CP015376
Ancylobacter pratisalsi	1745854	Bacteria	Alphaproteobacteria	Bacteria;Proteobacteria;Alphaproteobacteria;Rhizobiales;Xanthobacteraceae;Ancylobacter	NZ_CP048630,NZ_CP048631
Anaerotignum propionicum DSM 1682	28446	Bacteria	Clostridia	Bacteria;Firmicutes;Clostridia;Eubacteriales;Lachnospiraceae;Anaerotignum	NZ_CP014223
Anaerococcus prevotii DSM 20548	33034	Bacteria	Tissierellia	Bacteria;Firmicutes;Tissierellia;Tissierellales;Peptoniphilaceae;Anaerococcus	NC_013171,NC_013164
Aneurinibacillus soli	1500254	Bacteria	Bacilli	Bacteria;Firmicutes;Bacilli;Bacillales;Paenibacillaceae;Aneurinibacillus group;Aneurinibacillus	NZ_AP017312
Aneurinibacillus sp. XH2	1450761	Bacteria	Bacilli	Bacteria;Firmicutes;Bacilli;Bacillales;Paenibacillaceae;Aneurinibacillus group;Aneurinibacillus;unclassified Aneurinibacillus	NZ_CP014140
Anoxybacillus sp. B2M1	1490052	Bacteria	Bacilli	Bacteria;Firmicutes;Bacilli;Bacillales;Bacillaceae;Anoxybacillus;unclassified Anoxybacillus	NZ_CP015435
Anoxybacillus sp. B7M1	1490057	Bacteria	Bacilli	Bacteria;Firmicutes;Bacilli;Bacillales;Bacillaceae;Anoxybacillus;unclassified Anoxybacillus	NZ_CP015436,NZ_CP015437
Anoxybacillus sp. PDR2	1636720	Bacteria	Bacilli	Bacteria;Firmicutes;Bacilli;Bacillales;Bacillaceae;Anoxybacillus;unclassified Anoxybacillus	NZ_CP047158
Anabaena sp. WA102	1647413	Bacteria	Cyanobacteria	Bacteria;Cyanobacteria;Nostocales;Nostocaceae;Anabaena;unclassified Anabaena	NZ_CP011456,NZ_CP011457
Ancylobacter sp. TS-1	1850374	Bacteria	Alphaproteobacteria	Bacteria;Proteobacteria;Alphaproteobacteria;Rhizobiales;Xanthobacteraceae;Ancylobacter;unclassified Ancylobacter	NZ_CP045144
Anabaena sp. YBS01	2490939	Bacteria	Cyanobacteria	Bacteria;Cyanobacteria;Nostocales;Nostocaceae;Anabaena;unclassified Anabaena	NZ_CP034058
Anaerocolumna sp. CBA3638	2696063	Bacteria	Clostridia	Bacteria;Firmicutes;Clostridia;Eubacteriales;Lachnospiraceae;Anaerocolumna;unclassified Anaerocolumna	NZ_CP048000
Anaerolinea sp. 'rifampicinis'	2710758	Bacteria	Chloroflexi	Bacteria;Chloroflexi;Anaerolineae;Anaerolineales;Anaerolineaceae;Anaerolinea;unclassified Anaerolinea	NZ_CP062983
Anaerocolumna sp. CTTW	2736602	Bacteria	Clostridia	Bacteria;Firmicutes;Clostridia;Eubacteriales;Lachnospiraceae;Anaerocolumna;unclassified Anaerocolumna	NZ_AP023368
Anaeromyxobacter sp. Fw109-5	404589	Bacteria	Deltaproteobacteria	Bacteria;Proteobacteria;Deltaproteobacteria;Myxococcales;Cystobacterineae;Anaeromyxobacteraceae;Anaeromyxobacter;unclassified Anaeromyxobacter	NC_009675
Anaeromyxobacter sp. K	447217	Bacteria	Deltaproteobacteria	Bacteria;Proteobacteria;Deltaproteobacteria;Myxococcales;Cystobacterineae;Anaeromyxobacteraceae;Anaeromyxobacter;unclassified Anaeromyxobacter	NC_011145
Anabaena sp. 90	46234	Bacteria	Cyanobacteria	Bacteria;Cyanobacteria;Nostocales;Nostocaceae;Anabaena;unclassified Anabaena	NC_019427,NC_019439,NC_019428,NC_019429,NC_019440
Anaerolinea thermophila UNI-1	167964	Bacteria	Chloroflexi	Bacteria;Chloroflexi;Anaerolineae;Anaerolineales;Anaerolineaceae;Anaerolinea	NC_014960
Anaerococcus vaginalis	33037	Bacteria	Tissierellia	Bacteria;Firmicutes;Tissierellia;Tissierellales;Peptoniphilaceae;Anaerococcus	NZ_CP066014
Apilactobacillus bombintestini	2419772	Bacteria	Bacilli	Bacteria;Firmicutes;Bacilli;Lactobacillales;Lactobacillaceae;Apilactobacillus	NZ_CP032626
Lactobacillus kunkeei	148814	Bacteria	Bacilli	Bacteria;Firmicutes;Bacilli;Lactobacillales;Lactobacillaceae;Apilactobacillus	NZ_CP012920
Apibacter raozihei	2500547	Bacteria	Bacteroidetes	Bacteria;Bacteroidetes;Flavobacteriia;Flavobacteriales;Weeksellaceae;Apibacter	NZ_CP034930
Apibacter sp. B3706	2656760	Bacteria	Bacteroidetes	Bacteria;Bacteroidetes;Flavobacteriia;Flavobacteriales;Weeksellaceae;Apibacter;unclassified Apibacter	NZ_CP049715
Apibacter sp. B2966	2656761	Bacteria	Bacteroidetes	Bacteria;Bacteroidetes;Flavobacteriia;Flavobacteriales;Weeksellaceae;Apibacter;unclassified Apibacter	NZ_CP049714
Aquifex aeolicus VF5	63363	Bacteria	Aquificae	Bacteria;Aquificae;Aquificales;Aquificaceae;Aquifex	NC_000918,NC_001880
Aquitalea denitrificans	519081	Bacteria	Betaproteobacteria	Bacteria;Proteobacteria;Betaproteobacteria;Neisseriales;Chromobacteriaceae;Aquitalea	NZ_CP047241
Aquisphaera giovannonii	406548	Bacteria	Planctomycetes	Bacteria;Planctomycetes;Planctomycetia;Isosphaerales;Isosphaeraceae;Aquisphaera	NZ_CP042997,NZ_CP042998,NZ_CP042999
Aquitalea magnusonii	332411	Bacteria	Betaproteobacteria	Bacteria;Proteobacteria;Betaproteobacteria;Neisseriales;Chromobacteriaceae;Aquitalea	NZ_AP018823
Aquirufa nivalisilvae	2516557	Bacteria	Bacteroidetes	Bacteria;Bacteroidetes;Cytophagia;Cytophagales;Cytophagaceae;Aquirufa	NZ_CP029346
Aquabacterium olei	1296669	Bacteria	Betaproteobacteria	Bacteria;Proteobacteria;Betaproteobacteria;Burkholderiales;Aquabacterium	NZ_CP029210,NZ_CP029211
Aquicella siphonis	254247	Bacteria	Gammaproteobacteria	Bacteria;Proteobacteria;Gammaproteobacteria;Legionellales;Coxiellaceae;Aquicella	NZ_LR699119,NZ_LR699120
Aquitalea sp. THG-DN7.12	1537400	Bacteria	Betaproteobacteria	Bacteria;Proteobacteria;Betaproteobacteria;Neisseriales;Chromobacteriaceae;Aquitalea;unclassified Aquitalea	NZ_CP039731
Aquitalea sp. USM4	1590041	Bacteria	Betaproteobacteria	Bacteria;Proteobacteria;Betaproteobacteria;Neisseriales;Chromobacteriaceae;Aquitalea;unclassified Aquitalea	NZ_CP029539,NZ_CP029540
Aquimarina sp. AD1	1714848	Bacteria	Bacteroidetes	Bacteria;Bacteroidetes;Flavobacteriia;Flavobacteriales;Flavobacteriaceae;Aquimarina;unclassified Aquimarina	NZ_CP031966
Aquimarina sp. AD10	1714849	Bacteria	Bacteroidetes	Bacteria;Bacteroidetes;Flavobacteriia;Flavobacteriales;Flavobacteriaceae;Aquimarina;unclassified Aquimarina	NZ_CP031965
Aquimarina sp. BL5	1714860	Bacteria	Bacteroidetes	Bacteria;Bacteroidetes;Flavobacteriia;Flavobacteriales;Flavobacteriaceae;Aquimarina;unclassified Aquimarina	NZ_CP031963
Aquaspirillum sp. LM1	1938604	Bacteria	Betaproteobacteria	Bacteria;Proteobacteria;Betaproteobacteria;Neisseriales;Chromobacteriaceae;Aquaspirillum;unclassified Aquaspirillum	NZ_CP019509
Aquimarina sp. TRL1	2736252	Bacteria	Bacteroidetes	Bacteria;Bacteroidetes;Flavobacteriia;Flavobacteriales;Flavobacteriaceae;Aquimarina;unclassified Aquimarina	NZ_CP053590,NZ_CP053591
Aquisalimonas sp. 2447	2740807	Bacteria	Gammaproteobacteria	Bacteria;Proteobacteria;Gammaproteobacteria;Chromatiales;Ectothiorhodospiraceae;Aquisalimonas;unclassified Aquisalimonas	NZ_CP050695
Arthrobacter agilis	37921	Bacteria	Actinobacteria	Bacteria;Actinobacteria;Micrococcales;Micrococcaceae;Arthrobacter	NZ_LR131272
Arenibacter algicola	616991	Bacteria	Bacteroidetes	Bacteria;Bacteroidetes;Flavobacteriia;Flavobacteriales;Flavobacteriaceae;Arenibacter	NZ_CP022515,NZ_CP022516
Arthrobacter alpinus	656366	Bacteria	Actinobacteria	Bacteria;Actinobacteria;Micrococcales;Micrococcaceae;Arthrobacter	NZ_CP013745,NZ_CP013746
Arthrobacter alpinus	656366	Bacteria	Actinobacteria	Bacteria;Actinobacteria;Micrococcales;Micrococcaceae;Arthrobacter	NZ_CP012677
Arthrobacter alpinus	656366	Bacteria	Actinobacteria	Bacteria;Actinobacteria;Micrococcales;Micrococcaceae;Arthrobacter	NZ_CP013200,NZ_CP013201
Arcobacter anaerophilus	877500	Bacteria	Epsilonproteobacteria	Bacteria;Proteobacteria;Epsilonproteobacteria;Campylobacterales;Campylobacteraceae;Arcobacter group;Arcobacter	NZ_CP041070
Arcobacter aquimarinus	1315211	Bacteria	Epsilonproteobacteria	Bacteria;Proteobacteria;Epsilonproteobacteria;Campylobacterales;Campylobacteraceae;Arcobacter group;Arcobacter	NZ_CP030944
Aromatoleum aromaticum EbN1	551760	Bacteria	Betaproteobacteria	Bacteria;Proteobacteria;Betaproteobacteria;Rhodocyclales;Rhodocyclaceae;Aromatoleum	NC_006513,NC_006824,NC_006823
Arcobacter butzleri	28197	Bacteria	Epsilonproteobacteria	Bacteria;Proteobacteria;Epsilonproteobacteria;Campylobacterales;Campylobacteraceae;Arcobacter group;Arcobacter	NZ_CP041386
Arcobacter butzleri	28197	Bacteria	Epsilonproteobacteria	Bacteria;Proteobacteria;Epsilonproteobacteria;Campylobacterales;Campylobacteraceae;Arcobacter group;Arcobacter	NZ_LT906455
Arcobacter butzleri RM4018	28197	Bacteria	Epsilonproteobacteria	Bacteria;Proteobacteria;Epsilonproteobacteria;Campylobacterales;Campylobacteraceae;Arcobacter group;Arcobacter	NC_009850
Arcobacter butzleri JV22	28197	Bacteria	Epsilonproteobacteria	Bacteria;Proteobacteria;Epsilonproteobacteria;Campylobacterales;Campylobacteraceae;Arcobacter group;Arcobacter	NZ_CP040507
Arcobacter butzleri ED-1	28197	Bacteria	Epsilonproteobacteria	Bacteria;Proteobacteria;Epsilonproteobacteria;Campylobacterales;Campylobacteraceae;Arcobacter group;Arcobacter	NC_017187
Arcobacter butzleri 7h1h	28197	Bacteria	Epsilonproteobacteria	Bacteria;Proteobacteria;Epsilonproteobacteria;Campylobacterales;Campylobacteraceae;Arcobacter group;Arcobacter	NC_021878
Arthrobacter citreus	1670	Bacteria	Actinobacteria	Bacteria;Actinobacteria;Micrococcales;Micrococcaceae;Arthrobacter	NZ_CP053688,NZ_CP053689,NZ_CP053690
Arcobacter cibarius	255507	Bacteria	Epsilonproteobacteria	Bacteria;Proteobacteria;Epsilonproteobacteria;Campylobacterales;Campylobacteraceae;Arcobacter group;Arcobacter	NZ_CP043857,NZ_CP043858
Arcobacter cibarius	255507	Bacteria	Epsilonproteobacteria	Bacteria;Proteobacteria;Epsilonproteobacteria;Campylobacterales;Campylobacteraceae;Arcobacter group;Arcobacter	NZ_CP054051
Arcobacter cloacae	1054034	Bacteria	Epsilonproteobacteria	Bacteria;Proteobacteria;Epsilonproteobacteria;Campylobacterales;Campylobacteraceae;Arcobacter group;Arcobacter	NZ_CP053833,NZ_CP053834
Arcobacter cryaerophilus	28198	Bacteria	Epsilonproteobacteria	Bacteria;Proteobacteria;Epsilonproteobacteria;Campylobacterales;Campylobacteraceae;Arcobacter group;Arcobacter	NZ_CP026655
Arcobacter cryaerophilus	28198	Bacteria	Epsilonproteobacteria	Bacteria;Proteobacteria;Epsilonproteobacteria;Campylobacterales;Campylobacteraceae;Arcobacter group;Arcobacter	NZ_CP060264
Arcobacter cryaerophilus	28198	Bacteria	Epsilonproteobacteria	Bacteria;Proteobacteria;Epsilonproteobacteria;Campylobacterales;Campylobacteraceae;Arcobacter group;Arcobacter	NZ_CP060692
Arcobacter cryaerophilus	28198	Bacteria	Epsilonproteobacteria	Bacteria;Proteobacteria;Epsilonproteobacteria;Campylobacterales;Campylobacteraceae;Arcobacter group;Arcobacter	NZ_CP060693
Arcobacter cryaerophilus	28198	Bacteria	Epsilonproteobacteria	Bacteria;Proteobacteria;Epsilonproteobacteria;Campylobacterales;Campylobacteraceae;Arcobacter group;Arcobacter	NZ_CP060694
Arcobacter cryaerophilus ATCC 43158	28198	Bacteria	Epsilonproteobacteria	Bacteria;Proteobacteria;Epsilonproteobacteria;Campylobacterales;Campylobacteraceae;Arcobacter group;Arcobacter	NZ_CP032823,NZ_CP032824
Arcobacter cryaerophilus D2610	28198	Bacteria	Epsilonproteobacteria	Bacteria;Proteobacteria;Epsilonproteobacteria;Campylobacterales;Campylobacteraceae;Arcobacter group;Arcobacter	NZ_CP032825
Arthrobacter crystallopoietes	37928	Bacteria	Actinobacteria	Bacteria;Actinobacteria;Micrococcales;Micrococcaceae;Arthrobacter	NZ_CP018863,NZ_CP018865,NZ_CP018864
Arcobacter defluvii	873191	Bacteria	Epsilonproteobacteria	Bacteria;Proteobacteria;Epsilonproteobacteria;Campylobacterales;Campylobacteraceae;Arcobacter group;Arcobacter	NZ_CP053835
Arthrobacter dokdonellae	2211210	Bacteria	Actinobacteria	Bacteria;Actinobacteria;Micrococcales;Micrococcaceae;Arthrobacter	NZ_CP029642,NZ_CP029643
Arcobacter ellisii	913109	Bacteria	Epsilonproteobacteria	Bacteria;Proteobacteria;Epsilonproteobacteria;Campylobacterales;Campylobacteraceae;Arcobacter group;Arcobacter	NZ_CP032097
Arsenophonus endosymbiont of Aphis craccivora	1231049	Bacteria	Gammaproteobacteria	Bacteria;Proteobacteria;Gammaproteobacteria;Enterobacterales;Morganellaceae;Arsenophonus;unclassified Arsenophonus	NZ_CP038155,NZ_CP038156
Arsenophonus endosymbiont of Aleurodicus dispersus	235559	Bacteria	Gammaproteobacteria	Bacteria;Proteobacteria;Gammaproteobacteria;Enterobacterales;Morganellaceae;Arsenophonus;unclassified Arsenophonus	NZ_LR025108
Archaeoglobus fulgidus DSM 4304	2234	Archaea	Euryarchaeota	Archaea;Euryarchaeota;Archaeoglobi;Archaeoglobales;Archaeoglobaceae;Archaeoglobus	NC_000917
Archaeoglobus fulgidus DSM 8774	2234	Archaea	Euryarchaeota	Archaea;Euryarchaeota;Archaeoglobi;Archaeoglobales;Archaeoglobaceae;Archaeoglobus	NZ_CP006577
Archangium gephyra	48	Bacteria	Deltaproteobacteria	Bacteria;Proteobacteria;Deltaproteobacteria;Myxococcales;Cystobacterineae;Archangiaceae;Archangium	NZ_CP011509
Arachidicoccus ginsenosidivorans	496057	Bacteria	Bacteroidetes	Bacteria;Bacteroidetes;Chitinophagia;Chitinophagales;Chitinophagaceae;Arachidicoccus	NZ_CP042434
Arcanobacterium haemolyticum	28264	Bacteria	Actinobacteria	Bacteria;Actinobacteria;Actinomycetales;Actinomycetaceae;Arcanobacterium	NZ_LS483427
Arcanobacterium haemolyticum DSM 20595	28264	Bacteria	Actinobacteria	Bacteria;Actinobacteria;Actinomycetales;Actinomycetaceae;Arcanobacterium	NC_014218
Arcobacter lanthieri	1355374	Bacteria	Epsilonproteobacteria	Bacteria;Proteobacteria;Epsilonproteobacteria;Campylobacterales;Campylobacteraceae;Arcobacter group;Arcobacter	NZ_CP053839
Arcticibacterium luteifluviistationis	1784714	Bacteria	Bacteroidetes	Bacteria;Bacteroidetes;Cytophagia;Cytophagales;Cytophagaceae;Arcticibacterium	NZ_CP029480
Arsenophonus nasoniae	638	Bacteria	Gammaproteobacteria	Bacteria;Proteobacteria;Gammaproteobacteria;Enterobacterales;Morganellaceae;Arsenophonus	NZ_CP038613,NZ_CP038614,NZ_CP038617,NZ_CP038619,NZ_CP038620,NZ_CP038616,NZ_CP038615,NZ_CP038618,NZ_CP038621,NZ_CP038622,NZ_CP038623,NZ_CP038624,NZ_CP038625,NZ_CP038626,NZ_CP038627,NZ_CP038628,NZ_CP038630,NZ_CP038629
Arcobacter nitrofigilis DSM 7299	28199	Bacteria	Epsilonproteobacteria	Bacteria;Proteobacteria;Epsilonproteobacteria;Campylobacterales;Campylobacteraceae;Arcobacter group;Arcobacter	NC_014166
Arcanobacterium phocisimile	1302235	Bacteria	Actinobacteria	Bacteria;Actinobacteria;Actinomycetales;Actinomycetaceae;Arcanobacterium	NZ_CP070228
[Arcobacter] porcinus	1935204	Bacteria	Epsilonproteobacteria	Bacteria;Proteobacteria;Epsilonproteobacteria;Campylobacterales;Campylobacteraceae;Arcobacter group;Aliarcobacter	NZ_CP036246
Archaeoglobus profundus DSM 5631	84156	Archaea	Euryarchaeota	Archaea;Euryarchaeota;Archaeoglobi;Archaeoglobales;Archaeoglobaceae;Archaeoglobus	NC_013741,NC_013742
Arcobacter skirrowii	28200	Bacteria	Epsilonproteobacteria	Bacteria;Proteobacteria;Epsilonproteobacteria;Campylobacterales;Campylobacteraceae;Arcobacter group;Arcobacter	NZ_CP034309
Arcobacter skirrowii CCUG 10374	28200	Bacteria	Epsilonproteobacteria	Bacteria;Proteobacteria;Epsilonproteobacteria;Campylobacterales;Campylobacteraceae;Arcobacter group;Arcobacter	NZ_CP032099
Arachidicoccus soli	2341117	Bacteria	Bacteroidetes	Bacteria;Bacteroidetes;Chitinophagia;Chitinophagales;Chitinophagaceae;Arachidicoccus	NZ_CP032489
Arthrobacter sp. Rue61a	1118963	Bacteria	Actinobacteria	Bacteria;Actinobacteria;Micrococcales;Micrococcaceae;Arthrobacter	NC_018531,NC_018532,NC_009453
Arthrobacter sp. QXT-31	1357915	Bacteria	Actinobacteria	Bacteria;Actinobacteria;Micrococcales;Micrococcaceae;Arthrobacter	NZ_CP019304
Arthrospira sp. PCC 9108	147317	Bacteria	Cyanobacteria	Bacteria;Cyanobacteria;Oscillatoriophycideae;Oscillatoriales;Microcoleaceae;Arthrospira;unclassified Arthrospira	NZ_CP066886
Arthrobacter sp. PAMC 25486	1494608	Bacteria	Actinobacteria	Bacteria;Actinobacteria;Micrococcales;Micrococcaceae;Arthrobacter	NZ_CP007595
Arthrobacter sp. YC-RL1	1652545	Bacteria	Actinobacteria	Bacteria;Actinobacteria;Micrococcales;Micrococcaceae;Arthrobacter	NZ_CP013297,NZ_CP013298,NZ_CP013299
Arsenicicoccus sp. oral taxon 190	1658671	Bacteria	Actinobacteria	Bacteria;Actinobacteria;Micrococcales;Intrasporangiaceae;Arsenicicoccus	NZ_CP012070
Arthrobacter sp. ERGS1:01	1704044	Bacteria	Actinobacteria	Bacteria;Actinobacteria;Micrococcales;Micrococcaceae;Arthrobacter	NZ_CP012479,NZ_CP012477,NZ_CP012478
Arthrobacter sp. ZXY-2	1806905	Bacteria	Actinobacteria	Bacteria;Actinobacteria;Micrococcales;Micrococcaceae;Arthrobacter	NZ_CP017421,NZ_CP017422,NZ_CP017423,NZ_CP017424,NZ_CP017425,NZ_CP017426
Arthrobacter sp. U41	1849032	Bacteria	Actinobacteria	Bacteria;Actinobacteria;Micrococcales;Micrococcaceae;Arthrobacter	NZ_CP015732,NZ_CP015733,NZ_CP015734,NZ_CP015735
Arachidicoccus sp. BS20	1850526	Bacteria	Bacteroidetes	Bacteria;Bacteroidetes;Chitinophagia;Chitinophagales;Chitinophagaceae;Arachidicoccus;unclassified Arachidicoccus	NZ_CP015971
Arthrobacter sp. YN	2020486	Bacteria	Actinobacteria	Bacteria;Actinobacteria;Micrococcales;Micrococcaceae;Arthrobacter	NZ_CP022436
Arthrobacter sp. PGP41	2079227	Bacteria	Actinobacteria	Bacteria;Actinobacteria;Micrococcales;Micrococcaceae;Arthrobacter	NZ_CP026514
Arthrobacter sp. AQ5-05	2184581	Bacteria	Actinobacteria	Bacteria;Actinobacteria;Micrococcales;Micrococcaceae;Arthrobacter	NZ_CP046105
Arachidicoccus sp. B3-10	2545455	Bacteria	Bacteroidetes	Bacteria;Bacteroidetes;Chitinophagia;Chitinophagales;Chitinophagaceae;Arachidicoccus;unclassified Arachidicoccus	NZ_CP044016,NZ_CP044017
Arthrobacter sp. PAMC25564	2565366	Bacteria	Actinobacteria	Bacteria;Actinobacteria;Micrococcales;Micrococcaceae;Arthrobacter	NZ_CP039290
Arthrobacter sp. 24S4-2	2575374	Bacteria	Actinobacteria	Bacteria;Actinobacteria;Micrococcales;Micrococcaceae;Arthrobacter	NZ_CP040018
Arthrobacter sp. KBS0702	2578107	Bacteria	Actinobacteria	Bacteria;Actinobacteria;Micrococcales;Micrococcaceae;Arthrobacter	NZ_CP042172
Arthrobacter sp. UKPF54-2	2600159	Bacteria	Actinobacteria	Bacteria;Actinobacteria;Micrococcales;Micrococcaceae;Arthrobacter	NZ_CP040174
Arcanobacterium sp. 2701	2722751	Bacteria	Actinobacteria	Bacteria;Actinobacteria;Actinomycetales;Actinomycetaceae;Arcanobacterium;unclassified Arcanobacterium	NZ_CP050804
Arcanobacterium sp. JY-X040	2758440	Bacteria	Actinobacteria	Bacteria;Actinobacteria;Actinomycetales;Actinomycetaceae;Arcanobacterium;unclassified Arcanobacterium	NZ_CP059492
Arthrobacter sp. SLBN-53	2768412	Bacteria	Actinobacteria	Bacteria;Actinobacteria;Micrococcales;Micrococcaceae;Arthrobacter	NZ_CP011022
Arthrobacter sp. TES	2774874	Bacteria	Actinobacteria	Bacteria;Actinobacteria;Micrococcales;Micrococcaceae;Arthrobacter	NZ_CP062235,NZ_CP062236,NZ_CP062237,NZ_CP062238
Arthrobacter sp. FB24	290399	Bacteria	Actinobacteria	Bacteria;Actinobacteria;Micrococcales;Micrococcaceae;Arthrobacter	NC_008541,NC_008537,NC_008538,NC_008539
Arthrobacter sp. NEB 688	904039	Bacteria	Actinobacteria	Bacteria;Actinobacteria;Micrococcales;Micrococcaceae;Arthrobacter	NZ_CP053707
Arcobacter suis CECT 7833	1278212	Bacteria	Epsilonproteobacteria	Bacteria;Proteobacteria;Epsilonproteobacteria;Campylobacterales;Campylobacteraceae;Arcobacter group;Arcobacter	NZ_CP032100
Archaeoglobus sulfaticallidus PM70-1	1316941	Archaea	Euryarchaeota	Archaea;Euryarchaeota;Archaeoglobi;Archaeoglobales;Archaeoglobaceae;Archaeoglobus	NC_021169
Arcobacter thereius LMG 24486	544718	Bacteria	Epsilonproteobacteria	Bacteria;Proteobacteria;Epsilonproteobacteria;Campylobacterales;Campylobacteraceae;Arcobacter group;Arcobacter	NZ_CP035926
Arcobacter trophiarum LMG 25534	708186	Bacteria	Epsilonproteobacteria	Bacteria;Proteobacteria;Epsilonproteobacteria;Campylobacterales;Campylobacteraceae;Arcobacter group;Arcobacter	NZ_CP031367
Arcobacter venerupis	1054033	Bacteria	Epsilonproteobacteria	Bacteria;Proteobacteria;Epsilonproteobacteria;Campylobacterales;Campylobacteraceae;Arcobacter group;Arcobacter	NZ_CP053840
Archaeoglobus veneficus SNP6	58290	Archaea	Euryarchaeota	Archaea;Euryarchaeota;Archaeoglobi;Archaeoglobales;Archaeoglobaceae;Archaeoglobus	NC_015320
Archangium violaceum	83451	Bacteria	Deltaproteobacteria	Bacteria;Proteobacteria;Deltaproteobacteria;Myxococcales;Cystobacterineae;Archangiaceae;Archangium	NZ_CP069338
Archangium violaceum	83451	Bacteria	Deltaproteobacteria	Bacteria;Proteobacteria;Deltaproteobacteria;Myxococcales;Cystobacterineae;Archangiaceae;Archangium	NZ_CP069396
Asaia bogorensis NBRC 16594	91915	Bacteria	Alphaproteobacteria	Bacteria;Proteobacteria;Alphaproteobacteria;Rhodospirillales;Acetobacteraceae;Asaia	NZ_AP014690
Asaccharobacter celatus DSM 18785	446660	Bacteria	Actinobacteria	Bacteria;Actinobacteria;Coriobacteriia;Eggerthellales;Eggerthellaceae;Adlercreutzia	NZ_AP024470
Asticcacaulis excentricus	78587	Bacteria	Alphaproteobacteria	Bacteria;Proteobacteria;Alphaproteobacteria;Caulobacterales;Caulobacteraceae;Asticcacaulis	NZ_AP018827,NZ_AP018828,NZ_AP018829
Asticcacaulis excentricus CB 48	78587	Bacteria	Alphaproteobacteria	Bacteria;Proteobacteria;Alphaproteobacteria;Caulobacterales;Caulobacteraceae;Asticcacaulis	NC_014816,NC_014817,NC_014818,NC_014819
Aster yellows witches'-broom phytoplasma AYWB	229545	Bacteria	Tenericutes	Bacteria;Tenericutes;Mollicutes;Acholeplasmatales;Acholeplasmataceae;Candidatus Phytoplasma;Candidatus Phytoplasma asteris	NC_007716,NC_007719,NC_007720,NC_007718,NC_007717
Atlantibacter hermannii	565	Bacteria	Gammaproteobacteria	Bacteria;Proteobacteria;Gammaproteobacteria;Enterobacterales;Enterobacteriaceae;Atlantibacter	NZ_CP042941
Atlantibacter hermannii	565	Bacteria	Gammaproteobacteria	Bacteria;Proteobacteria;Gammaproteobacteria;Enterobacterales;Enterobacteriaceae;Atlantibacter	NZ_CP049608
Atlantibacter hermannii	565	Bacteria	Gammaproteobacteria	Bacteria;Proteobacteria;Gammaproteobacteria;Enterobacterales;Enterobacteriaceae;Atlantibacter	NZ_CP065700
Atopobium parvulum DSM 20469	1382	Bacteria	Actinobacteria	Bacteria;Actinobacteria;Coriobacteriia;Coriobacteriales;Atopobiaceae;Lancefieldella	NC_013203
Athalassotoga saccharophila	1441386	Bacteria	Thermotogae	Bacteria;Thermotogae;Mesoaciditogales;Mesoaciditogaceae;Athalassotoga	NZ_AP019551,NZ_AP019552,NZ_AP019553
Aureimonas sp. OT7	370622	Bacteria	Alphaproteobacteria	Bacteria;Proteobacteria;Alphaproteobacteria;Rhizobiales;Aurantimonadaceae;Aureimonas	NZ_CP062167
Erythrobacter atlanticus	1648404	Bacteria	Alphaproteobacteria	Bacteria;Proteobacteria;Alphaproteobacteria;Sphingomonadales;Erythrobacteraceae;Erythrobacter	NZ_CP011310,NZ_CP015441
Austwickia chelonae	100225	Bacteria	Actinobacteria	Bacteria;Actinobacteria;Micrococcales;Dermatophilaceae;Austwickia	NZ_CP031447,NZ_CP031448
Erythrobacter gangjinensis	502682	Bacteria	Alphaproteobacteria	Bacteria;Proteobacteria;Alphaproteobacteria;Sphingomonadales;Erythrobacteraceae;Erythrobacter	NZ_CP018097,NZ_CP018098
Aureliella helgolandensis	2527968	Bacteria	Planctomycetes	Bacteria;Planctomycetes;Planctomycetia;Pirellulales;Pirellulaceae;Aureliella	NZ_CP036298
Aurantimicrobium minutum	708131	Bacteria	Actinobacteria	Bacteria;Actinobacteria;Micrococcales;Microbacteriaceae;Aurantimicrobium	NZ_AP017457
Aureimonas sp. AU20	1349819	Bacteria	Alphaproteobacteria	Bacteria;Proteobacteria;Alphaproteobacteria;Rhizobiales;Aurantimonadaceae;Aureimonas	NZ_CP006367,NZ_CP006368,NZ_CP006369,NZ_CP006370,NZ_CP006371,NZ_CP006372,NZ_CP006373,NZ_CP006374,NZ_CP006375
Aurantimicrobium sp. MWH-Mo1	1987356	Bacteria	Actinobacteria	Bacteria;Actinobacteria;Micrococcales;Microbacteriaceae;Aurantimicrobium;unclassified Aurantimicrobium	NZ_CP023994
Aurantimicrobium sp. MWH-Uga1	2079575	Bacteria	Actinobacteria	Bacteria;Actinobacteria;Micrococcales;Microbacteriaceae;Aurantimicrobium;unclassified Aurantimicrobium	NZ_CP030929
Aureitalea sp. RR4-38	2094025	Bacteria	Bacteroidetes	Bacteria;Bacteroidetes;Flavobacteriia;Flavobacteriales;Flavobacteriaceae;Aureitalea;unclassified Aureitalea	NZ_CP027062
Auritidibacter sp. NML130574	2170745	Bacteria	Actinobacteria	Bacteria;Actinobacteria;Micrococcales;Micrococcaceae;Auritidibacter;unclassified Auritidibacter	NZ_CP031746
Aureimonas sp. LMG 31693	2758041	Bacteria	Alphaproteobacteria	Bacteria;Proteobacteria;Alphaproteobacteria;Rhizobiales;Aurantimonadaceae;Aureimonas	NZ_CP059692
Avibacterium paragallinarum	728	Bacteria	Gammaproteobacteria	Bacteria;Proteobacteria;Gammaproteobacteria;Pasteurellales;Pasteurellaceae;Avibacterium	NZ_CP058307
Avibacterium paragallinarum	728	Bacteria	Gammaproteobacteria	Bacteria;Proteobacteria;Gammaproteobacteria;Pasteurellales;Pasteurellaceae;Avibacterium	NZ_CP034110
Avibacterium paragallinarum	728	Bacteria	Gammaproteobacteria	Bacteria;Proteobacteria;Gammaproteobacteria;Pasteurellales;Pasteurellaceae;Avibacterium	NZ_CP050316
Avibacterium paragallinarum	728	Bacteria	Gammaproteobacteria	Bacteria;Proteobacteria;Gammaproteobacteria;Pasteurellales;Pasteurellaceae;Avibacterium	NZ_CP051636
Avibacterium paragallinarum	728	Bacteria	Gammaproteobacteria	Bacteria;Proteobacteria;Gammaproteobacteria;Pasteurellales;Pasteurellaceae;Avibacterium	NZ_CP051637
Avibacterium paragallinarum	728	Bacteria	Gammaproteobacteria	Bacteria;Proteobacteria;Gammaproteobacteria;Pasteurellales;Pasteurellaceae;Avibacterium	NZ_CP051638
Avibacterium paragallinarum	728	Bacteria	Gammaproteobacteria	Bacteria;Proteobacteria;Gammaproteobacteria;Pasteurellales;Pasteurellaceae;Avibacterium	NZ_CP051639
Avibacterium paragallinarum	728	Bacteria	Gammaproteobacteria	Bacteria;Proteobacteria;Gammaproteobacteria;Pasteurellales;Pasteurellaceae;Avibacterium	NZ_CP051640
Avibacterium paragallinarum	728	Bacteria	Gammaproteobacteria	Bacteria;Proteobacteria;Gammaproteobacteria;Pasteurellales;Pasteurellaceae;Avibacterium	NZ_CP051641
Avibacterium paragallinarum	728	Bacteria	Gammaproteobacteria	Bacteria;Proteobacteria;Gammaproteobacteria;Pasteurellales;Pasteurellaceae;Avibacterium	NZ_CP051642
Avibacterium volantium	762	Bacteria	Gammaproteobacteria	Bacteria;Proteobacteria;Gammaproteobacteria;Pasteurellales;Pasteurellaceae;Avibacterium	NZ_LR134167
Azospirillum brasilense	192	Bacteria	Alphaproteobacteria	Bacteria;Proteobacteria;Alphaproteobacteria;Rhodospirillales;Rhodospirillaceae;Azospirillum	NZ_CP007793,NZ_CP007794,NZ_CP007795,NZ_CP007796,NZ_CP007797,NZ_CP007798
Azospirillum brasilense	192	Bacteria	Alphaproteobacteria	Bacteria;Proteobacteria;Alphaproteobacteria;Rhodospirillales;Rhodospirillaceae;Azospirillum	NZ_CP012914,NZ_CP012915,NZ_CP012916,NZ_CP012917,NZ_CP012918,NZ_CP012919
Azospirillum brasilense	192	Bacteria	Alphaproteobacteria	Bacteria;Proteobacteria;Alphaproteobacteria;Rhodospirillales;Rhodospirillaceae;Azospirillum	NZ_CP032339,NZ_CP032340,NZ_CP032341,NZ_CP032342,NZ_CP032343,NZ_CP032344
Azospirillum brasilense	192	Bacteria	Alphaproteobacteria	Bacteria;Proteobacteria;Alphaproteobacteria;Rhodospirillales;Rhodospirillaceae;Azospirillum	NZ_CP032321,NZ_CP032322,NZ_CP032323,NZ_CP032324,NZ_CP032325,NZ_CP032326,NZ_CP032328,NZ_CP032327
Azospirillum brasilense	192	Bacteria	Alphaproteobacteria	Bacteria;Proteobacteria;Alphaproteobacteria;Rhodospirillales;Rhodospirillaceae;Azospirillum	NZ_CP032345,NZ_CP032346,NZ_CP032347,NZ_CP032348,NZ_CP032349,NZ_CP032350
Azospirillum brasilense	192	Bacteria	Alphaproteobacteria	Bacteria;Proteobacteria;Alphaproteobacteria;Rhodospirillales;Rhodospirillaceae;Azospirillum	NZ_CP033312,NZ_CP033313,NZ_CP033314,NZ_CP033316,NZ_CP033315,NZ_CP033317
Azospirillum brasilense	192	Bacteria	Alphaproteobacteria	Bacteria;Proteobacteria;Alphaproteobacteria;Rhodospirillales;Rhodospirillaceae;Azospirillum	NZ_CP033318,NZ_CP033319,NZ_CP033320,NZ_CP033322,NZ_CP033321,NZ_CP033323
Azorhizobium caulinodans ORS 571	7	Bacteria	Alphaproteobacteria	Bacteria;Proteobacteria;Alphaproteobacteria;Rhizobiales;Xanthobacteraceae;Azorhizobium	NC_009937
Azotobacter chroococcum	353	Bacteria	Gammaproteobacteria	Bacteria;Proteobacteria;Gammaproteobacteria;Pseudomonadales;Pseudomonadaceae;Azotobacter	NZ_CP011835,NZ_CP011836,NZ_CP011837,NZ_CP011838
Azotobacter chroococcum	353	Bacteria	Gammaproteobacteria	Bacteria;Proteobacteria;Gammaproteobacteria;Pseudomonadales;Pseudomonadaceae;Azotobacter	NZ_CP066310,NZ_CP066311,NZ_CP066312,NZ_CP066313,NZ_CP066314
Azotobacter chroococcum NCIMB 8003	353	Bacteria	Gammaproteobacteria	Bacteria;Proteobacteria;Gammaproteobacteria;Pseudomonadales;Pseudomonadaceae;Azotobacter	NZ_CP010415,NZ_CP010421,NZ_CP010420,NZ_CP010419,NZ_CP010418,NZ_CP010417,NZ_CP010416
Azoarcus communis	41977	Bacteria	Betaproteobacteria	Bacteria;Proteobacteria;Betaproteobacteria;Rhodocyclales;Zoogloeaceae;Azoarcus	NZ_CP022187
Azoarcus communis	41977	Bacteria	Betaproteobacteria	Bacteria;Proteobacteria;Betaproteobacteria;Rhodocyclales;Zoogloeaceae;Azoarcus	NZ_CP022188
Azospirillum lipoferum 4B	193	Bacteria	Alphaproteobacteria	Bacteria;Proteobacteria;Alphaproteobacteria;Rhodospirillales;Rhodospirillaceae;Azospirillum	NC_016622,NC_016585,NC_016586,NC_016623,NC_016587,NC_016624,NC_016588
Azoarcus olearius	418699	Bacteria	Betaproteobacteria	Bacteria;Proteobacteria;Betaproteobacteria;Rhodocyclales;Zoogloeaceae;Azoarcus	NC_008702
Azoarcus olearius	418699	Bacteria	Betaproteobacteria	Bacteria;Proteobacteria;Betaproteobacteria;Rhodocyclales;Zoogloeaceae;Azoarcus	NZ_CP016210
Azospira oryzae PS	146939	Bacteria	Betaproteobacteria	Bacteria;Proteobacteria;Betaproteobacteria;Rhodocyclales;Rhodocyclaceae;Azospira	NC_016616
Azospirillum oryzae	286727	Bacteria	Alphaproteobacteria	Bacteria;Proteobacteria;Alphaproteobacteria;Rhodospirillales;Rhodospirillaceae;Azospirillum	NZ_CP054619,NZ_CP054621,NZ_CP054617,NZ_CP054616,NZ_CP054620,NZ_CP054618,NZ_CP054615,NZ_CP054622
Azoarcus pumilus	2067960	Bacteria	Betaproteobacteria	Bacteria;Proteobacteria;Betaproteobacteria;Rhodocyclales;Zoogloeaceae;Azoarcus	NZ_CP025682
Azospirillum ramasamyi	682998	Bacteria	Alphaproteobacteria	Bacteria;Proteobacteria;Alphaproteobacteria;Rhodospirillales;Rhodospirillaceae;Azospirillum	NZ_CP029829,NZ_CP029830,NZ_CP029831,NZ_CP029832,NZ_CP029833,NZ_CP029834,NZ_CP029835,NZ_CP029836
Azospira restricta	404405	Bacteria	Betaproteobacteria	Bacteria;Proteobacteria;Betaproteobacteria;Rhodocyclales;Rhodocyclaceae;Azospira	NZ_CP064781
Azotobacter salinestris	69964	Bacteria	Gammaproteobacteria	Bacteria;Proteobacteria;Gammaproteobacteria;Pseudomonadales;Pseudomonadaceae;Azotobacter	NZ_CP045302,NZ_CP045303,NZ_CP045301
Azospira sp. I09	1765049	Bacteria	Betaproteobacteria	Bacteria;Proteobacteria;Betaproteobacteria;Rhodocyclales;Rhodocyclaceae;Azospira	NZ_AP021844,NZ_AP021845
Azospirillum sp. B510	193	Bacteria	Alphaproteobacteria	Bacteria;Proteobacteria;Alphaproteobacteria;Rhodospirillales;Rhodospirillaceae;Azospirillum	NC_013854,NC_013855,NC_013856,NC_013857,NC_013858,NC_013859,NC_013860
Azoarcus sp. CIB	198107	Bacteria	Betaproteobacteria	Bacteria;Proteobacteria;Betaproteobacteria;Rhodocyclales;Zoogloeaceae;Azoarcus;unclassified Azoarcus	NZ_CP011072
Azoarcus sp. M9-3-2	2016596	Bacteria	Betaproteobacteria	Bacteria;Proteobacteria;Betaproteobacteria;Rhodocyclales;Zoogloeaceae;Azoarcus;unclassified Azoarcus	NZ_CP048836
Azoarcus sp. DD4	2027405	Bacteria	Betaproteobacteria	Bacteria;Proteobacteria;Betaproteobacteria;Rhodocyclales;Zoogloeaceae;Azoarcus;unclassified Azoarcus	NZ_CP022958
Azoarcus sp. DN11	356837	Bacteria	Betaproteobacteria	Bacteria;Proteobacteria;Betaproteobacteria;Rhodocyclales;Zoogloeaceae;Azoarcus;unclassified Azoarcus	NZ_CP021731
Azospirillum sp. TSH100	652764	Bacteria	Alphaproteobacteria	Bacteria;Proteobacteria;Alphaproteobacteria;Rhodospirillales;Rhodospirillaceae;Azospirillum;unclassified Azospirillum	NZ_CP039634,NZ_CP039635,NZ_CP039636,NZ_CP039637,NZ_CP039638,NZ_CP039639,NZ_CP039640,NZ_CP039641
Azospirillum sp. TSH58	664962	Bacteria	Alphaproteobacteria	Bacteria;Proteobacteria;Alphaproteobacteria;Rhodospirillales;Rhodospirillaceae;Azospirillum;unclassified Azospirillum	NZ_CP022364,NZ_CP022367,NZ_CP022363,NZ_CP022366,NZ_CP022369,NZ_CP022365,NZ_CP022368
Azospirillum sp. TSA2s	709810	Bacteria	Alphaproteobacteria	Bacteria;Proteobacteria;Alphaproteobacteria;Rhodospirillales;Rhodospirillaceae;Azospirillum;unclassified Azospirillum	NZ_CP039650,NZ_CP039647,NZ_CP039649,NZ_CP039648,NZ_CP039645,NZ_CP039642,NZ_CP039646,NZ_CP039651,NZ_CP039644,NZ_CP039643
Azoarcus sp. KH32C	748247	Bacteria	Betaproteobacteria	Bacteria;Proteobacteria;Betaproteobacteria;Rhodocyclales;Zoogloeaceae;Azoarcus;unclassified Azoarcus	NC_020516,NC_020548
Azospirillum thermophilum	2202148	Bacteria	Alphaproteobacteria	Bacteria;Proteobacteria;Alphaproteobacteria;Rhodospirillales;Rhodospirillaceae;Azospirillum	NZ_CP029353,NZ_CP029352,NZ_CP029354,NZ_CP029355,NZ_CP029356,NZ_CP029357,NZ_CP029358,NZ_CP029359,NZ_CP029360
Azospirillum thiophilum	528244	Bacteria	Alphaproteobacteria	Bacteria;Proteobacteria;Alphaproteobacteria;Rhodospirillales;Rhodospirillaceae;Azospirillum	NZ_CP012401,NZ_CP012402,NZ_CP012403,NZ_CP012404,NZ_CP012406,NZ_CP012405,NZ_CP012407,NZ_CP012408
Azotobacter vinelandii DJ	354	Bacteria	Gammaproteobacteria	Bacteria;Proteobacteria;Gammaproteobacteria;Pseudomonadales;Pseudomonadaceae;Azotobacter	NC_012560
Azotobacter vinelandii CA	354	Bacteria	Gammaproteobacteria	Bacteria;Proteobacteria;Gammaproteobacteria;Pseudomonadales;Pseudomonadaceae;Azotobacter	NC_021149
Azotobacter vinelandii CA6	354	Bacteria	Gammaproteobacteria	Bacteria;Proteobacteria;Gammaproteobacteria;Pseudomonadales;Pseudomonadaceae;Azotobacter	NC_021150
Bacillus aerophilus	293389	Bacteria	Bacilli	Bacteria;Firmicutes;Bacilli;Bacillales;Bacillaceae;Bacillus	NZ_CP026008
Bacillus albus	2026189	Bacteria	Bacilli	Bacteria;Firmicutes;Bacilli;Bacillales;Bacillaceae;Bacillus;Bacillus cereus group	NZ_CP040344,NZ_CP040345,NZ_CP040346
Bacillus altitudinis	293387	Bacteria	Bacilli	Bacteria;Firmicutes;Bacilli;Bacillales;Bacillaceae;Bacillus	NZ_CP039020
Bacillus altitudinis	293387	Bacteria	Bacilli	Bacteria;Firmicutes;Bacilli;Bacillales;Bacillaceae;Bacillus	NZ_CP011150
Bacillus altitudinis	293387	Bacteria	Bacilli	Bacteria;Firmicutes;Bacilli;Bacillales;Bacillaceae;Bacillus	NZ_CP009108,NZ_CP009109
Bacillus altitudinis	293387	Bacteria	Bacilli	Bacteria;Firmicutes;Bacilli;Bacillales;Bacillaceae;Bacillus	NZ_CP012329
Bacillus altitudinis	293387	Bacteria	Bacilli	Bacteria;Firmicutes;Bacilli;Bacillales;Bacillaceae;Bacillus	NZ_CP012482
Bacillus altitudinis	293387	Bacteria	Bacilli	Bacteria;Firmicutes;Bacilli;Bacillales;Bacillaceae;Bacillus	NZ_CP012330
Bacillus altitudinis	293387	Bacteria	Bacilli	Bacteria;Firmicutes;Bacilli;Bacillales;Bacillaceae;Bacillus	NZ_CP018574,NZ_CP018575
Bacillus altitudinis	293387	Bacteria	Bacilli	Bacteria;Firmicutes;Bacilli;Bacillales;Bacillaceae;Bacillus	NZ_CP022319,NZ_CP022320
Bacillus altitudinis	293387	Bacteria	Bacilli	Bacteria;Firmicutes;Bacilli;Bacillales;Bacillaceae;Bacillus	NZ_CP024204
Bacillus altitudinis	293387	Bacteria	Bacilli	Bacteria;Firmicutes;Bacilli;Bacillales;Bacillaceae;Bacillus	NZ_CP043559
Bacillus altitudinis	293387	Bacteria	Bacilli	Bacteria;Firmicutes;Bacilli;Bacillales;Bacillaceae;Bacillus	NZ_CP040514,NZ_CP040513
Bacillus altitudinis	293387	Bacteria	Bacilli	Bacteria;Firmicutes;Bacilli;Bacillales;Bacillaceae;Bacillus	NZ_CP040747,NZ_CP040745,NZ_CP040746
Bacillus altitudinis	293387	Bacteria	Bacilli	Bacteria;Firmicutes;Bacilli;Bacillales;Bacillaceae;Bacillus	NZ_CP054136
Bacillus altitudinis	293387	Bacteria	Bacilli	Bacteria;Firmicutes;Bacilli;Bacillales;Bacillaceae;Bacillus	NZ_CP038517
Bacillus altitudinis	293387	Bacteria	Bacilli	Bacteria;Firmicutes;Bacilli;Bacillales;Bacillaceae;Bacillus	NZ_CP063360
Bacillus altitudinis	293387	Bacteria	Bacilli	Bacteria;Firmicutes;Bacilli;Bacillales;Bacillaceae;Bacillus	NZ_CP065040
Bacillus altitudinis	293387	Bacteria	Bacilli	Bacteria;Firmicutes;Bacilli;Bacillales;Bacillaceae;Bacillus	NZ_CP068389
Bacillus altitudinis	293387	Bacteria	Bacilli	Bacteria;Firmicutes;Bacilli;Bacillales;Bacillaceae;Bacillus	NZ_CP069098,NZ_CP069099
Bacillus altitudinis	293387	Bacteria	Bacilli	Bacteria;Firmicutes;Bacilli;Bacillales;Bacillaceae;Bacillus	NZ_CP065591
Bartonella alsatica	52764	Bacteria	Alphaproteobacteria	Bacteria;Proteobacteria;Alphaproteobacteria;Rhizobiales;Bartonellaceae;Bartonella	NZ_CP058235
Bacillus amyloliquefaciens	1390	Bacteria	Bacilli	Bacteria;Firmicutes;Bacilli;Bacillales;Bacillaceae;Bacillus;Bacillus amyloliquefaciens group	NZ_CP013727,NZ_CP013728
Bacillus amyloliquefaciens	1390	Bacteria	Bacilli	Bacteria;Firmicutes;Bacilli;Bacillales;Bacillaceae;Bacillus;Bacillus amyloliquefaciens group	NZ_CP014700,NZ_CP014701
Bacillus amyloliquefaciens	1390	Bacteria	Bacilli	Bacteria;Firmicutes;Bacilli;Bacillales;Bacillaceae;Bacillus;Bacillus amyloliquefaciens group	NZ_CP014783
Bacillus amyloliquefaciens	1390	Bacteria	Bacilli	Bacteria;Firmicutes;Bacilli;Bacillales;Bacillaceae;Bacillus;Bacillus amyloliquefaciens group	NZ_CP016913
Bacillus amyloliquefaciens	1390	Bacteria	Bacilli	Bacteria;Firmicutes;Bacilli;Bacillales;Bacillaceae;Bacillus;Bacillus amyloliquefaciens group	NZ_CP017953
Bacillus amyloliquefaciens	1390	Bacteria	Bacilli	Bacteria;Firmicutes;Bacilli;Bacillales;Bacillaceae;Bacillus;Bacillus amyloliquefaciens group	NZ_CP018152
Bacillus amyloliquefaciens	1390	Bacteria	Bacilli	Bacteria;Firmicutes;Bacilli;Bacillales;Bacillaceae;Bacillus;Bacillus amyloliquefaciens group	NZ_CP018200
Bacillus amyloliquefaciens	1390	Bacteria	Bacilli	Bacteria;Firmicutes;Bacilli;Bacillales;Bacillaceae;Bacillus;Bacillus amyloliquefaciens group	NZ_CP021505,NZ_CP021506
Bacillus amyloliquefaciens	1390	Bacteria	Bacilli	Bacteria;Firmicutes;Bacilli;Bacillales;Bacillaceae;Bacillus;Bacillus amyloliquefaciens group	NZ_CP011252
Bacillus amyloliquefaciens	1390	Bacteria	Bacilli	Bacteria;Firmicutes;Bacilli;Bacillales;Bacillaceae;Bacillus;Bacillus amyloliquefaciens group	NZ_CP029070
Bacillus amyloliquefaciens	1390	Bacteria	Bacilli	Bacteria;Firmicutes;Bacilli;Bacillales;Bacillaceae;Bacillus;Bacillus amyloliquefaciens group	NZ_CP029069
Bacillus amyloliquefaciens	1390	Bacteria	Bacilli	Bacteria;Firmicutes;Bacilli;Bacillales;Bacillaceae;Bacillus;Bacillus amyloliquefaciens group	NZ_CP029071
Bacillus amyloliquefaciens	1390	Bacteria	Bacilli	Bacteria;Firmicutes;Bacilli;Bacillales;Bacillaceae;Bacillus;Bacillus amyloliquefaciens group	NZ_CP030097,NZ_CP030098
Bacillus amyloliquefaciens	1390	Bacteria	Bacilli	Bacteria;Firmicutes;Bacilli;Bacillales;Bacillaceae;Bacillus;Bacillus amyloliquefaciens group	NZ_CP032146
Bacillus amyloliquefaciens	1390	Bacteria	Bacilli	Bacteria;Firmicutes;Bacilli;Bacillales;Bacillaceae;Bacillus;Bacillus amyloliquefaciens group	NZ_CP018902
Bacillus amyloliquefaciens	1390	Bacteria	Bacilli	Bacteria;Firmicutes;Bacilli;Bacillales;Bacillaceae;Bacillus;Bacillus amyloliquefaciens group	NZ_CP038028
Bacillus amyloliquefaciens	1390	Bacteria	Bacilli	Bacteria;Firmicutes;Bacilli;Bacillales;Bacillaceae;Bacillus;Bacillus amyloliquefaciens group	NZ_CP041691
Bacillus amyloliquefaciens	1390	Bacteria	Bacilli	Bacteria;Firmicutes;Bacilli;Bacillales;Bacillaceae;Bacillus;Bacillus amyloliquefaciens group	NZ_CP041693
Bacillus amyloliquefaciens	1390	Bacteria	Bacilli	Bacteria;Firmicutes;Bacilli;Bacillales;Bacillaceae;Bacillus;Bacillus amyloliquefaciens group	NZ_CP040672
Bacillus amyloliquefaciens	1390	Bacteria	Bacilli	Bacteria;Firmicutes;Bacilli;Bacillales;Bacillaceae;Bacillus;Bacillus amyloliquefaciens group	NZ_CP041770
Bacillus amyloliquefaciens	1390	Bacteria	Bacilli	Bacteria;Firmicutes;Bacilli;Bacillales;Bacillaceae;Bacillus;Bacillus amyloliquefaciens group	NZ_CP044360
Bacillus amyloliquefaciens	1390	Bacteria	Bacilli	Bacteria;Firmicutes;Bacilli;Bacillales;Bacillaceae;Bacillus;Bacillus amyloliquefaciens group	NZ_CP044444
Bacillus amyloliquefaciens	1390	Bacteria	Bacilli	Bacteria;Firmicutes;Bacilli;Bacillales;Bacillaceae;Bacillus;Bacillus amyloliquefaciens group	NZ_CP053376
Bacillus amyloliquefaciens	1390	Bacteria	Bacilli	Bacteria;Firmicutes;Bacilli;Bacillales;Bacillaceae;Bacillus;Bacillus amyloliquefaciens group	NZ_CP054415
Bacillus amyloliquefaciens	1390	Bacteria	Bacilli	Bacteria;Firmicutes;Bacilli;Bacillales;Bacillaceae;Bacillus;Bacillus amyloliquefaciens group	NZ_CP054479,NZ_CP054478
Bacillus amyloliquefaciens	1390	Bacteria	Bacilli	Bacteria;Firmicutes;Bacilli;Bacillales;Bacillaceae;Bacillus;Bacillus amyloliquefaciens group	NZ_CP061168
Bacillus amyloliquefaciens	1390	Bacteria	Bacilli	Bacteria;Firmicutes;Bacilli;Bacillales;Bacillaceae;Bacillus;Bacillus amyloliquefaciens group	NZ_CP061852
Bacillus amyloliquefaciens	1390	Bacteria	Bacilli	Bacteria;Firmicutes;Bacilli;Bacillales;Bacillaceae;Bacillus;Bacillus amyloliquefaciens group	NZ_CP061853
Bacillus amyloliquefaciens	1390	Bacteria	Bacilli	Bacteria;Firmicutes;Bacilli;Bacillales;Bacillaceae;Bacillus;Bacillus amyloliquefaciens group	NZ_CP029466,NZ_CP029467
Bacillus amyloliquefaciens	1390	Bacteria	Bacilli	Bacteria;Firmicutes;Bacilli;Bacillales;Bacillaceae;Bacillus;Bacillus amyloliquefaciens group	NZ_CP062984
Bacillus amyloliquefaciens	1390	Bacteria	Bacilli	Bacteria;Firmicutes;Bacilli;Bacillales;Bacillaceae;Bacillus;Bacillus amyloliquefaciens group	NZ_CP065539
Bacillus amyloliquefaciens DSM 7 = ATCC 23350	1390	Bacteria	Bacilli	Bacteria;Firmicutes;Bacilli;Bacillales;Bacillaceae;Bacillus;Bacillus amyloliquefaciens group	NC_014551
Bacillus amyloliquefaciens TA208	1390	Bacteria	Bacilli	Bacteria;Firmicutes;Bacilli;Bacillales;Bacillaceae;Bacillus;Bacillus amyloliquefaciens group	NC_017188
Bacillus amyloliquefaciens LL3	1390	Bacteria	Bacilli	Bacteria;Firmicutes;Bacilli;Bacillales;Bacillaceae;Bacillus;Bacillus amyloliquefaciens group	NC_017190,NC_017189
Bacillus amyloliquefaciens XH7	1390	Bacteria	Bacilli	Bacteria;Firmicutes;Bacilli;Bacillales;Bacillaceae;Bacillus;Bacillus amyloliquefaciens group	NC_017191
Bacillus amyloliquefaciens IT-45	1390	Bacteria	Bacilli	Bacteria;Firmicutes;Bacilli;Bacillales;Bacillaceae;Bacillus;Bacillus amyloliquefaciens group	NC_020272,NC_020273
Bacillus amyloliquefaciens Y2	1390	Bacteria	Bacilli	Bacteria;Firmicutes;Bacilli;Bacillales;Bacillaceae;Bacillus;Bacillus amyloliquefaciens group	NC_017912
Bacillus amyloliquefaciens KHG19	1390	Bacteria	Bacilli	Bacteria;Firmicutes;Bacilli;Bacillales;Bacillaceae;Bacillus;Bacillus amyloliquefaciens group	NZ_CP007242
Bacillus amyloliquefaciens UMAF6639	1390	Bacteria	Bacilli	Bacteria;Firmicutes;Bacilli;Bacillales;Bacillaceae;Bacillus;Bacillus amyloliquefaciens group	NZ_CP006058
Bacillus amyloliquefaciens CC178	1390	Bacteria	Bacilli	Bacteria;Firmicutes;Bacilli;Bacillales;Bacillaceae;Bacillus;Bacillus amyloliquefaciens group	NC_022653
Bacillus amyloliquefaciens LFB112	1390	Bacteria	Bacilli	Bacteria;Firmicutes;Bacilli;Bacillales;Bacillaceae;Bacillus;Bacillus amyloliquefaciens group	NC_023073
Bacillus amyloliquefaciens UMAF6614	1390	Bacteria	Bacilli	Bacteria;Firmicutes;Bacilli;Bacillales;Bacillaceae;Bacillus;Bacillus amyloliquefaciens group	NZ_CP006960
Bartonella ancashensis	1318743	Bacteria	Alphaproteobacteria	Bacteria;Proteobacteria;Alphaproteobacteria;Rhizobiales;Bartonellaceae;Bartonella	NZ_CP010401
Bacillus anthracis	1392	Bacteria	Bacilli	Bacteria;Firmicutes;Bacilli;Bacillales;Bacillaceae;Bacillus;Bacillus cereus group	NZ_AP018443,NZ_AP018444,NZ_AP018445
Bacillus anthracis	1392	Bacteria	Bacilli	Bacteria;Firmicutes;Bacilli;Bacillales;Bacillaceae;Bacillus;Bacillus cereus group	NZ_CP008846,NZ_CP008847,NZ_CP008848
Bacillus anthracis	1392	Bacteria	Bacilli	Bacteria;Firmicutes;Bacilli;Bacillales;Bacillaceae;Bacillus;Bacillus cereus group	NZ_CP007618,NZ_CP007617
Bacillus anthracis	1392	Bacteria	Bacilli	Bacteria;Firmicutes;Bacilli;Bacillales;Bacillaceae;Bacillus;Bacillus cereus group	NZ_CP009325,NZ_CP009324
Bacillus anthracis	1392	Bacteria	Bacilli	Bacteria;Firmicutes;Bacilli;Bacillales;Bacillaceae;Bacillus;Bacillus cereus group	NZ_CP009328,NZ_CP009327,NZ_CP009326
Bacillus anthracis	1392	Bacteria	Bacilli	Bacteria;Firmicutes;Bacilli;Bacillales;Bacillaceae;Bacillus;Bacillus cereus group	NZ_CP009331,NZ_CP009330,NZ_CP009329
Bacillus anthracis	1392	Bacteria	Bacilli	Bacteria;Firmicutes;Bacilli;Bacillales;Bacillaceae;Bacillus;Bacillus cereus group	NZ_CP009341,NZ_CP009340,NZ_CP009339
Bacillus anthracis	1392	Bacteria	Bacilli	Bacteria;Firmicutes;Bacilli;Bacillales;Bacillaceae;Bacillus;Bacillus cereus group	NZ_CP009464,NZ_CP009463,NZ_CP009462
Bacillus anthracis	1392	Bacteria	Bacilli	Bacteria;Firmicutes;Bacilli;Bacillales;Bacillaceae;Bacillus;Bacillus cereus group	NZ_CP009476,NZ_CP009475
Bacillus anthracis	1392	Bacteria	Bacilli	Bacteria;Firmicutes;Bacilli;Bacillales;Bacillaceae;Bacillus;Bacillus cereus group	NZ_CP009544,NZ_CP009543,NZ_CP009542
Bacillus anthracis	1392	Bacteria	Bacilli	Bacteria;Firmicutes;Bacilli;Bacillales;Bacillaceae;Bacillus;Bacillus cereus group	NZ_CP009700,NZ_CP009699,NZ_CP009698
Bacillus anthracis	1392	Bacteria	Bacilli	Bacteria;Firmicutes;Bacilli;Bacillales;Bacillaceae;Bacillus;Bacillus cereus group	NZ_CP009697,NZ_CP009696,NZ_CP009695
Bacillus anthracis	1392	Bacteria	Bacilli	Bacteria;Firmicutes;Bacilli;Bacillales;Bacillaceae;Bacillus;Bacillus cereus group	NZ_CP009902,NZ_CP009901,NZ_CP009900
Bacillus anthracis	1392	Bacteria	Bacilli	Bacteria;Firmicutes;Bacilli;Bacillales;Bacillaceae;Bacillus;Bacillus cereus group	NZ_CP009981,NZ_CP009980,NZ_CP009979
Bacillus anthracis	1392	Bacteria	Bacilli	Bacteria;Firmicutes;Bacilli;Bacillales;Bacillaceae;Bacillus;Bacillus cereus group	NZ_CP010322,NZ_CP010321,NZ_CP010320
Bacillus anthracis	1392	Bacteria	Bacilli	Bacteria;Firmicutes;Bacilli;Bacillales;Bacillaceae;Bacillus;Bacillus cereus group	NZ_CP010852,NZ_CP010853,NZ_CP010854
Bacillus anthracis	1392	Bacteria	Bacilli	Bacteria;Firmicutes;Bacilli;Bacillales;Bacillaceae;Bacillus;Bacillus cereus group	NZ_CP014179,NZ_CP014177,NZ_CP014178
Bacillus anthracis	1392	Bacteria	Bacilli	Bacteria;Firmicutes;Bacilli;Bacillales;Bacillaceae;Bacillus;Bacillus cereus group	NZ_CP015779,NZ_CP015777,NZ_CP015778
Bacillus anthracis	1392	Bacteria	Bacilli	Bacteria;Firmicutes;Bacilli;Bacillales;Bacillaceae;Bacillus;Bacillus cereus group	NZ_CP012729
Bacillus anthracis	1392	Bacteria	Bacilli	Bacteria;Firmicutes;Bacilli;Bacillales;Bacillaceae;Bacillus;Bacillus cereus group	NZ_CP012730
Bacillus anthracis	1392	Bacteria	Bacilli	Bacteria;Firmicutes;Bacilli;Bacillales;Bacillaceae;Bacillus;Bacillus cereus group	NZ_CP012720
Bacillus anthracis	1392	Bacteria	Bacilli	Bacteria;Firmicutes;Bacilli;Bacillales;Bacillaceae;Bacillus;Bacillus cereus group	NZ_CP012721
Bacillus anthracis	1392	Bacteria	Bacilli	Bacteria;Firmicutes;Bacilli;Bacillales;Bacillaceae;Bacillus;Bacillus cereus group	NZ_CP012722
Bacillus anthracis	1392	Bacteria	Bacilli	Bacteria;Firmicutes;Bacilli;Bacillales;Bacillaceae;Bacillus;Bacillus cereus group	NZ_CP012723
Bacillus anthracis	1392	Bacteria	Bacilli	Bacteria;Firmicutes;Bacilli;Bacillales;Bacillaceae;Bacillus;Bacillus cereus group	NZ_CP012724
Bacillus anthracis	1392	Bacteria	Bacilli	Bacteria;Firmicutes;Bacilli;Bacillales;Bacillaceae;Bacillus;Bacillus cereus group	NZ_CP012725
Bacillus anthracis	1392	Bacteria	Bacilli	Bacteria;Firmicutes;Bacilli;Bacillales;Bacillaceae;Bacillus;Bacillus cereus group	NZ_CP012726
Bacillus anthracis	1392	Bacteria	Bacilli	Bacteria;Firmicutes;Bacilli;Bacillales;Bacillaceae;Bacillus;Bacillus cereus group	NZ_CP012727
Bacillus anthracis	1392	Bacteria	Bacilli	Bacteria;Firmicutes;Bacilli;Bacillales;Bacillaceae;Bacillus;Bacillus cereus group	NZ_CP012728
Bacillus anthracis	1392	Bacteria	Bacilli	Bacteria;Firmicutes;Bacilli;Bacillales;Bacillaceae;Bacillus;Bacillus cereus group	NZ_CP018903,NZ_CP018904,NZ_CP018905
Bacillus anthracis	1392	Bacteria	Bacilli	Bacteria;Firmicutes;Bacilli;Bacillales;Bacillaceae;Bacillus;Bacillus cereus group	NZ_CP019588,NZ_CP019589
Bacillus anthracis	1392	Bacteria	Bacilli	Bacteria;Firmicutes;Bacilli;Bacillales;Bacillaceae;Bacillus;Bacillus cereus group	NZ_CP022044,NZ_CP022045
Bacillus anthracis	1392	Bacteria	Bacilli	Bacteria;Firmicutes;Bacilli;Bacillales;Bacillaceae;Bacillus;Bacillus cereus group	NZ_CP023001,NZ_CP023002,NZ_CP023003
Bacillus anthracis	1392	Bacteria	Bacilli	Bacteria;Firmicutes;Bacilli;Bacillales;Bacillaceae;Bacillus;Bacillus cereus group	NZ_AP014833,NZ_AP014834,NZ_AP014835
Bacillus anthracis	1392	Bacteria	Bacilli	Bacteria;Firmicutes;Bacilli;Bacillales;Bacillaceae;Bacillus;Bacillus cereus group	NZ_CP066168
Bacillus anthracis	1392	Bacteria	Bacilli	Bacteria;Firmicutes;Bacilli;Bacillales;Bacillaceae;Bacillus;Bacillus cereus group	NZ_CP029805,NZ_CP029806,NZ_CP029807
Bacillus anthracis	1392	Bacteria	Bacilli	Bacteria;Firmicutes;Bacilli;Bacillales;Bacillaceae;Bacillus;Bacillus cereus group	NZ_CP031642
Bacillus anthracis	1392	Bacteria	Bacilli	Bacteria;Firmicutes;Bacilli;Bacillales;Bacillaceae;Bacillus;Bacillus cereus group	NZ_CP031643,NZ_CP031644,NZ_CP031645
Bacillus anthracis	1392	Bacteria	Bacilli	Bacteria;Firmicutes;Bacilli;Bacillales;Bacillaceae;Bacillus;Bacillus cereus group	NZ_CP026608
Bacillus anthracis	1392	Bacteria	Bacilli	Bacteria;Firmicutes;Bacilli;Bacillales;Bacillaceae;Bacillus;Bacillus cereus group	NZ_CP029323,NZ_CP029324,NZ_CP029325
Bacillus anthracis	1392	Bacteria	Bacilli	Bacteria;Firmicutes;Bacilli;Bacillales;Bacillaceae;Bacillus;Bacillus cereus group	NZ_AP019731,NZ_AP019732,NZ_AP019733
Bacillus anthracis	1392	Bacteria	Bacilli	Bacteria;Firmicutes;Bacilli;Bacillales;Bacillaceae;Bacillus;Bacillus cereus group	NZ_CP047097
Bacillus anthracis	1392	Bacteria	Bacilli	Bacteria;Firmicutes;Bacilli;Bacillales;Bacillaceae;Bacillus;Bacillus cereus group	NZ_CP047098
Bacillus anthracis	1392	Bacteria	Bacilli	Bacteria;Firmicutes;Bacilli;Bacillales;Bacillaceae;Bacillus;Bacillus cereus group	NZ_CP047099,NZ_CP047100,NZ_CP047101,NZ_CP047102,NZ_CP047103
Bacillus anthracis	1392	Bacteria	Bacilli	Bacteria;Firmicutes;Bacilli;Bacillales;Bacillaceae;Bacillus;Bacillus cereus group	NZ_CP047104,NZ_CP047105,NZ_CP047106
Bacillus anthracis	1392	Bacteria	Bacilli	Bacteria;Firmicutes;Bacilli;Bacillales;Bacillaceae;Bacillus;Bacillus cereus group	NZ_CP047107,NZ_CP047108,NZ_CP047109,NZ_CP047110
Bacillus anthracis	1392	Bacteria	Bacilli	Bacteria;Firmicutes;Bacilli;Bacillales;Bacillaceae;Bacillus;Bacillus cereus group	NZ_CP047111
Bacillus anthracis str. Ames	1392	Bacteria	Bacilli	Bacteria;Firmicutes;Bacilli;Bacillales;Bacillaceae;Bacillus;Bacillus cereus group	NC_003997
Bacillus anthracis str. Sterne	1392	Bacteria	Bacilli	Bacteria;Firmicutes;Bacilli;Bacillales;Bacillaceae;Bacillus;Bacillus cereus group	NC_005945
Bacillus anthracis str. Sterne	1392	Bacteria	Bacilli	Bacteria;Firmicutes;Bacilli;Bacillales;Bacillaceae;Bacillus;Bacillus cereus group	NZ_CP009541,NZ_CP009540
Bacillus anthracis str. Vollum	1392	Bacteria	Bacilli	Bacteria;Firmicutes;Bacilli;Bacillales;Bacillaceae;Bacillus;Bacillus cereus group	NZ_CP007666,NZ_CP007665,NZ_CP007664
Bacillus anthracis str. 'Ames Ancestor'	1392	Bacteria	Bacilli	Bacteria;Firmicutes;Bacilli;Bacillales;Bacillaceae;Bacillus;Bacillus cereus group	NC_007530,NC_007322,NC_007323
Bacillus anthracis str. CDC 684	1392	Bacteria	Bacilli	Bacteria;Firmicutes;Bacilli;Bacillales;Bacillaceae;Bacillus;Bacillus cereus group	NC_012581,NC_012579,NC_012577
Bacillus anthracis str. A0248	1392	Bacteria	Bacilli	Bacteria;Firmicutes;Bacilli;Bacillales;Bacillaceae;Bacillus;Bacillus cereus group	NC_012659,NC_012656,NC_012655
Bacillus anthracis str. A16R	1392	Bacteria	Bacilli	Bacteria;Firmicutes;Bacilli;Bacillales;Bacillaceae;Bacillus;Bacillus cereus group	NZ_CP001974,NZ_CP001975
Bacillus anthracis str. A16	1392	Bacteria	Bacilli	Bacteria;Firmicutes;Bacilli;Bacillales;Bacillaceae;Bacillus;Bacillus cereus group	NZ_CP001970,NZ_CP001971,NZ_CP001972
Bacillus anthracis str. H9401	1392	Bacteria	Bacilli	Bacteria;Firmicutes;Bacilli;Bacillales;Bacillaceae;Bacillus;Bacillus cereus group	NC_017729,NC_017726,NC_017727
Bacillus anthracis str. BF1	1392	Bacteria	Bacilli	Bacteria;Firmicutes;Bacilli;Bacillales;Bacillaceae;Bacillus;Bacillus cereus group	NZ_CP047131,NZ_CP047132,NZ_CP047133
Bacillus anthracis str. SVA11	1392	Bacteria	Bacilli	Bacteria;Firmicutes;Bacilli;Bacillales;Bacillaceae;Bacillus;Bacillus cereus group	NZ_CP006742,NZ_CP006743,NZ_CP006744
Bacillus anthracis str. V770-NP-1R	1392	Bacteria	Bacilli	Bacteria;Firmicutes;Bacilli;Bacillales;Bacillaceae;Bacillus;Bacillus cereus group	NZ_CP009598,NZ_CP009597
Bacillus anthracis str. Turkey32	1392	Bacteria	Bacilli	Bacteria;Firmicutes;Bacilli;Bacillales;Bacillaceae;Bacillus;Bacillus cereus group	NZ_CP009315,NZ_CP009316,NZ_CP009314
Bartonella apis	1686310	Bacteria	Alphaproteobacteria	Bacteria;Proteobacteria;Alphaproteobacteria;Rhizobiales;Bartonellaceae;Bartonella	NZ_CP015820
Bartonella apis	1686310	Bacteria	Alphaproteobacteria	Bacteria;Proteobacteria;Alphaproteobacteria;Rhizobiales;Bartonellaceae;Bartonella	NZ_CP015821
Bartonella apis	1686310	Bacteria	Alphaproteobacteria	Bacteria;Proteobacteria;Alphaproteobacteria;Rhizobiales;Bartonellaceae;Bartonella	NZ_CP015625
Bacillus atrophaeus	1452	Bacteria	Bacilli	Bacteria;Firmicutes;Bacilli;Bacillales;Bacillaceae;Bacillus	NZ_CP021500
Bacillus atrophaeus	1452	Bacteria	Bacilli	Bacteria;Firmicutes;Bacilli;Bacillales;Bacillaceae;Bacillus	NZ_CP022653
Bacillus atrophaeus	1452	Bacteria	Bacilli	Bacteria;Firmicutes;Bacilli;Bacillales;Bacillaceae;Bacillus	NZ_CP024051
Bacillus atrophaeus 1942	1452	Bacteria	Bacilli	Bacteria;Firmicutes;Bacilli;Bacillales;Bacillaceae;Bacillus	NC_014639
Bartonella australis Aust/NH1	388640	Bacteria	Alphaproteobacteria	Bacteria;Proteobacteria;Alphaproteobacteria;Rhizobiales;Bartonellaceae;Bartonella	NC_020300
Bartonella bacilliformis	774	Bacteria	Alphaproteobacteria	Bacteria;Proteobacteria;Alphaproteobacteria;Rhizobiales;Bartonellaceae;Bartonella	NZ_CP014012
Bartonella bacilliformis	774	Bacteria	Alphaproteobacteria	Bacteria;Proteobacteria;Alphaproteobacteria;Rhizobiales;Bartonellaceae;Bartonella	NZ_CP045671
Bartonella bacilliformis KC583	774	Bacteria	Alphaproteobacteria	Bacteria;Proteobacteria;Alphaproteobacteria;Rhizobiales;Bartonellaceae;Bartonella	NC_008783
Bacillus beveridgei	632773	Bacteria	Bacilli	Bacteria;Firmicutes;Bacilli;Bacillales;Bacillaceae;Bacillus	NZ_CP012502
Bacillus bombysepticus	658666	Bacteria	Bacilli	Bacteria;Firmicutes;Bacilli;Bacillales;Bacillaceae;Bacillus;Bacillus cereus group	NZ_CP007513
Bacillus bombysepticus str. Wang		Bacteria	Bacilli	Bacteria;Firmicutes;Bacilli;Bacillales;Bacillaceae;Bacillus;Bacillus cereus group	NZ_CP007512
[Bacillus] caldolyticus	1394	Bacteria	Bacilli	Bacteria;Firmicutes;Bacilli;Bacillales;Bacillaceae;Geobacillus;Geobacillus thermoleovorans group	NZ_CP025074,NZ_CP025075
Bacteroides caecimuris	1796613	Bacteria	Bacteroidetes	Bacteria;Bacteroidetes;Bacteroidia;Bacteroidales;Bacteroidaceae;Bacteroides	NZ_CP015401
Bacteroides caccae	47678	Bacteria	Bacteroidetes	Bacteria;Bacteroidetes;Bacteroidia;Bacteroidales;Bacteroidaceae;Bacteroides	NZ_CP022412
Bacteroides caccae	47678	Bacteria	Bacteroidetes	Bacteria;Bacteroidetes;Bacteroidia;Bacteroidales;Bacteroidaceae;Bacteroides	NZ_CP068174
Bacteroides caccae	47678	Bacteria	Bacteroidetes	Bacteria;Bacteroidetes;Bacteroidia;Bacteroidales;Bacteroidaceae;Bacteroides	NZ_CP069532
Bacillus cereus	1396	Bacteria	Bacilli	Bacteria;Firmicutes;Bacilli;Bacillales;Bacillaceae;Bacillus;Bacillus cereus group	NZ_CP015727,NZ_CP015730,NZ_CP015728,NZ_CP015729
Bacillus cereus	1396	Bacteria	Bacilli	Bacteria;Firmicutes;Bacilli;Bacillales;Bacillaceae;Bacillus;Bacillus cereus group	NZ_CP009941,NZ_CP009940,NZ_CP009939
Bacillus cereus	1396	Bacteria	Bacilli	Bacteria;Firmicutes;Bacilli;Bacillales;Bacillaceae;Bacillus;Bacillus cereus group	NZ_CP009369,NZ_CP009368
Bacillus cereus	1396	Bacteria	Bacilli	Bacteria;Firmicutes;Bacilli;Bacillales;Bacillaceae;Bacillus;Bacillus cereus group	NZ_CP009596,NZ_CP009595,NZ_CP009594,NZ_CP009593
Bacillus cereus	1396	Bacteria	Bacilli	Bacteria;Firmicutes;Bacilli;Bacillales;Bacillaceae;Bacillus;Bacillus cereus group	NZ_CP009605,NZ_CP009606,NZ_CP009603,NZ_CP009604
Bacillus cereus	1396	Bacteria	Bacilli	Bacteria;Firmicutes;Bacilli;Bacillales;Bacillaceae;Bacillus;Bacillus cereus group	NZ_CP009686
Bacillus cereus	1396	Bacteria	Bacilli	Bacteria;Firmicutes;Bacilli;Bacillales;Bacillaceae;Bacillus;Bacillus cereus group	NZ_CP012483,NZ_CP012485,NZ_CP012484,NZ_CP012486
Bacillus cereus	1396	Bacteria	Bacilli	Bacteria;Firmicutes;Bacilli;Bacillales;Bacillaceae;Bacillus;Bacillus cereus group	NZ_CP011145,NZ_CP011146
Bacillus cereus	1396	Bacteria	Bacilli	Bacteria;Firmicutes;Bacilli;Bacillales;Bacillaceae;Bacillus;Bacillus cereus group	NZ_CP011151,NZ_CP011152
Bacillus cereus	1396	Bacteria	Bacilli	Bacteria;Firmicutes;Bacilli;Bacillales;Bacillaceae;Bacillus;Bacillus cereus group	NZ_CP011153,NZ_CP011154
Bacillus cereus	1396	Bacteria	Bacilli	Bacteria;Firmicutes;Bacilli;Bacillales;Bacillaceae;Bacillus;Bacillus cereus group	NZ_CP011155,NZ_CP011156,NZ_CP011157
Bacillus cereus	1396	Bacteria	Bacilli	Bacteria;Firmicutes;Bacilli;Bacillales;Bacillaceae;Bacillus;Bacillus cereus group	NZ_CP012691
Bacillus cereus	1396	Bacteria	Bacilli	Bacteria;Firmicutes;Bacilli;Bacillales;Bacillaceae;Bacillus;Bacillus cereus group	NZ_CP015589,NZ_CP015592,NZ_CP015591,NZ_CP015590
Bacillus cereus	1396	Bacteria	Bacilli	Bacteria;Firmicutes;Bacilli;Bacillales;Bacillaceae;Bacillus;Bacillus cereus group	NZ_CP018933,NZ_CP018934
Bacillus cereus	1396	Bacteria	Bacilli	Bacteria;Firmicutes;Bacilli;Bacillales;Bacillaceae;Bacillus;Bacillus cereus group	NZ_CP018931,NZ_CP018932
Bacillus cereus	1396	Bacteria	Bacilli	Bacteria;Firmicutes;Bacilli;Bacillales;Bacillaceae;Bacillus;Bacillus cereus group	NZ_CP018935,NZ_CP018936
Bacillus cereus	1396	Bacteria	Bacilli	Bacteria;Firmicutes;Bacilli;Bacillales;Bacillaceae;Bacillus;Bacillus cereus group	NZ_CP014486,NZ_CP014487
Bacillus cereus	1396	Bacteria	Bacilli	Bacteria;Firmicutes;Bacilli;Bacillales;Bacillaceae;Bacillus;Bacillus cereus group	NZ_CP016315
Bacillus cereus	1396	Bacteria	Bacilli	Bacteria;Firmicutes;Bacilli;Bacillales;Bacillaceae;Bacillus;Bacillus cereus group	NZ_CP016316,NZ_CP016317
Bacillus cereus	1396	Bacteria	Bacilli	Bacteria;Firmicutes;Bacilli;Bacillales;Bacillaceae;Bacillus;Bacillus cereus group	NZ_CP017234
Bacillus cereus	1396	Bacteria	Bacilli	Bacteria;Firmicutes;Bacilli;Bacillales;Bacillaceae;Bacillus;Bacillus cereus group	NZ_CP016595,NZ_CP016596,NZ_CP016597
Bacillus cereus	1396	Bacteria	Bacilli	Bacteria;Firmicutes;Bacilli;Bacillales;Bacillaceae;Bacillus;Bacillus cereus group	NZ_CP016360,NZ_CP016361,NZ_CP016362,NZ_CP016363
Bacillus cereus	1396	Bacteria	Bacilli	Bacteria;Firmicutes;Bacilli;Bacillales;Bacillaceae;Bacillus;Bacillus cereus group	NZ_CP017060,NZ_CP018741,NZ_CP018742
Bacillus cereus	1396	Bacteria	Bacilli	Bacteria;Firmicutes;Bacilli;Bacillales;Bacillaceae;Bacillus;Bacillus cereus group	NZ_CP023179,NZ_CP023180,NZ_CP023183,NZ_CP023182,NZ_CP023181
Bacillus cereus	1396	Bacteria	Bacilli	Bacteria;Firmicutes;Bacilli;Bacillales;Bacillaceae;Bacillus;Bacillus cereus group	NZ_CP024655,NZ_CP024657,NZ_CP024658,NZ_CP024656
Bacillus cereus	1396	Bacteria	Bacilli	Bacteria;Firmicutes;Bacilli;Bacillales;Bacillaceae;Bacillus;Bacillus cereus group	NZ_CP026678,NZ_CP026679
Bacillus cereus	1396	Bacteria	Bacilli	Bacteria;Firmicutes;Bacilli;Bacillales;Bacillaceae;Bacillus;Bacillus cereus group	NZ_CP020383
Bacillus cereus	1396	Bacteria	Bacilli	Bacteria;Firmicutes;Bacilli;Bacillales;Bacillaceae;Bacillus;Bacillus cereus group	NZ_CP023245,NZ_CP023246
Bacillus cereus	1396	Bacteria	Bacilli	Bacteria;Firmicutes;Bacilli;Bacillales;Bacillaceae;Bacillus;Bacillus cereus group	NZ_CP030982
Bacillus cereus	1396	Bacteria	Bacilli	Bacteria;Firmicutes;Bacilli;Bacillales;Bacillaceae;Bacillus;Bacillus cereus group	NZ_CP028516
Bacillus cereus	1396	Bacteria	Bacilli	Bacteria;Firmicutes;Bacilli;Bacillales;Bacillaceae;Bacillus;Bacillus cereus group	NZ_CP039269
Bacillus cereus	1396	Bacteria	Bacilli	Bacteria;Firmicutes;Bacilli;Bacillales;Bacillaceae;Bacillus;Bacillus cereus group	NZ_CP029468
Bacillus cereus	1396	Bacteria	Bacilli	Bacteria;Firmicutes;Bacilli;Bacillales;Bacillaceae;Bacillus;Bacillus cereus group	NZ_CP029454,NZ_CP029455,NZ_CP029456,NZ_CP029457
Bacillus cereus	1396	Bacteria	Bacilli	Bacteria;Firmicutes;Bacilli;Bacillales;Bacillaceae;Bacillus;Bacillus cereus group	NZ_CP042929,NZ_CP042928
Bacillus cereus	1396	Bacteria	Bacilli	Bacteria;Firmicutes;Bacilli;Bacillales;Bacillaceae;Bacillus;Bacillus cereus group	NZ_CP045606,NZ_CP045607,NZ_CP045608,NZ_CP045609,NZ_CP045610
Bacillus cereus	1396	Bacteria	Bacilli	Bacteria;Firmicutes;Bacilli;Bacillales;Bacillaceae;Bacillus;Bacillus cereus group	NZ_CP040334,NZ_CP040335
Bacillus cereus	1396	Bacteria	Bacilli	Bacteria;Firmicutes;Bacilli;Bacillales;Bacillaceae;Bacillus;Bacillus cereus group	NZ_CP040340,NZ_CP040341
Bacillus cereus	1396	Bacteria	Bacilli	Bacteria;Firmicutes;Bacilli;Bacillales;Bacillaceae;Bacillus;Bacillus cereus group	NZ_CP040342,NZ_CP040343
Bacillus cereus	1396	Bacteria	Bacilli	Bacteria;Firmicutes;Bacilli;Bacillales;Bacillaceae;Bacillus;Bacillus cereus group	NZ_CP053289,NZ_CP053290
Bacillus cereus	1396	Bacteria	Bacilli	Bacteria;Firmicutes;Bacilli;Bacillales;Bacillaceae;Bacillus;Bacillus cereus group	NZ_CP053656,NZ_CP053657,NZ_CP053658
Bacillus cereus	1396	Bacteria	Bacilli	Bacteria;Firmicutes;Bacilli;Bacillales;Bacillaceae;Bacillus;Bacillus cereus group	NZ_CP053965,NZ_CP053963,NZ_CP053962,NZ_CP053961,NZ_CP053966,NZ_CP053964,NZ_CP053967,NZ_CP053968
Bacillus cereus	1396	Bacteria	Bacilli	Bacteria;Firmicutes;Bacilli;Bacillales;Bacillaceae;Bacillus;Bacillus cereus group	NZ_CP053951,NZ_CP053949,NZ_CP053950
Bacillus cereus	1396	Bacteria	Bacilli	Bacteria;Firmicutes;Bacilli;Bacillales;Bacillaceae;Bacillus;Bacillus cereus group	NZ_CP053954,NZ_CP053952,NZ_CP053953
Bacillus cereus	1396	Bacteria	Bacilli	Bacteria;Firmicutes;Bacilli;Bacillales;Bacillaceae;Bacillus;Bacillus cereus group	NZ_CP053991,NZ_CP053992,NZ_CP053990,NZ_CP053993
Bacillus cereus	1396	Bacteria	Bacilli	Bacteria;Firmicutes;Bacilli;Bacillales;Bacillaceae;Bacillus;Bacillus cereus group	NZ_CP053997,NZ_CP053994,NZ_CP053996,NZ_CP053995
Bacillus cereus	1396	Bacteria	Bacilli	Bacteria;Firmicutes;Bacilli;Bacillales;Bacillaceae;Bacillus;Bacillus cereus group	NZ_CP053931,NZ_CP053930
Bacillus cereus	1396	Bacteria	Bacilli	Bacteria;Firmicutes;Bacilli;Bacillales;Bacillaceae;Bacillus;Bacillus cereus group	NZ_CP043966,NZ_CP043967,NZ_CP043968
Bacillus cereus	1396	Bacteria	Bacilli	Bacteria;Firmicutes;Bacilli;Bacillales;Bacillaceae;Bacillus;Bacillus cereus group	NZ_CP065650,NZ_CP065649
Bacillus cereus	1396	Bacteria	Bacilli	Bacteria;Firmicutes;Bacilli;Bacillales;Bacillaceae;Bacillus;Bacillus cereus group	NZ_CP068135
Bacillus cereus	1396	Bacteria	Bacilli	Bacteria;Firmicutes;Bacilli;Bacillales;Bacillaceae;Bacillus;Bacillus cereus group	NZ_CP068717,NZ_CP068718
Bacillus cereus	1396	Bacteria	Bacilli	Bacteria;Firmicutes;Bacilli;Bacillales;Bacillaceae;Bacillus;Bacillus cereus group	NZ_CP068719,NZ_CP068720,NZ_CP068721,NZ_CP068722,NZ_CP068723
Bacillus cereus	1396	Bacteria	Bacilli	Bacteria;Firmicutes;Bacilli;Bacillales;Bacillaceae;Bacillus;Bacillus cereus group	NZ_CP068724,NZ_CP068725,NZ_CP068726,NZ_CP068727,NZ_CP068728
Bacillus cereus	1396	Bacteria	Bacilli	Bacteria;Firmicutes;Bacilli;Bacillales;Bacillaceae;Bacillus;Bacillus cereus group	NZ_CP070339,NZ_CP070340,NZ_CP070341,NZ_CP070342
Bacillus cereus ATCC 10987	1396	Bacteria	Bacilli	Bacteria;Firmicutes;Bacilli;Bacillales;Bacillaceae;Bacillus;Bacillus cereus group	NC_003909,NC_005707
Bacillus cereus ATCC 14579	1396	Bacteria	Bacilli	Bacteria;Firmicutes;Bacilli;Bacillales;Bacillaceae;Bacillus;Bacillus cereus group	NC_004722,NC_004721
Bacillus cereus ATCC 14579	1396	Bacteria	Bacilli	Bacteria;Firmicutes;Bacilli;Bacillales;Bacillaceae;Bacillus;Bacillus cereus group	NZ_CP034551,NZ_CP034552
Bacillus cereus G9241	1396	Bacteria	Bacilli	Bacteria;Firmicutes;Bacilli;Bacillales;Bacillaceae;Bacillus;Bacillus cereus group	NZ_CP009590,NZ_CP009591,NZ_CP009592,NZ_CP009589
Bacillus cereus E33L	1396	Bacteria	Bacilli	Bacteria;Firmicutes;Bacilli;Bacillales;Bacillaceae;Bacillus;Bacillus cereus group	NC_006274,NC_007103,NC_007105,NC_007107,NC_007106,NC_007104
Bacillus cereus E33L	1396	Bacteria	Bacilli	Bacteria;Firmicutes;Bacilli;Bacillales;Bacillaceae;Bacillus;Bacillus cereus group	NZ_CP009968,NZ_CP009967,NZ_CP009966,NZ_CP009969,NZ_CP009970,NZ_CP009965
Bacillus cereus NC7401	1396	Bacteria	Bacilli	Bacteria;Firmicutes;Bacilli;Bacillales;Bacillaceae;Bacillus;Bacillus cereus group	NC_016771,NC_016792,NC_016772,NC_016773,NC_016793,NC_016774
Bacillus cereus F837/76	1396	Bacteria	Bacilli	Bacteria;Firmicutes;Bacilli;Bacillales;Bacillaceae;Bacillus;Bacillus cereus group	NC_016779,NC_016794,NC_016780
Bacillus cereus Q1	1396	Bacteria	Bacilli	Bacteria;Firmicutes;Bacilli;Bacillales;Bacillaceae;Bacillus;Bacillus cereus group	NC_011969,NC_011973,NC_011971
Bacillus cereus G9842	1396	Bacteria	Bacilli	Bacteria;Firmicutes;Bacilli;Bacillales;Bacillaceae;Bacillus;Bacillus cereus group	NC_011772,NC_011775,NC_011774
Bacillus cereus B4264	1396	Bacteria	Bacilli	Bacteria;Firmicutes;Bacilli;Bacillales;Bacillaceae;Bacillus;Bacillus cereus group	NC_011725
Bacillus cereus AH187	1396	Bacteria	Bacilli	Bacteria;Firmicutes;Bacilli;Bacillales;Bacillaceae;Bacillus;Bacillus cereus group	NC_011658,NC_011655,NC_011656,NC_011654,NC_011657
Bacillus cereus AH820	1396	Bacteria	Bacilli	Bacteria;Firmicutes;Bacilli;Bacillales;Bacillaceae;Bacillus;Bacillus cereus group	NC_011773,NC_011777,NC_011771,NC_011776
Bacillus cereus 03BB108	1396	Bacteria	Bacilli	Bacteria;Firmicutes;Bacilli;Bacillales;Bacillaceae;Bacillus;Bacillus cereus group	NZ_CP009641,NZ_CP009639,NZ_CP009636,NZ_CP009640,NZ_CP009638,NZ_CP009637,NZ_CP009635,NZ_CP009634
Bacillus cereus ATCC 4342	1396	Bacteria	Bacilli	Bacteria;Firmicutes;Bacilli;Bacillales;Bacillaceae;Bacillus;Bacillus cereus group	NZ_CP009628,NZ_CP009627
Bacillus cereus 03BB102	1396	Bacteria	Bacilli	Bacteria;Firmicutes;Bacilli;Bacillales;Bacillaceae;Bacillus;Bacillus cereus group	NC_012472,NC_012473
Bacillus cereus 03BB102	1396	Bacteria	Bacilli	Bacteria;Firmicutes;Bacilli;Bacillales;Bacillaceae;Bacillus;Bacillus cereus group	NZ_CP009318,NZ_CP009317
Bacillus cereus biovar anthracis str. CI	1396	Bacteria	Bacilli	Bacteria;Firmicutes;Bacilli;Bacillales;Bacillaceae;Bacillus;Bacillus cereus group	NC_014335,NC_014331,NC_014332,NC_014333
Bacillus cereus C1L	1396	Bacteria	Bacilli	Bacteria;Firmicutes;Bacilli;Bacillales;Bacillaceae;Bacillus;Bacillus cereus group	NZ_CP022445,NZ_CP022446,NZ_CP022448,NZ_CP022447
Bacillus cereus FRI-35	1396	Bacteria	Bacilli	Bacteria;Firmicutes;Bacilli;Bacillales;Bacillaceae;Bacillus;Bacillus cereus group	NC_018491,NC_018492,NC_018493,NC_018499,NC_018494
Bacillus cereus D17	1396	Bacteria	Bacilli	Bacteria;Firmicutes;Bacilli;Bacillales;Bacillaceae;Bacillus;Bacillus cereus group	NZ_CP009300,NZ_CP009299
Bacillus cellulosilyticus DSM 2522	1413	Bacteria	Bacilli	Bacteria;Firmicutes;Bacilli;Bacillales;Bacillaceae;Bacillus	NC_014829
Bacteroides cellulosilyticus	246787	Bacteria	Bacteroidetes	Bacteria;Bacteroidetes;Bacteroidia;Bacteroidales;Bacteroidaceae;Bacteroides	NZ_CP012801
Bacillus circulans	1397	Bacteria	Bacilli	Bacteria;Firmicutes;Bacilli;Bacillales;Bacillaceae;Bacillus	NZ_CP026031
Bacillus circulans	1397	Bacteria	Bacilli	Bacteria;Firmicutes;Bacilli;Bacillales;Bacillaceae;Bacillus	NZ_CP026033
Bacillus circulans	1397	Bacteria	Bacilli	Bacteria;Firmicutes;Bacilli;Bacillales;Bacillaceae;Bacillus	NZ_CP053315,NZ_CP053316
Bacillus circulans	1397	Bacteria	Bacilli	Bacteria;Firmicutes;Bacilli;Bacillales;Bacillaceae;Bacillus	NZ_CP053989
Bacillus ciccensis	1670641	Bacteria	Bacilli	Bacteria;Firmicutes;Bacilli;Bacillales;Bacillaceae;Bacillus	NZ_CP041305
Bartonella clarridgeiae 73	56426	Bacteria	Alphaproteobacteria	Bacteria;Proteobacteria;Alphaproteobacteria;Rhizobiales;Bartonellaceae;Bartonella	NC_014932
Bacillus clausii KSM-K16	79880	Bacteria	Bacilli	Bacteria;Firmicutes;Bacilli;Bacillales;Bacillaceae;Alkalihalobacillus	NC_006582
Bacillus coagulans	1398	Bacteria	Bacilli	Bacteria;Firmicutes;Bacilli;Bacillales;Bacillaceae;Bacillus	NZ_CP010525
Bacillus coagulans	1398	Bacteria	Bacilli	Bacteria;Firmicutes;Bacilli;Bacillales;Bacillaceae;Bacillus	NZ_CP011939
Bacillus coagulans	1398	Bacteria	Bacilli	Bacteria;Firmicutes;Bacilli;Bacillales;Bacillaceae;Bacillus	NZ_CP017888
Bacillus coagulans	1398	Bacteria	Bacilli	Bacteria;Firmicutes;Bacilli;Bacillales;Bacillaceae;Bacillus	NZ_CP026649
Bacillus coagulans	1398	Bacteria	Bacilli	Bacteria;Firmicutes;Bacilli;Bacillales;Bacillaceae;Bacillus	NZ_CP025437
Bacillus coagulans	1398	Bacteria	Bacilli	Bacteria;Firmicutes;Bacilli;Bacillales;Bacillaceae;Bacillus	NZ_CP035305
Bacillus coagulans	1398	Bacteria	Bacilli	Bacteria;Firmicutes;Bacilli;Bacillales;Bacillaceae;Bacillus	NZ_CP033687
Bacillus coagulans	1398	Bacteria	Bacilli	Bacteria;Firmicutes;Bacilli;Bacillales;Bacillaceae;Bacillus	NZ_CP058594
Bacillus coagulans	1398	Bacteria	Bacilli	Bacteria;Firmicutes;Bacilli;Bacillales;Bacillaceae;Bacillus	NZ_CP064767
Bacillus coagulans	1398	Bacteria	Bacilli	Bacteria;Firmicutes;Bacilli;Bacillales;Bacillaceae;Bacillus	NZ_CP068054
Bacillus coagulans 36D1	1398	Bacteria	Bacilli	Bacteria;Firmicutes;Bacilli;Bacillales;Bacillaceae;Bacillus	NC_016023
Bacillus coagulans 2-6	1398	Bacteria	Bacilli	Bacteria;Firmicutes;Bacilli;Bacillales;Bacillaceae;Bacillus	NC_015634
Bacillus cohnii	33932	Bacteria	Bacilli	Bacteria;Firmicutes;Bacilli;Bacillales;Bacillaceae;Bacillus	NZ_CP018866
Bacillus cytotoxicus NVH 391-98	580165	Bacteria	Bacilli	Bacteria;Firmicutes;Bacilli;Bacillales;Bacillaceae;Bacillus;Bacillus cereus group	NC_009674,NC_009673
Bacillus cytotoxicus	580165	Bacteria	Bacilli	Bacteria;Firmicutes;Bacilli;Bacillales;Bacillaceae;Bacillus;Bacillus cereus group	NZ_CP024098,NZ_CP024100,NZ_CP024099
Bacillus cytotoxicus	580165	Bacteria	Bacilli	Bacteria;Firmicutes;Bacilli;Bacillales;Bacillaceae;Bacillus;Bacillus cereus group	NZ_CP024101,NZ_CP024103,NZ_CP024102
Bacillus cytotoxicus	580165	Bacteria	Bacilli	Bacteria;Firmicutes;Bacilli;Bacillales;Bacillaceae;Bacillus;Bacillus cereus group	NZ_CP024104,NZ_CP024106,NZ_CP024105
Bacillus cytotoxicus	580165	Bacteria	Bacilli	Bacteria;Firmicutes;Bacilli;Bacillales;Bacillaceae;Bacillus;Bacillus cereus group	NZ_CP024109,NZ_CP024110
Bacillus cytotoxicus	580165	Bacteria	Bacilli	Bacteria;Firmicutes;Bacilli;Bacillales;Bacillaceae;Bacillus;Bacillus cereus group	NZ_CP024111,NZ_CP024112
Bacillus cytotoxicus	580165	Bacteria	Bacilli	Bacteria;Firmicutes;Bacilli;Bacillales;Bacillaceae;Bacillus;Bacillus cereus group	NZ_CP024096,NZ_CP024097
Bacillus cytotoxicus	580165	Bacteria	Bacilli	Bacteria;Firmicutes;Bacilli;Bacillales;Bacillaceae;Bacillus;Bacillus cereus group	NZ_CP024107,NZ_CP024108
Bacillus cytotoxicus	580165	Bacteria	Bacilli	Bacteria;Firmicutes;Bacilli;Bacillales;Bacillaceae;Bacillus;Bacillus cereus group	NZ_CP024116,NZ_CP024118,NZ_CP024117
Bacillus cytotoxicus	580165	Bacteria	Bacilli	Bacteria;Firmicutes;Bacilli;Bacillales;Bacillaceae;Bacillus;Bacillus cereus group	NZ_CP024120,NZ_CP024122,NZ_CP024121,NZ_CP024119
Bacillus cytotoxicus	580165	Bacteria	Bacilli	Bacteria;Firmicutes;Bacilli;Bacillales;Bacillaceae;Bacillus;Bacillus cereus group	NZ_CP024113,NZ_CP024115,NZ_CP024114
Bacillus dafuensis	1742359	Bacteria	Bacilli	Bacteria;Firmicutes;Bacilli;Bacillales;Bacillaceae;Bacillus	NZ_CP042593
Bacteroides dorei CL03T12C01	357276	Bacteria	Bacteroidetes	Bacteria;Bacteroidetes;Bacteroidia;Bacteroidales;Phocaeicola	NZ_CP011531
Bartonella elizabethae	807	Bacteria	Alphaproteobacteria	Bacteria;Proteobacteria;Alphaproteobacteria;Rhizobiales;Bartonellaceae;Bartonella	NZ_LR134527
Bacillus freudenreichii	1783501	Bacteria	Bacilli	Bacteria;Firmicutes;Bacilli;Bacillales;Bacillaceae;Bacillus	NZ_LR134328
Bacteroides fragilis	817	Bacteria	Bacteroidetes	Bacteria;Bacteroidetes;Bacteroidia;Bacteroidales;Bacteroidaceae;Bacteroides	NZ_CP036546,NZ_CP036547,NZ_CP036548,NZ_CP036549
Bacteroides fragilis	817	Bacteria	Bacteroidetes	Bacteria;Bacteroidetes;Bacteroidia;Bacteroidales;Bacteroidaceae;Bacteroides	NZ_CP036539,NZ_CP036540,NZ_CP036541
Bacteroides fragilis	817	Bacteria	Bacteroidetes	Bacteria;Bacteroidetes;Bacteroidia;Bacteroidales;Bacteroidaceae;Bacteroides	NZ_CP036542,NZ_CP036543,NZ_CP036544,NZ_CP036545
Bacteroides fragilis	817	Bacteria	Bacteroidetes	Bacteria;Bacteroidetes;Bacteroidia;Bacteroidales;Bacteroidaceae;Bacteroides	NZ_CP036550,NZ_CP036551,NZ_CP036552
Bacteroides fragilis	817	Bacteria	Bacteroidetes	Bacteria;Bacteroidetes;Bacteroidia;Bacteroidales;Bacteroidaceae;Bacteroides	NZ_CP036553,NZ_CP036554
Bacteroides fragilis	817	Bacteria	Bacteroidetes	Bacteria;Bacteroidetes;Bacteroidia;Bacteroidales;Bacteroidaceae;Bacteroides	NZ_CP037440
Bacteroides fragilis	817	Bacteria	Bacteroidetes	Bacteria;Bacteroidetes;Bacteroidia;Bacteroidales;Bacteroidaceae;Bacteroides	NZ_CP011073
Bacteroides fragilis	817	Bacteria	Bacteroidetes	Bacteria;Bacteroidetes;Bacteroidia;Bacteroidales;Bacteroidaceae;Bacteroides	NZ_LN877293
Bacteroides fragilis	817	Bacteria	Bacteroidetes	Bacteria;Bacteroidetes;Bacteroidia;Bacteroidales;Bacteroidaceae;Bacteroides	NZ_CP012706
Bacteroides fragilis	817	Bacteria	Bacteroidetes	Bacteria;Bacteroidetes;Bacteroidia;Bacteroidales;Bacteroidaceae;Bacteroides	NZ_CP018937,NZ_CP018939,NZ_CP018938
Bacteroides fragilis	817	Bacteria	Bacteroidetes	Bacteria;Bacteroidetes;Bacteroidia;Bacteroidales;Bacteroidaceae;Bacteroides	NZ_CP036555,NZ_CP036556
Bacteroides fragilis	817	Bacteria	Bacteroidetes	Bacteria;Bacteroidetes;Bacteroidia;Bacteroidales;Bacteroidaceae;Bacteroides	NZ_CP043610,NZ_CP043609
Bacteroides fragilis	817	Bacteria	Bacteroidetes	Bacteria;Bacteroidetes;Bacteroidia;Bacteroidales;Bacteroidaceae;Bacteroides	NZ_CP054003,NZ_CP054002,NZ_CP054001,NZ_CP054004
Bacteroides fragilis	817	Bacteria	Bacteroidetes	Bacteria;Bacteroidetes;Bacteroidia;Bacteroidales;Bacteroidaceae;Bacteroides	NZ_CP044428
Bacteroides fragilis YCH46	817	Bacteria	Bacteroidetes	Bacteria;Bacteroidetes;Bacteroidia;Bacteroidales;Bacteroidaceae;Bacteroides	NC_006347,NC_006297
Bacteroides fragilis 638R	817	Bacteria	Bacteroidetes	Bacteria;Bacteroidetes;Bacteroidia;Bacteroidales;Bacteroidaceae;Bacteroides	NC_016776
Bacillus gibsonii	79881	Bacteria	Bacilli	Bacteria;Firmicutes;Bacilli;Bacillales;Bacillaceae;Bacillus	NZ_CP017070
Bacillus glycinifermentans	1664069	Bacteria	Bacilli	Bacteria;Firmicutes;Bacilli;Bacillales;Bacillaceae;Bacillus	NZ_CP023481
Bacillus glycinifermentans	1664069	Bacteria	Bacilli	Bacteria;Firmicutes;Bacilli;Bacillales;Bacillaceae;Bacillus	NZ_CP035232,NZ_CP035233
Bacillus glycinifermentans	1664069	Bacteria	Bacilli	Bacteria;Firmicutes;Bacilli;Bacillales;Bacillaceae;Bacillus	NZ_LT603683
Bartonella grahamii as4aup	33045	Bacteria	Alphaproteobacteria	Bacteria;Proteobacteria;Alphaproteobacteria;Rhizobiales;Bartonellaceae;Bartonella	NC_012846,NC_012847
Bacillus haynesii	1925021	Bacteria	Bacilli	Bacteria;Firmicutes;Bacilli;Bacillales;Bacillaceae;Bacillus	NZ_CP059494
Bacillus halotolerans	260554	Bacteria	Bacilli	Bacteria;Firmicutes;Bacilli;Bacillales;Bacillaceae;Bacillus	NZ_CP029364
Bacillus halotolerans	260554	Bacteria	Bacilli	Bacteria;Firmicutes;Bacilli;Bacillales;Bacillaceae;Bacillus	NZ_CP041357
Bacillus halotolerans	260554	Bacteria	Bacilli	Bacteria;Firmicutes;Bacilli;Bacillales;Bacillaceae;Bacillus	NZ_CP061284
Bacillus halodurans C-125	86665	Bacteria	Bacilli	Bacteria;Firmicutes;Bacilli;Bacillales;Bacillaceae;Alkalihalobacillus	NC_002570
Bacteroides heparinolyticus	28113	Bacteria	Bacteroidetes	Bacteria;Bacteroidetes;Bacteroidia;Bacteroidales;Bacteroidaceae;Bacteroides	NZ_CP027234
Bacteroides helcogenes P 36-108	290053	Bacteria	Bacteroidetes	Bacteria;Bacteroidetes;Bacteroidia;Bacteroidales;Bacteroidaceae;Bacteroides	NC_014933
Bartonella henselae	38323	Bacteria	Alphaproteobacteria	Bacteria;Proteobacteria;Alphaproteobacteria;Rhizobiales;Bartonellaceae;Bartonella	NZ_HG969191
Bartonella henselae	38323	Bacteria	Alphaproteobacteria	Bacteria;Proteobacteria;Alphaproteobacteria;Rhizobiales;Bartonellaceae;Bartonella	NZ_HG965802
Bartonella henselae	38323	Bacteria	Alphaproteobacteria	Bacteria;Proteobacteria;Alphaproteobacteria;Rhizobiales;Bartonellaceae;Bartonella	NZ_LN879429
Bartonella henselae	38323	Bacteria	Alphaproteobacteria	Bacteria;Proteobacteria;Alphaproteobacteria;Rhizobiales;Bartonellaceae;Bartonella	NZ_CP020742
Bartonella henselae str. Houston-1	38323	Bacteria	Alphaproteobacteria	Bacteria;Proteobacteria;Alphaproteobacteria;Rhizobiales;Bartonellaceae;Bartonella	NC_005956
Bacillus horikoshii	79883	Bacteria	Bacilli	Bacteria;Firmicutes;Bacilli;Bacillales;Bacillaceae;Bacillus	NZ_CP020880,NZ_CP020881
Bacillus intestinalis	1963032	Bacteria	Bacilli	Bacteria;Firmicutes;Bacilli;Bacillales;Bacillaceae;Bacillus	NZ_CP011051
Bacillus infantis NRRL B-14911	324767	Bacteria	Bacilli	Bacteria;Firmicutes;Bacilli;Bacillales;Bacillaceae;Bacillus	NC_022524
Bacteroides intestinalis	329854	Bacteria	Bacteroidetes	Bacteria;Bacteroidetes;Bacteroidia;Bacteroidales;Bacteroidaceae;Bacteroides	NZ_CP041379
Bacillus subtilis subsp. inaquosorum	483913	Bacteria	Bacilli	Bacteria;Firmicutes;Bacilli;Bacillales;Bacillaceae;Bacillus	NZ_CP013984
Bacillus subtilis subsp. inaquosorum	483913	Bacteria	Bacilli	Bacteria;Firmicutes;Bacilli;Bacillales;Bacillaceae;Bacillus	NZ_CP029465
Bartonella kosoyi	2133959	Bacteria	Alphaproteobacteria	Bacteria;Proteobacteria;Alphaproteobacteria;Rhizobiales;Bartonellaceae;Bartonella	NZ_CP031843,NZ_CP042964
Bartonella krasnovii	2267275	Bacteria	Alphaproteobacteria	Bacteria;Proteobacteria;Alphaproteobacteria;Rhizobiales;Bartonellaceae;Bartonella	NZ_CP031844,NZ_CP042965
Bacillus lehensis G1	300825	Bacteria	Bacilli	Bacteria;Firmicutes;Bacilli;Bacillales;Bacillaceae;Alkalihalobacillus	NZ_CP003923
Bacillus licheniformis	1402	Bacteria	Bacilli	Bacteria;Firmicutes;Bacilli;Bacillales;Bacillaceae;Bacillus	NZ_CP014781
Bacillus licheniformis	1402	Bacteria	Bacilli	Bacteria;Firmicutes;Bacilli;Bacillales;Bacillaceae;Bacillus	NZ_CP017247
Bacillus licheniformis	1402	Bacteria	Bacilli	Bacteria;Firmicutes;Bacilli;Bacillales;Bacillaceae;Bacillus	NZ_CP014795
Bacillus licheniformis	1402	Bacteria	Bacilli	Bacteria;Firmicutes;Bacilli;Bacillales;Bacillaceae;Bacillus	NZ_CP014842,NZ_CP014843
Bacillus licheniformis	1402	Bacteria	Bacilli	Bacteria;Firmicutes;Bacilli;Bacillales;Bacillaceae;Bacillus	NZ_CP014793
Bacillus licheniformis	1402	Bacteria	Bacilli	Bacteria;Firmicutes;Bacilli;Bacillales;Bacillaceae;Bacillus	NZ_CP014794
Bacillus licheniformis	1402	Bacteria	Bacilli	Bacteria;Firmicutes;Bacilli;Bacillales;Bacillaceae;Bacillus	NZ_CP021669,NZ_CP021670,NZ_CP021671
Bacillus licheniformis	1402	Bacteria	Bacilli	Bacteria;Firmicutes;Bacilli;Bacillales;Bacillaceae;Bacillus	NZ_CP021677,NZ_CP021678,NZ_CP021679
Bacillus licheniformis	1402	Bacteria	Bacilli	Bacteria;Firmicutes;Bacilli;Bacillales;Bacillaceae;Bacillus	NZ_CP022477
Bacillus licheniformis	1402	Bacteria	Bacilli	Bacteria;Firmicutes;Bacilli;Bacillales;Bacillaceae;Bacillus	NZ_CP023729
Bacillus licheniformis	1402	Bacteria	Bacilli	Bacteria;Firmicutes;Bacilli;Bacillales;Bacillaceae;Bacillus	NZ_CP026673
Bacillus licheniformis	1402	Bacteria	Bacilli	Bacteria;Firmicutes;Bacilli;Bacillales;Bacillaceae;Bacillus	NZ_CP021970
Bacillus licheniformis	1402	Bacteria	Bacilli	Bacteria;Firmicutes;Bacilli;Bacillales;Bacillaceae;Bacillus	NZ_CP031126
Bacillus licheniformis	1402	Bacteria	Bacilli	Bacteria;Firmicutes;Bacilli;Bacillales;Bacillaceae;Bacillus	NZ_CP027789,NZ_CP027790,NZ_CP027791
Bacillus licheniformis	1402	Bacteria	Bacilli	Bacteria;Firmicutes;Bacilli;Bacillales;Bacillaceae;Bacillus	NZ_CP032538,NZ_CP032539
Bacillus licheniformis	1402	Bacteria	Bacilli	Bacteria;Firmicutes;Bacilli;Bacillales;Bacillaceae;Bacillus	NZ_CP025226
Bacillus licheniformis	1402	Bacteria	Bacilli	Bacteria;Firmicutes;Bacilli;Bacillales;Bacillaceae;Bacillus	NZ_CP035188,NZ_CP035189,NZ_CP035190
Bacillus licheniformis	1402	Bacteria	Bacilli	Bacteria;Firmicutes;Bacilli;Bacillales;Bacillaceae;Bacillus	NZ_CP035228,NZ_CP035229
Bacillus licheniformis	1402	Bacteria	Bacilli	Bacteria;Firmicutes;Bacilli;Bacillales;Bacillaceae;Bacillus	NZ_CP035404
Bacillus licheniformis	1402	Bacteria	Bacilli	Bacteria;Firmicutes;Bacilli;Bacillales;Bacillaceae;Bacillus	NZ_CP035405
Bacillus licheniformis	1402	Bacteria	Bacilli	Bacteria;Firmicutes;Bacilli;Bacillales;Bacillaceae;Bacillus	NZ_CP038186
Bacillus licheniformis	1402	Bacteria	Bacilli	Bacteria;Firmicutes;Bacilli;Bacillales;Bacillaceae;Bacillus	NZ_CP034569
Bacillus licheniformis	1402	Bacteria	Bacilli	Bacteria;Firmicutes;Bacilli;Bacillales;Bacillaceae;Bacillus	NZ_CP041154
Bacillus licheniformis	1402	Bacteria	Bacilli	Bacteria;Firmicutes;Bacilli;Bacillales;Bacillaceae;Bacillus	NZ_CP033218
Bacillus licheniformis	1402	Bacteria	Bacilli	Bacteria;Firmicutes;Bacilli;Bacillales;Bacillaceae;Bacillus	NZ_CP042252
Bacillus licheniformis	1402	Bacteria	Bacilli	Bacteria;Firmicutes;Bacilli;Bacillales;Bacillaceae;Bacillus	NZ_CP045814,NZ_CP045815
Bacillus licheniformis	1402	Bacteria	Bacilli	Bacteria;Firmicutes;Bacilli;Bacillales;Bacillaceae;Bacillus	NZ_CP065029
Bacillus licheniformis	1402	Bacteria	Bacilli	Bacteria;Firmicutes;Bacilli;Bacillales;Bacillaceae;Bacillus	NZ_CP065647,NZ_CP065648,NZ_CP065645,NZ_CP065644,NZ_CP065646
Bacillus licheniformis	1402	Bacteria	Bacilli	Bacteria;Firmicutes;Bacilli;Bacillales;Bacillaceae;Bacillus	NZ_CP065943,NZ_CP065945,NZ_CP065944
Bacillus licheniformis	1402	Bacteria	Bacilli	Bacteria;Firmicutes;Bacilli;Bacillales;Bacillaceae;Bacillus	NZ_LR698983
Bacillus licheniformis DSM 13 = ATCC 14580	1402	Bacteria	Bacilli	Bacteria;Firmicutes;Bacilli;Bacillales;Bacillaceae;Bacillus	NC_006322
Bacillus licheniformis DSM 13 = ATCC 14580	1402	Bacteria	Bacilli	Bacteria;Firmicutes;Bacilli;Bacillales;Bacillaceae;Bacillus	NC_006270
Bacillus luti	2026191	Bacteria	Bacilli	Bacteria;Firmicutes;Bacilli;Bacillales;Bacillaceae;Bacillus;Bacillus cereus group	NZ_CP040336,NZ_CP040339,NZ_CP040337,NZ_CP040338
Bacillus marisflavi	189381	Bacteria	Bacilli	Bacteria;Firmicutes;Bacilli;Bacillales;Bacillaceae;Bacillus	NZ_CP033051
Bacillus marisflavi	189381	Bacteria	Bacilli	Bacteria;Firmicutes;Bacilli;Bacillales;Bacillaceae;Bacillus	NZ_CP047095,NZ_CP047096
Bacillus megaterium QM B1551	1404	Bacteria	Bacilli	Bacteria;Firmicutes;Bacilli;Bacillales;Bacillaceae;Priestia	NC_014019,NC_014023,NC_014031,NC_014025,NC_004604,NC_010010,NC_010009,NC_010008
Bacillus megaterium DSM 319	1404	Bacteria	Bacilli	Bacteria;Firmicutes;Bacilli;Bacillales;Bacillaceae;Priestia	NC_014103
Bacillus megaterium WSH-002	1404	Bacteria	Bacilli	Bacteria;Firmicutes;Bacilli;Bacillales;Bacillaceae;Priestia	NC_017138,NC_017139,NC_017140,NC_017141
Bacillus megaterium NCT-2	1404	Bacteria	Bacilli	Bacteria;Firmicutes;Bacilli;Bacillales;Bacillaceae;Bacillus	NZ_CP032527,NZ_CP032528,NZ_CP032530,NZ_CP032531,NZ_CP032532,NZ_CP032533,NZ_CP032534,NZ_CP032535,NZ_CP032536,NZ_CP032537,NZ_CP032529
Bacillus megaterium NBRC 15308 = ATCC 14581	1404	Bacteria	Bacilli	Bacteria;Firmicutes;Bacilli;Bacillales;Bacillaceae;Priestia	NZ_CP009920,NZ_CP009921,NZ_CP009919,NZ_CP009915,NZ_CP009918,NZ_CP009916,NZ_CP009917
Bacillus megaterium NBRC 15308 = ATCC 14581	1404	Bacteria	Bacilli	Bacteria;Firmicutes;Bacilli;Bacillales;Bacillaceae;Bacillus	NZ_CP035094,NZ_CP035095,NZ_CP035096,NZ_CP035097,NZ_CP035098,NZ_CP035099,NZ_CP035100
Bacillus megaterium Q3	1404	Bacteria	Bacilli	Bacteria;Firmicutes;Bacilli;Bacillales;Bacillaceae;Priestia	NZ_CP010586,NZ_CP010587
Bacillus methanolicus MGA3	1471	Bacteria	Bacilli	Bacteria;Firmicutes;Bacilli;Bacillales;Bacillaceae;Bacillus	NZ_CP007739,NZ_CP007740,NZ_CP007741
Bacillus mobilis	2026190	Bacteria	Bacilli	Bacteria;Firmicutes;Bacilli;Bacillales;Bacillaceae;Bacillus;Bacillus cereus group	NZ_CP031443
Bacillus mojavensis	72360	Bacteria	Bacilli	Bacteria;Firmicutes;Bacilli;Bacillales;Bacillaceae;Bacillus	NZ_CP051464
Bacillus mojavensis	72360	Bacteria	Bacilli	Bacteria;Firmicutes;Bacilli;Bacillales;Bacillaceae;Bacillus	NZ_CP063276
Bacillus mycoides	1405	Bacteria	Bacilli	Bacteria;Firmicutes;Bacilli;Bacillales;Bacillaceae;Bacillus;Bacillus cereus group	NZ_CP009746
Bacillus mycoides	1405	Bacteria	Bacilli	Bacteria;Firmicutes;Bacilli;Bacillales;Bacillaceae;Bacillus;Bacillus cereus group	NZ_CP009692,NZ_CP009691,NZ_CP009690,NZ_CP009689
Bacillus mycoides	1405	Bacteria	Bacilli	Bacteria;Firmicutes;Bacilli;Bacillales;Bacillaceae;Bacillus;Bacillus cereus group	NZ_CP020743,NZ_CP020744,NZ_CP020745,NZ_CP020746,NZ_CP020747,NZ_CP020748,NZ_CP020749,NZ_CP020750,NZ_CP020751
Bacillus mycoides	1405	Bacteria	Bacilli	Bacteria;Firmicutes;Bacilli;Bacillales;Bacillaceae;Bacillus;Bacillus cereus group	NZ_CP031071,NZ_CP031072,NZ_CP031073,NZ_CP031074,NZ_CP031075,NZ_CP031076,NZ_CP031077
Bacillus mycoides KBAB4	1405	Bacteria	Bacilli	Bacteria;Firmicutes;Bacilli;Bacillales;Bacillaceae;Bacillus;Bacillus cereus group	NC_010184,NC_010180,NC_010181,NC_010182,NC_010183
Bacillus oceanisediminis 2691	665099	Bacteria	Bacilli	Bacteria;Firmicutes;Bacilli;Bacillales;Bacillaceae;Cytobacillus	NZ_CP015506,NZ_CP015507
Bacteroides ovatus	28116	Bacteria	Bacteroidetes	Bacteria;Bacteroidetes;Bacteroidia;Bacteroidales;Bacteroidaceae;Bacteroides	NZ_CP012938
Bacteroides ovatus	28116	Bacteria	Bacteroidetes	Bacteria;Bacteroidetes;Bacteroidia;Bacteroidales;Bacteroidaceae;Bacteroides	NZ_CP041395,NZ_CP041396,NZ_CP041397,NZ_CP041398
Bacteroides ovatus	28116	Bacteria	Bacteroidetes	Bacteria;Bacteroidetes;Bacteroidia;Bacteroidales;Bacteroidaceae;Bacteroides	NZ_CP046397
Bacteroides ovatus V975	28116	Bacteria	Bacteroidetes	Bacteria;Bacteroidetes;Bacteroidia;Bacteroidales;Bacteroidaceae;Bacteroides	NZ_LT622246
Bacillus paralicheniformis ATCC 9945a	1648923	Bacteria	Bacilli	Bacteria;Firmicutes;Bacilli;Bacillales;Bacillaceae;Bacillus	NC_021362
Bacillus paralicheniformis	1648923	Bacteria	Bacilli	Bacteria;Firmicutes;Bacilli;Bacillales;Bacillaceae;Bacillus	NZ_CP010524
Bacillus paralicheniformis	1648923	Bacteria	Bacilli	Bacteria;Firmicutes;Bacilli;Bacillales;Bacillaceae;Bacillus	NZ_CP020352
Bacillus paralicheniformis	1648923	Bacteria	Bacilli	Bacteria;Firmicutes;Bacilli;Bacillales;Bacillaceae;Bacillus	NZ_CP023168
Bacillus paralicheniformis	1648923	Bacteria	Bacilli	Bacteria;Firmicutes;Bacilli;Bacillales;Bacillaceae;Bacillus	NZ_CP023665
Bacillus paralicheniformis	1648923	Bacteria	Bacilli	Bacteria;Firmicutes;Bacilli;Bacillales;Bacillaceae;Bacillus	NZ_CP023666
Bacillus paralicheniformis	1648923	Bacteria	Bacilli	Bacteria;Firmicutes;Bacilli;Bacillales;Bacillaceae;Bacillus	NZ_CP033389
Bacillus paralicheniformis	1648923	Bacteria	Bacilli	Bacteria;Firmicutes;Bacilli;Bacillales;Bacillaceae;Bacillus	NZ_CP043501,NZ_CP043502,NZ_CP043503
Bacillus paralicheniformis	1648923	Bacteria	Bacilli	Bacteria;Firmicutes;Bacilli;Bacillales;Bacillaceae;Bacillus	NZ_CP033198
Bacillus paralicheniformis	1648923	Bacteria	Bacilli	Bacteria;Firmicutes;Bacilli;Bacillales;Bacillaceae;Bacillus	NZ_LR134165
Bacillus paranthracis	2026186	Bacteria	Bacilli	Bacteria;Firmicutes;Bacilli;Bacillales;Bacillaceae;Bacillus;Bacillus cereus group	NZ_CP040515
Bacillus paranthracis	2026186	Bacteria	Bacilli	Bacteria;Firmicutes;Bacilli;Bacillales;Bacillaceae;Bacillus;Bacillus cereus group	NZ_CP045777,NZ_CP045776,NZ_CP045775,NZ_CP045774,NZ_CP045773,NZ_CP045772
Bacillus paranthracis	2026186	Bacteria	Bacilli	Bacteria;Firmicutes;Bacilli;Bacillales;Bacillaceae;Bacillus;Bacillus cereus group	NZ_CP047085,NZ_CP047086,NZ_CP047087,NZ_CP047088
Bacillus paranthracis	2026186	Bacteria	Bacilli	Bacteria;Firmicutes;Bacilli;Bacillales;Bacillaceae;Bacillus;Bacillus cereus group	NZ_CP048687
Bacillus paranthracis	2026186	Bacteria	Bacilli	Bacteria;Firmicutes;Bacilli;Bacillales;Bacillaceae;Bacillus;Bacillus cereus group	NZ_CP065149
Basilea psittacipulmonis DSM 24701	1472345	Bacteria	Betaproteobacteria	Bacteria;Proteobacteria;Betaproteobacteria;Burkholderiales;Alcaligenaceae;Basilea	NZ_CP009238
Bacillus pseudomycoides	64104	Bacteria	Bacilli	Bacteria;Firmicutes;Bacilli;Bacillales;Bacillaceae;Bacillus;Bacillus cereus group	NZ_CP007626,NZ_CP007625,NZ_CP007624,NZ_CP007623,NZ_CP007622,NZ_CP007621
Bacillus pseudomycoides	64104	Bacteria	Bacilli	Bacteria;Firmicutes;Bacilli;Bacillales;Bacillaceae;Bacillus;Bacillus cereus group	NZ_CP009651,NZ_CP009650,NZ_CP009649,NZ_CP009648,NZ_CP009647,NZ_CP009645,NZ_CP009646
Bacillus pseudofirmus OF4	79885	Bacteria	Bacilli	Bacteria;Firmicutes;Bacilli;Bacillales;Bacillaceae;Alkalihalobacillus	NC_013791,NC_013792,NC_013793
Bacillus pumilus	1408	Bacteria	Bacilli	Bacteria;Firmicutes;Bacilli;Bacillales;Bacillaceae;Bacillus	NZ_CP007436
Bacillus pumilus	1408	Bacteria	Bacilli	Bacteria;Firmicutes;Bacilli;Bacillales;Bacillaceae;Bacillus	NZ_AP014928
Bacillus pumilus	1408	Bacteria	Bacilli	Bacteria;Firmicutes;Bacilli;Bacillales;Bacillaceae;Bacillus	NZ_CP010997
Bacillus pumilus	1408	Bacteria	Bacilli	Bacteria;Firmicutes;Bacilli;Bacillales;Bacillaceae;Bacillus	NZ_CP011007,NZ_CP011023
Bacillus pumilus	1408	Bacteria	Bacilli	Bacteria;Firmicutes;Bacilli;Bacillales;Bacillaceae;Bacillus	NZ_CP016784,NZ_CP016785
Bacillus pumilus	1408	Bacteria	Bacilli	Bacteria;Firmicutes;Bacilli;Bacillales;Bacillaceae;Bacillus	NZ_CP027116
Bacillus pumilus	1408	Bacteria	Bacilli	Bacteria;Firmicutes;Bacilli;Bacillales;Bacillaceae;Bacillus	NZ_CP027034
Bacillus pumilus	1408	Bacteria	Bacilli	Bacteria;Firmicutes;Bacilli;Bacillales;Bacillaceae;Bacillus	NZ_CP029464
Bacillus pumilus	1408	Bacteria	Bacilli	Bacteria;Firmicutes;Bacilli;Bacillales;Bacillaceae;Bacillus	NZ_CP058951
Bacillus pumilus	1408	Bacteria	Bacilli	Bacteria;Firmicutes;Bacilli;Bacillales;Bacillaceae;Bacillus	NZ_CP060799,NZ_CP060800
Bacillus pumilus	1408	Bacteria	Bacilli	Bacteria;Firmicutes;Bacilli;Bacillales;Bacillaceae;Bacillus	NZ_LT906438
Bacillus pumilus SAFR-032	1408	Bacteria	Bacilli	Bacteria;Firmicutes;Bacilli;Bacillales;Bacillaceae;Bacillus	NC_009848
Bartonella quintana	803	Bacteria	Alphaproteobacteria	Bacteria;Proteobacteria;Alphaproteobacteria;Rhizobiales;Bartonellaceae;Bartonella	NZ_AP019773
Bartonella quintana	803	Bacteria	Alphaproteobacteria	Bacteria;Proteobacteria;Alphaproteobacteria;Rhizobiales;Bartonellaceae;Bartonella	NZ_LS483373
Bartonella quintana str. Toulouse	803	Bacteria	Alphaproteobacteria	Bacteria;Proteobacteria;Alphaproteobacteria;Rhizobiales;Bartonellaceae;Bartonella	NC_005955
Bartonella quintana RM-11	803	Bacteria	Alphaproteobacteria	Bacteria;Proteobacteria;Alphaproteobacteria;Rhizobiales;Bartonellaceae;Bartonella	NC_018533
Bacterioplanes sanyensis	1249553	Bacteria	Gammaproteobacteria	Bacteria;Proteobacteria;Gammaproteobacteria;Oceanospirillales;Oceanospirillaceae;Bacterioplanes	NZ_CP022530
Bacillus safensis	561879	Bacteria	Bacilli	Bacteria;Firmicutes;Bacilli;Bacillales;Bacillaceae;Bacillus	NZ_CP018197,NZ_CP018198
Bacillus safensis	561879	Bacteria	Bacilli	Bacteria;Firmicutes;Bacilli;Bacillales;Bacillaceae;Bacillus	NZ_CP015607,NZ_CP015608,NZ_CP015609
Bacillus safensis	561879	Bacteria	Bacilli	Bacteria;Firmicutes;Bacilli;Bacillales;Bacillaceae;Bacillus	NZ_CP015610
Bacillus safensis	561879	Bacteria	Bacilli	Bacteria;Firmicutes;Bacilli;Bacillales;Bacillaceae;Bacillus	NZ_CP015611
Bacillus safensis	561879	Bacteria	Bacilli	Bacteria;Firmicutes;Bacilli;Bacillales;Bacillaceae;Bacillus	NZ_CP018100
Bacillus safensis	561879	Bacteria	Bacilli	Bacteria;Firmicutes;Bacilli;Bacillales;Bacillaceae;Bacillus	NZ_CP043404
Bacillus safensis	561879	Bacteria	Bacilli	Bacteria;Firmicutes;Bacilli;Bacillales;Bacillaceae;Bacillus	NZ_CP069061
Bacillus siamensis	659243	Bacteria	Bacilli	Bacteria;Firmicutes;Bacilli;Bacillales;Bacillaceae;Bacillus;Bacillus amyloliquefaciens group	NZ_CP025001,NZ_CP025002
Bacillus siamensis	659243	Bacteria	Bacilli	Bacteria;Firmicutes;Bacilli;Bacillales;Bacillaceae;Bacillus;Bacillus amyloliquefaciens group	NZ_CP066219,NZ_CP066220,NZ_CP066221
Bacillus smithii	1479	Bacteria	Bacilli	Bacteria;Firmicutes;Bacilli;Bacillales;Bacillaceae;Bacillus	NZ_CP012024,NZ_CP012025
Bacillus sonorensis	119858	Bacteria	Bacilli	Bacteria;Firmicutes;Bacilli;Bacillales;Bacillaceae;Bacillus	NZ_CP021920
Baekduia soli	496014	Bacteria	Actinobacteria	Bacteria;Actinobacteria;Rubrobacteria;Rubrobacterales;Baekduiaceae;Baekduia	NZ_CP042430
Bacillus sp. NSP9.1	1071078	Bacteria	Bacilli	Bacteria;Firmicutes;Bacilli;Bacillales;Bacillaceae;Bacillus	NZ_CP048273
Bacillus sp. SB49	1071080	Bacteria	Bacilli	Bacteria;Firmicutes;Bacilli;Bacillales;Bacillaceae;Bacillus	NZ_CP048117
Bacillus sp. JS	1127744	Bacteria	Bacilli	Bacteria;Firmicutes;Bacilli;Bacillales;Bacillaceae;Bacillus	NC_017743
Bacillus sp. Pc3	1446792	Bacteria	Bacilli	Bacteria;Firmicutes;Bacilli;Bacillales;Bacillaceae;Bacillus	NZ_CP010406
Bacillus sp. X1(2014)	1565991	Bacteria	Bacilli	Bacteria;Firmicutes;Bacilli;Bacillales;Bacillaceae;Bacillus	NZ_CP008855
Bacillus sp. BH072	1570330	Bacteria	Bacilli	Bacteria;Firmicutes;Bacilli;Bacillales;Bacillaceae;Bacillus	NZ_CP009938
Bacillus sp. YP1	1574141	Bacteria	Bacilli	Bacteria;Firmicutes;Bacilli;Bacillales;Bacillaceae;Bacillus	NZ_CP010014,NZ_CP010015
Bacillus sp. LM 4-2	1628753	Bacteria	Bacilli	Bacteria;Firmicutes;Bacilli;Bacillales;Bacillaceae;Bacillus	NZ_CP011101
Bacillus sp. SDLI1	1774743	Bacteria	Bacilli	Bacteria;Firmicutes;Bacilli;Bacillales;Bacillaceae;Bacillus	NZ_CP013950
Bacillus sp. RZ2MS9	1806216	Bacteria	Bacilli	Bacteria;Firmicutes;Bacilli;Bacillales;Bacillaceae;Bacillus	NZ_CP049978
Bacillus sp. IHB B 7164	1827146	Bacteria	Bacilli	Bacteria;Firmicutes;Bacilli;Bacillales;Bacillaceae;Bacillus	NZ_CP015226
Bacillus sp. FJAT-14266	1837130	Bacteria	Bacilli	Bacteria;Firmicutes;Bacilli;Bacillales;Bacillaceae;Bacillus	NZ_CP017072
Bacillus sp. FDAARGOS_235	1839798	Bacteria	Bacilli	Bacteria;Firmicutes;Bacilli;Bacillales;Bacillaceae;Bacillus;Bacillus cereus group;unclassified Bacillus cereus group	NZ_CP020437,NZ_CP020434,NZ_CP020436,NZ_CP020435
Bacillus sp. H15-1	1856406	Bacteria	Bacilli	Bacteria;Firmicutes;Bacilli;Bacillales;Bacillaceae;Bacillus	NZ_CP018249
Bacillus sp. ABP14	1892404	Bacteria	Bacilli	Bacteria;Firmicutes;Bacilli;Bacillales;Bacillaceae;Bacillus;Bacillus cereus group;unclassified Bacillus cereus group	NZ_CP017016,NZ_CP017017
Bartonella sp. WD16.2	1933904	Bacteria	Alphaproteobacteria	Bacteria;Proteobacteria;Alphaproteobacteria;Rhizobiales;Bartonellaceae;Bartonella;unclassified Bartonella	NZ_CP019781
Bartonella sp. JB15	1933906	Bacteria	Alphaproteobacteria	Bacteria;Proteobacteria;Alphaproteobacteria;Rhizobiales;Bartonellaceae;Bartonella;unclassified Bartonella	NZ_CP019787
Bartonella sp. JB63	1933907	Bacteria	Alphaproteobacteria	Bacteria;Proteobacteria;Alphaproteobacteria;Rhizobiales;Bartonellaceae;Bartonella;unclassified Bartonella	NZ_CP019788
Bartonella sp. A1379B	1933910	Bacteria	Alphaproteobacteria	Bacteria;Proteobacteria;Alphaproteobacteria;Rhizobiales;Bartonellaceae;Bartonella;unclassified Bartonella	NZ_CP019780
Bartonella sp. Raccoon60	1933912	Bacteria	Alphaproteobacteria	Bacteria;Proteobacteria;Alphaproteobacteria;Rhizobiales;Bartonellaceae;Bartonella;unclassified Bartonella	NZ_CP019786
Bacillus sp. 275	1941347	Bacteria	Bacilli	Bacteria;Firmicutes;Bacilli;Bacillales;Bacillaceae;Bacillus	NZ_CP019626,NZ_CP019627
Bacillus sp. MD-5	2009331	Bacteria	Bacilli	Bacteria;Firmicutes;Bacilli;Bacillales;Bacillaceae;Bacillus	NZ_CP021911
Bacillus sp. 1s-1	2026248	Bacteria	Bacilli	Bacteria;Firmicutes;Bacilli;Bacillales;Bacillaceae;Bacillus	NZ_CP022874
Bacillus sp. Lzh-5	2049935	Bacteria	Bacilli	Bacteria;Firmicutes;Bacilli;Bacillales;Bacillaceae;Bacillus	NZ_CP024647,NZ_CP024648
Bacillus sp. Y-01	2052936	Bacteria	Bacilli	Bacteria;Firmicutes;Bacilli;Bacillales;Bacillaceae;Bacillus	NZ_CP024794
Bacillus sp. HBCD-sjtu	2053832	Bacteria	Bacilli	Bacteria;Firmicutes;Bacilli;Bacillales;Bacillaceae;Bacillus;Bacillus cereus group;unclassified Bacillus cereus group	NZ_CP025122
Bacillus sp. DU-106	2080759	Bacteria	Bacilli	Bacteria;Firmicutes;Bacilli;Bacillales;Bacillaceae;Bacillus	NZ_CP026607
Bacillus sp. ZY-1-1	2093834	Bacteria	Bacilli	Bacteria;Firmicutes;Bacilli;Bacillales;Bacillaceae;Bacillus	NZ_CP027061
Bacteroides sp. PHL 2737	2162637	Bacteria	Bacteroidetes	Bacteria;Bacteroidetes;Bacteroidia;Bacteroidales;Bacteroidaceae;Bacteroides;unclassified Bacteroides	NZ_CP040630,NZ_CP040631,NZ_CP040632,NZ_CP040633
Bacillus paralicheniformis	2200762	Bacteria	Bacilli	Bacteria;Firmicutes;Bacilli;Bacillales;Bacillaceae;Bacillus	NZ_CP068988
Bacillus sp. AR4-2	2217825	Bacteria	Bacilli	Bacteria;Firmicutes;Bacilli;Bacillales;Bacillaceae;Bacillus;Bacillus cereus group;unclassified Bacillus cereus group	NZ_CP031062,NZ_CP031063,NZ_CP031064
Bacillus sp. SH8-8	2217830	Bacteria	Bacilli	Bacteria;Firmicutes;Bacilli;Bacillales;Bacillaceae;Bacillus;Bacillus cereus group;unclassified Bacillus cereus group	NZ_CP031065,NZ_CP031066,NZ_CP031067
Bacillus sp. JAS24-2	2217832	Bacteria	Bacilli	Bacteria;Firmicutes;Bacilli;Bacillales;Bacillaceae;Bacillus;Bacillus cereus group;unclassified Bacillus cereus group	NZ_CP031068,NZ_CP031069,NZ_CP031070
Bacillus sp. DM2	2267265	Bacteria	Bacilli	Bacteria;Firmicutes;Bacilli;Bacillales;Bacillaceae;Bacillus	NZ_CP030937,NZ_CP030938
Bacillus sp. WR11	2448811	Bacteria	Bacilli	Bacteria;Firmicutes;Bacilli;Bacillales;Bacillaceae;Bacillus	NZ_CP033064
Bacillus sp. BD59S	2499213	Bacteria	Bacilli	Bacteria;Firmicutes;Bacilli;Bacillales;Bacillaceae;Bacillus	NZ_CP034686,NZ_CP034685,NZ_CP034684
Bacteroides sp. A1C1	2528203	Bacteria	Bacteroidetes	Bacteria;Bacteroidetes;Bacteroidia;Bacteroidales;Bacteroidaceae;Bacteroides;unclassified Bacteroides	NZ_CP036491
Bacillus sp. SYJ	2529386	Bacteria	Bacilli	Bacteria;Firmicutes;Bacilli;Bacillales;Bacillaceae;Bacillus	NZ_CP036356,NZ_CP036355,NZ_CP036354
Bacillus sp. DSL-17	2567941	Bacteria	Bacilli	Bacteria;Firmicutes;Bacilli;Bacillales;Bacillaceae;Bacillus	NZ_CP046266
Bacillus sp. FDAARGOS_527	2576356	Bacteria	Bacilli	Bacteria;Firmicutes;Bacilli;Bacillales;Bacillaceae;Bacillus	NZ_CP033795,NZ_CP033789,NZ_CP033790,NZ_CP033793,NZ_CP033792,NZ_CP033788,NZ_CP033796,NZ_CP033791,NZ_CP033794
Bacillus sp. KBS0812	2582827	Bacteria	Bacilli	Bacteria;Firmicutes;Bacilli;Bacillales;Bacillaceae;Bacillus	NZ_CP041757,NZ_CP041758
Bacillus sp. HNA3	2585772	Bacteria	Bacilli	Bacteria;Firmicutes;Bacilli;Bacillales;Bacillaceae;Bacillus	NZ_CP040881
Bacillus sp. THAF10	2587848	Bacteria	Bacilli	Bacteria;Firmicutes;Bacilli;Bacillales;Bacillaceae;Bacillus	NZ_CP045403
Bacillus sp. Cs-700	2589818	Bacteria	Bacilli	Bacteria;Firmicutes;Bacilli;Bacillales;Bacillaceae;Bacillus	NZ_CP041063
Bacillus sp. M4U3P1	2592382	Bacteria	Bacilli	Bacteria;Firmicutes;Bacilli;Bacillales;Bacillaceae;Bacillus	NZ_CP041372,NZ_CP041370,NZ_CP041371
Bacillus sp. BS98	2608254	Bacteria	Bacilli	Bacteria;Firmicutes;Bacilli;Bacillales;Bacillaceae;Bacillus	NZ_CP043830,NZ_CP043832,NZ_CP043831,NZ_CP043834,NZ_CP043833
Bacteroides sp. HF-5141	2650158	Bacteria	Bacteroidetes	Bacteria;Bacteroidetes;Bacteroidia;Bacteroidales;Bacteroidaceae;Bacteroides;unclassified Bacteroides	NZ_CP059973
Bacillus sp. A260	2660750	Bacteria	Bacilli	Bacteria;Firmicutes;Bacilli;Bacillales;Bacillaceae;Bacillus	NZ_CP046398,NZ_CP046399
Bacillus sp. AM1(2019)	2665175	Bacteria	Bacilli	Bacteria;Firmicutes;Bacilli;Bacillales;Bacillaceae;Bacillus	NZ_CP047644
Bacillus sp. N3536	2666127	Bacteria	Bacilli	Bacteria;Firmicutes;Bacilli;Bacillales;Bacillaceae;Bacillus	NZ_CP046057
Bacillus sp. N1-1	2682541	Bacteria	Bacilli	Bacteria;Firmicutes;Bacilli;Bacillales;Bacillaceae;Bacillus	NZ_CP046564
Bacillus sp. ms-22	2683680	Bacteria	Bacilli	Bacteria;Firmicutes;Bacilli;Bacillales;Bacillaceae;Bacillus	NZ_CP046653
Bacillus sp. LUNF1	2709781	Bacteria	Bacilli	Bacteria;Firmicutes;Bacilli;Bacillales;Bacillaceae;Bacillus	NZ_CP048876
Bacillus sp. KH172YL63	2709784	Bacteria	Bacilli	Bacteria;Firmicutes;Bacilli;Bacillales;Bacillaceae;Bacillus	NZ_AP022842
Bacteroides sp. CBA7301	2715212	Bacteria	Bacteroidetes	Bacteria;Bacteroidetes;Bacteroidia;Bacteroidales;Bacteroidaceae;Bacteroides;unclassified Bacteroides	NZ_CP050831
Bacillus sp. CS13	2728853	Bacteria	Bacilli	Bacteria;Firmicutes;Bacilli;Bacillales;Bacillaceae;Bacillus	NZ_CP052135
Bacteroides sp. CACC 737	2755405	Bacteria	Bacteroidetes	Bacteria;Bacteroidetes;Bacteroidia;Bacteroidales;Bacteroidaceae;Bacteroides;unclassified Bacteroides	NZ_CP059408,NZ_CP059409,NZ_CP059406,NZ_CP059411,NZ_CP059410,NZ_CP059407,NZ_CP059412
Bartonella sp. HY038	2759660	Bacteria	Alphaproteobacteria	Bacteria;Proteobacteria;Alphaproteobacteria;Rhizobiales;Bartonellaceae;Bartonella;unclassified Bartonella	NZ_CP059725,NZ_CP059726,NZ_CP059727,NZ_CP059728
Bacillus sp. PAMC26568	2760090	Bacteria	Bacilli	Bacteria;Firmicutes;Bacilli;Bacillales;Bacillaceae;Bacillus	NZ_CP060137
Bacillus sp. PAMC22265	2762326	Bacteria	Bacilli	Bacteria;Firmicutes;Bacilli;Bacillales;Bacillaceae;Bacillus	NZ_CP060290
Bacillus sp. PAMC28571	2762327	Bacteria	Bacilli	Bacteria;Firmicutes;Bacilli;Bacillales;Bacillaceae;Bacillus	NZ_CP060191
Bacillus sp. PAMC28748	2762328	Bacteria	Bacilli	Bacteria;Firmicutes;Bacilli;Bacillales;Bacillaceae;Bacillus	NZ_CP060192
Bacillus sp. PAMC26543	2762329	Bacteria	Bacilli	Bacteria;Firmicutes;Bacilli;Bacillales;Bacillaceae;Bacillus	NZ_CP060193
Bacteroides fragilis	2778071	Bacteria	Bacteroidetes	Bacteria;Bacteroidetes;Bacteroidia;Bacteroidales;Bacteroidaceae;Bacteroides	NZ_CP069563,NZ_CP069564
Bacillus sp. HD4P25	2779776	Bacteria	Bacilli	Bacteria;Firmicutes;Bacilli;Bacillales;Bacillaceae;Bacillus	NZ_CP063163
Bacteroides sp. HF-162	2785531	Bacteria	Bacteroidetes	Bacteria;Bacteroidetes;Bacteroidia;Bacteroidales;Bacteroidaceae;Bacteroides;unclassified Bacteroides	NZ_CP064937
Bacillus sp. V3	2795526	Bacteria	Bacilli	Bacteria;Firmicutes;Bacilli;Bacillales;Bacillaceae;Bacillus	NZ_CP065544
Bacillus sp. TK-2	2801342	Bacteria	Bacilli	Bacteria;Firmicutes;Bacilli;Bacillales;Bacillaceae;Bacillus	NZ_CP067375
Bacillus sp. LJBS06	2809036	Bacteria	Bacilli	Bacteria;Firmicutes;Bacilli;Bacillales;Bacillaceae;Bacillus	NZ_CP070483,NZ_CP070484
Bacillus sp. PDNC022	2812759	Bacteria	Bacilli	Bacteria;Firmicutes;Bacilli;Bacillales;Bacillaceae;Bacillus	NZ_CP070345
Bacillus sp. Y1	352858	Bacteria	Bacilli	Bacteria;Firmicutes;Bacilli;Bacillales;Bacillaceae;Bacillus	NZ_CP030028
Bacillus sp. S3	486398	Bacteria	Bacilli	Bacteria;Firmicutes;Bacilli;Bacillales;Bacillaceae;Bacillus	NZ_CP039727,NZ_CP039728
Bartonella sp. 1-1C	515256	Bacteria	Alphaproteobacteria	Bacteria;Proteobacteria;Alphaproteobacteria;Rhizobiales;Bartonellaceae;Bartonella;unclassified Bartonella	NZ_CP019489
Bacillus sp. SJ-10	563169	Bacteria	Bacilli	Bacteria;Firmicutes;Bacilli;Bacillales;Bacillaceae;Bacillus	NZ_CP025258
Bacillus sp. 1NLA3E	666686	Bacteria	Bacilli	Bacteria;Firmicutes;Bacilli;Bacillales;Bacillaceae;Bacillus	NC_021171
Bacillus sp. WP8	756828	Bacteria	Bacilli	Bacteria;Firmicutes;Bacilli;Bacillales;Bacillaceae;Bacillus	NZ_CP010075
Bacillus sp. OxB-1	98228	Bacteria	Bacilli	Bacteria;Firmicutes;Bacilli;Bacillales;Bacillaceae;Bacillus	NZ_AP013294
Bacteriovorax stolpii	960	Bacteria	Proteobacteria	Bacteria;Proteobacteria;Oligoflexia;Bacteriovoracales;Bacteriovoracaceae;Bacteriovorax	NZ_CP025704
Bacteriovorax stolpii	960	Bacteria	Proteobacteria	Bacteria;Proteobacteria;Oligoflexia;Bacteriovoracales;Bacteriovoracaceae;Bacteriovorax	NZ_CP030035
Bacillus subtilis	1423	Bacteria	Bacilli	Bacteria;Firmicutes;Bacilli;Bacillales;Bacillaceae;Bacillus	NZ_CP009748
Bacillus subtilis	1423	Bacteria	Bacilli	Bacteria;Firmicutes;Bacilli;Bacillales;Bacillaceae;Bacillus	NZ_CP009749
Bacillus subtilis	1423	Bacteria	Bacilli	Bacteria;Firmicutes;Bacilli;Bacillales;Bacillaceae;Bacillus	NZ_CP009611
Bacillus subtilis	1423	Bacteria	Bacilli	Bacteria;Firmicutes;Bacilli;Bacillales;Bacillaceae;Bacillus	NZ_CP009796
Bacillus subtilis	1423	Bacteria	Bacilli	Bacteria;Firmicutes;Bacilli;Bacillales;Bacillaceae;Bacillus	NZ_CP010053
Bacillus subtilis	1423	Bacteria	Bacilli	Bacteria;Firmicutes;Bacilli;Bacillales;Bacillaceae;Bacillus	NZ_LN680001
Bacillus subtilis	1423	Bacteria	Bacilli	Bacteria;Firmicutes;Bacilli;Bacillales;Bacillaceae;Bacillus	NZ_LN649259
Bacillus subtilis	1423	Bacteria	Bacilli	Bacteria;Firmicutes;Bacilli;Bacillales;Bacillaceae;Bacillus	NZ_CP011534
Bacillus subtilis	1423	Bacteria	Bacilli	Bacteria;Firmicutes;Bacilli;Bacillales;Bacillaceae;Bacillus	NZ_CP011882
Bacillus subtilis	1423	Bacteria	Bacilli	Bacteria;Firmicutes;Bacilli;Bacillales;Bacillaceae;Bacillus	NZ_CP015004
Bacillus subtilis	1423	Bacteria	Bacilli	Bacteria;Firmicutes;Bacilli;Bacillales;Bacillaceae;Bacillus	NZ_CP016894
Bacillus subtilis	1423	Bacteria	Bacilli	Bacteria;Firmicutes;Bacilli;Bacillales;Bacillaceae;Bacillus	NZ_CP017112
Bacillus subtilis	1423	Bacteria	Bacilli	Bacteria;Firmicutes;Bacilli;Bacillales;Bacillaceae;Bacillus	NZ_CP017314
Bacillus subtilis	1423	Bacteria	Bacilli	Bacteria;Firmicutes;Bacilli;Bacillales;Bacillaceae;Bacillus	NZ_CP015222,NZ_CP015223
Bacillus subtilis	1423	Bacteria	Bacilli	Bacteria;Firmicutes;Bacilli;Bacillales;Bacillaceae;Bacillus	NZ_CP017676
Bacillus subtilis	1423	Bacteria	Bacilli	Bacteria;Firmicutes;Bacilli;Bacillales;Bacillaceae;Bacillus	NZ_CP018295
Bacillus subtilis	1423	Bacteria	Bacilli	Bacteria;Firmicutes;Bacilli;Bacillales;Bacillaceae;Bacillus	NZ_CP018173
Bacillus subtilis	1423	Bacteria	Bacilli	Bacteria;Firmicutes;Bacilli;Bacillales;Bacillaceae;Bacillus	NZ_CP018184,NZ_CP018185
Bacillus subtilis	1423	Bacteria	Bacilli	Bacteria;Firmicutes;Bacilli;Bacillales;Bacillaceae;Bacillus	NZ_CP017763,NZ_CP017764,NZ_CP017765
Bacillus subtilis	1423	Bacteria	Bacilli	Bacteria;Firmicutes;Bacilli;Bacillales;Bacillaceae;Bacillus	NZ_CP020102,NZ_CP020103
Bacillus subtilis	1423	Bacteria	Bacilli	Bacteria;Firmicutes;Bacilli;Bacillales;Bacillaceae;Bacillus	NZ_CP020367
Bacillus subtilis	1423	Bacteria	Bacilli	Bacteria;Firmicutes;Bacilli;Bacillales;Bacillaceae;Bacillus	NZ_CP020722
Bacillus subtilis	1423	Bacteria	Bacilli	Bacteria;Firmicutes;Bacilli;Bacillales;Bacillaceae;Bacillus	NZ_CP021169
Bacillus subtilis	1423	Bacteria	Bacilli	Bacteria;Firmicutes;Bacilli;Bacillales;Bacillaceae;Bacillus	NZ_CP016767
Bacillus subtilis	1423	Bacteria	Bacilli	Bacteria;Firmicutes;Bacilli;Bacillales;Bacillaceae;Bacillus	NZ_CP021903
Bacillus subtilis	1423	Bacteria	Bacilli	Bacteria;Firmicutes;Bacilli;Bacillales;Bacillaceae;Bacillus	NZ_CP022287,NZ_CP022288,NZ_CP022289
Bacillus subtilis	1423	Bacteria	Bacilli	Bacteria;Firmicutes;Bacilli;Bacillales;Bacillaceae;Bacillus	NZ_CP022890
Bacillus subtilis	1423	Bacteria	Bacilli	Bacteria;Firmicutes;Bacilli;Bacillales;Bacillaceae;Bacillus	NZ_CP022891
Bacillus subtilis	1423	Bacteria	Bacilli	Bacteria;Firmicutes;Bacilli;Bacillales;Bacillaceae;Bacillus	NZ_CP023257
Bacillus subtilis	1423	Bacteria	Bacilli	Bacteria;Firmicutes;Bacilli;Bacillales;Bacillaceae;Bacillus	NZ_CP025941,NZ_CP025942
Bacillus subtilis	1423	Bacteria	Bacilli	Bacteria;Firmicutes;Bacilli;Bacillales;Bacillaceae;Bacillus	NZ_CP020023,NZ_CP020024
Bacillus subtilis	1423	Bacteria	Bacilli	Bacteria;Firmicutes;Bacilli;Bacillales;Bacillaceae;Bacillus	NZ_CP029461
Bacillus subtilis	1423	Bacteria	Bacilli	Bacteria;Firmicutes;Bacilli;Bacillales;Bacillaceae;Bacillus	NZ_CP020915
Bacillus subtilis	1423	Bacteria	Bacilli	Bacteria;Firmicutes;Bacilli;Bacillales;Bacillaceae;Bacillus	NZ_CP032310
Bacillus subtilis	1423	Bacteria	Bacilli	Bacteria;Firmicutes;Bacilli;Bacillales;Bacillaceae;Bacillus	NZ_CP032315
Bacillus subtilis	1423	Bacteria	Bacilli	Bacteria;Firmicutes;Bacilli;Bacillales;Bacillaceae;Bacillus	NZ_CP035161
Bacillus subtilis	1423	Bacteria	Bacilli	Bacteria;Firmicutes;Bacilli;Bacillales;Bacillaceae;Bacillus	NZ_CP035162
Bacillus subtilis	1423	Bacteria	Bacilli	Bacteria;Firmicutes;Bacilli;Bacillales;Bacillaceae;Bacillus	NZ_CP035163
Bacillus subtilis	1423	Bacteria	Bacilli	Bacteria;Firmicutes;Bacilli;Bacillales;Bacillaceae;Bacillus	NZ_CP035164
Bacillus subtilis	1423	Bacteria	Bacilli	Bacteria;Firmicutes;Bacilli;Bacillales;Bacillaceae;Bacillus	NZ_CP035165
Bacillus subtilis	1423	Bacteria	Bacilli	Bacteria;Firmicutes;Bacilli;Bacillales;Bacillaceae;Bacillus	NZ_CP035166
Bacillus subtilis	1423	Bacteria	Bacilli	Bacteria;Firmicutes;Bacilli;Bacillales;Bacillaceae;Bacillus	NZ_CP035167
Bacillus subtilis	1423	Bacteria	Bacilli	Bacteria;Firmicutes;Bacilli;Bacillales;Bacillaceae;Bacillus	NZ_CP035191,NZ_CP035192
Bacillus subtilis	1423	Bacteria	Bacilli	Bacteria;Firmicutes;Bacilli;Bacillales;Bacillaceae;Bacillus	NZ_CP026010
Bacillus subtilis	1423	Bacteria	Bacilli	Bacteria;Firmicutes;Bacilli;Bacillales;Bacillaceae;Bacillus	NZ_CP035226,NZ_CP035227
Bacillus subtilis	1423	Bacteria	Bacilli	Bacteria;Firmicutes;Bacilli;Bacillales;Bacillaceae;Bacillus	NZ_CP035230
Bacillus subtilis	1423	Bacteria	Bacilli	Bacteria;Firmicutes;Bacilli;Bacillales;Bacillaceae;Bacillus	NZ_CP035231
Bacillus subtilis	1423	Bacteria	Bacilli	Bacteria;Firmicutes;Bacilli;Bacillales;Bacillaceae;Bacillus	NZ_CP035391,NZ_CP035392
Bacillus subtilis	1423	Bacteria	Bacilli	Bacteria;Firmicutes;Bacilli;Bacillales;Bacillaceae;Bacillus	NZ_CP035390
Bacillus subtilis	1423	Bacteria	Bacilli	Bacteria;Firmicutes;Bacilli;Bacillales;Bacillaceae;Bacillus	NZ_CP035394
Bacillus subtilis	1423	Bacteria	Bacilli	Bacteria;Firmicutes;Bacilli;Bacillales;Bacillaceae;Bacillus	NZ_CP035402
Bacillus subtilis	1423	Bacteria	Bacilli	Bacteria;Firmicutes;Bacilli;Bacillales;Bacillaceae;Bacillus	NZ_CP035395,NZ_CP035396
Bacillus subtilis	1423	Bacteria	Bacilli	Bacteria;Firmicutes;Bacilli;Bacillales;Bacillaceae;Bacillus	NZ_CP035403
Bacillus subtilis	1423	Bacteria	Bacilli	Bacteria;Firmicutes;Bacilli;Bacillales;Bacillaceae;Bacillus	NZ_CP035397,NZ_CP035398
Bacillus subtilis	1423	Bacteria	Bacilli	Bacteria;Firmicutes;Bacilli;Bacillales;Bacillaceae;Bacillus	NZ_CP035401
Bacillus subtilis	1423	Bacteria	Bacilli	Bacteria;Firmicutes;Bacilli;Bacillales;Bacillaceae;Bacillus	NZ_CP035400
Bacillus subtilis	1423	Bacteria	Bacilli	Bacteria;Firmicutes;Bacilli;Bacillales;Bacillaceae;Bacillus	NZ_CP035406,NZ_CP035408,NZ_CP035407,NZ_CP035409
Bacillus subtilis	1423	Bacteria	Bacilli	Bacteria;Firmicutes;Bacilli;Bacillales;Bacillaceae;Bacillus	NZ_CP035413
Bacillus subtilis	1423	Bacteria	Bacilli	Bacteria;Firmicutes;Bacilli;Bacillales;Bacillaceae;Bacillus	NZ_CP035411,NZ_CP035412
Bacillus subtilis	1423	Bacteria	Bacilli	Bacteria;Firmicutes;Bacilli;Bacillales;Bacillaceae;Bacillus	NZ_CP035414
Bacillus subtilis	1423	Bacteria	Bacilli	Bacteria;Firmicutes;Bacilli;Bacillales;Bacillaceae;Bacillus	NZ_CP033205
Bacillus subtilis	1423	Bacteria	Bacilli	Bacteria;Firmicutes;Bacilli;Bacillales;Bacillaceae;Bacillus	NZ_CP039935
Bacillus subtilis	1423	Bacteria	Bacilli	Bacteria;Firmicutes;Bacilli;Bacillales;Bacillaceae;Bacillus	NZ_CP040528
Bacillus subtilis	1423	Bacteria	Bacilli	Bacteria;Firmicutes;Bacilli;Bacillales;Bacillaceae;Bacillus	NZ_CP021123
Bacillus subtilis	1423	Bacteria	Bacilli	Bacteria;Firmicutes;Bacilli;Bacillales;Bacillaceae;Bacillus	NZ_CP041015
Bacillus subtilis	1423	Bacteria	Bacilli	Bacteria;Firmicutes;Bacilli;Bacillales;Bacillaceae;Bacillus	NZ_CP044498
Bacillus subtilis	1423	Bacteria	Bacilli	Bacteria;Firmicutes;Bacilli;Bacillales;Bacillaceae;Bacillus	NZ_CP045425,NZ_CP045426
Bacillus subtilis	1423	Bacteria	Bacilli	Bacteria;Firmicutes;Bacilli;Bacillales;Bacillaceae;Bacillus	NZ_CP031783
Bacillus subtilis	1423	Bacteria	Bacilli	Bacteria;Firmicutes;Bacilli;Bacillales;Bacillaceae;Bacillus	NZ_CP031784
Bacillus subtilis	1423	Bacteria	Bacilli	Bacteria;Firmicutes;Bacilli;Bacillales;Bacillaceae;Bacillus	NZ_CP045819
Bacillus subtilis	1423	Bacteria	Bacilli	Bacteria;Firmicutes;Bacilli;Bacillales;Bacillaceae;Bacillus	NZ_CP045820
Bacillus subtilis	1423	Bacteria	Bacilli	Bacteria;Firmicutes;Bacilli;Bacillales;Bacillaceae;Bacillus	NZ_CP045824
Bacillus subtilis	1423	Bacteria	Bacilli	Bacteria;Firmicutes;Bacilli;Bacillales;Bacillaceae;Bacillus	NZ_CP045821,NZ_CP045822
Bacillus subtilis	1423	Bacteria	Bacilli	Bacteria;Firmicutes;Bacilli;Bacillales;Bacillaceae;Bacillus	NZ_CP045825
Bacillus subtilis	1423	Bacteria	Bacilli	Bacteria;Firmicutes;Bacilli;Bacillales;Bacillaceae;Bacillus	NZ_CP045823
Bacillus subtilis	1423	Bacteria	Bacilli	Bacteria;Firmicutes;Bacilli;Bacillales;Bacillaceae;Bacillus	NZ_CP045826
Bacillus subtilis	1423	Bacteria	Bacilli	Bacteria;Firmicutes;Bacilli;Bacillales;Bacillaceae;Bacillus	NZ_CP045816
Bacillus subtilis	1423	Bacteria	Bacilli	Bacteria;Firmicutes;Bacilli;Bacillales;Bacillaceae;Bacillus	NZ_CP045817
Bacillus subtilis	1423	Bacteria	Bacilli	Bacteria;Firmicutes;Bacilli;Bacillales;Bacillaceae;Bacillus	NZ_CP045818
Bacillus subtilis	1423	Bacteria	Bacilli	Bacteria;Firmicutes;Bacilli;Bacillales;Bacillaceae;Bacillus	NZ_CP045812,NZ_CP045813
Bacillus subtilis	1423	Bacteria	Bacilli	Bacteria;Firmicutes;Bacilli;Bacillales;Bacillaceae;Bacillus	NZ_CP045922,NZ_CP045923
Bacillus subtilis	1423	Bacteria	Bacilli	Bacteria;Firmicutes;Bacilli;Bacillales;Bacillaceae;Bacillus	NZ_CP045811
Bacillus subtilis	1423	Bacteria	Bacilli	Bacteria;Firmicutes;Bacilli;Bacillales;Bacillaceae;Bacillus	NZ_CP046448
Bacillus subtilis	1423	Bacteria	Bacilli	Bacteria;Firmicutes;Bacilli;Bacillales;Bacillaceae;Bacillus	NZ_CP047325
Bacillus subtilis	1423	Bacteria	Bacilli	Bacteria;Firmicutes;Bacilli;Bacillales;Bacillaceae;Bacillus	NZ_CP023409
Bacillus subtilis	1423	Bacteria	Bacilli	Bacteria;Firmicutes;Bacilli;Bacillales;Bacillaceae;Bacillus	NZ_CP047485
Bacillus subtilis	1423	Bacteria	Bacilli	Bacteria;Firmicutes;Bacilli;Bacillales;Bacillaceae;Bacillus	NZ_CP028201
Bacillus subtilis	1423	Bacteria	Bacilli	Bacteria;Firmicutes;Bacilli;Bacillales;Bacillaceae;Bacillus	NZ_CP028202,NZ_CP028203
Bacillus subtilis	1423	Bacteria	Bacilli	Bacteria;Firmicutes;Bacilli;Bacillales;Bacillaceae;Bacillus	NZ_CP028209
Bacillus subtilis	1423	Bacteria	Bacilli	Bacteria;Firmicutes;Bacilli;Bacillales;Bacillaceae;Bacillus	NZ_CP028212
Bacillus subtilis	1423	Bacteria	Bacilli	Bacteria;Firmicutes;Bacilli;Bacillales;Bacillaceae;Bacillus	NZ_CP028213,NZ_CP028214
Bacillus subtilis	1423	Bacteria	Bacilli	Bacteria;Firmicutes;Bacilli;Bacillales;Bacillaceae;Bacillus	NZ_CP028215,NZ_CP028216
Bacillus subtilis	1423	Bacteria	Bacilli	Bacteria;Firmicutes;Bacilli;Bacillales;Bacillaceae;Bacillus	NZ_CP028217
Bacillus subtilis	1423	Bacteria	Bacilli	Bacteria;Firmicutes;Bacilli;Bacillales;Bacillaceae;Bacillus	NZ_CP028218
Bacillus subtilis	1423	Bacteria	Bacilli	Bacteria;Firmicutes;Bacilli;Bacillales;Bacillaceae;Bacillus	NZ_CP031693
Bacillus subtilis	1423	Bacteria	Bacilli	Bacteria;Firmicutes;Bacilli;Bacillales;Bacillaceae;Bacillus	NZ_CP051462
Bacillus subtilis	1423	Bacteria	Bacilli	Bacteria;Firmicutes;Bacilli;Bacillales;Bacillaceae;Bacillus	NZ_CP054177
Bacillus subtilis	1423	Bacteria	Bacilli	Bacteria;Firmicutes;Bacilli;Bacillales;Bacillaceae;Bacillus	NZ_CP054584
Bacillus subtilis	1423	Bacteria	Bacilli	Bacteria;Firmicutes;Bacilli;Bacillales;Bacillaceae;Bacillus	NZ_CP058242
Bacillus subtilis	1423	Bacteria	Bacilli	Bacteria;Firmicutes;Bacilli;Bacillales;Bacillaceae;Bacillus	NZ_CP028812
Bacillus subtilis	1423	Bacteria	Bacilli	Bacteria;Firmicutes;Bacilli;Bacillales;Bacillaceae;Bacillus	NZ_CP049924
Bacillus subtilis	1423	Bacteria	Bacilli	Bacteria;Firmicutes;Bacilli;Bacillales;Bacillaceae;Bacillus	NZ_CP062497
Bacillus subtilis	1423	Bacteria	Bacilli	Bacteria;Firmicutes;Bacilli;Bacillales;Bacillaceae;Bacillus	NZ_CP046592
Bacillus subtilis	1423	Bacteria	Bacilli	Bacteria;Firmicutes;Bacilli;Bacillales;Bacillaceae;Bacillus	NZ_CP046591
Bacillus subtilis	1423	Bacteria	Bacilli	Bacteria;Firmicutes;Bacilli;Bacillales;Bacillaceae;Bacillus	NZ_CP064818,NZ_CP064819
Bacillus subtilis	1423	Bacteria	Bacilli	Bacteria;Firmicutes;Bacilli;Bacillales;Bacillaceae;Bacillus	NZ_CP065789
Bacillus subtilis	1423	Bacteria	Bacilli	Bacteria;Firmicutes;Bacilli;Bacillales;Bacillaceae;Bacillus	NZ_CP069789
Bacillus subtilis subsp. natto	1423	Bacteria	Bacilli	Bacteria;Firmicutes;Bacilli;Bacillales;Bacillaceae;Bacillus	NZ_CP014471,NZ_CP014473,NZ_CP014472
Bacillus subtilis subsp. subtilis	1423	Bacteria	Bacilli	Bacteria;Firmicutes;Bacilli;Bacillales;Bacillaceae;Bacillus	NZ_CP010314
Bacillus subtilis subsp. subtilis	1423	Bacteria	Bacilli	Bacteria;Firmicutes;Bacilli;Bacillales;Bacillaceae;Bacillus	NZ_CP013654
Bacillus subtilis subsp. subtilis	1423	Bacteria	Bacilli	Bacteria;Firmicutes;Bacilli;Bacillales;Bacillaceae;Bacillus	NZ_CP014166
Bacillus subtilis subsp. subtilis	1423	Bacteria	Bacilli	Bacteria;Firmicutes;Bacilli;Bacillales;Bacillaceae;Bacillus	NZ_CP015975
Bacillus subtilis subsp. subtilis	1423	Bacteria	Bacilli	Bacteria;Firmicutes;Bacilli;Bacillales;Bacillaceae;Bacillus	NZ_CP015375
Bacillus subtilis subsp. subtilis	1423	Bacteria	Bacilli	Bacteria;Firmicutes;Bacilli;Bacillales;Bacillaceae;Bacillus	NZ_CP016852
Bacillus subtilis subsp. subtilis	1423	Bacteria	Bacilli	Bacteria;Firmicutes;Bacilli;Bacillales;Bacillaceae;Bacillus	NZ_CP021507,NZ_CP021508
Bacillus subtilis subsp. subtilis	1423	Bacteria	Bacilli	Bacteria;Firmicutes;Bacilli;Bacillales;Bacillaceae;Bacillus	NZ_CP021498
Bacillus subtilis subsp. subtilis	1423	Bacteria	Bacilli	Bacteria;Firmicutes;Bacilli;Bacillales;Bacillaceae;Bacillus	NZ_CP021499
Bacillus subtilis subsp. subtilis	1423	Bacteria	Bacilli	Bacteria;Firmicutes;Bacilli;Bacillales;Bacillaceae;Bacillus	NZ_CP021889
Bacillus subtilis subsp. subtilis	1423	Bacteria	Bacilli	Bacteria;Firmicutes;Bacilli;Bacillales;Bacillaceae;Bacillus	NZ_CP021892,NZ_CP021893
Bacillus subtilis subsp. subtilis	1423	Bacteria	Bacilli	Bacteria;Firmicutes;Bacilli;Bacillales;Bacillaceae;Bacillus	NZ_CP021921
Bacillus subtilis subsp. subtilis	1423	Bacteria	Bacilli	Bacteria;Firmicutes;Bacilli;Bacillales;Bacillaceae;Bacillus	NZ_CP032852
Bacillus subtilis subsp. subtilis	1423	Bacteria	Bacilli	Bacteria;Firmicutes;Bacilli;Bacillales;Bacillaceae;Bacillus	NZ_CP032855,NZ_CP032856
Bacillus subtilis subsp. subtilis	1423	Bacteria	Bacilli	Bacteria;Firmicutes;Bacilli;Bacillales;Bacillaceae;Bacillus	NZ_CP032853,NZ_CP032854
Bacillus subtilis subsp. subtilis	1423	Bacteria	Bacilli	Bacteria;Firmicutes;Bacilli;Bacillales;Bacillaceae;Bacillus	NZ_CP032860
Bacillus subtilis subsp. subtilis	1423	Bacteria	Bacilli	Bacteria;Firmicutes;Bacilli;Bacillales;Bacillaceae;Bacillus	NZ_CP032857,NZ_CP032858,NZ_CP032859
Bacillus subtilis subsp. subtilis	1423	Bacteria	Bacilli	Bacteria;Firmicutes;Bacilli;Bacillales;Bacillaceae;Bacillus	NZ_CP032867,NZ_CP032868
Bacillus subtilis subsp. subtilis	1423	Bacteria	Bacilli	Bacteria;Firmicutes;Bacilli;Bacillales;Bacillaceae;Bacillus	NZ_CP032863,NZ_CP032864
Bacillus subtilis subsp. subtilis	1423	Bacteria	Bacilli	Bacteria;Firmicutes;Bacilli;Bacillales;Bacillaceae;Bacillus	NZ_CP032861,NZ_CP032862
Bacillus subtilis subsp. subtilis	1423	Bacteria	Bacilli	Bacteria;Firmicutes;Bacilli;Bacillales;Bacillaceae;Bacillus	NZ_CP032865,NZ_CP032866
Bacillus subtilis subsp. subtilis	1423	Bacteria	Bacilli	Bacteria;Firmicutes;Bacilli;Bacillales;Bacillaceae;Bacillus	NZ_CP032872,NZ_CP032873,NZ_CP032874
Bacillus subtilis subsp. subtilis	1423	Bacteria	Bacilli	Bacteria;Firmicutes;Bacilli;Bacillales;Bacillaceae;Bacillus	NZ_CP029609
Bacillus subtilis subsp. subtilis	1423	Bacteria	Bacilli	Bacteria;Firmicutes;Bacilli;Bacillales;Bacillaceae;Bacillus	NZ_AP019714,NZ_AP019715
Bacillus subtilis subsp. subtilis	1423	Bacteria	Bacilli	Bacteria;Firmicutes;Bacilli;Bacillales;Bacillaceae;Bacillus	NZ_CP051465
Bacillus subtilis subsp. subtilis	1423	Bacteria	Bacilli	Bacteria;Firmicutes;Bacilli;Bacillales;Bacillaceae;Bacillus	NZ_CP051466
Bacillus subtilis subsp. subtilis	1423	Bacteria	Bacilli	Bacteria;Firmicutes;Bacilli;Bacillales;Bacillaceae;Bacillus	NZ_CP060417
Bacillus subtilis subsp. subtilis	1423	Bacteria	Bacilli	Bacteria;Firmicutes;Bacilli;Bacillales;Bacillaceae;Bacillus	NZ_CP063151,NZ_CP063152
Bacillus subtilis subsp. subtilis str. 168	224308	Bacteria	Bacilli	Bacteria;Firmicutes;Bacilli;Bacillales;Bacillaceae;Bacillus	NC_000964
Bacillus subtilis subsp. subtilis str. 168	1423	Bacteria	Bacilli	Bacteria;Firmicutes;Bacilli;Bacillales;Bacillaceae;Bacillus	NZ_CP010052
Bacillus subtilis subsp. subtilis str. 168	1423	Bacteria	Bacilli	Bacteria;Firmicutes;Bacilli;Bacillales;Bacillaceae;Bacillus	NZ_CP051860
Bacillus subtilis subsp. subtilis str. 168	1423	Bacteria	Bacilli	Bacteria;Firmicutes;Bacilli;Bacillales;Bacillaceae;Bacillus	NZ_CP053102
Bacillus subtilis subsp. subtilis str. SMY	1423	Bacteria	Bacilli	Bacteria;Firmicutes;Bacilli;Bacillales;Bacillaceae;Bacillus	NZ_CP050532
Bacillus subtilis subsp. subtilis NCIB 3610 = ATCC 6051	1423	Bacteria	Bacilli	Bacteria;Firmicutes;Bacilli;Bacillales;Bacillaceae;Bacillus	NZ_CP034484,NZ_CP034485
Bacillus subtilis subsp. natto BEST195	1423	Bacteria	Bacilli	Bacteria;Firmicutes;Bacilli;Bacillales;Bacillaceae;Bacillus	NC_017196,NC_017194
Bacillus subtilis BSn5	1423	Bacteria	Bacilli	Bacteria;Firmicutes;Bacilli;Bacillales;Bacillaceae;Bacillus	NC_014976
Bacillus subtilis subsp. subtilis str. RO-NN-1	1423	Bacteria	Bacilli	Bacteria;Firmicutes;Bacilli;Bacillales;Bacillaceae;Bacillus	NC_017195
Bacillus subtilis KCTC 1028 = ATCC 6051a	1423	Bacteria	Bacilli	Bacteria;Firmicutes;Bacilli;Bacillales;Bacillaceae;Bacillus	NZ_CP011115
Bacillus subtilis subsp. subtilis 6051-HGW	1423	Bacteria	Bacilli	Bacteria;Firmicutes;Bacilli;Bacillales;Bacillaceae;Bacillus	NC_020507
Bacillus subtilis subsp. subtilis str. BSP1	1423	Bacteria	Bacilli	Bacteria;Firmicutes;Bacilli;Bacillales;Bacillaceae;Bacillus	NC_019896
Bacillus subtilis BEST7003	1423	Bacteria	Bacilli	Bacteria;Firmicutes;Bacilli;Bacillales;Bacillaceae;Bacillus	NZ_AP012496
Bacillus subtilis QB928	1423	Bacteria	Bacilli	Bacteria;Firmicutes;Bacilli;Bacillales;Bacillaceae;Bacillus	NC_018520
Bacillus subtilis subsp. subtilis str. AG1839	1423	Bacteria	Bacilli	Bacteria;Firmicutes;Bacilli;Bacillales;Bacillaceae;Bacillus	NZ_CP008698
Bacillus subtilis subsp. subtilis str. JH642 substr. AG174	1423	Bacteria	Bacilli	Bacteria;Firmicutes;Bacilli;Bacillales;Bacillaceae;Bacillus	NZ_CP007800
Bacillus subtilis XF-1	1423	Bacteria	Bacilli	Bacteria;Firmicutes;Bacilli;Bacillales;Bacillaceae;Bacillus	NC_020244
Bacillus subtilis subsp. subtilis str. BAB-1	1423	Bacteria	Bacilli	Bacteria;Firmicutes;Bacilli;Bacillales;Bacillaceae;Bacillus	NC_020832
Bacillus subtilis TO-A	1423	Bacteria	Bacilli	Bacteria;Firmicutes;Bacilli;Bacillales;Bacillaceae;Bacillus	NZ_CP005997
Bacillus subtilis subsp. subtilis str. OH 131.1	1423	Bacteria	Bacilli	Bacteria;Firmicutes;Bacilli;Bacillales;Bacillaceae;Bacillus	NZ_CP007409
Bacillus subtilis PY79	1423	Bacteria	Bacilli	Bacteria;Firmicutes;Bacilli;Bacillales;Bacillaceae;Bacillus	NC_022898
Bacillus subtilis HJ5	1423	Bacteria	Bacilli	Bacteria;Firmicutes;Bacilli;Bacillales;Bacillaceae;Bacillus	NZ_CP007173
Bacillus subtilis subsp. globigii	1423	Bacteria	Bacilli	Bacteria;Firmicutes;Bacilli;Bacillales;Bacillaceae;Bacillus	NZ_CP014840
Basfia succiniciproducens	653940	Bacteria	Gammaproteobacteria	Bacteria;Proteobacteria;Gammaproteobacteria;Pasteurellales;Pasteurellaceae;Basfia	NZ_CP015031
Bacillus subtilis subsp. spizizenii str. W23	96241	Bacteria	Bacilli	Bacteria;Firmicutes;Bacilli;Bacillales;Bacillaceae;Bacillus	NC_014479
Bacillus subtilis subsp. spizizenii ATCC 6633	96241	Bacteria	Bacilli	Bacteria;Firmicutes;Bacilli;Bacillales;Bacillaceae;Bacillus	NZ_CP034943
Bacillus subtilis subsp. spizizenii TU-B-10	96241	Bacteria	Bacilli	Bacteria;Firmicutes;Bacilli;Bacillales;Bacillaceae;Bacillus	NC_016047
Bacillus tequilensis	227866	Bacteria	Bacilli	Bacteria;Firmicutes;Bacilli;Bacillales;Bacillaceae;Bacillus	NZ_CP048852
Bacillus thuringiensis	1428	Bacteria	Bacilli	Bacteria;Firmicutes;Bacilli;Bacillales;Bacillaceae;Bacillus;Bacillus cereus group	NZ_CP009335,NZ_CP009336,NZ_CP009334,NZ_CP009332,NZ_CP009333
Bacillus thuringiensis	1428	Bacteria	Bacilli	Bacteria;Firmicutes;Bacilli;Bacillales;Bacillaceae;Bacillus;Bacillus cereus group	NZ_CP009600,NZ_CP009599
Bacillus thuringiensis	1428	Bacteria	Bacilli	Bacteria;Firmicutes;Bacilli;Bacillales;Bacillaceae;Bacillus;Bacillus cereus group	NZ_CP009720,NZ_CP009718,NZ_CP009719,NZ_CP009717
Bacillus thuringiensis	1428	Bacteria	Bacilli	Bacteria;Firmicutes;Bacilli;Bacillales;Bacillaceae;Bacillus;Bacillus cereus group	NZ_CP010088,NZ_CP010087
Bacillus thuringiensis	1428	Bacteria	Bacilli	Bacteria;Firmicutes;Bacilli;Bacillales;Bacillaceae;Bacillus;Bacillus cereus group	NZ_CP011349,NZ_CP011350,NZ_CP011357,NZ_CP011358,NZ_CP011351,NZ_CP011352,NZ_CP011353,NZ_CP011355,NZ_CP011354,NZ_CP011356
Bacillus thuringiensis	1428	Bacteria	Bacilli	Bacteria;Firmicutes;Bacilli;Bacillales;Bacillaceae;Bacillus;Bacillus cereus group	NZ_CP012099,NZ_CP012100,NZ_CP012101,NZ_CP012103,NZ_CP012102,NZ_CP012104,NZ_CP012105,NZ_CP012107,NZ_CP012108,NZ_CP012106
Bacillus thuringiensis	1428	Bacteria	Bacilli	Bacteria;Firmicutes;Bacilli;Bacillales;Bacillaceae;Bacillus;Bacillus cereus group	NZ_CP013055,NZ_CP013056,NZ_CP013057,NZ_CP013058,NZ_CP013059,NZ_CP013060,NZ_CP013061
Bacillus thuringiensis	1428	Bacteria	Bacilli	Bacteria;Firmicutes;Bacilli;Bacillales;Bacillaceae;Bacillus;Bacillus cereus group	NZ_CP013274,NZ_CP013273
Bacillus thuringiensis	1428	Bacteria	Bacilli	Bacteria;Firmicutes;Bacilli;Bacillales;Bacillaceae;Bacillus;Bacillus cereus group	NZ_CP014282,NZ_CP014283,NZ_CP014284,NZ_CP014285,NZ_CP014286,NZ_CP014289,NZ_CP014287,NZ_CP014288,NZ_CP014290
Bacillus thuringiensis	1428	Bacteria	Bacilli	Bacteria;Firmicutes;Bacilli;Bacillales;Bacillaceae;Bacillus;Bacillus cereus group	NZ_CP014847,NZ_CP014853,NZ_CP014852,NZ_CP014851,NZ_CP014850,NZ_CP014849,NZ_CP014848
Bacillus thuringiensis	1428	Bacteria	Bacilli	Bacteria;Firmicutes;Bacilli;Bacillales;Bacillaceae;Bacillus;Bacillus cereus group	NZ_CP015150,NZ_CP015152,NZ_CP015156,NZ_CP015155,NZ_CP015154,NZ_CP015153,NZ_CP015151
Bacillus thuringiensis	1428	Bacteria	Bacilli	Bacteria;Firmicutes;Bacilli;Bacillales;Bacillaceae;Bacillus;Bacillus cereus group	NZ_CP015350,NZ_CP015351,NZ_CP015352,NZ_CP015353,NZ_CP015354,NZ_CP015355,NZ_CP015356,NZ_CP015357,NZ_CP015358,NZ_CP015359,NZ_CP015360,NZ_CP015361
Bacillus thuringiensis	1428	Bacteria	Bacilli	Bacteria;Firmicutes;Bacilli;Bacillales;Bacillaceae;Bacillus;Bacillus cereus group	NZ_CP016588,NZ_CP016589,NZ_CP016590
Bacillus thuringiensis	1428	Bacteria	Bacilli	Bacteria;Firmicutes;Bacilli;Bacillales;Bacillaceae;Bacillus;Bacillus cereus group	NZ_CP020002,NZ_CP020005,NZ_CP020003,NZ_CP020004
Bacillus thuringiensis	1428	Bacteria	Bacilli	Bacteria;Firmicutes;Bacilli;Bacillales;Bacillaceae;Bacillus;Bacillus cereus group	NZ_CP021061,NZ_CP021062,NZ_CP021063,NZ_CP021064,NZ_CP021065,NZ_CP021066
Bacillus thuringiensis	1428	Bacteria	Bacilli	Bacteria;Firmicutes;Bacilli;Bacillales;Bacillaceae;Bacillus;Bacillus cereus group	NZ_CP017577,NZ_CP017574,NZ_CP017573,NZ_CP017575,NZ_CP017576
Bacillus thuringiensis	1428	Bacteria	Bacilli	Bacteria;Firmicutes;Bacilli;Bacillales;Bacillaceae;Bacillus;Bacillus cereus group	NZ_CP019230,NZ_CP019235,NZ_CP019234,NZ_CP019232,NZ_CP019231,NZ_CP019233
Bacillus thuringiensis	1428	Bacteria	Bacilli	Bacteria;Firmicutes;Bacilli;Bacillales;Bacillaceae;Bacillus;Bacillus cereus group	NZ_CP020723
Bacillus thuringiensis	1428	Bacteria	Bacilli	Bacteria;Firmicutes;Bacilli;Bacillales;Bacillaceae;Bacillus;Bacillus cereus group	NZ_CP022345,NZ_CP022346
Bacillus thuringiensis	1428	Bacteria	Bacilli	Bacteria;Firmicutes;Bacilli;Bacillales;Bacillaceae;Bacillus;Bacillus cereus group	NZ_CP044978,NZ_CP044979,NZ_CP044980,NZ_CP044981,NZ_CP044982
Bacillus thuringiensis	1428	Bacteria	Bacilli	Bacteria;Firmicutes;Bacilli;Bacillales;Bacillaceae;Bacillus;Bacillus cereus group	NZ_CP032608,NZ_CP032614,NZ_CP032609,NZ_CP032612,NZ_CP032610,NZ_CP032613,NZ_CP032611
Bacillus thuringiensis	1428	Bacteria	Bacilli	Bacteria;Firmicutes;Bacilli;Bacillales;Bacillaceae;Bacillus;Bacillus cereus group	NZ_CP021436,NZ_CP021437,NZ_CP021438,NZ_CP021439,NZ_CP021440,NZ_CP021441,NZ_CP021442,NZ_CP021443,NZ_CP021444
Bacillus thuringiensis	1428	Bacteria	Bacilli	Bacteria;Firmicutes;Bacilli;Bacillales;Bacillaceae;Bacillus;Bacillus cereus group	NZ_CP039721,NZ_CP039722,NZ_CP039723,NZ_CP039724,NZ_CP039725,NZ_CP039726
Bacillus thuringiensis	1428	Bacteria	Bacilli	Bacteria;Firmicutes;Bacilli;Bacillales;Bacillaceae;Bacillus;Bacillus cereus group	NZ_CP040782,NZ_CP040783,NZ_CP040784,NZ_CP040785
Bacillus thuringiensis	1428	Bacteria	Bacilli	Bacteria;Firmicutes;Bacilli;Bacillales;Bacillaceae;Bacillus;Bacillus cereus group	NZ_CP045030,NZ_CP045023,NZ_CP045024,NZ_CP045025,NZ_CP045026,NZ_CP045027,NZ_CP045028,NZ_CP045029
Bacillus thuringiensis	1428	Bacteria	Bacilli	Bacteria;Firmicutes;Bacilli;Bacillales;Bacillaceae;Bacillus;Bacillus cereus group	NZ_CP042270
Bacillus thuringiensis	1428	Bacteria	Bacilli	Bacteria;Firmicutes;Bacilli;Bacillales;Bacillaceae;Bacillus;Bacillus cereus group	NZ_CP053972,NZ_CP053970,NZ_CP053971,NZ_CP053973,NZ_CP053969,NZ_CP053974,NZ_CP053975,NZ_CP053976
Bacillus thuringiensis	1428	Bacteria	Bacilli	Bacteria;Firmicutes;Bacilli;Bacillales;Bacillaceae;Bacillus;Bacillus cereus group	NZ_CP053980,NZ_CP053979,NZ_CP053977,NZ_CP053978
Bacillus thuringiensis	1428	Bacteria	Bacilli	Bacteria;Firmicutes;Bacilli;Bacillales;Bacillaceae;Bacillus;Bacillus cereus group	NZ_CP053981,NZ_CP053982,NZ_CP053983
Bacillus thuringiensis	1428	Bacteria	Bacilli	Bacteria;Firmicutes;Bacilli;Bacillales;Bacillaceae;Bacillus;Bacillus cereus group	NZ_CP053934,NZ_CP053936,NZ_CP053933,NZ_CP053932,NZ_CP053935
Bacillus thuringiensis	1428	Bacteria	Bacilli	Bacteria;Firmicutes;Bacilli;Bacillales;Bacillaceae;Bacillus;Bacillus cereus group	NZ_CP053938,NZ_CP053937
Bacillus thuringiensis	1428	Bacteria	Bacilli	Bacteria;Firmicutes;Bacilli;Bacillales;Bacillaceae;Bacillus;Bacillus cereus group	NZ_CP050183,NZ_CP050184,NZ_CP050185,NZ_CP050186
Bacillus thuringiensis	1428	Bacteria	Bacilli	Bacteria;Firmicutes;Bacilli;Bacillales;Bacillaceae;Bacillus;Bacillus cereus group	NZ_CP054568,NZ_CP054567
Bacillus thuringiensis	1428	Bacteria	Bacilli	Bacteria;Firmicutes;Bacilli;Bacillales;Bacillaceae;Bacillus;Bacillus cereus group	NZ_CP052061,NZ_CP052064,NZ_CP052063,NZ_CP052062
Bacillus thuringiensis serovar israelensis	1428	Bacteria	Bacilli	Bacteria;Firmicutes;Bacilli;Bacillales;Bacillaceae;Bacillus;Bacillus cereus group	NZ_CP013275,NZ_CP013276,NZ_CP013277,NZ_CP013278,NZ_CP013279,NZ_CP013280,NZ_CP013281,NZ_CP013283,NZ_CP013284
Bacillus thuringiensis serovar israelensis	1428	Bacteria	Bacilli	Bacteria;Firmicutes;Bacilli;Bacillales;Bacillaceae;Bacillus;Bacillus cereus group	NZ_CP051858,NZ_CP051859
Bacillus thuringiensis serovar alesti	1428	Bacteria	Bacilli	Bacteria;Firmicutes;Bacilli;Bacillales;Bacillaceae;Bacillus;Bacillus cereus group	NZ_CP015176,NZ_CP015177,NZ_CP015180,NZ_CP015179,NZ_CP015182,NZ_CP015181,NZ_CP015178
Bacillus thuringiensis serovar morrisoni	1428	Bacteria	Bacilli	Bacteria;Firmicutes;Bacilli;Bacillales;Bacillaceae;Bacillus;Bacillus cereus group	NZ_CP010577,NZ_CP010578,NZ_CP010579,NZ_CP010580,NZ_CP010581,NZ_CP010582,NZ_CP010583
Bacillus thuringiensis serovar tolworthi	1428	Bacteria	Bacilli	Bacteria;Firmicutes;Bacilli;Bacillales;Bacillaceae;Bacillus;Bacillus cereus group	NZ_AP014864,NZ_AP014865,NZ_AP014866,NZ_AP014867,NZ_AP014868,NZ_AP014869,NZ_AP014870,NZ_AP014871,NZ_AP014872
Bacillus thuringiensis serovar galleriae	1428	Bacteria	Bacilli	Bacteria;Firmicutes;Bacilli;Bacillales;Bacillaceae;Bacillus;Bacillus cereus group	NZ_CP010089,NZ_CP010090,NZ_CP010091,NZ_CP010092,NZ_CP010093,NZ_CP010094,NZ_CP010095,NZ_CP010096,NZ_CP010097,NZ_CP010098,NZ_CP010099
Bacillus thuringiensis serovar indiana	1428	Bacteria	Bacilli	Bacteria;Firmicutes;Bacilli;Bacillales;Bacillaceae;Bacillus;Bacillus cereus group	NZ_CP010106,NZ_CP010112,NZ_CP010111,NZ_CP010109,NZ_CP010110,NZ_CP010108,NZ_CP010107
[Bacillus thuringiensis] serovar konkukian str. 97-27	1428	Bacteria	Bacilli	Bacteria;Firmicutes;Bacilli;Bacillales;Bacillaceae;Bacillus;Bacillus cereus group	NC_005957,NC_006578
Bacillus thuringiensis str. Al Hakam	1428	Bacteria	Bacilli	Bacteria;Firmicutes;Bacilli;Bacillales;Bacillaceae;Bacillus;Bacillus cereus group	NC_008600,NC_008598
Bacillus thuringiensis Bt407	1428	Bacteria	Bacilli	Bacteria;Firmicutes;Bacilli;Bacillales;Bacillaceae;Bacillus;Bacillus cereus group	NC_018877,NC_018878,NC_018879,NC_018880,NC_018886,NC_018881,NC_018882,NC_018883,NC_018884,NC_018885
Bacillus thuringiensis YBT-1518	1428	Bacteria	Bacilli	Bacteria;Firmicutes;Bacilli;Bacillales;Bacillaceae;Bacillus;Bacillus cereus group	NC_022873,NC_022882,NC_022877,NC_022876,NC_022875,NC_022874,NC_020124
Bacillus thuringiensis serovar chinensis CT-43	1428	Bacteria	Bacilli	Bacteria;Firmicutes;Bacilli;Bacillales;Bacillaceae;Bacillus;Bacillus cereus group	NC_017208,NC_017203,NC_017202,NC_017206,NC_017205,NC_017204,NC_017209,NC_017212,NC_017207,NC_017211,NC_017210
Bacillus thuringiensis serovar kurstaki str. YBT-1520	1428	Bacteria	Bacilli	Bacteria;Firmicutes;Bacilli;Bacillales;Bacillaceae;Bacillus;Bacillus cereus group	NZ_CP004858,NZ_CP004860,NZ_CP004861,NZ_CP004868,NZ_CP004869,NZ_CP004862,NZ_CP004863,NZ_CP004864,NZ_CP004865,NZ_CP004866,NZ_CP004867,NZ_CP004859
Bacillus thuringiensis serovar kurstaki str. YBT-1520	1428	Bacteria	Bacilli	Bacteria;Firmicutes;Bacilli;Bacillales;Bacillaceae;Bacillus;Bacillus cereus group	NZ_CP007607,NZ_CP007616,NZ_CP007615,NZ_CP007614,NZ_CP007613,NZ_CP007612,NZ_CP007611,NZ_CP007610,NZ_CP007609,NZ_CP007608
Bacillus thuringiensis BMB171	1428	Bacteria	Bacilli	Bacteria;Firmicutes;Bacilli;Bacillales;Bacillaceae;Bacillus;Bacillus cereus group	NC_014171,NC_014172
Bacillus thuringiensis MC28	1428	Bacteria	Bacilli	Bacteria;Firmicutes;Bacilli;Bacillales;Bacillaceae;Bacillus;Bacillus cereus group	NC_018693,NC_018689,NC_018688,NC_018687,NC_018686,NC_018685,NC_018694,NC_018684
Bacillus thuringiensis HD-789	1428	Bacteria	Bacilli	Bacteria;Firmicutes;Bacilli;Bacillales;Bacillaceae;Bacillus;Bacillus cereus group	NC_018508,NC_018516,NC_018509,NC_018510,NC_018517,NC_018511,NC_018512
Bacillus thuringiensis HD-771	1428	Bacteria	Bacilli	Bacteria;Firmicutes;Bacilli;Bacillales;Bacillaceae;Bacillus;Bacillus cereus group	NC_018500,NC_018486,NC_018501,NC_018487,NC_018488,NC_018502,NC_018489,NC_018503,NC_018490
Bacillus thuringiensis serovar kurstaki str. HD-1	1428	Bacteria	Bacilli	Bacteria;Firmicutes;Bacilli;Bacillales;Bacillaceae;Bacillus;Bacillus cereus group	NZ_CP004870,NZ_CP004877,NZ_CP004876,NZ_CP004875,NZ_CP004874,NZ_CP004873,NZ_CP004872,NZ_CP004871,NZ_CP004882,NZ_CP004883,NZ_CP004881,NZ_CP004880,NZ_CP004879,NZ_CP004878
Bacillus thuringiensis serovar kurstaki str. HD73	1428	Bacteria	Bacilli	Bacteria;Firmicutes;Bacilli;Bacillales;Bacillaceae;Bacillus;Bacillus cereus group	NC_020238,NC_020249,NC_020239,NC_020240,NC_020250,NC_020241,NC_020242,NC_020243
Bacillus thuringiensis serovar thuringiensis str. IS5056	1428	Bacteria	Bacilli	Bacteria;Firmicutes;Bacilli;Bacillales;Bacillaceae;Bacillus;Bacillus cereus group	NC_020376,NC_020385,NC_020384,NC_020394,NC_020393,NC_020383,NC_020382,NC_020392,NC_020381,NC_020380,NC_020379,NC_020391,NC_020378,NC_020377,NC_020390
Bacillus thuringiensis LM1212	1428	Bacteria	Bacilli	Bacteria;Firmicutes;Bacilli;Bacillales;Bacillaceae;Bacillus;Bacillus cereus group	NZ_CP024771,NZ_CP024772,NZ_CP024773,NZ_CP024774,NZ_CP024775,NZ_CP024778,NZ_CP024777,NZ_CP024779,NZ_CP024776
Bacillus thuringiensis Bt18247	1428	Bacteria	Bacilli	Bacteria;Firmicutes;Bacilli;Bacillales;Bacillaceae;Bacillus;Bacillus cereus group	NZ_CP015250,NZ_CP015251,NZ_CP015252,NZ_CP015253,NZ_CP015254,NZ_CP015255,NZ_CP015256
Bacillus thuringiensis HD1002	1428	Bacteria	Bacilli	Bacteria;Firmicutes;Bacilli;Bacillales;Bacillaceae;Bacillus;Bacillus cereus group	NZ_CP009351,NZ_CP009349,NZ_CP009348,NZ_CP009347,NZ_CP009350,NZ_CP009346,NZ_CP009345,NZ_CP009344
Bathymodiolus thermophilus thioautotrophic gill symbiont	2360	Bacteria	Gammaproteobacteria	Bacteria;Proteobacteria;Gammaproteobacteria;sulfur-oxidizing symbionts	NZ_CP024634
Bacillus thermoamylovorans	35841	Bacteria	Bacilli	Bacteria;Firmicutes;Bacilli;Bacillales;Bacillaceae;Bacillus	NZ_CP023704
Bacteroides thetaiotaomicron	818	Bacteria	Bacteroidetes	Bacteria;Bacteroidetes;Bacteroidia;Bacteroidales;Bacteroidaceae;Bacteroides	NZ_CP012937
Bacteroides thetaiotaomicron	818	Bacteria	Bacteroidetes	Bacteria;Bacteroidetes;Bacteroidia;Bacteroidales;Bacteroidaceae;Bacteroides	NZ_CP040530,NZ_CP040529
Bacteroides thetaiotaomicron VPI-5482	818	Bacteria	Bacteroidetes	Bacteria;Bacteroidetes;Bacteroidia;Bacteroidales;Bacteroidaceae;Bacteroides	NC_004663,NC_004703
Bacillus toyonensis	155322	Bacteria	Bacilli	Bacteria;Firmicutes;Bacilli;Bacillales;Bacillaceae;Bacillus;Bacillus cereus group	NZ_CP064875,NZ_CP064876
Bacillus toyonensis BCT-7112	155322	Bacteria	Bacilli	Bacteria;Firmicutes;Bacilli;Bacillales;Bacillaceae;Bacillus;Bacillus cereus group	NC_022781,NC_022782,NC_022783
Bacillus tropicus	2026188	Bacteria	Bacilli	Bacteria;Firmicutes;Bacilli;Bacillales;Bacillaceae;Bacillus;Bacillus cereus group	NZ_CP053955,NZ_CP053956
Bacillus tropicus	2026188	Bacteria	Bacilli	Bacteria;Firmicutes;Bacilli;Bacillales;Bacillaceae;Bacillus;Bacillus cereus group	NZ_CP065739,NZ_CP065740
Bacillus tropicus	2026188	Bacteria	Bacilli	Bacteria;Firmicutes;Bacilli;Bacillales;Bacillaceae;Bacillus;Bacillus cereus group	NZ_CP065743,NZ_CP065744,NZ_CP065741,NZ_CP065742
Bartonella tribocorum	85701	Bacteria	Alphaproteobacteria	Bacteria;Proteobacteria;Alphaproteobacteria;Rhizobiales;Bartonellaceae;Bartonella	NZ_HG969192,NZ_HG969193
Bartonella tribocorum CIP 105476	85701	Bacteria	Alphaproteobacteria	Bacteria;Proteobacteria;Alphaproteobacteria;Rhizobiales;Bartonellaceae;Bartonella	NC_010161,NC_010160
Bacteroides uniformis	820	Bacteria	Bacteroidetes	Bacteria;Bacteroidetes;Bacteroidia;Bacteroidales;Bacteroidaceae;Bacteroides	NZ_AP019724,NZ_AP019725,NZ_AP019726,NZ_AP019727,NZ_AP019728
Bacillus vallismortis	72361	Bacteria	Bacilli	Bacteria;Firmicutes;Bacilli;Bacillales;Bacillaceae;Bacillus	NZ_CP020893
Bacillus vallismortis	72361	Bacteria	Bacilli	Bacteria;Firmicutes;Bacilli;Bacillales;Bacillaceae;Bacillus	NZ_CP033052
Bacillus vallismortis	72361	Bacteria	Bacilli	Bacteria;Firmicutes;Bacilli;Bacillales;Bacillaceae;Bacillus	NZ_CP026362
Bacillus velezensis FZB42	492670	Bacteria	Bacilli	Bacteria;Firmicutes;Bacilli;Bacillales;Bacillaceae;Bacillus;Bacillus amyloliquefaciens group	NC_009725
Bacillus velezensis	492670	Bacteria	Bacilli	Bacteria;Firmicutes;Bacilli;Bacillales;Bacillaceae;Bacillus;Bacillus amyloliquefaciens group	NZ_CP009679,NZ_CP009680
Bacillus velezensis	492670	Bacteria	Bacilli	Bacteria;Firmicutes;Bacilli;Bacillales;Bacillaceae;Bacillus;Bacillus amyloliquefaciens group	NZ_CP039380
Bacillus velezensis	492670	Bacteria	Bacilli	Bacteria;Firmicutes;Bacilli;Bacillales;Bacillaceae;Bacillus;Bacillus amyloliquefaciens group	NZ_CP010556
Bacillus velezensis	492670	Bacteria	Bacilli	Bacteria;Firmicutes;Bacilli;Bacillales;Bacillaceae;Bacillus;Bacillus amyloliquefaciens group	NZ_CP011278
Bacillus velezensis	492670	Bacteria	Bacilli	Bacteria;Firmicutes;Bacilli;Bacillales;Bacillaceae;Bacillus;Bacillus amyloliquefaciens group	NZ_CP011346
Bacillus velezensis	492670	Bacteria	Bacilli	Bacteria;Firmicutes;Bacilli;Bacillales;Bacillaceae;Bacillus;Bacillus amyloliquefaciens group	NZ_CP011347
Bacillus velezensis	492670	Bacteria	Bacilli	Bacteria;Firmicutes;Bacilli;Bacillales;Bacillaceae;Bacillus;Bacillus amyloliquefaciens group	NZ_CP011686
Bacillus velezensis	492670	Bacteria	Bacilli	Bacteria;Firmicutes;Bacilli;Bacillales;Bacillaceae;Bacillus;Bacillus amyloliquefaciens group	NZ_LN999829,NZ_LN999830
Bacillus velezensis	492670	Bacteria	Bacilli	Bacteria;Firmicutes;Bacilli;Bacillales;Bacillaceae;Bacillus;Bacillus amyloliquefaciens group	NZ_CP015443
Bacillus velezensis	492670	Bacteria	Bacilli	Bacteria;Firmicutes;Bacilli;Bacillales;Bacillaceae;Bacillus;Bacillus amyloliquefaciens group	NZ_CP016371
Bacillus velezensis	492670	Bacteria	Bacilli	Bacteria;Firmicutes;Bacilli;Bacillales;Bacillaceae;Bacillus;Bacillus amyloliquefaciens group	NZ_CP015911
Bacillus velezensis	492670	Bacteria	Bacilli	Bacteria;Firmicutes;Bacilli;Bacillales;Bacillaceae;Bacillus;Bacillus amyloliquefaciens group	NZ_CP016395
Bacillus velezensis	492670	Bacteria	Bacilli	Bacteria;Firmicutes;Bacilli;Bacillales;Bacillaceae;Bacillus;Bacillus amyloliquefaciens group	NZ_CP014990
Bacillus velezensis	492670	Bacteria	Bacilli	Bacteria;Firmicutes;Bacilli;Bacillales;Bacillaceae;Bacillus;Bacillus amyloliquefaciens group	NZ_CP017747
Bacillus velezensis	492670	Bacteria	Bacilli	Bacteria;Firmicutes;Bacilli;Bacillales;Bacillaceae;Bacillus;Bacillus amyloliquefaciens group	NZ_CP017775,NZ_CP017776
Bacillus velezensis	492670	Bacteria	Bacilli	Bacteria;Firmicutes;Bacilli;Bacillales;Bacillaceae;Bacillus;Bacillus amyloliquefaciens group	NZ_CP019040,NZ_CP019039
Bacillus velezensis	492670	Bacteria	Bacilli	Bacteria;Firmicutes;Bacilli;Bacillales;Bacillaceae;Bacillus;Bacillus amyloliquefaciens group	NZ_CP018007
Bacillus velezensis	492670	Bacteria	Bacilli	Bacteria;Firmicutes;Bacilli;Bacillales;Bacillaceae;Bacillus;Bacillus amyloliquefaciens group	NZ_CP020375
Bacillus velezensis	492670	Bacteria	Bacilli	Bacteria;Firmicutes;Bacilli;Bacillales;Bacillaceae;Bacillus;Bacillus amyloliquefaciens group	NZ_CP020805
Bacillus velezensis	492670	Bacteria	Bacilli	Bacteria;Firmicutes;Bacilli;Bacillales;Bacillaceae;Bacillus;Bacillus amyloliquefaciens group	NZ_CP011937
Bacillus velezensis	492670	Bacteria	Bacilli	Bacteria;Firmicutes;Bacilli;Bacillales;Bacillaceae;Bacillus;Bacillus amyloliquefaciens group	NZ_CP021338
Bacillus velezensis	492670	Bacteria	Bacilli	Bacteria;Firmicutes;Bacilli;Bacillales;Bacillaceae;Bacillus;Bacillus amyloliquefaciens group	NZ_CP021495
Bacillus velezensis	492670	Bacteria	Bacilli	Bacteria;Firmicutes;Bacilli;Bacillales;Bacillaceae;Bacillus;Bacillus amyloliquefaciens group	NZ_CP021976,NZ_CP021977
Bacillus velezensis	492670	Bacteria	Bacilli	Bacteria;Firmicutes;Bacilli;Bacillales;Bacillaceae;Bacillus;Bacillus amyloliquefaciens group	NZ_CP022341,NZ_CP022343,NZ_CP022342
Bacillus velezensis	492670	Bacteria	Bacilli	Bacteria;Firmicutes;Bacilli;Bacillales;Bacillaceae;Bacillus;Bacillus amyloliquefaciens group	NZ_CP022531
Bacillus velezensis	492670	Bacteria	Bacilli	Bacteria;Firmicutes;Bacilli;Bacillales;Bacillaceae;Bacillus;Bacillus amyloliquefaciens group	NZ_CP022556,NZ_CP022557,NZ_CP022558
Bacillus velezensis	492670	Bacteria	Bacilli	Bacteria;Firmicutes;Bacilli;Bacillales;Bacillaceae;Bacillus;Bacillus amyloliquefaciens group	NZ_CP022654
Bacillus velezensis	492670	Bacteria	Bacilli	Bacteria;Firmicutes;Bacilli;Bacillales;Bacillaceae;Bacillus;Bacillus amyloliquefaciens group	NZ_CP023320
Bacillus velezensis	492670	Bacteria	Bacilli	Bacteria;Firmicutes;Bacilli;Bacillales;Bacillaceae;Bacillus;Bacillus amyloliquefaciens group	NZ_CP023431
Bacillus velezensis	492670	Bacteria	Bacilli	Bacteria;Firmicutes;Bacilli;Bacillales;Bacillaceae;Bacillus;Bacillus amyloliquefaciens group	NZ_CP023748
Bacillus velezensis	492670	Bacteria	Bacilli	Bacteria;Firmicutes;Bacilli;Bacillales;Bacillaceae;Bacillus;Bacillus amyloliquefaciens group	NZ_CP023859
Bacillus velezensis	492670	Bacteria	Bacilli	Bacteria;Firmicutes;Bacilli;Bacillales;Bacillaceae;Bacillus;Bacillus amyloliquefaciens group	NZ_CP024203
Bacillus velezensis	492670	Bacteria	Bacilli	Bacteria;Firmicutes;Bacilli;Bacillales;Bacillaceae;Bacillus;Bacillus amyloliquefaciens group	NZ_CP018133
Bacillus velezensis	492670	Bacteria	Bacilli	Bacteria;Firmicutes;Bacilli;Bacillales;Bacillaceae;Bacillus;Bacillus amyloliquefaciens group	NZ_CP024797
Bacillus velezensis	492670	Bacteria	Bacilli	Bacteria;Firmicutes;Bacilli;Bacillales;Bacillaceae;Bacillus;Bacillus amyloliquefaciens group	NZ_CP024897
Bacillus velezensis	492670	Bacteria	Bacilli	Bacteria;Firmicutes;Bacilli;Bacillales;Bacillaceae;Bacillus;Bacillus amyloliquefaciens group	NZ_CP025308
Bacillus velezensis	492670	Bacteria	Bacilli	Bacteria;Firmicutes;Bacilli;Bacillales;Bacillaceae;Bacillus;Bacillus amyloliquefaciens group	NZ_CP025341
Bacillus velezensis	492670	Bacteria	Bacilli	Bacteria;Firmicutes;Bacilli;Bacillales;Bacillaceae;Bacillus;Bacillus amyloliquefaciens group	NZ_CP021011
Bacillus velezensis	492670	Bacteria	Bacilli	Bacteria;Firmicutes;Bacilli;Bacillales;Bacillaceae;Bacillus;Bacillus amyloliquefaciens group	NZ_CP025939,NZ_CP025940
Bacillus velezensis	492670	Bacteria	Bacilli	Bacteria;Firmicutes;Bacilli;Bacillales;Bacillaceae;Bacillus;Bacillus amyloliquefaciens group	NZ_CP026533,NZ_CP026534,NZ_CP026535
Bacillus velezensis	492670	Bacteria	Bacilli	Bacteria;Firmicutes;Bacilli;Bacillales;Bacillaceae;Bacillus;Bacillus amyloliquefaciens group	NZ_CP026610,NZ_CP026611
Bacillus velezensis	492670	Bacteria	Bacilli	Bacteria;Firmicutes;Bacilli;Bacillales;Bacillaceae;Bacillus;Bacillus amyloliquefaciens group	NZ_CP028437
Bacillus velezensis	492670	Bacteria	Bacilli	Bacteria;Firmicutes;Bacilli;Bacillales;Bacillaceae;Bacillus;Bacillus amyloliquefaciens group	NZ_CP028440
Bacillus velezensis	492670	Bacteria	Bacilli	Bacteria;Firmicutes;Bacilli;Bacillales;Bacillaceae;Bacillus;Bacillus amyloliquefaciens group	NZ_CP028439
Bacillus velezensis	492670	Bacteria	Bacilli	Bacteria;Firmicutes;Bacilli;Bacillales;Bacillaceae;Bacillus;Bacillus amyloliquefaciens group	NZ_CP028441
Bacillus velezensis	492670	Bacteria	Bacilli	Bacteria;Firmicutes;Bacilli;Bacillales;Bacillaceae;Bacillus;Bacillus amyloliquefaciens group	NZ_CP020874
Bacillus velezensis	492670	Bacteria	Bacilli	Bacteria;Firmicutes;Bacilli;Bacillales;Bacillaceae;Bacillus;Bacillus amyloliquefaciens group	NZ_CP025079
Bacillus velezensis	492670	Bacteria	Bacilli	Bacteria;Firmicutes;Bacilli;Bacillales;Bacillaceae;Bacillus;Bacillus amyloliquefaciens group	NZ_CP029034
Bacillus velezensis	492670	Bacteria	Bacilli	Bacteria;Firmicutes;Bacilli;Bacillales;Bacillaceae;Bacillus;Bacillus amyloliquefaciens group	NZ_CP023414
Bacillus velezensis	492670	Bacteria	Bacilli	Bacteria;Firmicutes;Bacilli;Bacillales;Bacillaceae;Bacillus;Bacillus amyloliquefaciens group	NZ_CP029473
Bacillus velezensis	492670	Bacteria	Bacilli	Bacteria;Firmicutes;Bacilli;Bacillales;Bacillaceae;Bacillus;Bacillus amyloliquefaciens group	NZ_CP028375
Bacillus velezensis	492670	Bacteria	Bacilli	Bacteria;Firmicutes;Bacilli;Bacillales;Bacillaceae;Bacillus;Bacillus amyloliquefaciens group	NZ_CP030150,NZ_CP030151
Bacillus velezensis	492670	Bacteria	Bacilli	Bacteria;Firmicutes;Bacilli;Bacillales;Bacillaceae;Bacillus;Bacillus amyloliquefaciens group	NZ_CP031424
Bacillus velezensis	492670	Bacteria	Bacilli	Bacteria;Firmicutes;Bacilli;Bacillales;Bacillaceae;Bacillus;Bacillus amyloliquefaciens group	NZ_CP014838
Bacillus velezensis	492670	Bacteria	Bacilli	Bacteria;Firmicutes;Bacilli;Bacillales;Bacillaceae;Bacillus;Bacillus amyloliquefaciens group	NZ_CP023075
Bacillus velezensis	492670	Bacteria	Bacilli	Bacteria;Firmicutes;Bacilli;Bacillales;Bacillaceae;Bacillus;Bacillus amyloliquefaciens group	NZ_CP032144
Bacillus velezensis	492670	Bacteria	Bacilli	Bacteria;Firmicutes;Bacilli;Bacillales;Bacillaceae;Bacillus;Bacillus amyloliquefaciens group	NZ_CP032154
Bacillus velezensis	492670	Bacteria	Bacilli	Bacteria;Firmicutes;Bacilli;Bacillales;Bacillaceae;Bacillus;Bacillus amyloliquefaciens group	NZ_AP018402
Bacillus velezensis	492670	Bacteria	Bacilli	Bacteria;Firmicutes;Bacilli;Bacillales;Bacillaceae;Bacillus;Bacillus amyloliquefaciens group	NZ_CP032506
Bacillus velezensis	492670	Bacteria	Bacilli	Bacteria;Firmicutes;Bacilli;Bacillales;Bacillaceae;Bacillus;Bacillus amyloliquefaciens group	NZ_CP033054,NZ_CP033053
Bacillus velezensis	492670	Bacteria	Bacilli	Bacteria;Firmicutes;Bacilli;Bacillales;Bacillaceae;Bacillus;Bacillus amyloliquefaciens group	NZ_CP033576
Bacillus velezensis	492670	Bacteria	Bacilli	Bacteria;Firmicutes;Bacilli;Bacillales;Bacillaceae;Bacillus;Bacillus amyloliquefaciens group	NZ_CP033967
Bacillus velezensis	492670	Bacteria	Bacilli	Bacteria;Firmicutes;Bacilli;Bacillales;Bacillaceae;Bacillus;Bacillus amyloliquefaciens group	NZ_CP034037
Bacillus velezensis	492670	Bacteria	Bacilli	Bacteria;Firmicutes;Bacilli;Bacillales;Bacillaceae;Bacillus;Bacillus amyloliquefaciens group	NZ_CP034176
Bacillus velezensis	492670	Bacteria	Bacilli	Bacteria;Firmicutes;Bacilli;Bacillales;Bacillaceae;Bacillus;Bacillus amyloliquefaciens group	NZ_CP034203
Bacillus velezensis	492670	Bacteria	Bacilli	Bacteria;Firmicutes;Bacilli;Bacillales;Bacillaceae;Bacillus;Bacillus amyloliquefaciens group	NZ_CP035393
Bacillus velezensis	492670	Bacteria	Bacilli	Bacteria;Firmicutes;Bacilli;Bacillales;Bacillaceae;Bacillus;Bacillus amyloliquefaciens group	NZ_CP035399
Bacillus velezensis	492670	Bacteria	Bacilli	Bacteria;Firmicutes;Bacilli;Bacillales;Bacillaceae;Bacillus;Bacillus amyloliquefaciens group	NZ_CP035410
Bacillus velezensis	492670	Bacteria	Bacilli	Bacteria;Firmicutes;Bacilli;Bacillales;Bacillaceae;Bacillus;Bacillus amyloliquefaciens group	NZ_CP036518
Bacillus velezensis	492670	Bacteria	Bacilli	Bacteria;Firmicutes;Bacilli;Bacillales;Bacillaceae;Bacillus;Bacillus amyloliquefaciens group	NZ_CP037417,NZ_CP037418,NZ_CP037419,NZ_CP037420
Bacillus velezensis	492670	Bacteria	Bacilli	Bacteria;Firmicutes;Bacilli;Bacillales;Bacillaceae;Bacillus;Bacillus amyloliquefaciens group	NZ_CP039297
Bacillus velezensis	492670	Bacteria	Bacilli	Bacteria;Firmicutes;Bacilli;Bacillales;Bacillaceae;Bacillus;Bacillus amyloliquefaciens group	NZ_CP041144
Bacillus velezensis	492670	Bacteria	Bacilli	Bacteria;Firmicutes;Bacilli;Bacillales;Bacillaceae;Bacillus;Bacillus amyloliquefaciens group	NZ_CP041143
Bacillus velezensis	492670	Bacteria	Bacilli	Bacteria;Firmicutes;Bacilli;Bacillales;Bacillaceae;Bacillus;Bacillus amyloliquefaciens group	NZ_CP041145
Bacillus velezensis	492670	Bacteria	Bacilli	Bacteria;Firmicutes;Bacilli;Bacillales;Bacillaceae;Bacillus;Bacillus amyloliquefaciens group	NZ_CP041361
Bacillus velezensis	492670	Bacteria	Bacilli	Bacteria;Firmicutes;Bacilli;Bacillales;Bacillaceae;Bacillus;Bacillus amyloliquefaciens group	NZ_CP023341
Bacillus velezensis	492670	Bacteria	Bacilli	Bacteria;Firmicutes;Bacilli;Bacillales;Bacillaceae;Bacillus;Bacillus amyloliquefaciens group	NZ_CP043416
Bacillus velezensis	492670	Bacteria	Bacilli	Bacteria;Firmicutes;Bacilli;Bacillales;Bacillaceae;Bacillus;Bacillus amyloliquefaciens group	NZ_CP043546
Bacillus velezensis	492670	Bacteria	Bacilli	Bacteria;Firmicutes;Bacilli;Bacillales;Bacillaceae;Bacillus;Bacillus amyloliquefaciens group	NZ_CP044133
Bacillus velezensis	492670	Bacteria	Bacilli	Bacteria;Firmicutes;Bacilli;Bacillales;Bacillaceae;Bacillus;Bacillus amyloliquefaciens group	NZ_CP044349
Bacillus velezensis	492670	Bacteria	Bacilli	Bacteria;Firmicutes;Bacilli;Bacillales;Bacillaceae;Bacillus;Bacillus amyloliquefaciens group	NZ_CP045186
Bacillus velezensis	492670	Bacteria	Bacilli	Bacteria;Firmicutes;Bacilli;Bacillales;Bacillaceae;Bacillus;Bacillus amyloliquefaciens group	NZ_CP045926
Bacillus velezensis	492670	Bacteria	Bacilli	Bacteria;Firmicutes;Bacilli;Bacillales;Bacillaceae;Bacillus;Bacillus amyloliquefaciens group	NZ_CP041192
Bacillus velezensis	492670	Bacteria	Bacilli	Bacteria;Firmicutes;Bacilli;Bacillales;Bacillaceae;Bacillus;Bacillus amyloliquefaciens group	NZ_CP045711
Bacillus velezensis	492670	Bacteria	Bacilli	Bacteria;Firmicutes;Bacilli;Bacillales;Bacillaceae;Bacillus;Bacillus amyloliquefaciens group	NZ_CP046918
Bacillus velezensis	492670	Bacteria	Bacilli	Bacteria;Firmicutes;Bacilli;Bacillales;Bacillaceae;Bacillus;Bacillus amyloliquefaciens group	NZ_CP047157
Bacillus velezensis	492670	Bacteria	Bacilli	Bacteria;Firmicutes;Bacilli;Bacillales;Bacillaceae;Bacillus;Bacillus amyloliquefaciens group	NZ_CP047268
Bacillus velezensis	492670	Bacteria	Bacilli	Bacteria;Firmicutes;Bacilli;Bacillales;Bacillaceae;Bacillus;Bacillus amyloliquefaciens group	NZ_CP028204
Bacillus velezensis	492670	Bacteria	Bacilli	Bacteria;Firmicutes;Bacilli;Bacillales;Bacillaceae;Bacillus;Bacillus amyloliquefaciens group	NZ_CP028205
Bacillus velezensis	492670	Bacteria	Bacilli	Bacteria;Firmicutes;Bacilli;Bacillales;Bacillaceae;Bacillus;Bacillus amyloliquefaciens group	NZ_CP028206
Bacillus velezensis	492670	Bacteria	Bacilli	Bacteria;Firmicutes;Bacilli;Bacillales;Bacillaceae;Bacillus;Bacillus amyloliquefaciens group	NZ_CP028207
Bacillus velezensis	492670	Bacteria	Bacilli	Bacteria;Firmicutes;Bacilli;Bacillales;Bacillaceae;Bacillus;Bacillus amyloliquefaciens group	NZ_CP028208
Bacillus velezensis	492670	Bacteria	Bacilli	Bacteria;Firmicutes;Bacilli;Bacillales;Bacillaceae;Bacillus;Bacillus amyloliquefaciens group	NZ_CP028210
Bacillus velezensis	492670	Bacteria	Bacilli	Bacteria;Firmicutes;Bacilli;Bacillales;Bacillaceae;Bacillus;Bacillus amyloliquefaciens group	NZ_CP028211
Bacillus velezensis	492670	Bacteria	Bacilli	Bacteria;Firmicutes;Bacilli;Bacillales;Bacillaceae;Bacillus;Bacillus amyloliquefaciens group	NZ_CP028961
Bacillus velezensis	492670	Bacteria	Bacilli	Bacteria;Firmicutes;Bacilli;Bacillales;Bacillaceae;Bacillus;Bacillus amyloliquefaciens group	NZ_CP031694
Bacillus velezensis	492670	Bacteria	Bacilli	Bacteria;Firmicutes;Bacilli;Bacillales;Bacillaceae;Bacillus;Bacillus amyloliquefaciens group	NZ_CP048002
Bacillus velezensis	492670	Bacteria	Bacilli	Bacteria;Firmicutes;Bacilli;Bacillales;Bacillaceae;Bacillus;Bacillus amyloliquefaciens group	NZ_CP042271
Bacillus velezensis	492670	Bacteria	Bacilli	Bacteria;Firmicutes;Bacilli;Bacillales;Bacillaceae;Bacillus;Bacillus amyloliquefaciens group	NZ_CP049741
Bacillus velezensis	492670	Bacteria	Bacilli	Bacteria;Firmicutes;Bacilli;Bacillales;Bacillaceae;Bacillus;Bacillus amyloliquefaciens group	NZ_CP050448
Bacillus velezensis	492670	Bacteria	Bacilli	Bacteria;Firmicutes;Bacilli;Bacillales;Bacillaceae;Bacillus;Bacillus amyloliquefaciens group	NZ_CP050424
Bacillus velezensis	492670	Bacteria	Bacilli	Bacteria;Firmicutes;Bacilli;Bacillales;Bacillaceae;Bacillus;Bacillus amyloliquefaciens group	NZ_CP050462
Bacillus velezensis	492670	Bacteria	Bacilli	Bacteria;Firmicutes;Bacilli;Bacillales;Bacillaceae;Bacillus;Bacillus amyloliquefaciens group	NZ_CP051011,NZ_CP051012
Bacillus velezensis	492670	Bacteria	Bacilli	Bacteria;Firmicutes;Bacilli;Bacillales;Bacillaceae;Bacillus;Bacillus amyloliquefaciens group	NZ_CP051463
Bacillus velezensis	492670	Bacteria	Bacilli	Bacteria;Firmicutes;Bacilli;Bacillales;Bacillaceae;Bacillus;Bacillus amyloliquefaciens group	NZ_CP053377
Bacillus velezensis	492670	Bacteria	Bacilli	Bacteria;Firmicutes;Bacilli;Bacillales;Bacillaceae;Bacillus;Bacillus amyloliquefaciens group	NZ_CP053717
Bacillus velezensis	492670	Bacteria	Bacilli	Bacteria;Firmicutes;Bacilli;Bacillales;Bacillaceae;Bacillus;Bacillus amyloliquefaciens group	NZ_CP053764
Bacillus velezensis	492670	Bacteria	Bacilli	Bacteria;Firmicutes;Bacilli;Bacillales;Bacillaceae;Bacillus;Bacillus amyloliquefaciens group	NZ_CP054714
Bacillus velezensis	492670	Bacteria	Bacilli	Bacteria;Firmicutes;Bacilli;Bacillales;Bacillaceae;Bacillus;Bacillus amyloliquefaciens group	NZ_CP055160
Bacillus velezensis	492670	Bacteria	Bacilli	Bacteria;Firmicutes;Bacilli;Bacillales;Bacillaceae;Bacillus;Bacillus amyloliquefaciens group	NZ_CP045993,NZ_CP061026
Bacillus velezensis	492670	Bacteria	Bacilli	Bacteria;Firmicutes;Bacilli;Bacillales;Bacillaceae;Bacillus;Bacillus amyloliquefaciens group	NZ_CP059318
Bacillus velezensis	492670	Bacteria	Bacilli	Bacteria;Firmicutes;Bacilli;Bacillales;Bacillaceae;Bacillus;Bacillus amyloliquefaciens group	NZ_CP059344
Bacillus velezensis	492670	Bacteria	Bacilli	Bacteria;Firmicutes;Bacilli;Bacillales;Bacillaceae;Bacillus;Bacillus amyloliquefaciens group	NZ_CP059405
Bacillus velezensis	492670	Bacteria	Bacilli	Bacteria;Firmicutes;Bacilli;Bacillales;Bacillaceae;Bacillus;Bacillus amyloliquefaciens group	NZ_CP059495,NZ_CP059496
Bacillus velezensis	492670	Bacteria	Bacilli	Bacteria;Firmicutes;Bacilli;Bacillales;Bacillaceae;Bacillus;Bacillus amyloliquefaciens group	NZ_CP059497,NZ_CP059498
Bacillus velezensis	492670	Bacteria	Bacilli	Bacteria;Firmicutes;Bacilli;Bacillales;Bacillaceae;Bacillus;Bacillus amyloliquefaciens group	NZ_CP059855
Bacillus velezensis	492670	Bacteria	Bacilli	Bacteria;Firmicutes;Bacilli;Bacillales;Bacillaceae;Bacillus;Bacillus amyloliquefaciens group	NZ_CP063687
Bacillus velezensis	492670	Bacteria	Bacilli	Bacteria;Firmicutes;Bacilli;Bacillales;Bacillaceae;Bacillus;Bacillus amyloliquefaciens group	NZ_CP060085
Bacillus velezensis	492670	Bacteria	Bacilli	Bacteria;Firmicutes;Bacilli;Bacillales;Bacillaceae;Bacillus;Bacillus amyloliquefaciens group	NZ_CP054562
Bacillus velezensis	492670	Bacteria	Bacilli	Bacteria;Firmicutes;Bacilli;Bacillales;Bacillaceae;Bacillus;Bacillus amyloliquefaciens group	NZ_CP061087
Bacillus velezensis	492670	Bacteria	Bacilli	Bacteria;Firmicutes;Bacilli;Bacillales;Bacillaceae;Bacillus;Bacillus amyloliquefaciens group	NZ_CP061176
Bacillus velezensis	492670	Bacteria	Bacilli	Bacteria;Firmicutes;Bacilli;Bacillales;Bacillaceae;Bacillus;Bacillus amyloliquefaciens group	NZ_CP047119
[truncated: 19,116 more rows]
