# Supplementary material for: Pyridoxal 5’-phosphate synthesis and salvage in Bacteria and Archaea: predicting pathway variant distributions and holes
Source: Microb Genom. 2023 Feb 2;9(2):mgen000926. doi: 10.1099/mgen.0.000926 (PMC9997740; doi:10.1099/mgen.0.000926)
Supplement: Supplementary material 4 [file mgen-9-926-s004.xlsx]

## Sheet: Sheet1
Table S3: List of Panther HMMs used
PANTHER HMM	Superfamily	Description
PTHR10000.SF23.hmm	PTHR10000	5-AMINO-6-(5-PHOSPHO-D-RIBITYLAMINO)URACIL PHOSPHATASE YITU
PTHR10000.SF25.hmm	PTHR10000	PHOSPHATASE YKRA-RELATED
PTHR10000.SF50.hmm	PTHR10000	STRESS RESPONSE PROTEIN YHAX
PTHR10000.SF53.hmm	PTHR10000	5-AMINO-6-(5-PHOSPHO-D-RIBITYLAMINO)URACIL PHOSPHATASE YBJI-RELATED
PTHR10000.SF54.hmm	PTHR10000	SUGAR PHOSPHATASE YIDA
PTHR10000.SF8.hmm	PTHR10000	MANNOSYL-3-PHOSPHOGLYCERATE PHOSPHATASE
ybhA.hmm | PTHR10000_SF52	PTHR10000	ybhA
PTHR10146.SF15.hmm	PTHR10146	PYRIDOXAL PHOSPHATE HOMEOSTASIS PROTEIN
yggS.hmm | PTHR10146_SF14	PTHR10146	yggS
PTHR10534.SF12.hmm	PTHR10534	PYRIDOXAL KINASE BUD17-RELATED
pdxK_Y.hmm | PTHR10534_SF2	PTHR10534	pdxK/pdxY
pdxK_Y_2.hmm | PTHR10534_SF15	PTHR10534	pdxK/pdxY
PTHR10851.SF3.hmm	PTHR10851	PYRIDOXINE/PYRIDOXAMINE 5'-PHOSPHATE OXIDASE 2
PTHR10851.SF4.hmm	PTHR10851	IP08110P
pdxH.hmm | PTHR10851	PTHR10851	pdxH
pdxK_bacillus.hmm | PTHR20858_SF19	PTHR20858	pdxK/thiD2
thiD.hmm | PTHR20858_SF17	PTHR20858	thiD
pdxA_1.hmm | PTHR30004_SF6	PTHR30004	pdxA
pdxA_2.hmm | PTHR30004_SF5	PTHR30004	pdxA
pdxA_3.hmm | PTHR30004_SF3	PTHR30004	pdxA
pdxJ.hmm | PTHR30456	PTHR30456	pdxJ
PTHR31559.SF1.hmm	PTHR31559	SUBFAMILY NOT NAMED
pdxT.hmm | PTHR31559_SF0	PTHR31559	pdxT
PTHR31829.SF2.hmm	PTHR31829	PYRIDOXAL 5'-PHOSPHATE SYNTHASE-LIKE SUBUNIT PDX1.2
PTHR31829.SF4.hmm	PTHR31829	PYRIDOXAL 5'-PHOSPHATE SYNTHASE SUBUNIT PDX1.1
PTHR31829.SF5.hmm	PTHR31829	OS11G0708500 PROTEIN
PTHR31829.SF6.hmm	PTHR31829	PYRIDOXAL 5'-PHOSPHATE SYNTHASE PDX1-LIKE 4-RELATED
pdxS.hmm | PTHR31829_SF0	PTHR31829	pdxS
glcD.hmm | PTHR42934	PTHR42934	glcD
PTHR42938_SF11.hmm	PTHR42938	ERYTHRONATE-4-PHOSPHATE DEHYDROGENASE FAMILY PROTEIN
PTHR42938_SF13.hmm	PTHR42938	D-ISOMER SPECIFIC 2-HYDROXYACID DEHYDROGENASE,NAD-BINDING
PTHR42938_SF17.hmm	PTHR42938	SUBFAMILY NOT NAMED
PTHR42938_SF18.hmm	PTHR42938	EXPRESSED PROTEIN
PTHR42938_SF19.hmm	PTHR42938	OS08G0151600 PROTEIN
PTHR42938_SF20.hmm	PTHR42938	D-3-PHOSPHOGLYCERATE DEHYDROGENASE
PTHR42938_SF22.hmm	PTHR42938	D-3-PHOSPHOGLYCERATE DEHYDROGENASE 2, CHLOROPLASTIC
PTHR42938_SF24.hmm	PTHR42938	SUBFAMILY NOT NAMED
PTHR42938_SF25.hmm	PTHR42938	D-ISOMER SPECIFIC 2-HYDROXYACID DEHYDROGENASE FAMILY PROTEIN
PTHR42938_SF26.hmm	PTHR42938	FORMATE DEHYDROGENASE CHLOROPLASTIC/MITOCHONDRIAL
PTHR42938_SF27.hmm	PTHR42938	BNACNNG08710D PROTEIN
PTHR42938_SF28.hmm	PTHR42938	BNACNNG08110D PROTEIN
PTHR42938_SF29.hmm	PTHR42938	D-3-PHOSPHOGLYCERATE DEHYDROGENASE 1, CHLOROPLASTIC
PTHR42938_SF30.hmm	PTHR42938	ERYTHRONATE-4-PHOSPHATE DEHYDROGENASE FAMILY PROTEIN-RELATED
PTHR42938_SF31.hmm	PTHR42938	BNAA07G31940D PROTEIN
PTHR42938_SF32.hmm	PTHR42938	SUBFAMILY NOT NAMED
PTHR42938_SF33.hmm	PTHR42938	D-3-PHOSPHOGLYCERATE DEHYDROGENASE
PTHR42938_SF34.hmm	PTHR42938	D-3-PHOSPHOGLYCERATE DEHYDROGENASE
PTHR42938_SF35.hmm	PTHR42938	D-3-PHOSPHOGLYCERATE DEHYDROGENASE
PTHR42938_SF5.hmm	PTHR42938	D-3-PHOSPHOGLYCERATE DEHYDROGENASE
PTHR42938_SF6.hmm	PTHR42938	D-3-PHOSPHOGLYCERATE DEHYDROGENASE
PTHR42938_SF7.hmm	PTHR42938	ERYTHRONATE-4-PHOSPHATE DEHYDROGENASE FAMILY PROTEIN
pdxB.hmm | PTHR42938_SF9	PTHR42938	pdxB
PTHR43148_SF10.hmm	PTHR43148	GLYCERALDEHYDE-3-PHOSPHATE DEHYDROGENASE
PTHR43148_SF11.hmm	PTHR43148	GLYCERALDEHYDE-3-PHOSPHATE DEHYDROGENASE 1
PTHR43148_SF12.hmm	PTHR43148	GLYCERALDEHYDE-3-PHOSPHATE DEHYDROGENASE
PTHR43148_SF13.hmm	PTHR43148	GLYCERALDEHYDE-3-PHOSPHATE DEHYDROGENASE GAPA1, CHLOROPLASTIC
PTHR43148_SF14.hmm	PTHR43148	BNAA02G28150D PROTEIN
PTHR43148_SF15.hmm	PTHR43148	GLYCERALDEHYDE-3-PHOSPHATE DEHYDROGENASE GAPA2, CHLOROPLASTIC
PTHR43148_SF16.hmm	PTHR43148	GLYCERALDEHYDE-3-PHOSPHATE DEHYDROGENASE
PTHR43148_SF2.hmm	PTHR43148	GLYCERALDEHYDE-3-PHOSPHATE DEHYDROGENASE 2
PTHR43148_SF5.hmm	PTHR43148	GLYCERALDEHYDE-3-PHOSPHATE DEHYDROGENASE GAPB, CHLOROPLASTIC
PTHR43148_SF6.hmm	PTHR43148	GLYCERALDEHYDE-3-PHOSPHATE DEHYDROGENASE
epd.hmm | PTHR43148_SF3	PTHR43148	epd
PTHR43247.SF3.hmm	PTHR43247	PHOSPHOSERINE AMINOTRANSFERASE 1, CHLOROPLASTIC
PTHR43247.SF4.hmm	PTHR43247	SUBFAMILY NOT NAMED
PTHR43247.SF5.hmm	PTHR43247	PHOSPHOSERINE AMINOTRANSFERASE
PTHR43247.SF6.hmm	PTHR43247	SUBFAMILY NOT NAMED
serC.hmm | PTHR43247_SF1	PTHR43247	SerC/pdxF
DXS.hmm | PTHR43322_SF5	PTHR43322	DXS
PTHR43322.SF1.hmm	PTHR43322	1-DEOXY-D-XYLULOSE-5-PHOSPHATE SYNTHASE
PTHR43322.SF3.hmm	PTHR43322	1-D-DEOXYXYLULOSE 5-PHOSPHATE SYNTHASE-LIKE PROTEIN
PTHR43322.SF4.hmm	PTHR43322	1-DEOXY-D-XYLULOSE-5-PHOSPHATE SYNTHASE 2, CHLOROPLASTIC-RELATED
PTHR43322.SF6.hmm	PTHR43322	1-DEOXY-D-XYLULOSE-5-PHOSPHATE SYNTHASE 2, CHLOROPLASTIC ISOFORM X1-RELATED
PTHR43322.SF7.hmm	PTHR43322	SUBFAMILY NOT NAMED
PTHR43322.SF8.hmm	PTHR43322	1-DEOXY-D-XYLULOSE 5-PHOSPHATE SYNTHASE 1
PTHR43322.SF9.hmm	PTHR43322	BNAA01G35430D PROTEIN
PTHR43625_SF11.hmm	PTHR43625	AFLATOXIN B1 ALDEHYDE REDUCTASE MEMBER 3-RELATED
PTHR43625_SF12.hmm	PTHR43625	AFLATOXIN B1 ALDEHYDE REDUCTASE MEMBER 2
PTHR43625_SF16.hmm	PTHR43625	ALDO/KETO REDUCTASE FAMILY-LIKE PROTEIN
PTHR43625_SF19.hmm	PTHR43625	SUBFAMILY NOT NAMED
PTHR43625_SF22.hmm	PTHR43625	OS07G0143000 PROTEIN
PTHR43625_SF27.hmm	PTHR43625	ALDO-KETO REDUCTASE
PTHR43625_SF29.hmm	PTHR43625	ALDO-KETO REDUCTASE 4-RELATED
PTHR43625_SF30.hmm	PTHR43625	AUXIN-INDUCED PROTEIN PCNT115-LIKE
PTHR43625_SF31.hmm	PTHR43625	OXIDOREDUCTASE-RELATED
PTHR43625_SF32.hmm	PTHR43625	PERAKINE REDUCTASE-LIKE
PTHR43625_SF33.hmm	PTHR43625	ALDO-KETO REDUCTASE 2 ISOFORM X1-RELATED
PTHR43625_SF35.hmm	PTHR43625	ALDO-KETO REDUCTASE 1 ISOFORM X1-RELATED
PTHR43625_SF37.hmm	PTHR43625	SUBFAMILY NOT NAMED
PTHR43625_SF4.hmm	PTHR43625	ALDO-KETO REDUCTASE FAMILY 7, MEMBER A3 (AFLATOXIN ALDEHYDE REDUCTASE)
PTHR43625_SF42.hmm	PTHR43625	PERAKINE REDUCTASE-LIKE
PTHR43625_SF44.hmm	PTHR43625	ALDO-KETO REDUCTASE 6-RELATED
PTHR43625_SF46.hmm	PTHR43625	ALDO-KETO REDUCTASE 3-RELATED
PTHR43625_SF47.hmm	PTHR43625	SUBFAMILY NOT NAMED
PTHR43625_SF5.hmm	PTHR43625	PYRIDOXAL REDUCTASE, CHLOROPLASTIC
PTHR43625_SF50.hmm	PTHR43625	ALDO-KETO REDUCTASE 2-RELATED
PTHR43625_SF51.hmm	PTHR43625	ALDO/KETO REDUCTASE FAMILY OXIDOREDUCTASE
PTHR43625_SF52.hmm	PTHR43625	SUBFAMILY NOT NAMED
PTHR43625_SF53.hmm	PTHR43625	IN2-2 PROTEIN
PTHR43625_SF54.hmm	PTHR43625	ALDO-KETO REDUCTASE 1-RELATED
PTHR43625_SF55.hmm	PTHR43625	ALDO/KETO REDUCTASE/POTASSIUM CHANNEL SUBUNIT BETA-RELATED
PTHR43625_SF56.hmm	PTHR43625	REDUCTASE, PUTATIVE-RELATED
PTHR43625_SF57.hmm	PTHR43625	SUBFAMILY NOT NAMED
PTHR43625_SF58.hmm	PTHR43625	BNAC01G28790D PROTEIN
PTHR43625_SF59.hmm	PTHR43625	PERAKINE REDUCTASE-RELATED
PTHR43625_SF60.hmm	PTHR43625	NAD(P)-LINKED OXIDOREDUCTASE SUPERFAMILY PROTEIN-RELATED
PTHR43625_SF61.hmm	PTHR43625	OS01G0618100 PROTEIN
PTHR43625_SF62.hmm	PTHR43625	ALDO-KETO REDUCTASE 1-RELATED
PTHR43625_SF63.hmm	PTHR43625	ALDO/KETO REDUCTASE/POTASSIUM CHANNEL SUBUNIT BETA-RELATED
PTHR43625_SF64.hmm	PTHR43625	SUBFAMILY NOT NAMED
PTHR43625_SF65.hmm	PTHR43625	ALDO-KETO REDUCTASE 4-RELATED
PTHR43625_SF66.hmm	PTHR43625	AUXIN-INDUCED PROTEIN PCNT115-LIKE
PTHR43625_SF67.hmm	PTHR43625	REDUCTASE (GLIO), PUTATIVE-RELATED
PTHR43625_SF68.hmm	PTHR43625	ALDO-KETO REDUCTASE 1-RELATED
PTHR43625_SF69.hmm	PTHR43625	ALDO/KETO REDUCTASE/POTASSIUM CHANNEL SUBUNIT BETA-RELATED
PTHR43625_SF7.hmm	PTHR43625	REDUCTASE (YAKC), PUTATIVE (AFU_ORTHOLOGUE AFUA_8G01560)-RELATED
PTHR43625_SF70.hmm	PTHR43625	ALDO-KETO REDUCTASE YAKC [NADP(+)]
pdxI.hmm | PTHR43625_SF40	PTHR43625	pdxI
