# Supplementary material for: Pyridoxal 5’-phosphate synthesis and salvage in Bacteria and Archaea: predicting pathway variant distributions and holes
Source: Microb Genom. 2023 Feb 2;9(2):mgen000926. doi: 10.1099/mgen.0.000926 (PMC9997740; doi:10.1099/mgen.0.000926)
Supplement: Supplementary material 5 [file mgen-9-926-s005.xlsx]

## Sheet: Sheet1
Table S4: Names of HMM profiles used in the final analysis
New HMM profiles	SuperFamily
DXS	DXS
aceE	DXS
acoA_group1	DXS
acoA_group2	DXS
acoA_group3	DXS
acoA_group4	DXS
bkdA1_group1	DXS
bkdA1_group2	DXS
bkdA1_group3	DXS
fas3	DXS
pdhA2	DXS
pdhA_acoA_group1	DXS
pdhA_acoA_group2	DXS
pdhA_bkdA1	DXS
pdhA_group1	DXS
pdhA_group2	DXS
pdhA_group3	DXS
pdhA_group4	DXS
pdhA_group5	DXS
pdhA_group6	DXS
pdhA_group7	DXS
pdhA_group8	DXS
pdhA_odpA	DXS
pdhB_bkdA2_group2	DXS
pdhB_group1	DXS
pdhB_group2	DXS
sucA	DXS
tktA_tktB_group1	DXS
tktA_tktB_group2	DXS
tktA_tktB_group3	DXS
tktC	DXS
unknown_dxs_group1	DXS
unknown_dxs_group2	DXS
unknown_dxs_group3	DXS
unknown_dxs_group4	DXS
argC	epd
asd_group1	epd
asd_group2	epd
asd_group3	epd
epd	epd
gapA	epd
gapB	epd
usg	epd
pdxA2_group1	pdxA
pdxA2_group2	pdxA
pdxA2_group3	pdxA
pdxA_group1	pdxA
pdxA_group2	pdxA
pdxA_group3	pdxA
pdxA_group4	pdxA
pdxA_group5	pdxA
pdxA_group6	pdxA
pdxA_group7	pdxA
HIBADH_mmsB_yfjR_group1	pdxB
HIBADH_mmsB_yfjR_group2	pdxB
ahcY	pdxB
ald	pdxB
ddh	pdxB
dpaA_spoVFA	pdxB
fdh	pdxB
ghrA	pdxB
ghrA_group1	pdxB
ghrA_group2	pdxB
ghrA_group3	pdxB
ghrA_group4	pdxB
ghrB_gyaR	pdxB
hprA	pdxB
ilvC	pdxB
ldhA	pdxB
mmsB_garR_glxR	pdxB
pdxB	pdxB
ptxD	pdxB
questioning_pdxB_group1	pdxB
questioning_pdxB_group2	pdxB
questioning_pdxB_group3	pdxB
serA2	pdxB
serA5_hprA	pdxB
serA_group1	pdxB
serA_group2	pdxB
serA_group3	pdxB
serA_group4	pdxB
serA_group5	pdxB
serA_group6	pdxB
serA_group7	pdxB
serA_group8	pdxB
serA_gyaR	pdxB
slcC_serA	pdxB
unknown_pdxB	pdxB
unknown_pdxB_group1	pdxB
unknown_pdxB_group10	pdxB
unknown_pdxB_group11	pdxB
unknown_pdxB_group12	pdxB
unknown_pdxB_group13	pdxB
unknown_pdxB_group14	pdxB
unknown_pdxB_group15	pdxB
unknown_pdxB_group16	pdxB
unknown_pdxB_group17	pdxB
unknown_pdxB_group18	pdxB
unknown_pdxB_group19	pdxB
unknown_pdxB_group2	pdxB
unknown_pdxB_group20	pdxB
unknown_pdxB_group21	pdxB
unknown_pdxB_group22	pdxB
unknown_pdxB_group3	pdxB
unknown_pdxB_group4	pdxB
unknown_pdxB_group5	pdxB
unknown_pdxB_group6	pdxB
unknown_pdxB_group7	pdxB
unknown_pdxB_group8	pdxB
unknown_pdxB_group9	pdxB
yoaD	pdxB
pdxH_group1	pdxH
pdxH_group2	pdxH
phzG	pdxH
putative_pdxH_group1	pdxH
putative_pdxH_group2	pdxH
putative_pdxH_group3	pdxH
pyutative_pdxH_group3	pdxH
unknown_pdxH_group1	pdxH
unknown_pdxH_group2	pdxH
unknown_pdxH_group3	pdxH
unknown_pdxH_group4	pdxH
unknown_pdxH_group5	pdxH
unknown_pdxH_group6	pdxH
unknown_pdxH_group7	pdxH
ydaG	pdxH
E1.1.1.65_tas	pdxI
GalDH_lgaA	pdxI
dkgB	pdxI
pdxI	pdxI
pld1	pdxI
pld_fdh	pdxI
tas_group1	pdxI
tas_group2	pdxI
tas_gsp	pdxI
unknown_pdxI_group1	pdxI
unknown_pdxI_group10	pdxI
unknown_pdxI_group11	pdxI
unknown_pdxI_group12	pdxI
unknown_pdxI_group13	pdxI
unknown_pdxI_group14	pdxI
unknown_pdxI_group15	pdxI
unknown_pdxI_group16	pdxI
unknown_pdxI_group17	pdxI
unknown_pdxI_group18	pdxI
unknown_pdxI_group19	pdxI
unknown_pdxI_group2	pdxI
unknown_pdxI_group20	pdxI
unknown_pdxI_group3	pdxI
unknown_pdxI_group4	pdxI
unknown_pdxI_group5	pdxI
unknown_pdxI_group6	pdxI
unknown_pdxI_group7	pdxI
unknown_pdxI_group8	pdxI
unknown_pdxI_group9	pdxI
yajO	pdxI
ydhF_ycsN	pdxI
ydjG	pdxI
yeaE	pdxI
yqkF	pdxI
ytbE	pdxI
yvgN_dkgA	pdxI
pdxJ	pdxJ
adoK_pfkB	pdxK
cscK	pdxK
cscK_pfkB_mtlZ_frk_scrK	pdxK
fruK_group1	pdxK
fruK_group2	pdxK
fruK_group3	pdxK
fruK_group4	pdxK
fruK_group5	pdxK
gsk_pfkB	pdxK
hldE_rfaE	pdxK
iolC	pdxK
kdgK_cscK_ydjE_scrK	pdxK
kdgK_group1	pdxK
kdgK_group2	pdxK
lacC_group1	pdxK
lacC_group2	pdxK
lacC_group3	pdxK
lacC_group4	pdxK
nnrD	pdxK
pdxK_basu	pdxK
pdxK_group1	pdxK
pdxK_group2	pdxK
pdxK_group3	pdxK
pdxK_group4	pdxK
pdxK_group5	pdxK
pdxK_group6	pdxK
pdxY_group1	pdxK
pdxY_group2	pdxK
pdxY_group3	pdxK
pfkB	pdxK
pfkB_scrK	pdxK
prsA	pdxK
psuK_group1	pdxK
psuK_group2	pdxK
psuK_rbsK	pdxK
putative_pdxK_basu	pdxK
rbsK_group1	pdxK
rbsK_group2	pdxK
rbsK_group3	pdxK
scrK_group1	pdxK
scrK_group2	pdxK
scrK_iolC	pdxK
suk	pdxK
tenA_group1	pdxK
tenA_group2	pdxK
tenA_group3	pdxK
tenA_group4	pdxK
tenA_group5	pdxK
tenI_group1	pdxK
tenI_group2	pdxK
thiD2_group1	pdxK
thiD2_group2	pdxK
thiDN	pdxK
thiD_group1	pdxK
thiD_group10	pdxK
thiD_group11	pdxK
thiD_group2	pdxK
thiD_group3	pdxK
thiD_group4	pdxK
thiD_group5	pdxK
thiD_group6	pdxK
thiD_group7	pdxK
thiD_group8	pdxK
thiD_group9	pdxK
thiD_thiE_group1	pdxK
thiD_thiE_group2	pdxK
thiE_group1	pdxK
thiE_group10	pdxK
thiE_group11	pdxK
thiE_group12	pdxK
thiE_group13	pdxK
thiE_group2	pdxK
thiE_group3	pdxK
thiE_group4	pdxK
thiE_group5	pdxK
thiE_group6	pdxK
thiE_group7	pdxK
thiE_group8	pdxK
thiE_group9	pdxK
thiE_tenI_group1	pdxK
thiE_tenI_group2	pdxK
thiE_thiG	pdxK
thiM	pdxK
unknown_group26	pdxK
unknown_pdxK_group1	pdxK
unknown_pdxK_group10	pdxK
unknown_pdxK_group11	pdxK
unknown_pdxK_group12	pdxK
unknown_pdxK_group13	pdxK
unknown_pdxK_group14	pdxK
unknown_pdxK_group15	pdxK
unknown_pdxK_group16	pdxK
unknown_pdxK_group17	pdxK
unknown_pdxK_group18	pdxK
unknown_pdxK_group19	pdxK
unknown_pdxK_group2	pdxK
unknown_pdxK_group20	pdxK
unknown_pdxK_group21	pdxK
unknown_pdxK_group22	pdxK
unknown_pdxK_group23	pdxK
unknown_pdxK_group24	pdxK
unknown_pdxK_group25	pdxK
unknown_pdxK_group26	pdxK
unknown_pdxK_group3	pdxK
unknown_pdxK_group4	pdxK
unknown_pdxK_group5	pdxK
unknown_pdxK_group6	pdxK
unknown_pdxK_group7	pdxK
unknown_pdxK_group8	pdxK
unknown_pdxK_group9	pdxK
ydjH_adoK	pdxK
ydjH_group1	pdxK
ydjH_group2	pdxK
yegV	pdxK
yegV_rbsK	pdxK
yihV_group1	pdxK
yihV_group2	pdxK
CKX_fas5	pdxR
IV02_25675	pdxR
agpS	pdxR
agpS_eapA_group1	pdxR
agpS_eapA_group2	pdxR
agpS_eapA_group3	pdxR
agpS_eapA_group5	pdxR
alo1	pdxR
dld_group1	pdxR
dld_group2	pdxR
dld_group3	pdxR
dprE1	pdxR
glcD	pdxR
glcE_group1	pdxR
glcE_group2	pdxR
glcF	pdxR
glcF_glpC	pdxR
glpC	pdxR
glpCD	pdxR
lldE	pdxR
lldE_lutA	pdxR
lldE_ykgE_lutA	pdxR
mcrA	pdxR
murB_group1	pdxR
murB_group2	pdxR
murB_group3	pdxR
murB_group4	pdxR
pchF	pdxR
pdxR	pdxR
putative_pdxR_group1	pdxR
putative_pdxR_group2	pdxR
putative_pdxR_group3	pdxR
unknown_pdxR_group1	pdxR
unknown_pdxR_group10	pdxR
unknown_pdxR_group11	pdxR
unknown_pdxR_group2	pdxR
unknown_pdxR_group3	pdxR
unknown_pdxR_group4	pdxR
unknown_pdxR_group5	pdxR
unknown_pdxR_group6	pdxR
unknown_pdxR_group7	pdxR
unknown_pdxR_group8	pdxR
unknown_pdxR_group9	pdxR
xyoA_aldO_group1	pdxR
xyoA_gulO_group2	pdxR
ygaK_yvdP	pdxR
yitY	pdxR
pdxS	pdxS
thiG	pdxS
cobB-cbiA	pdxT
cobQ_cbiP	pdxT
elbB	pdxT
hchA	pdxT
hisH	pdxT
inhA_araC	pdxT
inhA_gbdR_ftrA	pdxT
inhA_thiJ	pdxT
nonF	pdxT
pdxT	pdxT
pfpI_group1	pdxT
pfpI_group2	pdxT
purL	pdxT
thiJ_group1	pdxT
thiJ_group2	pdxT
thiJ_group3	pdxT
thiJ_group4	pdxT
trpG_guaA	pdxT
unknown_pdxT_group1	pdxT
unknown_pdxT_group10	pdxT
unknown_pdxT_group11	pdxT
unknown_pdxT_group12	pdxT
unknown_pdxT_group2	pdxT
unknown_pdxT_group3	pdxT
unknown_pdxT_group4	pdxT
unknown_pdxT_group5	pdxT
unknown_pdxT_group6	pdxT
unknown_pdxT_group7	pdxT
unknown_pdxT_group8	pdxT
unknown_pdxT_group9	pdxT
yoaZ	pdxT
agxT	serC
aspC2	serC
cefD_group1	serC
cefD_group2	serC
cefD_group3	serC
csd_group1	serC
csd_group2	serC
csd_group3	serC
egtE	serC
iscS_nfs1	serC
kynU_group1	serC
kynU_group2	serC
kynU_group3	serC
kynU_group4	serC
metC_mccB	serC
phnW	serC
pucG_group1	serC
pucG_group2	serC
pucG_group3	serC
serC_cyano	serC
serC_group1	serC
serC_group2	serC
serC_group3	serC
serC_group4	serC
sgaA	serC
sufS2	serC
sufS_csdA	serC
unknown_serC_group1	serC
unknown_serC_group2	serC
unknown_serC_group3	serC
unknown_serC_group4	serC
unknown_serC_group5	serC
unknown_serC_group6	serC
unknown_serC_group7	serC
CP_0348_group1	ybhA
CP_0348_group2	ybhA
cof_group1	ybhA
cof_group2	ybhA
cof_group3	ybhA
hmpP2_group1	ybhA
hmpP2_group2	ybhA
serB_group1	ybhA
serB_group2	ybhA
supH_group1	ybhA
supH_group2	ybhA
supH_group3	ybhA
unknown_ybhA_group1	ybhA
unknown_ybhA_group10	ybhA
unknown_ybhA_group11	ybhA
unknown_ybhA_group12	ybhA
unknown_ybhA_group13	ybhA
unknown_ybhA_group14	ybhA
unknown_ybhA_group15	ybhA
unknown_ybhA_group16	ybhA
unknown_ybhA_group17	ybhA
unknown_ybhA_group18	ybhA
unknown_ybhA_group19	ybhA
unknown_ybhA_group2	ybhA
unknown_ybhA_group20	ybhA
unknown_ybhA_group21	ybhA
unknown_ybhA_group22	ybhA
unknown_ybhA_group23	ybhA
unknown_ybhA_group3	ybhA
unknown_ybhA_group4	ybhA
unknown_ybhA_group5	ybhA
unknown_ybhA_group6	ybhA
unknown_ybhA_group7	ybhA
unknown_ybhA_group8	ybhA
unknown_ybhA_group9	ybhA
ybhA	ybhA
ybjI_ybiV	ybhA
yceE	ybhA
ycsE_yitU_ywtE_group1	ybhA
ycsE_yitU_ywtE_group2	ybhA
ycsE_yitU_ywtE_group3	ybhA
ycsE_yitU_ywtE_group4	ybhA
ycsE_yitU_ywtE_group5	ybhA
ycsE_yitU_ywtE_group6	ybhA
ycsE_yitU_ywtE_group7	ybhA
ycsE_yitU_ywtE_group8	ybhA
ycsE_yitU_ywtE_group9	ybhA
yedP	ybhA
yidA_group1	ybhA
yidA_group2	ybhA
yidA_group3	ybhA
ykrA	ybhA
yggS	yggS
