# Supplementary material for: Pyridoxal 5’-phosphate synthesis and salvage in Bacteria and Archaea: predicting pathway variant distributions and holes
Source: Microb Genom. 2023 Feb 2;9(2):mgen000926. doi: 10.1099/mgen.0.000926 (PMC9997740; doi:10.1099/mgen.0.000926)
Supplement: Supplementary material 6 [file mgen-9-926-s006.xlsx]

## Sheet: Sheet1
		Table S5: Distribution of predicted PLP synthesis and salvage genes in all genomes
NCBI_Id	Species_Name	Lineage	DXS	pdxA	pdxA2	pdxJ	epd	pdxB	pdxR	serC	serC_cyano	pdxH	pdxS	pdxT	pdxK	pdxY	pdxK_basu	pdxI	ybhA
NZ_CP019573	Auricoccus indicus	Bacteria;Firmicutes;Bacilli;Bacillales;Staphylococcaceae;Auricoccus										WP_077139565.1	WP_077140992.1	WP_077140991.1			WP_077140899.1
NZ_CP053988	Abiotrophia defectiva	Bacteria;Firmicutes;Bacilli;Lactobacillales;Aerococcaceae;Abiotrophia													WP_023390967.1
NZ_AP012977	Abyssogena phaseoliformis symbiont OG214 Bacteria.	Bacteria;unclassified Bacteria;Abyssogena phaseoliformis symbiont	WP_201341880.1	WP_201342282.1		WP_201342206.1		WP_201340706.1		WP_201342182.1		WP_201341961.1
NZ_CP013126	Acidipropionibacterium acidipropionici	Bacteria;Actinobacteria;Propionibacteriales;Propionibacteriaceae;Acidipropionibacterium											WP_015070567.1	WP_015070568.1		WP_028701626.1
NZ_CP014352,NZ_CP014353	Acidipropionibacterium acidipropionici	Bacteria;Actinobacteria;Propionibacteriales;Propionibacteriaceae;Acidipropionibacterium											WP_062819121.1	WP_062819120.1		WP_062818980.1
NZ_CP015970	Acidipropionibacterium acidipropionici	Bacteria;Actinobacteria;Propionibacteriales;Propionibacteriaceae;Acidipropionibacterium											WP_062819121.1	WP_062819120.1		WP_062818980.1
NZ_CP019400	Acidipropionibacterium acidipropionici	Bacteria;Actinobacteria;Propionibacteriales;Propionibacteriaceae;Acidipropionibacterium											WP_015070567.1	WP_015070568.1		WP_028701626.1
NZ_CP031057	Acidipropionibacterium acidipropionici	Bacteria;Actinobacteria;Propionibacteriales;Propionibacteriaceae;Acidipropionibacterium											WP_062819121.1	WP_062819120.1		WP_062818980.1
NZ_CP040634	Acidipropionibacterium acidipropionici	Bacteria;Actinobacteria;Propionibacteriales;Propionibacteriaceae;Acidipropionibacterium											WP_062819121.1	WP_138573554.1		WP_175419053.1
NC_019395	Acidipropionibacterium acidipropionici ATCC 4875	Bacteria;Actinobacteria;Propionibacteriales;Propionibacteriaceae;Acidipropionibacterium											WP_015070567.1	WP_015069104.1,WP_015070568.1		WP_015070405.1
NZ_CP014692	Acetobacter aceti	Bacteria;Proteobacteria;Alphaproteobacteria;Rhodospirillales;Acetobacteraceae;Acetobacter;Acetobacter subgen. Acetobacter	WP_077813083.1,WP_077813593.1	WP_077812306.1		WP_077812307.1			WP_077813956.1	WP_077812777.1		WP_077812357.1
NZ_AP023326,NZ_AP023328,NZ_AP023327,NZ_AP023329,NZ_AP023330	Acetobacter aceti	Bacteria;Proteobacteria;Alphaproteobacteria;Rhodospirillales;Acetobacteraceae;Acetobacter;Acetobacter subgen. Acetobacter		WP_099348363.1		WP_099348364.1			WP_099348187.1	WP_099347161.1		WP_099347716.1
NZ_AP023410,NZ_AP023411,NZ_AP023412,NZ_AP023413,NZ_AP023414	Acetobacter aceti NBRC 14818	Bacteria;Proteobacteria;Alphaproteobacteria;Rhodospirillales;Acetobacteraceae;Acetobacter;Acetobacter subgen. Acetobacter	WP_018308297.1,WP_018307695.1	WP_010666334.1		WP_010666335.1			WP_010668411.1	WP_010668244.1		WP_010667543.1
NZ_CP045482	Acidianus ambivalens	Archaea;Crenarchaeota;Thermoprotei;Sulfolobales;Sulfolobaceae;Acidianus											WP_152940695.1	WP_152940693.1
NC_014378	Acetohalobium arabaticum DSM 5501	Bacteria;Firmicutes;Clostridia;Halanaerobiales;Halobacteroidaceae;Acetohalobium											WP_013278452.1	WP_013278451.1
NZ_CP015164,NZ_CP015165,NZ_CP015166,NZ_CP015167	Acetobacter ascendens	Bacteria;Proteobacteria;Alphaproteobacteria;Rhodospirillales;Acetobacteraceae;Acetobacter	WP_070323195.1,WP_070323690.1	WP_070323584.1		WP_070323585.1			WP_070322747.1	WP_070323946.1		WP_044583108.1
NZ_CP015168,NZ_CP015169,NZ_CP015170,NZ_CP015171	Acetobacter ascendens	Bacteria;Proteobacteria;Alphaproteobacteria;Rhodospirillales;Acetobacteraceae;Acetobacter	WP_070324467.1,WP_070325036.1	WP_070324766.1		WP_070323585.1			WP_070325306.1	WP_070325332.1		WP_044583108.1
NZ_CP021524,NZ_CP021525,NZ_CP021526,NZ_CP021527	Acetobacter ascendens	Bacteria;Proteobacteria;Alphaproteobacteria;Rhodospirillales;Acetobacteraceae;Acetobacter	WP_087635403.1,WP_070325036.1	WP_087635842.1		WP_019088508.1			WP_087635283.1	WP_087635627.1		WP_019090235.1
NC_015138	Acidovorax avenae subsp. avenae ATCC 19860	Bacteria;Proteobacteria;Betaproteobacteria;Burkholderiales;Comamonadaceae;Acidovorax	WP_013595535.1	WP_174270279.1,WP_013596987.1		WP_013593671.1			WP_013593937.1,WP_013595405.1	WP_013594405.1		WP_013594870.1				WP_013593811.1
NZ_LR215048	Acholeplasma axanthum	Bacteria;Tenericutes;Mollicutes;Acholeplasmatales;Acholeplasmataceae;Acholeplasma
NC_005966	Acinetobacter baylyi ADP1	Bacteria;Proteobacteria;Gammaproteobacteria;Pseudomonadales;Moraxellaceae;Acinetobacter	WP_004924019.1	WP_004929651.1		WP_004928715.1		WP_004928940.1		WP_004928889.1		WP_004923370.1
NZ_CP007535,NZ_CP008851,NZ_CP008850	Acinetobacter baumannii	Bacteria;Proteobacteria;Gammaproteobacteria;Pseudomonadales;Moraxellaceae;Acinetobacter;Acinetobacter calcoaceticus/baumannii complex	WP_000967375.1	WP_000017232.1		WP_000729410.1		WP_000706093.1		WP_001203182.1		WP_169538932.1
NZ_CP009256	Acinetobacter baumannii	Bacteria;Proteobacteria;Gammaproteobacteria;Pseudomonadales;Moraxellaceae;Acinetobacter;Acinetobacter calcoaceticus/baumannii complex	WP_000967375.1	WP_086222284.1		WP_000729414.1		WP_002047099.1		WP_001203181.1		WP_031999753.1
NZ_CP009257	Acinetobacter baumannii	Bacteria;Proteobacteria;Gammaproteobacteria;Pseudomonadales;Moraxellaceae;Acinetobacter;Acinetobacter calcoaceticus/baumannii complex	WP_000967373.1	WP_086242020.1		WP_000729409.1		WP_000706070.1		WP_001203177.1		WP_001286113.1
NZ_CP009534	Acinetobacter baumannii	Bacteria;Proteobacteria;Gammaproteobacteria;Pseudomonadales;Moraxellaceae;Acinetobacter;Acinetobacter calcoaceticus/baumannii complex	WP_000967373.1	WP_086242020.1		WP_000729409.1		WP_000706070.1		WP_001203177.1		WP_001286113.1
NZ_CP010397,NZ_CP010398,NZ_CP010399,NZ_CP010400	Acinetobacter baumannii	Bacteria;Proteobacteria;Gammaproteobacteria;Pseudomonadales;Moraxellaceae;Acinetobacter;Acinetobacter calcoaceticus/baumannii complex	WP_000967377.1	WP_086221393.1		WP_002132192.1		WP_029423978.1		WP_001203181.1		WP_014462864.1
NZ_AP014649,NZ_AP014650	Acinetobacter baumannii	Bacteria;Proteobacteria;Gammaproteobacteria;Pseudomonadales;Moraxellaceae;Acinetobacter;Acinetobacter calcoaceticus/baumannii complex	WP_000967377.1	WP_087486631.1		WP_002132192.1		WP_045543776.1		WP_001203181.1		WP_001286119.1
NZ_CP010781,NZ_CP010782	Acinetobacter baumannii	Bacteria;Proteobacteria;Gammaproteobacteria;Pseudomonadales;Moraxellaceae;Acinetobacter;Acinetobacter calcoaceticus/baumannii complex	WP_000967374.1	WP_000017231.1		WP_000729414.1		WP_000706080.1		WP_001203181.1		WP_001286115.1
NZ_CP015483,NZ_CP015484,NZ_CP015485,NZ_CP015486	Acinetobacter baumannii	Bacteria;Proteobacteria;Gammaproteobacteria;Pseudomonadales;Moraxellaceae;Acinetobacter;Acinetobacter calcoaceticus/baumannii complex	WP_000967375.1	WP_000017232.1		WP_000729410.1		WP_064713901.1		WP_001203182.1
NZ_CP008706,NZ_CP008707,NZ_CP008708,NZ_CP008709	Acinetobacter baumannii	Bacteria;Proteobacteria;Gammaproteobacteria;Pseudomonadales;Moraxellaceae;Acinetobacter;Acinetobacter calcoaceticus/baumannii complex	WP_000967374.1	WP_000017231.1		WP_000729408.1		WP_000706080.1		WP_001203181.1		WP_001286115.1
NZ_CP010779,NZ_CP010780	Acinetobacter baumannii	Bacteria;Proteobacteria;Gammaproteobacteria;Pseudomonadales;Moraxellaceae;Acinetobacter;Acinetobacter calcoaceticus/baumannii complex	WP_000967375.1	WP_000017232.1		WP_000729410.1		WP_000706093.1		WP_001203182.1		WP_169538932.1
NZ_CP021342	Acinetobacter baumannii	Bacteria;Proteobacteria;Gammaproteobacteria;Pseudomonadales;Moraxellaceae;Acinetobacter;Acinetobacter calcoaceticus/baumannii complex	WP_000967375.1	WP_086238059.1		WP_000729414.1		WP_032059802.1		WP_001203181.1		WP_006580832.1
NZ_CP012006,NZ_CP012007,NZ_CP012008	Acinetobacter baumannii	Bacteria;Proteobacteria;Gammaproteobacteria;Pseudomonadales;Moraxellaceae;Acinetobacter;Acinetobacter calcoaceticus/baumannii complex	WP_000967375.1	WP_000017240.1		WP_000729414.1		WP_000706076.1		WP_001203181.1		WP_001286115.1
NZ_CP012004,NZ_CP012005	Acinetobacter baumannii	Bacteria;Proteobacteria;Gammaproteobacteria;Pseudomonadales;Moraxellaceae;Acinetobacter;Acinetobacter calcoaceticus/baumannii complex	WP_000967375.1	WP_085943429.1		WP_000729414.1		WP_000706087.1		WP_001203181.1		WP_001286115.1
NZ_CP021347,NZ_CP021348	Acinetobacter baumannii	Bacteria;Proteobacteria;Gammaproteobacteria;Pseudomonadales;Moraxellaceae;Acinetobacter;Acinetobacter calcoaceticus/baumannii complex	WP_002125577.1	WP_086231528.1		WP_000729414.1		WP_000706091.1		WP_001203178.1		WP_001286113.1
NZ_LN868200	Acinetobacter baumannii	Bacteria;Proteobacteria;Gammaproteobacteria;Pseudomonadales;Moraxellaceae;Acinetobacter;Acinetobacter calcoaceticus/baumannii complex	WP_000967375.1	WP_000017239.1		WP_000729414.1		WP_000706087.1		WP_001203181.1		WP_001286113.1
NZ_CP012952,NZ_CP012956,NZ_CP012955,NZ_CP012954,NZ_CP012953	Acinetobacter baumannii	Bacteria;Proteobacteria;Gammaproteobacteria;Pseudomonadales;Moraxellaceae;Acinetobacter;Acinetobacter calcoaceticus/baumannii complex	WP_000967374.1	WP_000017231.1		WP_000729414.1		WP_000706080.1		WP_001203181.1		WP_001286115.1
NZ_LN865143,NZ_LN865144	Acinetobacter baumannii	Bacteria;Proteobacteria;Gammaproteobacteria;Pseudomonadales;Moraxellaceae;Acinetobacter;Acinetobacter calcoaceticus/baumannii complex	WP_000967377.1	WP_000017231.1		WP_000729414.1		WP_000706093.1		WP_001203177.1		WP_001286115.1
NZ_CP013924,NZ_CP013925	Acinetobacter baumannii	Bacteria;Proteobacteria;Gammaproteobacteria;Pseudomonadales;Moraxellaceae;Acinetobacter;Acinetobacter calcoaceticus/baumannii complex	WP_000967375.1	WP_000017232.1		WP_059273134.1		WP_000706093.1		WP_001203182.1		WP_001286119.1
NZ_LN997846,NZ_LN997847	Acinetobacter baumannii	Bacteria;Proteobacteria;Gammaproteobacteria;Pseudomonadales;Moraxellaceae;Acinetobacter;Acinetobacter calcoaceticus/baumannii complex	WP_000967377.1	WP_000017231.1		WP_000729414.1		WP_000706093.1		WP_001203177.1		WP_001286115.1
NZ_CP014215,NZ_CP014216,NZ_CP014217	Acinetobacter baumannii	Bacteria;Proteobacteria;Gammaproteobacteria;Pseudomonadales;Moraxellaceae;Acinetobacter;Acinetobacter calcoaceticus/baumannii complex	WP_000967375.1	WP_000017232.1		WP_000729410.1		WP_000706093.1		WP_001203182.1		WP_001286119.1
NZ_CP014538	Acinetobacter baumannii	Bacteria;Proteobacteria;Gammaproteobacteria;Pseudomonadales;Moraxellaceae;Acinetobacter;Acinetobacter calcoaceticus/baumannii complex	WP_000967375.1	WP_000017232.1		WP_000729410.1		WP_000706093.1		WP_001203182.1		WP_014462864.1
NZ_CP014539	Acinetobacter baumannii	Bacteria;Proteobacteria;Gammaproteobacteria;Pseudomonadales;Moraxellaceae;Acinetobacter;Acinetobacter calcoaceticus/baumannii complex	WP_000967375.1	WP_000017232.1		WP_000729410.1		WP_000706093.1		WP_001203182.1		WP_169538932.1
NZ_CP014540	Acinetobacter baumannii	Bacteria;Proteobacteria;Gammaproteobacteria;Pseudomonadales;Moraxellaceae;Acinetobacter;Acinetobacter calcoaceticus/baumannii complex	WP_000967375.1	WP_094320791.1		WP_000729410.1		WP_000706093.1		WP_001203182.1		WP_171066103.1
NZ_CP014541	Acinetobacter baumannii	Bacteria;Proteobacteria;Gammaproteobacteria;Pseudomonadales;Moraxellaceae;Acinetobacter;Acinetobacter calcoaceticus/baumannii complex	WP_000967375.1	WP_000017232.1		WP_000729410.1		WP_000706093.1		WP_001203182.1		WP_169538932.1
NZ_CP014528	Acinetobacter baumannii	Bacteria;Proteobacteria;Gammaproteobacteria;Pseudomonadales;Moraxellaceae;Acinetobacter;Acinetobacter calcoaceticus/baumannii complex	WP_000967375.1	WP_098722677.1		WP_000729414.1		WP_000706076.1		WP_001203181.1		WP_014462864.1
NZ_CP018664	Acinetobacter baumannii	Bacteria;Proteobacteria;Gammaproteobacteria;Pseudomonadales;Moraxellaceae;Acinetobacter;Acinetobacter calcoaceticus/baumannii complex	WP_000967375.1	WP_085943429.1		WP_000729414.1		WP_000706087.1		WP_001203181.1		WP_001286115.1
NZ_CP015364,NZ_CP015366,NZ_CP015365	Acinetobacter baumannii	Bacteria;Proteobacteria;Gammaproteobacteria;Pseudomonadales;Moraxellaceae;Acinetobacter;Acinetobacter calcoaceticus/baumannii complex	WP_000967375.1	WP_086242020.1		WP_000729409.1		WP_000706081.1		WP_001203177.1		WP_001286115.1
NZ_CP035049,NZ_CP035050	Acinetobacter baumannii	Bacteria;Proteobacteria;Gammaproteobacteria;Pseudomonadales;Moraxellaceae;Acinetobacter;Acinetobacter calcoaceticus/baumannii complex	WP_000967375.1	WP_000017232.1		WP_000729410.1		WP_000706093.1		WP_001203182.1		WP_169538932.1
NZ_CP035045,NZ_CP035046,NZ_CP035047,NZ_CP035048	Acinetobacter baumannii	Bacteria;Proteobacteria;Gammaproteobacteria;Pseudomonadales;Moraxellaceae;Acinetobacter;Acinetobacter calcoaceticus/baumannii complex	WP_000967375.1	WP_000017232.1		WP_000729410.1		WP_000706093.1		WP_001203182.1		WP_169538932.1
NZ_CP035051,NZ_CP035052,NZ_CP035053	Acinetobacter baumannii	Bacteria;Proteobacteria;Gammaproteobacteria;Pseudomonadales;Moraxellaceae;Acinetobacter;Acinetobacter calcoaceticus/baumannii complex	WP_000967375.1	WP_000017232.1		WP_000729410.1		WP_000706093.1		WP_001203182.1		WP_169538932.1
NZ_CP035043,NZ_CP035044	Acinetobacter baumannii	Bacteria;Proteobacteria;Gammaproteobacteria;Pseudomonadales;Moraxellaceae;Acinetobacter;Acinetobacter calcoaceticus/baumannii complex	WP_000967375.1	WP_000017232.1		WP_000729410.1		WP_000706093.1		WP_001203182.1		WP_169538932.1
NZ_CP012587	Acinetobacter baumannii	Bacteria;Proteobacteria;Gammaproteobacteria;Pseudomonadales;Moraxellaceae;Acinetobacter;Acinetobacter calcoaceticus/baumannii complex	WP_000967377.1	WP_000017231.1		WP_000729414.1		WP_069370400.1		WP_001203181.1		WP_002000775.1
NZ_CP017642,NZ_CP017643	Acinetobacter baumannii	Bacteria;Proteobacteria;Gammaproteobacteria;Pseudomonadales;Moraxellaceae;Acinetobacter;Acinetobacter calcoaceticus/baumannii complex	WP_000967375.1	WP_000017232.1		WP_000729410.1		WP_000706093.1		WP_001203182.1		WP_014462864.1
NZ_CP017644,NZ_CP017645	Acinetobacter baumannii	Bacteria;Proteobacteria;Gammaproteobacteria;Pseudomonadales;Moraxellaceae;Acinetobacter;Acinetobacter calcoaceticus/baumannii complex	WP_000967375.1	WP_000017232.1		WP_000729410.1		WP_000706093.1		WP_001203182.1		WP_169538932.1
NZ_CP017646,NZ_CP017647	Acinetobacter baumannii	Bacteria;Proteobacteria;Gammaproteobacteria;Pseudomonadales;Moraxellaceae;Acinetobacter;Acinetobacter calcoaceticus/baumannii complex	WP_000967375.1	WP_000017232.1		WP_000729410.1		WP_000706093.1		WP_001203182.1		WP_014462864.1
NZ_CP017648,NZ_CP017649	Acinetobacter baumannii	Bacteria;Proteobacteria;Gammaproteobacteria;Pseudomonadales;Moraxellaceae;Acinetobacter;Acinetobacter calcoaceticus/baumannii complex	WP_000967375.1	WP_000017232.1		WP_000729410.1		WP_000706093.1		WP_001203182.1		WP_169538932.1
NZ_CP017650,NZ_CP017651	Acinetobacter baumannii	Bacteria;Proteobacteria;Gammaproteobacteria;Pseudomonadales;Moraxellaceae;Acinetobacter;Acinetobacter calcoaceticus/baumannii complex	WP_000967375.1	WP_000017232.1		WP_000729410.1		WP_000706093.1		WP_001203182.1		WP_169538932.1
NZ_CP017652,NZ_CP017653	Acinetobacter baumannii	Bacteria;Proteobacteria;Gammaproteobacteria;Pseudomonadales;Moraxellaceae;Acinetobacter;Acinetobacter calcoaceticus/baumannii complex	WP_000967375.1	WP_000017232.1		WP_000729410.1		WP_000706093.1		WP_001203182.1		WP_169538932.1
NZ_CP017654,NZ_CP017655	Acinetobacter baumannii	Bacteria;Proteobacteria;Gammaproteobacteria;Pseudomonadales;Moraxellaceae;Acinetobacter;Acinetobacter calcoaceticus/baumannii complex	WP_000967375.1	WP_000017232.1		WP_000729410.1		WP_000706093.1		WP_001203182.1		WP_001286119.1
NZ_CP017656,NZ_CP017657	Acinetobacter baumannii	Bacteria;Proteobacteria;Gammaproteobacteria;Pseudomonadales;Moraxellaceae;Acinetobacter;Acinetobacter calcoaceticus/baumannii complex	WP_000967375.1	WP_000017232.1		WP_000729410.1		WP_000706093.1		WP_001203182.1		WP_169538932.1
NZ_CP018143,NZ_CP018144	Acinetobacter baumannii	Bacteria;Proteobacteria;Gammaproteobacteria;Pseudomonadales;Moraxellaceae;Acinetobacter;Acinetobacter calcoaceticus/baumannii complex	WP_000967375.1	WP_000017232.1		WP_000729410.1		WP_000706093.1		WP_001203182.1		WP_169538932.1
NZ_AP023077,NZ_AP023078,NZ_AP023079,NZ_AP023080	Acinetobacter baumannii	Bacteria;Proteobacteria;Gammaproteobacteria;Pseudomonadales;Moraxellaceae;Acinetobacter;Acinetobacter calcoaceticus/baumannii complex	WP_072688920.1	WP_114226208.1		WP_000729414.1		WP_000706074.1		WP_001203177.1		WP_001286115.1
NZ_CP018256,NZ_CP018257	Acinetobacter baumannii	Bacteria;Proteobacteria;Gammaproteobacteria;Pseudomonadales;Moraxellaceae;Acinetobacter;Acinetobacter calcoaceticus/baumannii complex	WP_000967375.1	WP_000017232.1		WP_000729410.1		WP_000706093.1		WP_001203182.1		WP_169538932.1
NZ_CP018254,NZ_CP018255	Acinetobacter baumannii	Bacteria;Proteobacteria;Gammaproteobacteria;Pseudomonadales;Moraxellaceae;Acinetobacter;Acinetobacter calcoaceticus/baumannii complex	WP_000967373.1	WP_086242020.1		WP_000729409.1		WP_000706070.1		WP_001203177.1		WP_002000775.1
NZ_CP018421,NZ_CP018422	Acinetobacter baumannii	Bacteria;Proteobacteria;Gammaproteobacteria;Pseudomonadales;Moraxellaceae;Acinetobacter;Acinetobacter calcoaceticus/baumannii complex	WP_000967375.1	WP_000017232.1		WP_000729410.1		WP_000706093.1		WP_001203182.1		WP_169538932.1
NZ_CP018677,NZ_CP018678,NZ_CP018679	Acinetobacter baumannii	Bacteria;Proteobacteria;Gammaproteobacteria;Pseudomonadales;Moraxellaceae;Acinetobacter;Acinetobacter calcoaceticus/baumannii complex	WP_000967375.1	WP_000017240.1		WP_000729413.1		WP_000706076.1		WP_001203181.1		WP_014462864.1
NZ_CP016295,NZ_CP016296,NZ_CP016297	Acinetobacter baumannii	Bacteria;Proteobacteria;Gammaproteobacteria;Pseudomonadales;Moraxellaceae;Acinetobacter;Acinetobacter calcoaceticus/baumannii complex	WP_000967375.1	WP_000017232.1		WP_000729410.1		WP_000706093.1		WP_001203182.1		WP_001286119.1
NZ_CP016298,NZ_CP016299	Acinetobacter baumannii	Bacteria;Proteobacteria;Gammaproteobacteria;Pseudomonadales;Moraxellaceae;Acinetobacter;Acinetobacter calcoaceticus/baumannii complex	WP_000967375.1	WP_000017232.1		WP_000729410.1		WP_000706093.1		WP_001203182.1		WP_001286119.1
NZ_CP016300,NZ_CP016301,NZ_CP016302	Acinetobacter baumannii	Bacteria;Proteobacteria;Gammaproteobacteria;Pseudomonadales;Moraxellaceae;Acinetobacter;Acinetobacter calcoaceticus/baumannii complex	WP_000967375.1	WP_000017232.1		WP_000729410.1		WP_000706093.1		WP_001203182.1		WP_001286119.1
NZ_CP019034	Acinetobacter baumannii	Bacteria;Proteobacteria;Gammaproteobacteria;Pseudomonadales;Moraxellaceae;Acinetobacter;Acinetobacter calcoaceticus/baumannii complex	WP_000967375.1	WP_085943429.1		WP_000729414.1		WP_000706087.1		WP_001203181.1		WP_001286115.1
NZ_CP020584,NZ_CP020582	Acinetobacter baumannii	Bacteria;Proteobacteria;Gammaproteobacteria;Pseudomonadales;Moraxellaceae;Acinetobacter;Acinetobacter calcoaceticus/baumannii complex	WP_000967375.1	WP_000017232.1		WP_000729410.1		WP_000706093.1		WP_001203182.1		WP_169538932.1
NZ_CP020586,NZ_CP020585	Acinetobacter baumannii	Bacteria;Proteobacteria;Gammaproteobacteria;Pseudomonadales;Moraxellaceae;Acinetobacter;Acinetobacter calcoaceticus/baumannii complex	WP_000967375.1	WP_000017232.1		WP_000729410.1		WP_000706093.1		WP_001203182.1		WP_169538932.1
NZ_CP020590,NZ_CP020589	Acinetobacter baumannii	Bacteria;Proteobacteria;Gammaproteobacteria;Pseudomonadales;Moraxellaceae;Acinetobacter;Acinetobacter calcoaceticus/baumannii complex	WP_000967375.1	WP_000017232.1		WP_083040781.1		WP_000706093.1		WP_001203182.1		WP_002000775.1
NZ_CP020574,NZ_CP020573,NZ_CP020575	Acinetobacter baumannii	Bacteria;Proteobacteria;Gammaproteobacteria;Pseudomonadales;Moraxellaceae;Acinetobacter;Acinetobacter calcoaceticus/baumannii complex	WP_000967375.1	WP_000017232.1		WP_000729410.1		WP_000706093.1		WP_001203182.1		WP_169538932.1
NZ_CP020592,NZ_CP020593	Acinetobacter baumannii	Bacteria;Proteobacteria;Gammaproteobacteria;Pseudomonadales;Moraxellaceae;Acinetobacter;Acinetobacter calcoaceticus/baumannii complex	WP_000967375.1	WP_000017232.1		WP_000729410.1		WP_000706093.1		WP_001203182.1		WP_169538932.1
NZ_CP020591	Acinetobacter baumannii	Bacteria;Proteobacteria;Gammaproteobacteria;Pseudomonadales;Moraxellaceae;Acinetobacter;Acinetobacter calcoaceticus/baumannii complex	WP_000967375.1	WP_000017232.1		WP_000729410.1		WP_000706093.1		WP_001203182.1		WP_169538932.1
NZ_CP020597,NZ_CP020596	Acinetobacter baumannii	Bacteria;Proteobacteria;Gammaproteobacteria;Pseudomonadales;Moraxellaceae;Acinetobacter;Acinetobacter calcoaceticus/baumannii complex	WP_000967375.1	WP_000017234.1		WP_000729414.1		WP_000706070.1		WP_001203183.1		WP_002000775.1
NZ_CP020598	Acinetobacter baumannii	Bacteria;Proteobacteria;Gammaproteobacteria;Pseudomonadales;Moraxellaceae;Acinetobacter;Acinetobacter calcoaceticus/baumannii complex	WP_000967375.1	WP_000017240.1		WP_000729414.1		WP_000706076.1		WP_001203181.1		WP_014462864.1
NZ_CP020595,NZ_CP020594	Acinetobacter baumannii	Bacteria;Proteobacteria;Gammaproteobacteria;Pseudomonadales;Moraxellaceae;Acinetobacter;Acinetobacter calcoaceticus/baumannii complex	WP_000967374.1	WP_000017231.1		WP_000729408.1		WP_000706080.1		WP_001203181.1		WP_014462864.1
NZ_CP020579	Acinetobacter baumannii	Bacteria;Proteobacteria;Gammaproteobacteria;Pseudomonadales;Moraxellaceae;Acinetobacter;Acinetobacter calcoaceticus/baumannii complex	WP_000967375.1	WP_000017232.1		WP_000729410.1		WP_000706093.1		WP_001203182.1		WP_169538932.1
NZ_CP020578,NZ_CP020577,NZ_CP020576	Acinetobacter baumannii	Bacteria;Proteobacteria;Gammaproteobacteria;Pseudomonadales;Moraxellaceae;Acinetobacter;Acinetobacter calcoaceticus/baumannii complex	WP_000967375.1	WP_000017232.1		WP_000729410.1		WP_000706093.1		WP_001203182.1		WP_169538932.1
NZ_CP020581,NZ_CP020580	Acinetobacter baumannii	Bacteria;Proteobacteria;Gammaproteobacteria;Pseudomonadales;Moraxellaceae;Acinetobacter;Acinetobacter calcoaceticus/baumannii complex	WP_000967375.1	WP_000017232.1		WP_000729410.1		WP_000706093.1		WP_001203182.1		WP_169538932.1
NZ_CP015121,NZ_CP015122	Acinetobacter baumannii	Bacteria;Proteobacteria;Gammaproteobacteria;Pseudomonadales;Moraxellaceae;Acinetobacter;Acinetobacter calcoaceticus/baumannii complex	WP_000967377.1	WP_000017237.1		WP_000729411.1		WP_000706084.1		WP_001203181.1		WP_002000775.1
NZ_CP021782,NZ_CP021787,NZ_CP021786,NZ_CP021785,NZ_CP021783,NZ_CP021784	Acinetobacter baumannii	Bacteria;Proteobacteria;Gammaproteobacteria;Pseudomonadales;Moraxellaceae;Acinetobacter;Acinetobacter calcoaceticus/baumannii complex	WP_000967374.1	WP_000017231.1		WP_000729408.1		WP_000706080.1		WP_001203181.1		WP_001286115.1
NZ_CP018332,NZ_CP018333,NZ_CP018334	Acinetobacter baumannii	Bacteria;Proteobacteria;Gammaproteobacteria;Pseudomonadales;Moraxellaceae;Acinetobacter;Acinetobacter calcoaceticus/baumannii complex	WP_000967375.1	WP_094320791.1		WP_000729414.1		WP_097355374.1		WP_005138185.1		WP_002000775.1
NZ_CP024418,NZ_CP024419	Acinetobacter baumannii	Bacteria;Proteobacteria;Gammaproteobacteria;Pseudomonadales;Moraxellaceae;Acinetobacter;Acinetobacter calcoaceticus/baumannii complex	WP_000967374.1	WP_000017231.1		WP_000729414.1		WP_000706080.1		WP_001203181.1		WP_014462864.1
NZ_CP024576,NZ_CP024578,NZ_CP024577	Acinetobacter baumannii	Bacteria;Proteobacteria;Gammaproteobacteria;Pseudomonadales;Moraxellaceae;Acinetobacter;Acinetobacter calcoaceticus/baumannii complex	WP_000967375.1	WP_000017232.1		WP_000729410.1		WP_000706093.1		WP_001203182.1		WP_014462864.1
NZ_CP024124,NZ_CP024125	Acinetobacter baumannii	Bacteria;Proteobacteria;Gammaproteobacteria;Pseudomonadales;Moraxellaceae;Acinetobacter;Acinetobacter calcoaceticus/baumannii complex	WP_000967375.1	WP_000017232.1		WP_000729410.1		WP_000706093.1		WP_001203182.1		WP_169538932.1
NZ_CP024611	Acinetobacter baumannii	Bacteria;Proteobacteria;Gammaproteobacteria;Pseudomonadales;Moraxellaceae;Acinetobacter;Acinetobacter calcoaceticus/baumannii complex	WP_000967375.1	WP_000017232.1		WP_000729410.1		WP_000706093.1		WP_001203182.1		WP_169538932.1
NZ_CP024613	Acinetobacter baumannii	Bacteria;Proteobacteria;Gammaproteobacteria;Pseudomonadales;Moraxellaceae;Acinetobacter;Acinetobacter calcoaceticus/baumannii complex	WP_000967375.1	WP_000017232.1		WP_000729410.1		WP_000706093.1		WP_001203182.1		WP_169538932.1
NZ_CP024612	Acinetobacter baumannii	Bacteria;Proteobacteria;Gammaproteobacteria;Pseudomonadales;Moraxellaceae;Acinetobacter;Acinetobacter calcoaceticus/baumannii complex	WP_000967375.1	WP_000017232.1		WP_000729410.1		WP_000706093.1		WP_001203182.1		WP_169538932.1
NZ_CP025266,NZ_CP025267	Acinetobacter baumannii	Bacteria;Proteobacteria;Gammaproteobacteria;Pseudomonadales;Moraxellaceae;Acinetobacter;Acinetobacter calcoaceticus/baumannii complex	WP_000967375.1	WP_000017232.1		WP_000729410.1		WP_000706093.1		WP_001203182.1		WP_169538932.1
NZ_CP026125,NZ_CP026129,NZ_CP026128,NZ_CP026127,NZ_CP026126	Acinetobacter baumannii	Bacteria;Proteobacteria;Gammaproteobacteria;Pseudomonadales;Moraxellaceae;Acinetobacter;Acinetobacter calcoaceticus/baumannii complex	WP_002058253.1	WP_086238059.1		WP_000729414.1		WP_103270847.1		WP_001203181.1		WP_014462864.1
NZ_CP026707,NZ_CP026705,NZ_CP026706,NZ_CP026708	Acinetobacter baumannii	Bacteria;Proteobacteria;Gammaproteobacteria;Pseudomonadales;Moraxellaceae;Acinetobacter;Acinetobacter calcoaceticus/baumannii complex	WP_000967375.1	WP_000017232.1		WP_000729410.1		WP_000706093.1		WP_001203182.1		WP_014462864.1
NZ_CP026711,NZ_CP026712	Acinetobacter baumannii	Bacteria;Proteobacteria;Gammaproteobacteria;Pseudomonadales;Moraxellaceae;Acinetobacter;Acinetobacter calcoaceticus/baumannii complex	WP_000967373.1	WP_086242020.1		WP_000729414.1		WP_000706070.1		WP_001203177.1		WP_002000775.1
NZ_CP026761	Acinetobacter baumannii	Bacteria;Proteobacteria;Gammaproteobacteria;Pseudomonadales;Moraxellaceae;Acinetobacter;Acinetobacter calcoaceticus/baumannii complex	WP_000967375.1	WP_000017230.1		WP_000729416.1		WP_000706086.1		WP_001203181.1		WP_002000775.1
NZ_CP026750,NZ_CP026749,NZ_CP026748	Acinetobacter baumannii	Bacteria;Proteobacteria;Gammaproteobacteria;Pseudomonadales;Moraxellaceae;Acinetobacter;Acinetobacter calcoaceticus/baumannii complex	WP_000967375.1	WP_000017232.1		WP_000729410.1		WP_000706093.1		WP_001203182.1		WP_169538932.1
NZ_CP027528,NZ_CP027529	Acinetobacter baumannii	Bacteria;Proteobacteria;Gammaproteobacteria;Pseudomonadales;Moraxellaceae;Acinetobacter;Acinetobacter calcoaceticus/baumannii complex	WP_000967374.1	WP_000017231.1		WP_000729414.1		WP_000706080.1		WP_001203181.1		WP_014462864.1
NZ_CP027246,NZ_CP027243,NZ_CP027245,NZ_CP027244	Acinetobacter baumannii	Bacteria;Proteobacteria;Gammaproteobacteria;Pseudomonadales;Moraxellaceae;Acinetobacter;Acinetobacter calcoaceticus/baumannii complex	WP_000967374.1	WP_000017231.1		WP_000729414.1		WP_000706080.1		WP_001203181.1		WP_014462864.1
NZ_CP027530,NZ_CP027531,NZ_CP027532	Acinetobacter baumannii	Bacteria;Proteobacteria;Gammaproteobacteria;Pseudomonadales;Moraxellaceae;Acinetobacter;Acinetobacter calcoaceticus/baumannii complex	WP_000967375.1	WP_000017234.1		WP_000729414.1		WP_000706070.1		WP_001203183.1		WP_002000775.1
NZ_CP027607,NZ_CP027608,NZ_CP027609	Acinetobacter baumannii	Bacteria;Proteobacteria;Gammaproteobacteria;Pseudomonadales;Moraxellaceae;Acinetobacter;Acinetobacter calcoaceticus/baumannii complex	WP_000967375.1	WP_000017232.1		WP_000729410.1		WP_000706093.1		WP_001203182.1		WP_169538932.1
NZ_CP027611,NZ_CP027610	Acinetobacter baumannii	Bacteria;Proteobacteria;Gammaproteobacteria;Pseudomonadales;Moraxellaceae;Acinetobacter;Acinetobacter calcoaceticus/baumannii complex	WP_000967373.1	WP_086242020.1		WP_000729409.1		WP_000706070.1		WP_001203177.1		WP_002000775.1
NZ_CP027123,NZ_CP027122,NZ_CP027121,NZ_CP027124	Acinetobacter baumannii	Bacteria;Proteobacteria;Gammaproteobacteria;Pseudomonadales;Moraxellaceae;Acinetobacter;Acinetobacter calcoaceticus/baumannii complex	WP_000967375.1	WP_000017232.1		WP_000729410.1		WP_000706093.1		WP_001203182.1		WP_014462864.1
NZ_CP029569,NZ_CP029570,NZ_CP029571,NZ_CP029573,NZ_CP029572	Acinetobacter baumannii	Bacteria;Proteobacteria;Gammaproteobacteria;Pseudomonadales;Moraxellaceae;Acinetobacter;Acinetobacter calcoaceticus/baumannii complex	WP_000967375.1	WP_000017232.1		WP_000729410.1		WP_000706093.1		WP_001203182.1		WP_014462864.1
NZ_CP021321,NZ_CP021322	Acinetobacter baumannii	Bacteria;Proteobacteria;Gammaproteobacteria;Pseudomonadales;Moraxellaceae;Acinetobacter;Acinetobacter calcoaceticus/baumannii complex	WP_000967375.1	WP_000017232.1		WP_000729410.1		WP_000706093.1		WP_001203182.1		WP_169538932.1
NZ_CP021326,NZ_CP021327	Acinetobacter baumannii	Bacteria;Proteobacteria;Gammaproteobacteria;Pseudomonadales;Moraxellaceae;Acinetobacter;Acinetobacter calcoaceticus/baumannii complex	WP_000967375.1	WP_000017232.1		WP_000729410.1		WP_000706093.1		WP_001203182.1		WP_169538932.1
NZ_CP019217,NZ_CP019218	Acinetobacter baumannii	Bacteria;Proteobacteria;Gammaproteobacteria;Pseudomonadales;Moraxellaceae;Acinetobacter;Acinetobacter calcoaceticus/baumannii complex	WP_000967375.1	WP_000017232.1		WP_000729410.1		WP_000706093.1		WP_001203182.1		WP_169538932.1
NZ_CP030083,NZ_CP030084	Acinetobacter baumannii	Bacteria;Proteobacteria;Gammaproteobacteria;Pseudomonadales;Moraxellaceae;Acinetobacter;Acinetobacter calcoaceticus/baumannii complex	WP_000967375.1	WP_000017232.1		WP_000729410.1		WP_000706093.1		WP_001203182.1		WP_169538932.1
NZ_CP030106,NZ_CP030109,NZ_CP030107,NZ_CP030108	Acinetobacter baumannii	Bacteria;Proteobacteria;Gammaproteobacteria;Pseudomonadales;Moraxellaceae;Acinetobacter;Acinetobacter calcoaceticus/baumannii complex	WP_000967374.1	WP_000017231.1		WP_000729408.1		WP_000706080.1		WP_001203181.1		WP_014462864.1
NZ_CP026338,NZ_CP026339,NZ_CP026340	Acinetobacter baumannii	Bacteria;Proteobacteria;Gammaproteobacteria;Pseudomonadales;Moraxellaceae;Acinetobacter;Acinetobacter calcoaceticus/baumannii complex	WP_000967373.1	WP_086242020.1		WP_000729409.1		WP_000706070.1		WP_001203177.1		WP_002000775.1
NZ_CP022283,NZ_CP022285,NZ_CP022284	Acinetobacter baumannii	Bacteria;Proteobacteria;Gammaproteobacteria;Pseudomonadales;Moraxellaceae;Acinetobacter;Acinetobacter calcoaceticus/baumannii complex	WP_000967375.1	WP_000017234.1		WP_000729414.1		WP_000706067.1		WP_001203183.1		WP_002000775.1
NZ_CP027178,NZ_CP027182,NZ_CP027180,NZ_CP027179,NZ_CP027181	Acinetobacter baumannii	Bacteria;Proteobacteria;Gammaproteobacteria;Pseudomonadales;Moraxellaceae;Acinetobacter;Acinetobacter calcoaceticus/baumannii complex	WP_000967377.1	WP_000017229.1		WP_000729414.1		WP_000706090.1		WP_001203181.1		WP_169538932.1
NZ_CP023031,NZ_CP023033,NZ_CP023032	Acinetobacter baumannii	Bacteria;Proteobacteria;Gammaproteobacteria;Pseudomonadales;Moraxellaceae;Acinetobacter;Acinetobacter calcoaceticus/baumannii complex	WP_000967375.1	WP_000017232.1		WP_000729410.1		WP_000706093.1		WP_001203182.1		WP_169538932.1
NZ_CP023020,NZ_CP023021	Acinetobacter baumannii	Bacteria;Proteobacteria;Gammaproteobacteria;Pseudomonadales;Moraxellaceae;Acinetobacter;Acinetobacter calcoaceticus/baumannii complex	WP_000967373.1	WP_086242020.1		WP_000729409.1		WP_000706081.1		WP_001203177.1		WP_002000775.1
NZ_CP023022,NZ_CP023025,NZ_CP023024,NZ_CP023023	Acinetobacter baumannii	Bacteria;Proteobacteria;Gammaproteobacteria;Pseudomonadales;Moraxellaceae;Acinetobacter;Acinetobacter calcoaceticus/baumannii complex	WP_000967375.1	WP_000017240.1		WP_000729414.1		WP_000706076.1		WP_001203181.1		WP_014462864.1
NZ_CP023026,NZ_CP023028,NZ_CP023027	Acinetobacter baumannii	Bacteria;Proteobacteria;Gammaproteobacteria;Pseudomonadales;Moraxellaceae;Acinetobacter;Acinetobacter calcoaceticus/baumannii complex	WP_000967375.1	WP_000017232.1		WP_000729410.1		WP_000706093.1		WP_001203182.1		WP_001286119.1
NZ_CP023029,NZ_CP023030	Acinetobacter baumannii	Bacteria;Proteobacteria;Gammaproteobacteria;Pseudomonadales;Moraxellaceae;Acinetobacter;Acinetobacter calcoaceticus/baumannii complex	WP_000967374.1	WP_000017231.1		WP_000729414.1		WP_000706080.1		WP_001203181.1		WP_001286115.1
NZ_CP023034,NZ_CP023035	Acinetobacter baumannii	Bacteria;Proteobacteria;Gammaproteobacteria;Pseudomonadales;Moraxellaceae;Acinetobacter;Acinetobacter calcoaceticus/baumannii complex	WP_000967375.1	WP_000017232.1		WP_000729410.1		WP_000706093.1		WP_001203182.1		WP_169538932.1
NZ_CP027183,NZ_CP027185,NZ_CP027184,NZ_CP027186,NZ_CP027187	Acinetobacter baumannii	Bacteria;Proteobacteria;Gammaproteobacteria;Pseudomonadales;Moraxellaceae;Acinetobacter;Acinetobacter calcoaceticus/baumannii complex	WP_000967377.1	WP_000017229.1		WP_000729414.1		WP_000706090.1		WP_001203181.1		WP_169538932.1
NZ_CP023140	Acinetobacter baumannii	Bacteria;Proteobacteria;Gammaproteobacteria;Pseudomonadales;Moraxellaceae;Acinetobacter;Acinetobacter calcoaceticus/baumannii complex	WP_000967375.1	WP_000017232.1		WP_000729410.1		WP_000706093.1		WP_001203182.1		WP_169538932.1
NZ_CP033754,NZ_CP033753,NZ_CP033752,NZ_CP033751	Acinetobacter baumannii	Bacteria;Proteobacteria;Gammaproteobacteria;Pseudomonadales;Moraxellaceae;Acinetobacter;Acinetobacter calcoaceticus/baumannii complex	WP_000967377.1	WP_086373747.1		WP_057073179.1		WP_123785711.1		WP_001203181.1		WP_002000775.1
NZ_CP033768,NZ_CP033769,NZ_CP033770	Acinetobacter baumannii	Bacteria;Proteobacteria;Gammaproteobacteria;Pseudomonadales;Moraxellaceae;Acinetobacter;Acinetobacter calcoaceticus/baumannii complex	WP_032058661.1	WP_000017239.1		WP_000729414.1		WP_032059802.1		WP_001203181.1		WP_171291106.1
NZ_CP033869,NZ_CP033872,NZ_CP033871,NZ_CP033870	Acinetobacter baumannii	Bacteria;Proteobacteria;Gammaproteobacteria;Pseudomonadales;Moraxellaceae;Acinetobacter;Acinetobacter calcoaceticus/baumannii complex	WP_000967373.1	WP_086242020.1		WP_000729409.1		WP_000706070.1		WP_001203177.1		WP_002000775.1
NZ_CP034242	Acinetobacter baumannii	Bacteria;Proteobacteria;Gammaproteobacteria;Pseudomonadales;Moraxellaceae;Acinetobacter;Acinetobacter calcoaceticus/baumannii complex	WP_000967375.1	WP_000017232.1		WP_000729410.1		WP_000706093.1		WP_001203182.1		WP_001286119.1
NZ_CP034243	Acinetobacter baumannii	Bacteria;Proteobacteria;Gammaproteobacteria;Pseudomonadales;Moraxellaceae;Acinetobacter;Acinetobacter calcoaceticus/baumannii complex	WP_000967375.1	WP_000017232.1		WP_000729410.1		WP_000706093.1		WP_001203182.1		WP_001286119.1
NZ_CP039341,NZ_CP039342	Acinetobacter baumannii	Bacteria;Proteobacteria;Gammaproteobacteria;Pseudomonadales;Moraxellaceae;Acinetobacter;Acinetobacter calcoaceticus/baumannii complex	WP_000967377.1	WP_086223934.1		WP_000729414.1		WP_000706071.1		WP_001203184.1		WP_171057424.1
NZ_CP039518,NZ_CP039519	Acinetobacter baumannii	Bacteria;Proteobacteria;Gammaproteobacteria;Pseudomonadales;Moraxellaceae;Acinetobacter;Acinetobacter calcoaceticus/baumannii complex	WP_000967375.1	WP_000017232.1		WP_000729410.1		WP_000706093.1		WP_001203182.1		WP_169538932.1
NZ_CP039520,NZ_CP039521	Acinetobacter baumannii	Bacteria;Proteobacteria;Gammaproteobacteria;Pseudomonadales;Moraxellaceae;Acinetobacter;Acinetobacter calcoaceticus/baumannii complex	WP_000967375.1	WP_000017232.1		WP_000729410.1		WP_000706093.1		WP_001203182.1		WP_169538932.1
NZ_CP039343,NZ_CP039344	Acinetobacter baumannii	Bacteria;Proteobacteria;Gammaproteobacteria;Pseudomonadales;Moraxellaceae;Acinetobacter;Acinetobacter calcoaceticus/baumannii complex	WP_000967377.1	WP_086223934.1		WP_000729414.1		WP_000706071.1		WP_001203184.1		WP_171057424.1
NZ_CP039993,NZ_CP039994,NZ_CP039995	Acinetobacter baumannii	Bacteria;Proteobacteria;Gammaproteobacteria;Pseudomonadales;Moraxellaceae;Acinetobacter;Acinetobacter calcoaceticus/baumannii complex	WP_000967375.1	WP_000017232.1		WP_000729410.1		WP_000706093.1		WP_001203182.1		WP_169538932.1
NZ_CP039930,NZ_CP039931,NZ_CP039932,NZ_CP039933	Acinetobacter baumannii	Bacteria;Proteobacteria;Gammaproteobacteria;Pseudomonadales;Moraxellaceae;Acinetobacter;Acinetobacter calcoaceticus/baumannii complex	WP_000967377.1	WP_086223934.1		WP_000729414.1		WP_000706071.1		WP_001203184.1		WP_171057424.1
NZ_CP034092,NZ_CP034093,NZ_CP034094,NZ_CP034097,NZ_CP034095,NZ_CP034096	Acinetobacter baumannii	Bacteria;Proteobacteria;Gammaproteobacteria;Pseudomonadales;Moraxellaceae;Acinetobacter;Acinetobacter calcoaceticus/baumannii complex	WP_000967375.1	WP_000017240.1		WP_000729414.1		WP_000706087.1		WP_001203181.1		WP_014462864.1
NZ_CP035184	Acinetobacter baumannii	Bacteria;Proteobacteria;Gammaproteobacteria;Pseudomonadales;Moraxellaceae;Acinetobacter;Acinetobacter calcoaceticus/baumannii complex	WP_000967375.1	WP_000017232.1		WP_000729410.1		WP_000706093.1		WP_001203182.1		WP_001286119.1
NZ_CP035183	Acinetobacter baumannii	Bacteria;Proteobacteria;Gammaproteobacteria;Pseudomonadales;Moraxellaceae;Acinetobacter;Acinetobacter calcoaceticus/baumannii complex	WP_000967375.1	WP_000017232.1		WP_000729410.1		WP_000706093.1		WP_001203182.1		WP_001286119.1
NZ_CP035185	Acinetobacter baumannii	Bacteria;Proteobacteria;Gammaproteobacteria;Pseudomonadales;Moraxellaceae;Acinetobacter;Acinetobacter calcoaceticus/baumannii complex	WP_000967375.1	WP_000017232.1		WP_000729410.1		WP_000706093.1		WP_001203182.1		WP_001286119.1
NZ_CP035186	Acinetobacter baumannii	Bacteria;Proteobacteria;Gammaproteobacteria;Pseudomonadales;Moraxellaceae;Acinetobacter;Acinetobacter calcoaceticus/baumannii complex	WP_000967375.1	WP_000017232.1		WP_000729410.1		WP_000706093.1		WP_001203182.1		WP_001286119.1
NZ_CP031444,NZ_CP031445,NZ_CP031446	Acinetobacter baumannii	Bacteria;Proteobacteria;Gammaproteobacteria;Pseudomonadales;Moraxellaceae;Acinetobacter;Acinetobacter calcoaceticus/baumannii complex	WP_000967375.1	WP_000017232.1		WP_000729410.1		WP_000706093.1		WP_001203182.1		WP_169538932.1
NZ_CP028138,NZ_CP028139	Acinetobacter baumannii	Bacteria;Proteobacteria;Gammaproteobacteria;Pseudomonadales;Moraxellaceae;Acinetobacter;Acinetobacter calcoaceticus/baumannii complex	WP_130089815.1	WP_086238059.1		WP_000729414.1		WP_005138177.1		WP_005138185.1		WP_171059189.1
NZ_CP038262,NZ_CP038263,NZ_CP038264,NZ_CP038265	Acinetobacter baumannii	Bacteria;Proteobacteria;Gammaproteobacteria;Pseudomonadales;Moraxellaceae;Acinetobacter;Acinetobacter calcoaceticus/baumannii complex	WP_002125577.1	WP_086373747.1		WP_017724980.1		WP_106440112.1		WP_001203177.1		WP_001286115.1
NZ_CP038258,NZ_CP038259,NZ_CP038260,NZ_CP038261	Acinetobacter baumannii	Bacteria;Proteobacteria;Gammaproteobacteria;Pseudomonadales;Moraxellaceae;Acinetobacter;Acinetobacter calcoaceticus/baumannii complex	WP_002125577.1	WP_086373747.1		WP_017724980.1		WP_106440112.1		WP_001203177.1		WP_001286115.1
NZ_CP038500,NZ_CP038501,NZ_CP038502,NZ_CP038503	Acinetobacter baumannii	Bacteria;Proteobacteria;Gammaproteobacteria;Pseudomonadales;Moraxellaceae;Acinetobacter;Acinetobacter calcoaceticus/baumannii complex	WP_000967375.1	WP_000017240.1		WP_000729414.1		WP_000706076.1		WP_001203181.1		WP_014462864.1
NZ_CP038644,NZ_CP038645,NZ_CP038646,NZ_CP038647,NZ_CP038648,NZ_CP038649,NZ_CP038650,NZ_CP038651,NZ_CP038652	Acinetobacter baumannii	Bacteria;Proteobacteria;Gammaproteobacteria;Pseudomonadales;Moraxellaceae;Acinetobacter;Acinetobacter calcoaceticus/baumannii complex	WP_000967377.1	WP_086379600.1		WP_002132192.1		WP_029423978.1		WP_001203181.1		WP_014462864.1
NZ_CP040050,NZ_CP040051,NZ_CP040052	Acinetobacter baumannii	Bacteria;Proteobacteria;Gammaproteobacteria;Pseudomonadales;Moraxellaceae;Acinetobacter;Acinetobacter calcoaceticus/baumannii complex	WP_000967377.1	WP_087486631.1		WP_002132192.1		WP_045543776.1		WP_001203181.1		WP_169538932.1
NZ_CP040080,NZ_CP040081,NZ_CP040082,NZ_CP040083	Acinetobacter baumannii	Bacteria;Proteobacteria;Gammaproteobacteria;Pseudomonadales;Moraxellaceae;Acinetobacter;Acinetobacter calcoaceticus/baumannii complex	WP_000967377.1	WP_000017234.1		WP_000729414.1		WP_032025181.1		WP_032025193.1		WP_014462864.1
NZ_CP040084,NZ_CP040085,NZ_CP040086	Acinetobacter baumannii	Bacteria;Proteobacteria;Gammaproteobacteria;Pseudomonadales;Moraxellaceae;Acinetobacter;Acinetobacter calcoaceticus/baumannii complex	WP_000967375.1	WP_000017232.1		WP_000729410.1		WP_000706093.1		WP_001203182.1		WP_169538932.1
NZ_CP040087,NZ_CP040088	Acinetobacter baumannii	Bacteria;Proteobacteria;Gammaproteobacteria;Pseudomonadales;Moraxellaceae;Acinetobacter;Acinetobacter calcoaceticus/baumannii complex	WP_000967375.1	WP_000017232.1		WP_000729410.1		WP_000706093.1		WP_001203182.1		WP_169538932.1
NZ_CP040259,NZ_CP040260,NZ_CP040261,NZ_CP040262	Acinetobacter baumannii	Bacteria;Proteobacteria;Gammaproteobacteria;Pseudomonadales;Moraxellaceae;Acinetobacter;Acinetobacter calcoaceticus/baumannii complex	WP_000967375.1	WP_000017234.1		WP_000729414.1		WP_000706070.1		WP_001203183.1		WP_002000775.1
NZ_CP040425,NZ_CP040426,NZ_CP040427	Acinetobacter baumannii	Bacteria;Proteobacteria;Gammaproteobacteria;Pseudomonadales;Moraxellaceae;Acinetobacter;Acinetobacter calcoaceticus/baumannii complex	WP_000967375.1	WP_000017232.1		WP_000729410.1		WP_000706093.1		WP_001203182.1		WP_169538932.1
NZ_CP041035	Acinetobacter baumannii	Bacteria;Proteobacteria;Gammaproteobacteria;Pseudomonadales;Moraxellaceae;Acinetobacter;Acinetobacter calcoaceticus/baumannii complex	WP_000967374.1	WP_000017231.1		WP_000729408.1		WP_000706080.1		WP_001203181.1		WP_014462864.1
NZ_CP041587,NZ_CP041590,NZ_CP041589,NZ_CP041588	Acinetobacter baumannii	Bacteria;Proteobacteria;Gammaproteobacteria;Pseudomonadales;Moraxellaceae;Acinetobacter;Acinetobacter calcoaceticus/baumannii complex	WP_000967377.1	WP_085940498.1		WP_000729414.1		WP_000706065.1		WP_001203175.1		WP_001286115.1
NZ_CP032055	Acinetobacter baumannii	Bacteria;Proteobacteria;Gammaproteobacteria;Pseudomonadales;Moraxellaceae;Acinetobacter;Acinetobacter calcoaceticus/baumannii complex	WP_000967375.1	WP_000017232.1		WP_000729410.1		WP_000706093.1		WP_001203182.1		WP_001286115.1
NZ_CP019114,NZ_CP019115	Acinetobacter baumannii	Bacteria;Proteobacteria;Gammaproteobacteria;Pseudomonadales;Moraxellaceae;Acinetobacter;Acinetobacter calcoaceticus/baumannii complex	WP_000967375.1	WP_000017232.1		WP_000729410.1		WP_000706093.1		WP_001203182.1		WP_169538932.1
NZ_CP043180	Acinetobacter baumannii	Bacteria;Proteobacteria;Gammaproteobacteria;Pseudomonadales;Moraxellaceae;Acinetobacter;Acinetobacter calcoaceticus/baumannii complex	WP_000967375.1	WP_000017239.1		WP_000729414.1		WP_096640302.1		WP_001203181.1		WP_014462864.1
NZ_CP043419	Acinetobacter baumannii	Bacteria;Proteobacteria;Gammaproteobacteria;Pseudomonadales;Moraxellaceae;Acinetobacter;Acinetobacter calcoaceticus/baumannii complex	WP_000967375.1	WP_000017232.1		WP_000729410.1		WP_000706093.1		WP_001203182.1		WP_001286119.1
NZ_CP043417	Acinetobacter baumannii	Bacteria;Proteobacteria;Gammaproteobacteria;Pseudomonadales;Moraxellaceae;Acinetobacter;Acinetobacter calcoaceticus/baumannii complex	WP_000967375.1	WP_000017232.1		WP_000729410.1		WP_000706093.1		WP_001203182.1		WP_001286119.1
NZ_CP043418	Acinetobacter baumannii	Bacteria;Proteobacteria;Gammaproteobacteria;Pseudomonadales;Moraxellaceae;Acinetobacter;Acinetobacter calcoaceticus/baumannii complex	WP_000967375.1	WP_000017232.1		WP_000729410.1		WP_000706093.1		WP_001203182.1		WP_001286119.1
NZ_CP043910	Acinetobacter baumannii	Bacteria;Proteobacteria;Gammaproteobacteria;Pseudomonadales;Moraxellaceae;Acinetobacter;Acinetobacter calcoaceticus/baumannii complex	WP_000967375.1	WP_085943429.1		WP_000729414.1		WP_000706087.1		WP_001203181.1		WP_014462864.1
NZ_CP043953,NZ_CP043954	Acinetobacter baumannii	Bacteria;Proteobacteria;Gammaproteobacteria;Pseudomonadales;Moraxellaceae;Acinetobacter;Acinetobacter calcoaceticus/baumannii complex	WP_049580993.1	WP_000017239.1		WP_002132192.1		WP_136512464.1		WP_001203181.1		WP_014462864.1
NZ_CP044356,NZ_CP044357,NZ_CP044358	Acinetobacter baumannii	Bacteria;Proteobacteria;Gammaproteobacteria;Pseudomonadales;Moraxellaceae;Acinetobacter;Acinetobacter calcoaceticus/baumannii complex										WP_002000775.1
NZ_CP032743,NZ_CP032741,NZ_CP032742	Acinetobacter baumannii	Bacteria;Proteobacteria;Gammaproteobacteria;Pseudomonadales;Moraxellaceae;Acinetobacter;Acinetobacter calcoaceticus/baumannii complex	WP_000967375.1	WP_000017232.1		WP_000729410.1		WP_000706093.1		WP_001203182.1		WP_169538932.1
NZ_CP042556,NZ_CP042557,NZ_CP042558,NZ_CP042559,NZ_CP042560,NZ_CP042561,NZ_CP042562,NZ_CP042563,NZ_CP042564,NZ_CP042565	Acinetobacter baumannii	Bacteria;Proteobacteria;Gammaproteobacteria;Pseudomonadales;Moraxellaceae;Acinetobacter;Acinetobacter calcoaceticus/baumannii complex	WP_000967380.1	WP_086231528.1		WP_000729414.1		WP_024435739.1		WP_001203178.1		WP_002000775.1
NZ_CP045110,NZ_CP045109,NZ_CP045108	Acinetobacter baumannii	Bacteria;Proteobacteria;Gammaproteobacteria;Pseudomonadales;Moraxellaceae;Acinetobacter;Acinetobacter calcoaceticus/baumannii complex	WP_000967377.1	WP_000017237.1		WP_000729411.1		WP_000706084.1		WP_001203181.1		WP_001286113.1
NZ_CP045528	Acinetobacter baumannii	Bacteria;Proteobacteria;Gammaproteobacteria;Pseudomonadales;Moraxellaceae;Acinetobacter;Acinetobacter calcoaceticus/baumannii complex	WP_000967375.1	WP_000017232.1		WP_000729410.1		WP_000706093.1		WP_001203182.1		WP_014462864.1
NZ_CP033243,NZ_CP033245,NZ_CP033244	Acinetobacter baumannii	Bacteria;Proteobacteria;Gammaproteobacteria;Pseudomonadales;Moraxellaceae;Acinetobacter;Acinetobacter calcoaceticus/baumannii complex	WP_000967375.1	WP_086242020.1		WP_000729409.1		WP_000706081.1		WP_001203177.1		WP_001286113.1
NZ_CP042931	Acinetobacter baumannii	Bacteria;Proteobacteria;Gammaproteobacteria;Pseudomonadales;Moraxellaceae;Acinetobacter;Acinetobacter calcoaceticus/baumannii complex	WP_000967375.1	WP_000636488.1		WP_000729410.1		WP_064713901.1		WP_001203182.1		WP_169538932.1
NZ_CP046536,NZ_CP046537	Acinetobacter baumannii	Bacteria;Proteobacteria;Gammaproteobacteria;Pseudomonadales;Moraxellaceae;Acinetobacter;Acinetobacter calcoaceticus/baumannii complex	WP_000967375.1	WP_085943429.1		WP_000729409.1		WP_057093997.1		WP_057093785.1		WP_014462864.1
NZ_CP046654,NZ_CP046655	Acinetobacter baumannii	Bacteria;Proteobacteria;Gammaproteobacteria;Pseudomonadales;Moraxellaceae;Acinetobacter;Acinetobacter calcoaceticus/baumannii complex	WP_000967377.1	WP_000017237.1		WP_000729411.1		WP_000706084.1		WP_001203181.1		WP_002000775.1
NZ_CP045428	Acinetobacter baumannii	Bacteria;Proteobacteria;Gammaproteobacteria;Pseudomonadales;Moraxellaceae;Acinetobacter;Acinetobacter calcoaceticus/baumannii complex	WP_159142381.1	WP_159142357.1		WP_002132192.1		WP_159142287.1		WP_005138185.1		WP_014462864.1
NZ_CP049363,NZ_CP049364,NZ_CP049365	Acinetobacter baumannii	Bacteria;Proteobacteria;Gammaproteobacteria;Pseudomonadales;Moraxellaceae;Acinetobacter;Acinetobacter calcoaceticus/baumannii complex	WP_000967375.1	WP_000017232.1		WP_083040781.1		WP_000706093.1		WP_001203182.1		WP_169538932.1
NZ_CP050904,NZ_CP050905,NZ_CP050906	Acinetobacter baumannii	Bacteria;Proteobacteria;Gammaproteobacteria;Pseudomonadales;Moraxellaceae;Acinetobacter;Acinetobacter calcoaceticus/baumannii complex	WP_000967375.1	WP_000017232.1		WP_038350220.1		WP_000706093.1		WP_001203182.1		WP_169538932.1
NZ_CP050907,NZ_CP050908,NZ_CP050909,NZ_CP050910	Acinetobacter baumannii	Bacteria;Proteobacteria;Gammaproteobacteria;Pseudomonadales;Moraxellaceae;Acinetobacter;Acinetobacter calcoaceticus/baumannii complex	WP_000967375.1	WP_000017232.1		WP_038350220.1		WP_000706093.1		WP_001203182.1		WP_169538932.1
NZ_CP050911,NZ_CP050912,NZ_CP050913	Acinetobacter baumannii	Bacteria;Proteobacteria;Gammaproteobacteria;Pseudomonadales;Moraxellaceae;Acinetobacter;Acinetobacter calcoaceticus/baumannii complex	WP_000967375.1	WP_000017232.1		WP_038350220.1		WP_000706093.1		WP_001203182.1		WP_169538932.1
NZ_CP050914,NZ_CP050915	Acinetobacter baumannii	Bacteria;Proteobacteria;Gammaproteobacteria;Pseudomonadales;Moraxellaceae;Acinetobacter;Acinetobacter calcoaceticus/baumannii complex	WP_000967375.1	WP_000017232.1		WP_000729410.1		WP_000706093.1		WP_001203182.1		WP_169538932.1
NZ_CP050916,NZ_CP050917,NZ_CP050918	Acinetobacter baumannii	Bacteria;Proteobacteria;Gammaproteobacteria;Pseudomonadales;Moraxellaceae;Acinetobacter;Acinetobacter calcoaceticus/baumannii complex	WP_000967375.1	WP_000017232.1		WP_038350220.1		WP_000706093.1		WP_001203182.1		WP_169538932.1
NZ_CP051862,NZ_CP051863,NZ_CP051864,NZ_CP051865	Acinetobacter baumannii	Bacteria;Proteobacteria;Gammaproteobacteria;Pseudomonadales;Moraxellaceae;Acinetobacter;Acinetobacter calcoaceticus/baumannii complex	WP_000967375.1	WP_086238059.1		WP_004739591.1		WP_000706091.1		WP_001203181.1		WP_171066103.1
NZ_CP051869,NZ_CP051870,NZ_CP051871,NZ_CP051872,NZ_CP051873,NZ_CP051874	Acinetobacter baumannii	Bacteria;Proteobacteria;Gammaproteobacteria;Pseudomonadales;Moraxellaceae;Acinetobacter;Acinetobacter calcoaceticus/baumannii complex	WP_000967375.1	WP_086222284.1		WP_000729414.1		WP_002047099.1		WP_001203181.1		WP_171071116.1
NZ_CP051875,NZ_CP051876,NZ_CP051877,NZ_CP051878,NZ_CP051879	Acinetobacter baumannii	Bacteria;Proteobacteria;Gammaproteobacteria;Pseudomonadales;Moraxellaceae;Acinetobacter;Acinetobacter calcoaceticus/baumannii complex	WP_000967375.1	WP_086222284.1		WP_000729414.1		WP_002047099.1		WP_001203181.1		WP_171071116.1
NZ_CP051866,NZ_CP051867,NZ_CP051868	Acinetobacter baumannii	Bacteria;Proteobacteria;Gammaproteobacteria;Pseudomonadales;Moraxellaceae;Acinetobacter;Acinetobacter calcoaceticus/baumannii complex	WP_064193074.1	WP_103891445.1		WP_064192918.1		WP_032033583.1		WP_001203182.1		WP_014462864.1
NZ_CP050385,NZ_CP050386,NZ_CP050387	Acinetobacter baumannii	Bacteria;Proteobacteria;Gammaproteobacteria;Pseudomonadales;Moraxellaceae;Acinetobacter;Acinetobacter calcoaceticus/baumannii complex	WP_000967375.1	WP_000017234.1		WP_000729414.1		WP_000706070.1		WP_001203183.1		WP_002000775.1
NZ_CP050388,NZ_CP050389	Acinetobacter baumannii	Bacteria;Proteobacteria;Gammaproteobacteria;Pseudomonadales;Moraxellaceae;Acinetobacter;Acinetobacter calcoaceticus/baumannii complex	WP_000967375.1	WP_000017232.1		WP_000729410.1		WP_000706093.1		WP_001203182.1		WP_169538932.1
NZ_CP050390,NZ_CP050391	Acinetobacter baumannii	Bacteria;Proteobacteria;Gammaproteobacteria;Pseudomonadales;Moraxellaceae;Acinetobacter;Acinetobacter calcoaceticus/baumannii complex	WP_000967375.1	WP_000017232.1		WP_000729410.1		WP_000706093.1		WP_001203182.1		WP_169538932.1
NZ_CP050400,NZ_CP050392,NZ_CP050393,NZ_CP050394,NZ_CP050395,NZ_CP050396,NZ_CP050397,NZ_CP050398,NZ_CP050399	Acinetobacter baumannii	Bacteria;Proteobacteria;Gammaproteobacteria;Pseudomonadales;Moraxellaceae;Acinetobacter;Acinetobacter calcoaceticus/baumannii complex	WP_000967375.1	WP_000017232.1		WP_000729410.1		WP_000706093.1		WP_001203182.1		WP_169538932.1
NZ_CP050401,NZ_CP050402	Acinetobacter baumannii	Bacteria;Proteobacteria;Gammaproteobacteria;Pseudomonadales;Moraxellaceae;Acinetobacter;Acinetobacter calcoaceticus/baumannii complex	WP_000967375.1	WP_000017232.1		WP_000729410.1		WP_000706093.1		WP_001203182.1		WP_169538932.1
NZ_CP050403,NZ_CP050404,NZ_CP050405,NZ_CP050406,NZ_CP050407,NZ_CP050408,NZ_CP050409	Acinetobacter baumannii	Bacteria;Proteobacteria;Gammaproteobacteria;Pseudomonadales;Moraxellaceae;Acinetobacter;Acinetobacter calcoaceticus/baumannii complex	WP_000967374.1	WP_000017231.1		WP_000729414.1		WP_000706080.1		WP_001203181.1		WP_014462864.1
NZ_CP050421,NZ_CP050422,NZ_CP050423	Acinetobacter baumannii	Bacteria;Proteobacteria;Gammaproteobacteria;Pseudomonadales;Moraxellaceae;Acinetobacter;Acinetobacter calcoaceticus/baumannii complex	WP_000967375.1	WP_000017232.1		WP_000729410.1		WP_000706093.1		WP_001203182.1		WP_169538932.1
NZ_CP050410,NZ_CP050411	Acinetobacter baumannii	Bacteria;Proteobacteria;Gammaproteobacteria;Pseudomonadales;Moraxellaceae;Acinetobacter;Acinetobacter calcoaceticus/baumannii complex	WP_000967375.1	WP_000017232.1		WP_000729410.1		WP_000706093.1		WP_001203182.1		WP_169538932.1
NZ_CP050412,NZ_CP050413,NZ_CP050414	Acinetobacter baumannii	Bacteria;Proteobacteria;Gammaproteobacteria;Pseudomonadales;Moraxellaceae;Acinetobacter;Acinetobacter calcoaceticus/baumannii complex	WP_000967375.1	WP_000017232.1		WP_000729410.1		WP_000706093.1		WP_001203182.1		WP_169538932.1
NZ_CP050415,NZ_CP050416,NZ_CP050417,NZ_CP050418,NZ_CP050419,NZ_CP050420	Acinetobacter baumannii	Bacteria;Proteobacteria;Gammaproteobacteria;Pseudomonadales;Moraxellaceae;Acinetobacter;Acinetobacter calcoaceticus/baumannii complex	WP_000967375.1	WP_000017240.1		WP_000729414.1		WP_000706076.1		WP_001203181.1		WP_014462864.1
NZ_CP050425,NZ_CP050426,NZ_CP050427,NZ_CP050428,NZ_CP050429,NZ_CP050430,NZ_CP050431	Acinetobacter baumannii	Bacteria;Proteobacteria;Gammaproteobacteria;Pseudomonadales;Moraxellaceae;Acinetobacter;Acinetobacter calcoaceticus/baumannii complex	WP_000967375.1	WP_000017240.1		WP_000729414.1		WP_000706076.1		WP_001203181.1		WP_014462864.1
NZ_CP050432,NZ_CP050433,NZ_CP050434,NZ_CP050435	Acinetobacter baumannii	Bacteria;Proteobacteria;Gammaproteobacteria;Pseudomonadales;Moraxellaceae;Acinetobacter;Acinetobacter calcoaceticus/baumannii complex	WP_000967375.1	WP_000017240.1		WP_000729413.1		WP_000706076.1		WP_001203181.1		WP_014462864.1
NZ_CP050523,NZ_CP050524,NZ_CP050525	Acinetobacter baumannii	Bacteria;Proteobacteria;Gammaproteobacteria;Pseudomonadales;Moraxellaceae;Acinetobacter;Acinetobacter calcoaceticus/baumannii complex	WP_000967375.1	WP_000017232.1		WP_000729410.1		WP_000706093.1		WP_001203182.1		WP_169538932.1
NZ_CP050526,NZ_CP050527,NZ_CP050528,NZ_CP050529	Acinetobacter baumannii	Bacteria;Proteobacteria;Gammaproteobacteria;Pseudomonadales;Moraxellaceae;Acinetobacter;Acinetobacter calcoaceticus/baumannii complex	WP_000967375.1	WP_000017232.1		WP_000729410.1		WP_000706093.1		WP_001203182.1		WP_169538932.1
NZ_CP051474,NZ_CP051475,NZ_CP051476,NZ_CP051477	Acinetobacter baumannii	Bacteria;Proteobacteria;Gammaproteobacteria;Pseudomonadales;Moraxellaceae;Acinetobacter;Acinetobacter calcoaceticus/baumannii complex	WP_000967375.1	WP_000017232.1		WP_000729410.1		WP_000706093.1		WP_001203182.1		WP_169538932.1
NZ_CP048827,NZ_CP048828	Acinetobacter baumannii	Bacteria;Proteobacteria;Gammaproteobacteria;Pseudomonadales;Moraxellaceae;Acinetobacter;Acinetobacter calcoaceticus/baumannii complex	WP_000967375.1	WP_098722677.1		WP_000729414.1		WP_000706076.1		WP_001203181.1		WP_014462864.1
NZ_CP041148,NZ_CP041149	Acinetobacter baumannii	Bacteria;Proteobacteria;Gammaproteobacteria;Pseudomonadales;Moraxellaceae;Acinetobacter;Acinetobacter calcoaceticus/baumannii complex	WP_000967375.1	WP_000017232.1		WP_000729410.1		WP_000706093.1		WP_001203182.1		WP_169538932.1
NZ_CP054302	Acinetobacter baumannii	Bacteria;Proteobacteria;Gammaproteobacteria;Pseudomonadales;Moraxellaceae;Acinetobacter;Acinetobacter calcoaceticus/baumannii complex	WP_000967375.1	WP_000017232.1		WP_000729410.1		WP_000706093.1		WP_001203182.1		WP_169538932.1
NZ_CP056784,NZ_CP056785	Acinetobacter baumannii	Bacteria;Proteobacteria;Gammaproteobacteria;Pseudomonadales;Moraxellaceae;Acinetobacter;Acinetobacter calcoaceticus/baumannii complex	WP_000967375.1	WP_000017232.1		WP_000729410.1		WP_000706093.1		WP_001203182.1		WP_001286119.1
NZ_CP046898,NZ_CP046899,NZ_CP046900,NZ_CP046901	Acinetobacter baumannii	Bacteria;Proteobacteria;Gammaproteobacteria;Pseudomonadales;Moraxellaceae;Acinetobacter;Acinetobacter calcoaceticus/baumannii complex	WP_000967375.1	WP_104130887.1		WP_000729414.1		WP_032029887.1		WP_005109584.1		WP_002000775.1
NZ_CP044517,NZ_CP044518	Acinetobacter baumannii	Bacteria;Proteobacteria;Gammaproteobacteria;Pseudomonadales;Moraxellaceae;Acinetobacter;Acinetobacter calcoaceticus/baumannii complex	WP_000967375.1	WP_086379600.1		WP_002132192.1		WP_140951061.1		WP_001203177.1		WP_014462864.1
NZ_CP044519,NZ_CP044520,NZ_CP044521	Acinetobacter baumannii	Bacteria;Proteobacteria;Gammaproteobacteria;Pseudomonadales;Moraxellaceae;Acinetobacter;Acinetobacter calcoaceticus/baumannii complex	WP_000967375.1	WP_086222284.1		WP_000729414.1		WP_000706069.1		WP_001203185.1		WP_002000775.1
NZ_CP053215,NZ_CP053216,NZ_CP053217	Acinetobacter baumannii	Bacteria;Proteobacteria;Gammaproteobacteria;Pseudomonadales;Moraxellaceae;Acinetobacter;Acinetobacter calcoaceticus/baumannii complex	WP_000967375.1	WP_085943429.1		WP_000729414.1		WP_000706087.1		WP_001203181.1		WP_014462864.1
NZ_CP053218,NZ_CP053219,NZ_CP053220,NZ_CP053221	Acinetobacter baumannii	Bacteria;Proteobacteria;Gammaproteobacteria;Pseudomonadales;Moraxellaceae;Acinetobacter;Acinetobacter calcoaceticus/baumannii complex	WP_002058253.1	WP_086238059.1		WP_000729414.1		WP_000706072.1		WP_001203180.1		WP_014462864.1
NZ_CP059386,NZ_CP059387,NZ_CP059388,NZ_CP059389,NZ_CP059390	Acinetobacter baumannii	Bacteria;Proteobacteria;Gammaproteobacteria;Pseudomonadales;Moraxellaceae;Acinetobacter;Acinetobacter calcoaceticus/baumannii complex	WP_005134643.1	WP_086238059.1		WP_000729414.1		WP_005138177.1		WP_005138185.1		WP_002000775.1
NZ_AP022077	Acinetobacter baumannii	Bacteria;Proteobacteria;Gammaproteobacteria;Pseudomonadales;Moraxellaceae;Acinetobacter;Acinetobacter calcoaceticus/baumannii complex	WP_000967375.1	WP_086238059.1		WP_000729414.1		WP_000706066.1		WP_001203178.1		WP_004742028.1
NZ_AP022238,NZ_AP022239,NZ_AP022240	Acinetobacter baumannii	Bacteria;Proteobacteria;Gammaproteobacteria;Pseudomonadales;Moraxellaceae;Acinetobacter;Acinetobacter calcoaceticus/baumannii complex	WP_000967380.1	WP_086222284.1		WP_000729414.1		WP_000706087.1		WP_001203181.1		WP_001286115.1
NZ_CP059479,NZ_CP059478	Acinetobacter baumannii	Bacteria;Proteobacteria;Gammaproteobacteria;Pseudomonadales;Moraxellaceae;Acinetobacter;Acinetobacter calcoaceticus/baumannii complex	WP_017400448.1	WP_080564119.1		WP_002118629.1		WP_002118412.1		WP_002118825.1		WP_170815259.1
NZ_CP060285	Acinetobacter baumannii	Bacteria;Proteobacteria;Gammaproteobacteria;Pseudomonadales;Moraxellaceae;Acinetobacter;Acinetobacter calcoaceticus/baumannii complex	WP_000967375.1	WP_000017232.1		WP_000729410.1		WP_000706093.1		WP_001203182.1		WP_014462864.1
NZ_CP047973,NZ_CP047974,NZ_CP047975,NZ_CP047976	Acinetobacter baumannii	Bacteria;Proteobacteria;Gammaproteobacteria;Pseudomonadales;Moraxellaceae;Acinetobacter;Acinetobacter calcoaceticus/baumannii complex	WP_187142585.1	WP_094320791.1		WP_000729414.1		WP_097355374.1		WP_005138185.1		WP_001286113.1
NZ_CP059039	Acinetobacter baumannii	Bacteria;Proteobacteria;Gammaproteobacteria;Pseudomonadales;Moraxellaceae;Acinetobacter;Acinetobacter calcoaceticus/baumannii complex	WP_000967377.1	WP_086373747.1		WP_000729414.1		WP_000706087.1		WP_001203181.1		WP_001286113.1
NZ_CP059040	Acinetobacter baumannii	Bacteria;Proteobacteria;Gammaproteobacteria;Pseudomonadales;Moraxellaceae;Acinetobacter;Acinetobacter calcoaceticus/baumannii complex	WP_000967377.1	WP_000017237.1		WP_000729411.1		WP_000706084.1		WP_001203181.1		WP_002000775.1
NZ_CP059041,NZ_CP059042	Acinetobacter baumannii	Bacteria;Proteobacteria;Gammaproteobacteria;Pseudomonadales;Moraxellaceae;Acinetobacter;Acinetobacter calcoaceticus/baumannii complex	WP_000967375.1	WP_085943429.1		WP_000729414.1		WP_000706087.1		WP_001203181.1		WP_014462864.1
NZ_CP061517,NZ_CP061518	Acinetobacter baumannii	Bacteria;Proteobacteria;Gammaproteobacteria;Pseudomonadales;Moraxellaceae;Acinetobacter;Acinetobacter calcoaceticus/baumannii complex	WP_000967375.1	WP_000017232.1		WP_000729410.1		WP_000706093.1		WP_001203182.1		WP_169538932.1
NZ_CP061514,NZ_CP061515,NZ_CP061516	Acinetobacter baumannii	Bacteria;Proteobacteria;Gammaproteobacteria;Pseudomonadales;Moraxellaceae;Acinetobacter;Acinetobacter calcoaceticus/baumannii complex	WP_000967375.1	WP_000017232.1		WP_000729410.1		WP_000706093.1		WP_001203182.1		WP_169538932.1
NZ_CP061525,NZ_CP061526	Acinetobacter baumannii	Bacteria;Proteobacteria;Gammaproteobacteria;Pseudomonadales;Moraxellaceae;Acinetobacter;Acinetobacter calcoaceticus/baumannii complex	WP_000967375.1	WP_000017232.1		WP_000729410.1		WP_000706093.1		WP_001203182.1		WP_169538932.1
NZ_CP061523,NZ_CP061524	Acinetobacter baumannii	Bacteria;Proteobacteria;Gammaproteobacteria;Pseudomonadales;Moraxellaceae;Acinetobacter;Acinetobacter calcoaceticus/baumannii complex	WP_000967375.1	WP_000017232.1		WP_000729410.1		WP_000706093.1		WP_001203182.1		WP_169538932.1
NZ_CP061521,NZ_CP061522	Acinetobacter baumannii	Bacteria;Proteobacteria;Gammaproteobacteria;Pseudomonadales;Moraxellaceae;Acinetobacter;Acinetobacter calcoaceticus/baumannii complex	WP_000967375.1	WP_000017232.1		WP_000729410.1		WP_000706093.1		WP_001203182.1		WP_169538932.1
NZ_CP061519,NZ_CP061520	Acinetobacter baumannii	Bacteria;Proteobacteria;Gammaproteobacteria;Pseudomonadales;Moraxellaceae;Acinetobacter;Acinetobacter calcoaceticus/baumannii complex	WP_000967375.1	WP_000017232.1		WP_000729410.1		WP_000706093.1		WP_001203182.1		WP_169538932.1
NZ_CP059300,NZ_CP059301,NZ_CP059303,NZ_CP059304,NZ_CP059302	Acinetobacter baumannii	Bacteria;Proteobacteria;Gammaproteobacteria;Pseudomonadales;Moraxellaceae;Acinetobacter;Acinetobacter calcoaceticus/baumannii complex	WP_000967377.1	WP_000017231.1		WP_000729414.1		WP_000706093.1		WP_001203177.1		WP_001286115.1
NZ_CP062919,NZ_CP062920,NZ_CP062921,NZ_CP062922,NZ_CP062923	Acinetobacter baumannii	Bacteria;Proteobacteria;Gammaproteobacteria;Pseudomonadales;Moraxellaceae;Acinetobacter;Acinetobacter calcoaceticus/baumannii complex	WP_195707627.1	WP_086238059.1		WP_000729414.1		WP_195707582.1		WP_195707579.1		WP_014462864.1
NZ_CP060732	Acinetobacter baumannii	Bacteria;Proteobacteria;Gammaproteobacteria;Pseudomonadales;Moraxellaceae;Acinetobacter;Acinetobacter calcoaceticus/baumannii complex	WP_000967375.1	WP_000017232.1		WP_000729410.1		WP_000706093.1		WP_001203182.1		WP_001286119.1
NZ_CP060011,NZ_CP060012	Acinetobacter baumannii	Bacteria;Proteobacteria;Gammaproteobacteria;Pseudomonadales;Moraxellaceae;Acinetobacter;Acinetobacter calcoaceticus/baumannii complex	WP_000967375.1	WP_000017232.1		WP_000729410.1		WP_000706093.1		WP_001203182.1		WP_001286119.1
NZ_CP060013,NZ_CP060014	Acinetobacter baumannii	Bacteria;Proteobacteria;Gammaproteobacteria;Pseudomonadales;Moraxellaceae;Acinetobacter;Acinetobacter calcoaceticus/baumannii complex	WP_000967375.1	WP_000017232.1		WP_000729410.1		WP_000706093.1		WP_001203182.1		WP_001286119.1
NZ_CP065432,NZ_CP065433,NZ_CP065434	Acinetobacter baumannii	Bacteria;Proteobacteria;Gammaproteobacteria;Pseudomonadales;Moraxellaceae;Acinetobacter;Acinetobacter calcoaceticus/baumannii complex	WP_000967377.1	WP_100223351.1		WP_000729411.1		WP_000706084.1		WP_001203181.1		WP_001286115.1
NZ_CP066016,NZ_CP066017	Acinetobacter baumannii	Bacteria;Proteobacteria;Gammaproteobacteria;Pseudomonadales;Moraxellaceae;Acinetobacter;Acinetobacter calcoaceticus/baumannii complex	WP_000967374.1	WP_000017231.1		WP_000729408.1		WP_000706080.1		WP_001203181.1		WP_001286115.1
NZ_CP066229,NZ_CP066230,NZ_CP066231	Acinetobacter baumannii	Bacteria;Proteobacteria;Gammaproteobacteria;Pseudomonadales;Moraxellaceae;Acinetobacter;Acinetobacter calcoaceticus/baumannii complex	WP_000967375.1	WP_000017232.1		WP_000729410.1		WP_000706093.1		WP_001203182.1		WP_001286119.1
NZ_CP066232,NZ_CP066233,NZ_CP066234	Acinetobacter baumannii	Bacteria;Proteobacteria;Gammaproteobacteria;Pseudomonadales;Moraxellaceae;Acinetobacter;Acinetobacter calcoaceticus/baumannii complex	WP_000967375.1	WP_000017232.1		WP_000729410.1		WP_000706093.1		WP_001203182.1		WP_001286119.1
NZ_CP066237,NZ_CP066238,NZ_CP066239,NZ_CP066240	Acinetobacter baumannii	Bacteria;Proteobacteria;Gammaproteobacteria;Pseudomonadales;Moraxellaceae;Acinetobacter;Acinetobacter calcoaceticus/baumannii complex	WP_000967375.1	WP_000017232.1		WP_000729410.1		WP_000706093.1		WP_001203182.1		WP_001286119.1
NZ_CP066235,NZ_CP066236	Acinetobacter baumannii	Bacteria;Proteobacteria;Gammaproteobacteria;Pseudomonadales;Moraxellaceae;Acinetobacter;Acinetobacter calcoaceticus/baumannii complex	WP_000967375.1	WP_000017232.1		WP_000729410.1		WP_000706093.1		WP_001203182.1		WP_001286119.1
NZ_CP060029	Acinetobacter baumannii	Bacteria;Proteobacteria;Gammaproteobacteria;Pseudomonadales;Moraxellaceae;Acinetobacter;Acinetobacter calcoaceticus/baumannii complex	WP_000967377.1	WP_086223934.1		WP_000729414.1		WP_000706071.1		WP_001203184.1		WP_001286114.1
NZ_CP060504	Acinetobacter baumannii	Bacteria;Proteobacteria;Gammaproteobacteria;Pseudomonadales;Moraxellaceae;Acinetobacter;Acinetobacter calcoaceticus/baumannii complex	WP_000967377.1	WP_086223934.1		WP_000729414.1		WP_000706071.1		WP_001203184.1		WP_001286114.1
NZ_CP060505	Acinetobacter baumannii	Bacteria;Proteobacteria;Gammaproteobacteria;Pseudomonadales;Moraxellaceae;Acinetobacter;Acinetobacter calcoaceticus/baumannii complex	WP_000967377.1	WP_086223934.1		WP_000729414.1		WP_000706071.1		WP_001203184.1		WP_001286114.1
NZ_CP059729,NZ_CP059731,NZ_CP059730	Acinetobacter baumannii	Bacteria;Proteobacteria;Gammaproteobacteria;Pseudomonadales;Moraxellaceae;Acinetobacter;Acinetobacter calcoaceticus/baumannii complex	WP_000967377.1	WP_086223934.1		WP_000729414.1		WP_000706071.1		WP_001203184.1		WP_001286114.1
NZ_AP024415	Acinetobacter baumannii	Bacteria;Proteobacteria;Gammaproteobacteria;Pseudomonadales;Moraxellaceae;Acinetobacter;Acinetobacter calcoaceticus/baumannii complex	WP_000967375.1	WP_000017232.1		WP_000729410.1		WP_000706093.1		WP_001203182.1		WP_001286119.1
NZ_CP069840,NZ_CP069841,NZ_CP069842	Acinetobacter baumannii	Bacteria;Proteobacteria;Gammaproteobacteria;Pseudomonadales;Moraxellaceae;Acinetobacter;Acinetobacter calcoaceticus/baumannii complex	WP_000967375.1	WP_000017232.1		WP_000729410.1		WP_000706093.1		WP_001203182.1		WP_001286115.1
NZ_CP069851,NZ_CP069852	Acinetobacter baumannii	Bacteria;Proteobacteria;Gammaproteobacteria;Pseudomonadales;Moraxellaceae;Acinetobacter;Acinetobacter calcoaceticus/baumannii complex	WP_000967375.1	WP_000017232.1		WP_000729410.1		WP_000706093.1		WP_001203182.1		WP_001286113.1
NZ_CP070362,NZ_CP070365,NZ_CP070364,NZ_CP070363	Acinetobacter baumannii	Bacteria;Proteobacteria;Gammaproteobacteria;Pseudomonadales;Moraxellaceae;Acinetobacter;Acinetobacter calcoaceticus/baumannii complex	WP_000967374.1	WP_000017231.1		WP_000729408.1		WP_000706080.1		WP_001203181.1		WP_001286115.1
NZ_CP059350	Acinetobacter baumannii	Bacteria;Proteobacteria;Gammaproteobacteria;Pseudomonadales;Moraxellaceae;Acinetobacter;Acinetobacter calcoaceticus/baumannii complex	WP_000967375.1	WP_000017232.1		WP_000729410.1		WP_000706093.1		WP_001203182.1		WP_001286119.1
NZ_CP059349	Acinetobacter baumannii	Bacteria;Proteobacteria;Gammaproteobacteria;Pseudomonadales;Moraxellaceae;Acinetobacter;Acinetobacter calcoaceticus/baumannii complex	WP_000967375.1	WP_000017232.1		WP_000729410.1		WP_000706093.1		WP_001203182.1		WP_001286119.1
NZ_CP059359	Acinetobacter baumannii	Bacteria;Proteobacteria;Gammaproteobacteria;Pseudomonadales;Moraxellaceae;Acinetobacter;Acinetobacter calcoaceticus/baumannii complex	WP_000967375.1	WP_000017232.1		WP_000729410.1		WP_000706093.1		WP_001203182.1		WP_001286119.1
NZ_CP059353	Acinetobacter baumannii	Bacteria;Proteobacteria;Gammaproteobacteria;Pseudomonadales;Moraxellaceae;Acinetobacter;Acinetobacter calcoaceticus/baumannii complex	WP_000967375.1	WP_000017232.1		WP_000729410.1		WP_000706093.1		WP_001203182.1		WP_001286119.1
NZ_CP059351	Acinetobacter baumannii	Bacteria;Proteobacteria;Gammaproteobacteria;Pseudomonadales;Moraxellaceae;Acinetobacter;Acinetobacter calcoaceticus/baumannii complex	WP_000967375.1	WP_000017232.1		WP_000729410.1		WP_000706093.1		WP_001203182.1		WP_001286119.1
NZ_CP059352	Acinetobacter baumannii	Bacteria;Proteobacteria;Gammaproteobacteria;Pseudomonadales;Moraxellaceae;Acinetobacter;Acinetobacter calcoaceticus/baumannii complex	WP_000967375.1	WP_000017232.1		WP_000729410.1		WP_000706093.1		WP_001203182.1		WP_001286119.1
NZ_CP059355	Acinetobacter baumannii	Bacteria;Proteobacteria;Gammaproteobacteria;Pseudomonadales;Moraxellaceae;Acinetobacter;Acinetobacter calcoaceticus/baumannii complex	WP_000967375.1	WP_000017232.1		WP_000729410.1		WP_000706093.1		WP_001203182.1		WP_001286119.1
NZ_CP059354	Acinetobacter baumannii	Bacteria;Proteobacteria;Gammaproteobacteria;Pseudomonadales;Moraxellaceae;Acinetobacter;Acinetobacter calcoaceticus/baumannii complex	WP_000967375.1	WP_000017232.1		WP_000729410.1		WP_000706093.1		WP_001203182.1		WP_001286119.1
NZ_CP059356	Acinetobacter baumannii	Bacteria;Proteobacteria;Gammaproteobacteria;Pseudomonadales;Moraxellaceae;Acinetobacter;Acinetobacter calcoaceticus/baumannii complex	WP_000967375.1	WP_000017232.1		WP_000729410.1		WP_000706093.1		WP_001203182.1		WP_001286113.1
NZ_CP059357	Acinetobacter baumannii	Bacteria;Proteobacteria;Gammaproteobacteria;Pseudomonadales;Moraxellaceae;Acinetobacter;Acinetobacter calcoaceticus/baumannii complex	WP_000967375.1	WP_000017232.1		WP_000729410.1		WP_000706093.1		WP_001203182.1		WP_001286119.1
NZ_CP059358	Acinetobacter baumannii	Bacteria;Proteobacteria;Gammaproteobacteria;Pseudomonadales;Moraxellaceae;Acinetobacter;Acinetobacter calcoaceticus/baumannii complex	WP_000967375.1	WP_000017232.1		WP_000729410.1		WP_000706093.1		WP_001203182.1		WP_001286119.1
NZ_LT594095,NZ_LT594096	Acinetobacter baumannii	Bacteria;Proteobacteria;Gammaproteobacteria;Pseudomonadales;Moraxellaceae;Acinetobacter;Acinetobacter calcoaceticus/baumannii complex	WP_000967375.1	WP_000017232.1		WP_000729410.1		WP_000706093.1		WP_001203182.1		WP_001286119.1
NZ_LT605059,NZ_LT605060	Acinetobacter baumannii	Bacteria;Proteobacteria;Gammaproteobacteria;Pseudomonadales;Moraxellaceae;Acinetobacter;Acinetobacter calcoaceticus/baumannii complex	WP_000967380.1	WP_000017231.1		WP_004739591.1		WP_079548898.1		WP_079548893.1		WP_001286115.1
NZ_LS483472	Acinetobacter baumannii	Bacteria;Proteobacteria;Gammaproteobacteria;Pseudomonadales;Moraxellaceae;Acinetobacter;Acinetobacter calcoaceticus/baumannii complex	WP_000967374.1	WP_000017231.1		WP_000729408.1		WP_000706080.1		WP_001203181.1		WP_001286115.1
NZ_CP039025,NZ_CP039024,NZ_CP039026	Acinetobacter baumannii ATCC 17978	Bacteria;Proteobacteria;Gammaproteobacteria;Pseudomonadales;Moraxellaceae;Acinetobacter;Acinetobacter calcoaceticus/baumannii complex	WP_000967375.1	WP_085943429.1		WP_000729414.1		WP_000706087.1		WP_001203181.1		WP_001286115.1
NZ_CP053098,NZ_CP053099,NZ_CP053100	Acinetobacter baumannii ATCC 17978	Bacteria;Proteobacteria;Gammaproteobacteria;Pseudomonadales;Moraxellaceae;Acinetobacter;Acinetobacter calcoaceticus/baumannii complex	WP_000967375.1	WP_085943429.1		WP_000729414.1		WP_000706087.1		WP_001203181.1		WP_014462864.1
NC_010611,NC_010606,NC_010605	Acinetobacter baumannii ACICU	Bacteria;Proteobacteria;Gammaproteobacteria;Pseudomonadales;Moraxellaceae;Acinetobacter;Acinetobacter calcoaceticus/baumannii complex	WP_000967375.1	WP_000017232.1		WP_000729410.1		WP_000706093.1		WP_001203182.1		WP_001286115.1
NZ_CP031380,NZ_CP031382,NZ_CP031381	Acinetobacter baumannii ACICU	Bacteria;Proteobacteria;Gammaproteobacteria;Pseudomonadales;Moraxellaceae;Acinetobacter;Acinetobacter calcoaceticus/baumannii complex	WP_000967375.1	WP_000017232.1		WP_000729410.1		WP_000706093.1		WP_001203182.1		WP_014462864.1
NC_011586,NC_011585	Acinetobacter baumannii AB0057	Bacteria;Proteobacteria;Gammaproteobacteria;Pseudomonadales;Moraxellaceae;Acinetobacter;Acinetobacter calcoaceticus/baumannii complex	WP_000967374.1	WP_000017231.1		WP_000729408.1		WP_000706080.1		WP_001203181.1		WP_001286115.1
NC_017171	Acinetobacter baumannii MDR-ZJ06	Bacteria;Proteobacteria;Gammaproteobacteria;Pseudomonadales;Moraxellaceae;Acinetobacter;Acinetobacter calcoaceticus/baumannii complex	WP_000967375.1	WP_000017232.1		WP_000729410.1		WP_000706093.1		WP_001203182.1		WP_001286119.1
NC_010410,NC_010404,NC_010402,NC_010401,NC_010403	Acinetobacter baumannii AYE	Bacteria;Proteobacteria;Gammaproteobacteria;Pseudomonadales;Moraxellaceae;Acinetobacter;Acinetobacter calcoaceticus/baumannii complex	WP_000967374.1	WP_000017231.1		WP_000729414.1		WP_000706080.1		WP_001203181.1		WP_001286115.1
NZ_CP001172	Acinetobacter baumannii AB307-0294	Bacteria;Proteobacteria;Gammaproteobacteria;Pseudomonadales;Moraxellaceae;Acinetobacter;Acinetobacter calcoaceticus/baumannii complex	WP_000967374.1	WP_000017231.1		WP_000729414.1		WP_000706080.1		WP_001203181.1		WP_001286115.1
NC_017162,NC_017163,NC_017164	Acinetobacter baumannii 1656-2	Bacteria;Proteobacteria;Gammaproteobacteria;Pseudomonadales;Moraxellaceae;Acinetobacter;Acinetobacter calcoaceticus/baumannii complex	WP_000967375.1	WP_000017232.1		WP_000729410.1		WP_000706093.1		WP_001203182.1		WP_001286115.1
NC_017847,NC_020524,NC_017848	Acinetobacter baumannii MDR-TJ	Bacteria;Proteobacteria;Gammaproteobacteria;Pseudomonadales;Moraxellaceae;Acinetobacter;Acinetobacter calcoaceticus/baumannii complex	WP_000967375.1	WP_000017232.1		WP_000729410.1		WP_000706093.1		WP_001203182.1		WP_001286119.1
NC_020547,NC_020525	Acinetobacter baumannii D1279779	Bacteria;Proteobacteria;Gammaproteobacteria;Pseudomonadales;Moraxellaceae;Acinetobacter;Acinetobacter calcoaceticus/baumannii complex	WP_000967375.1	WP_000017239.1		WP_000729414.1		WP_000706087.1		WP_001203181.1		WP_001286113.1
NC_021726,NC_021727,NC_021728	Acinetobacter baumannii BJAB07104	Bacteria;Proteobacteria;Gammaproteobacteria;Pseudomonadales;Moraxellaceae;Acinetobacter;Acinetobacter calcoaceticus/baumannii complex	WP_000967375.1	WP_000017232.1		WP_000729410.1		WP_000706093.1		WP_001203182.1		WP_169538932.1
NC_021733,NC_021734	Acinetobacter baumannii BJAB0715	Bacteria;Proteobacteria;Gammaproteobacteria;Pseudomonadales;Moraxellaceae;Acinetobacter;Acinetobacter calcoaceticus/baumannii complex	WP_000967375.1	WP_098722677.1		WP_000729414.1		WP_000706076.1		WP_001203181.1		WP_014462864.1
NC_021729,NC_021731,NC_021732,NC_021730	Acinetobacter baumannii BJAB0868	Bacteria;Proteobacteria;Gammaproteobacteria;Pseudomonadales;Moraxellaceae;Acinetobacter;Acinetobacter calcoaceticus/baumannii complex	WP_000967375.1	WP_000017232.1		WP_000729410.1		WP_000706093.1		WP_001203182.1		WP_002000775.1
NC_018706	Acinetobacter baumannii TYTH-1	Bacteria;Proteobacteria;Gammaproteobacteria;Pseudomonadales;Moraxellaceae;Acinetobacter;Acinetobacter calcoaceticus/baumannii complex	WP_000967375.1	WP_000017232.1		WP_000729410.1		WP_000706093.1		WP_001203182.1		WP_001286119.1
NZ_CP017152	Acinetobacter baumannii DU202	Bacteria;Proteobacteria;Gammaproteobacteria;Pseudomonadales;Moraxellaceae;Acinetobacter;Acinetobacter calcoaceticus/baumannii complex	WP_000967375.1	WP_000017232.1		WP_000729410.1		WP_000706093.1		WP_001203182.1		WP_001286115.1
NC_023028,NC_023031,NC_019985	Acinetobacter baumannii ZW85-1	Bacteria;Proteobacteria;Gammaproteobacteria;Pseudomonadales;Moraxellaceae;Acinetobacter;Acinetobacter calcoaceticus/baumannii complex	WP_000967375.1	WP_000017239.1		WP_000729414.1		WP_023896309.1		WP_001203181.1		WP_023896084.1
NZ_AP013357	Acinetobacter baumannii NCGM 237	Bacteria;Proteobacteria;Gammaproteobacteria;Pseudomonadales;Moraxellaceae;Acinetobacter;Acinetobacter calcoaceticus/baumannii complex	WP_000967375.1	WP_000017232.1		WP_000729410.1		WP_000706093.1		WP_001203182.1		WP_001286115.1
NZ_CP007712,NZ_CP007713,NZ_CP007714	Acinetobacter baumannii LAC-4	Bacteria;Proteobacteria;Gammaproteobacteria;Pseudomonadales;Moraxellaceae;Acinetobacter;Acinetobacter calcoaceticus/baumannii complex	WP_000967375.1	WP_000017240.1		WP_000729413.1		WP_000706076.1		WP_001203181.1		WP_001286115.1
NZ_CP018259	Acinetobacter bereziniae	Bacteria;Proteobacteria;Gammaproteobacteria;Pseudomonadales;Moraxellaceae;Acinetobacter	WP_100884430.1			WP_042087669.1		WP_100885646.1		WP_005032331.1		WP_080633148.1,WP_058967359.1
NZ_CP066121,NZ_CP066122	Acinetobacter bereziniae	Bacteria;Proteobacteria;Gammaproteobacteria;Pseudomonadales;Moraxellaceae;Acinetobacter	WP_005034172.1	WP_121775535.1		WP_042087669.1		WP_151781631.1		WP_005032331.1		WP_009585520.1,WP_080633148.1
NC_013926	Aciduliprofundum boonei T469	Archaea;Candidatus Thermoplasmatota;DHVE2 group;Aciduliprofundum											WP_008083922.1	WP_008082062.1
NZ_CP029289	Acidianus brierleyi	Archaea;Crenarchaeota;Thermoprotei;Sulfolobales;Sulfolobaceae;Acidianus											WP_110270691.1	WP_168367160.1
NC_022549	Acholeplasma brassicae	Bacteria;Tenericutes;Mollicutes;Acholeplasmatales;Acholeplasmataceae;Acholeplasma
NZ_CP026328,NZ_CP026329,NZ_CP026330	Acidithiobacillus caldus	Bacteria;Proteobacteria;Acidithiobacillia;Acidithiobacillales;Acidithiobacillaceae;Acidithiobacillus	WP_004873144.1	WP_187288683.1		WP_004868436.1				WP_004871798.1		WP_004870819.1
NZ_CP005986,NZ_CP005987,NZ_CP005988,NZ_CP005989	Acidithiobacillus caldus ATCC 51756	Bacteria;Proteobacteria;Acidithiobacillia;Acidithiobacillales;Acidithiobacillaceae;Acidithiobacillus	WP_004873144.1	WP_187288683.1		WP_004868436.1				WP_004871798.1		WP_004870819.1
NC_015850,NC_015851,NC_015854,NC_015853,NC_015852	Acidithiobacillus caldus SM-1	Bacteria;Proteobacteria;Acidithiobacillia;Acidithiobacillales;Acidithiobacillaceae;Acidithiobacillus	WP_004873144.1	WP_187288683.1		WP_004868436.1				WP_004871798.1		WP_004870819.1
NC_012483	Acidobacterium capsulatum ATCC 51196	Bacteria;Acidobacteria;Acidobacteriales;Acidobacteriaceae;Acidobacterium											WP_012680851.1	WP_012680850.1
NZ_CP020000,NZ_CP020001	Acinetobacter calcoaceticus	Bacteria;Proteobacteria;Gammaproteobacteria;Pseudomonadales;Moraxellaceae;Acinetobacter;Acinetobacter calcoaceticus/baumannii complex	WP_004639565.1	WP_080027799.1		WP_080027590.1		WP_080027626.1		WP_005038821.1		WP_017391039.1
NZ_CP070518	Acinetobacter calcoaceticus	Bacteria;Proteobacteria;Gammaproteobacteria;Pseudomonadales;Moraxellaceae;Acinetobacter;Acinetobacter calcoaceticus/baumannii complex	WP_017388511.1	WP_080593018.1		WP_205468684.1		WP_205468653.1		WP_005038821.1		WP_151744165.1
NZ_LS999521	Acinetobacter calcoaceticus	Bacteria;Proteobacteria;Gammaproteobacteria;Pseudomonadales;Moraxellaceae;Acinetobacter;Acinetobacter calcoaceticus/baumannii complex	WP_133971606.1	WP_133971715.1		WP_133972261.1		WP_133972165.1		WP_133972194.1		WP_133971253.1
NZ_CP021366,NZ_CP021367,NZ_CP021368,NZ_CP021369,NZ_CP021370	Acidovorax carolinensis	Bacteria;Proteobacteria;Betaproteobacteria;Burkholderiales;Comamonadaceae;Acidovorax	WP_086926874.1	WP_086928050.1	WP_157896434.1	WP_086927884.1			WP_086927738.1	WP_086927136.1		WP_086927250.1
NZ_CP021361	Acidovorax carolinensis	Bacteria;Proteobacteria;Betaproteobacteria;Burkholderiales;Comamonadaceae;Acidovorax	WP_094097506.1	WP_094098600.1	WP_157896434.1	WP_208616338.1				WP_094097738.1		WP_094097893.1
NZ_CP021359,NZ_CP021360	Acidovorax carolinensis	Bacteria;Proteobacteria;Betaproteobacteria;Burkholderiales;Comamonadaceae;Acidovorax	WP_086911776.1	WP_086913265.1	WP_157896434.1	WP_086913050.1			WP_086912859.1	WP_086912133.1		WP_086912404.1
NZ_CP021362,NZ_CP021363,NZ_CP021364,NZ_CP021365	Acidovorax carolinensis	Bacteria;Proteobacteria;Betaproteobacteria;Burkholderiales;Comamonadaceae;Acidovorax			WP_157896434.1	WP_086927884.1			WP_086927738.1	WP_086927136.1		WP_086927250.1
NC_008578	Acidothermus cellulolyticus 11B	Bacteria;Actinobacteria;Acidothermales;Acidothermaceae;Acidothermus										WP_011718956.1	WP_049751616.1	WP_011720182.1
NZ_CP032134,NZ_CP032133,NZ_CP032132,NZ_CP032127,NZ_CP032128,NZ_CP032129,NZ_CP032130,NZ_CP032131	Acinetobacter chinensis	Bacteria;Proteobacteria;Gammaproteobacteria;Pseudomonadales;Moraxellaceae;Acinetobacter	WP_087512849.1	WP_087513817.1		WP_087511327.1		WP_087511810.1		WP_087511196.1		WP_087512031.1
NZ_CP029373,NZ_CP029374	Acidovorax citrulli	Bacteria;Proteobacteria;Betaproteobacteria;Burkholderiales;Comamonadaceae;Acidovorax	WP_011795140.1	WP_041828128.1		WP_011794343.1			WP_017438000.1,WP_046060095.1	WP_011796346.1		WP_017439341.1				WP_011794488.1
NZ_CP023687	Acidovorax citrulli	Bacteria;Proteobacteria;Betaproteobacteria;Burkholderiales;Comamonadaceae;Acidovorax	WP_011795140.1	WP_041828128.1		WP_011794343.1			WP_011796278.1,WP_011794593.1	WP_011796346.1		WP_011795892.1				WP_011794488.1
NC_008752	Acidovorax citrulli AAC00-1	Bacteria;Proteobacteria;Betaproteobacteria;Burkholderiales;Comamonadaceae;Acidovorax	WP_011795140.1	WP_116212496.1		WP_011794343.1			WP_011794593.1,WP_011796278.1	WP_011796346.1		WP_011795892.1				WP_011794488.1
NC_009484,NC_009467,NC_009468,NC_009469,NC_009470,NC_009471,NC_009472,NC_009473,NC_009474	Acidiphilium cryptum JF-5	Bacteria;Proteobacteria;Alphaproteobacteria;Rhodospirillales;Acetobacteraceae;Acidiphilium
NZ_CP035934,NZ_CP035936,NZ_CP035935,NZ_CP035937,NZ_CP035938,NZ_CP035939,NZ_CP035940,NZ_CP035941,NZ_CP035942,NZ_CP035943	Acinetobacter cumulans	Bacteria;Proteobacteria;Gammaproteobacteria;Pseudomonadales;Moraxellaceae;Acinetobacter
NZ_CP065997	Achromobacter deleyi	Bacteria;Proteobacteria;Betaproteobacteria;Burkholderiales;Alcaligenaceae;Achromobacter	WP_198484846.1	WP_198483753.1,WP_198484842.1	WP_198482941.1	WP_198487294.1			WP_198486421.1,WP_198486669.1,WP_198486808.1,WP_198483849.1	WP_061072106.1		WP_054434554.1			WP_198483097.1			WP_198484269.1
NZ_CP029397,NZ_CP029396,NZ_CP029389,NZ_CP029390,NZ_CP029391,NZ_CP029392,NZ_CP029393,NZ_CP029394,NZ_CP029395	Acinetobacter defluvii	Bacteria;Proteobacteria;Gammaproteobacteria;Pseudomonadales;Moraxellaceae;Acinetobacter	WP_065994064.1	WP_171488534.1		WP_065994572.1		WP_065995544.1		WP_065995556.1		WP_065993131.1
NZ_CP013923	Achromobacter denitrificans	Bacteria;Proteobacteria;Betaproteobacteria;Burkholderiales;Alcaligenaceae;Achromobacter	WP_059269634.1	WP_081330322.1,WP_104010907.1,WP_059272105.1	WP_059271900.1	WP_059272136.1			WP_054416959.1,WP_054415012.1,WP_054414561.1,WP_059272769.1	WP_059269594.1		WP_049071573.1			WP_059271666.1			WP_059270852.1
NZ_CP020917	Achromobacter denitrificans	Bacteria;Proteobacteria;Betaproteobacteria;Burkholderiales;Alcaligenaceae;Achromobacter	WP_088445946.1	WP_082775897.1,WP_088447472.1	WP_088447418.1	WP_062685066.1			WP_088446687.1,WP_088446782.1,WP_088446944.1,WP_088447984.1	WP_062682967.1,WP_088448477.1		WP_062684426.1			WP_088447303.1
NZ_CP033730	Achromobacter denitrificans	Bacteria;Proteobacteria;Betaproteobacteria;Burkholderiales;Alcaligenaceae;Achromobacter		WP_082775897.1,WP_088447472.1	WP_088147948.1	WP_062685066.1			WP_062685165.1,WP_123786596.1,WP_088446944.1,WP_123787748.1	WP_087881358.1,WP_123786682.1		WP_062684426.1			WP_123787078.1
NZ_CP053986	Achromobacter denitrificans	Bacteria;Proteobacteria;Betaproteobacteria;Burkholderiales;Alcaligenaceae;Achromobacter	WP_062684548.1	WP_082775897.1,WP_062684634.1	WP_062684080.1	WP_062685066.1			WP_062681881.1,WP_062679883.1,WP_062685099.1,WP_062685165.1	WP_062682967.1,WP_062680117.1		WP_062684426.1			WP_062682089.1
NZ_CP053987	Achromobacter denitrificans	Bacteria;Proteobacteria;Betaproteobacteria;Burkholderiales;Alcaligenaceae;Achromobacter	WP_062684548.1	WP_062684634.1,WP_082775897.1	WP_062684080.1	WP_062685066.1			WP_062685165.1,WP_062685099.1,WP_062679883.1,WP_062681881.1	WP_062680117.1,WP_062682967.1		WP_062684426.1			WP_062682089.1
NZ_CP054569	Achromobacter denitrificans	Bacteria;Proteobacteria;Betaproteobacteria;Burkholderiales;Alcaligenaceae;Achromobacter	WP_062684548.1	WP_174716005.1,WP_174716793.1	WP_088147948.1	WP_062685066.1			WP_174715575.1,WP_062681881.1,WP_062685165.1,WP_174717383.1	WP_174715537.1,WP_174716823.1		WP_062684426.1			WP_174715883.1
NZ_LR134510	Actinobacillus delphinicola	Bacteria;Proteobacteria;Gammaproteobacteria;Pasteurellales;Pasteurellaceae;Actinobacillus														WP_126598781.1
NZ_CP041970	Acinetobacter dispersus	Bacteria;Proteobacteria;Gammaproteobacteria;Pseudomonadales;Moraxellaceae;Acinetobacter	WP_159886180.1	WP_159886361.1		WP_159884371.1		WP_159882455.1		WP_159884439.1		WP_159885894.1
NC_011992	Acidovorax ebreus TPSY	Bacteria;Proteobacteria;Betaproteobacteria;Burkholderiales;Comamonadaceae;Acidovorax	WP_015912685.1	WP_012655736.1		WP_015913965.1			WP_041838803.1	WP_041838989.1		WP_015913403.1
NZ_CP012808	Acinetobacter equi	Bacteria;Proteobacteria;Gammaproteobacteria;Pseudomonadales;Moraxellaceae;Acinetobacter	WP_054580400.1	WP_054581153.1		WP_054582375.1		WP_054582294.1		WP_054582444.1		WP_054580807.1
NZ_LR134310	Actinobacillus equuli	Bacteria;Proteobacteria;Gammaproteobacteria;Pasteurellales;Pasteurellaceae;Actinobacillus										WP_039198861.1	WP_039196954.1	WP_039196953.1,WP_039197138.1		WP_039198488.1			WP_039196525.1
NZ_CP007715	Actinobacillus equuli subsp. equuli	Bacteria;Proteobacteria;Gammaproteobacteria;Pasteurellales;Pasteurellaceae;Actinobacillus										WP_039198861.1	WP_039196954.1	WP_039196953.1,WP_039197138.1		WP_039198488.1			WP_039196525.1
NZ_CP022752	Actinopolyspora erythraea	Bacteria;Actinobacteria;Actinopolysporales;Actinopolysporaceae;Actinopolyspora										WP_043575933.1	WP_043575241.1	WP_043574479.1
NZ_AP018795	Acidithiobacillus ferridurans	Bacteria;Proteobacteria;Acidithiobacillia;Acidithiobacillales;Acidithiobacillaceae;Acidithiobacillus	WP_126605615.1	WP_126604588.1		WP_113526638.1				WP_113526727.1		WP_113527196.1
NZ_CP059488	Acidithiobacillus ferrivorans	Bacteria;Proteobacteria;Acidithiobacillia;Acidithiobacillales;Acidithiobacillaceae;Acidithiobacillus	WP_198661301.1	WP_065414098.1		WP_065413082.1				WP_065413540.1		WP_035191567.1
NC_015942	Acidithiobacillus ferrivorans SS3	Bacteria;Proteobacteria;Acidithiobacillia;Acidithiobacillales;Acidithiobacillaceae;Acidithiobacillus	WP_014029089.1	WP_014030196.1		WP_014029140.1				WP_014028795.1		WP_014028439.1
NC_013124	Acidimicrobium ferrooxidans DSM 10331	Bacteria;Actinobacteria;Acidimicrobiia;Acidimicrobiales;Acidimicrobiaceae;Acidimicrobium											WP_015798638.1	WP_015798637.1
NC_013740	Acidaminococcus fermentans DSM 20731	Bacteria;Firmicutes;Negativicutes;Acidaminococcales;Acidaminococcaceae;Acidaminococcus													WP_012938171.1
NZ_CP040511,NZ_CP040512	Acidithiobacillus ferrooxidans	Bacteria;Proteobacteria;Acidithiobacillia;Acidithiobacillales;Acidithiobacillaceae;Acidithiobacillus	WP_012536878.1	WP_009563457.1		WP_012536500.1				WP_012536419.1		WP_012536245.1
NC_011761	Acidithiobacillus ferrooxidans ATCC 23270	Bacteria;Proteobacteria;Acidithiobacillia;Acidithiobacillales;Acidithiobacillaceae;Acidithiobacillus	WP_012536878.1	WP_009563457.1		WP_012536500.1				WP_012536419.1		WP_012536245.1
NC_011206	Acidithiobacillus ferrooxidans ATCC 53993	Bacteria;Proteobacteria;Acidithiobacillia;Acidithiobacillales;Acidithiobacillaceae;Acidithiobacillus	WP_012536878.1	WP_009563457.1		WP_012536500.1				WP_012536419.1		WP_012536245.1
NZ_CP016076	Actinoalloteichus fjordicus	Bacteria;Actinobacteria;Pseudonocardiales;Pseudonocardiaceae;Actinoalloteichus										WP_075742931.1	WP_198043089.1	WP_075740149.1
NZ_CP029176,NZ_CP029177,NZ_CP029178,NZ_CP029179	Acidibrevibacterium fodinaquatile	Bacteria;Proteobacteria;Alphaproteobacteria;Rhodospirillales;Acetobacteraceae;Acidibrevibacterium
NC_022657	Actinoplanes friuliensis DSM 7358	Bacteria;Actinobacteria;Micromonosporales;Micromonosporaceae;Actinoplanes										WP_193786366.1	WP_202964105.1	WP_023560812.1		WP_023560414.1		WP_023360597.1,WP_023361002.1,WP_023362271.1,WP_023362533.1,WP_023560991.1,WP_041843294.1
NZ_CP020468	Actinomyces gaoshouyii	Bacteria;Actinobacteria;Actinomycetales;Actinomycetaceae;Actinomyces											WP_167370990.1	WP_081171219.1
NZ_AP014630	Acinetobacter guillouiae	Bacteria;Proteobacteria;Gammaproteobacteria;Pseudomonadales;Moraxellaceae;Acinetobacter	WP_096735227.1	WP_096733258.1		WP_096734755.1		WP_096734747.1		WP_096734477.1		WP_096732612.1
NZ_CP041971	Acinetobacter gyllenbergii	Bacteria;Proteobacteria;Gammaproteobacteria;Pseudomonadales;Moraxellaceae;Acinetobacter	WP_004657627.1	WP_159414263.1		WP_101236311.1		WP_159414448.1		WP_004654653.1		WP_159414096.1
NZ_CP018871,NZ_CP018872,NZ_CP018873	Acinetobacter haemolyticus	Bacteria;Proteobacteria;Gammaproteobacteria;Pseudomonadales;Moraxellaceae;Acinetobacter	WP_075314652.1	WP_075314787.1		WP_075315188.1		WP_075315947.1		WP_075315114.1		WP_075314423.1
NZ_CP018260,NZ_CP018261	Acinetobacter haemolyticus	Bacteria;Proteobacteria;Gammaproteobacteria;Pseudomonadales;Moraxellaceae;Acinetobacter	WP_100833173.1	WP_100834028.1		WP_100833858.1		WP_100833439.1		WP_008941744.1		WP_100833071.1
NZ_CP030880	Acinetobacter haemolyticus	Bacteria;Proteobacteria;Gammaproteobacteria;Pseudomonadales;Moraxellaceae;Acinetobacter	WP_017395314.1	WP_113996687.1		WP_005084585.1		WP_113997552.1		WP_113996926.1		WP_004641528.1
NZ_CP041224,NZ_CP041229,NZ_CP041225,NZ_CP041226,NZ_CP041227,NZ_CP041228	Acinetobacter haemolyticus	Bacteria;Proteobacteria;Gammaproteobacteria;Pseudomonadales;Moraxellaceae;Acinetobacter	WP_008941200.1	WP_115736372.1		WP_005084585.1		WP_115736556.1		WP_118901724.1		WP_004641528.1
NZ_CP038009,NZ_CP038010,NZ_CP038011	Acinetobacter haemolyticus	Bacteria;Proteobacteria;Gammaproteobacteria;Pseudomonadales;Moraxellaceae;Acinetobacter	WP_134251422.1	WP_134251504.1		WP_134251818.1		WP_075315947.1		WP_134251716.1		WP_004641528.1
NZ_CP031972,NZ_CP031973,NZ_CP031974,NZ_CP031975	Acinetobacter haemolyticus	Bacteria;Proteobacteria;Gammaproteobacteria;Pseudomonadales;Moraxellaceae;Acinetobacter	WP_160126482.1	WP_005089120.1		WP_160126555.1		WP_005091184.1		WP_160126528.1		WP_004641528.1
NZ_CP031976,NZ_CP031977,NZ_CP031978	Acinetobacter haemolyticus	Bacteria;Proteobacteria;Gammaproteobacteria;Pseudomonadales;Moraxellaceae;Acinetobacter	WP_160126482.1	WP_005089120.1		WP_160126555.1		WP_005091184.1		WP_160126528.1		WP_004641528.1
NZ_CP031979,NZ_CP031980,NZ_CP031981,NZ_CP031982,NZ_CP031983	Acinetobacter haemolyticus	Bacteria;Proteobacteria;Gammaproteobacteria;Pseudomonadales;Moraxellaceae;Acinetobacter	WP_008941200.1	WP_115736372.1		WP_005084585.1		WP_008940899.1		WP_005086184.1		WP_004641528.1
NZ_CP031988,NZ_CP031989,NZ_CP031990	Acinetobacter haemolyticus	Bacteria;Proteobacteria;Gammaproteobacteria;Pseudomonadales;Moraxellaceae;Acinetobacter	WP_115736356.1	WP_115736372.1		WP_017396374.1		WP_005091184.1		WP_004777298.1		WP_004641528.1
NZ_CP031984,NZ_CP031985,NZ_CP031986,NZ_CP031987	Acinetobacter haemolyticus	Bacteria;Proteobacteria;Gammaproteobacteria;Pseudomonadales;Moraxellaceae;Acinetobacter	WP_160126867.1	WP_100834028.1		WP_005084585.1		WP_005091184.1		WP_118901724.1		WP_004641528.1
NZ_CP031991,NZ_CP031992,NZ_CP031993,NZ_CP031994,NZ_CP031995,NZ_CP031996,NZ_CP031997	Acinetobacter haemolyticus	Bacteria;Proteobacteria;Gammaproteobacteria;Pseudomonadales;Moraxellaceae;Acinetobacter	WP_115736356.1	WP_115736372.1		WP_017396374.1		WP_008940899.1		WP_004777298.1		WP_160140340.1
NZ_CP031998,NZ_CP031999,NZ_CP032000,NZ_CP032001	Acinetobacter haemolyticus	Bacteria;Proteobacteria;Gammaproteobacteria;Pseudomonadales;Moraxellaceae;Acinetobacter	WP_100833173.1	WP_125316922.1		WP_005084585.1		WP_008940899.1		WP_005086184.1		WP_004641528.1
NZ_CP032002,NZ_CP032003,NZ_CP032004,NZ_CP032005,NZ_CP032006,NZ_CP032007,NZ_CP032008	Acinetobacter haemolyticus	Bacteria;Proteobacteria;Gammaproteobacteria;Pseudomonadales;Moraxellaceae;Acinetobacter	WP_100833173.1	WP_125316922.1		WP_005084585.1		WP_115736556.1		WP_005086184.1		WP_004641528.1
NZ_LR215050,NZ_LR215051	Acholeplasma hippikon	Bacteria;Tenericutes;Mollicutes;Acholeplasmatales;Acholeplasmataceae;Acholeplasma
NZ_CP022521	Actinoalloteichus hoggarensis	Bacteria;Actinobacteria;Pseudonocardiales;Pseudonocardiaceae;Actinoalloteichus										WP_093943697.1	WP_093944329.1	WP_093941142.1
NZ_LR134350	Actinomyces howellii	Bacteria;Actinobacteria;Actinomycetales;Actinomycetaceae;Actinomyces											WP_197719468.1	WP_164719478.1
NC_015518	Acidianus hospitalis W1	Archaea;Crenarchaeota;Thermoprotei;Sulfolobales;Sulfolobaceae;Acidianus											WP_013775969.1	WP_013775968.1
NC_016077	Acidaminococcus intestini RyC-MR95	Bacteria;Firmicutes;Negativicutes;Acidaminococcales;Acidaminococcaceae;Acidaminococcus													WP_009015962.1,WP_009014795.1
NZ_CP026973,NZ_CP026974	Achromobacter insolitus	Bacteria;Proteobacteria;Betaproteobacteria;Burkholderiales;Alcaligenaceae;Achromobacter	WP_042792615.1	WP_042796858.1,WP_042794338.1	WP_042794456.1	WP_042794359.1			WP_042795151.1,WP_042796155.1	WP_042792521.1,WP_042795279.1		WP_042796497.1			WP_042794592.1
NZ_CP019325	Achromobacter insolitus	Bacteria;Proteobacteria;Betaproteobacteria;Burkholderiales;Alcaligenaceae;Achromobacter	WP_042792615.1	WP_042794338.1,WP_084738680.1	WP_076814689.1	WP_042794359.1			WP_076815512.1,WP_042796155.1	WP_042792521.1,WP_076817473.1		WP_063959994.1			WP_076814890.1
NZ_CP038034	Achromobacter insolitus	Bacteria;Proteobacteria;Betaproteobacteria;Burkholderiales;Alcaligenaceae;Achromobacter	WP_042792615.1	WP_042794338.1,WP_084738680.1	WP_112965955.1	WP_042794359.1			WP_063642835.1,WP_149065274.1	WP_112967041.1,WP_042792521.1		WP_063959994.1			WP_149064045.1
NZ_LR134361	Achromobacter insolitus	Bacteria;Proteobacteria;Betaproteobacteria;Burkholderiales;Alcaligenaceae;Achromobacter	WP_042792615.1	WP_042794338.1,WP_084738680.1	WP_076814689.1	WP_042794359.1			WP_076815512.1,WP_042796155.1	WP_076817473.1,WP_042792521.1		WP_063959994.1			WP_076814890.1
NZ_CP024620	Acinetobacter indicus	Bacteria;Proteobacteria;Gammaproteobacteria;Pseudomonadales;Moraxellaceae;Acinetobacter	WP_104988112.1	WP_104988244.1		WP_104988867.1		WP_104988379.1		WP_104988893.1		WP_104988018.1
NZ_CP044018,NZ_CP044019,NZ_CP044020	Acinetobacter indicus	Bacteria;Proteobacteria;Gammaproteobacteria;Pseudomonadales;Moraxellaceae;Acinetobacter	WP_005180334.1	WP_127800331.1		WP_152342240.1		WP_005179168.1		WP_045795159.1		WP_104471918.1
NZ_CP046392	Acinetobacter indicus	Bacteria;Proteobacteria;Gammaproteobacteria;Pseudomonadales;Moraxellaceae;Acinetobacter	WP_156189548.1	WP_104988244.1		WP_104988867.1		WP_104988379.1		WP_045795159.1		WP_104988018.1
NZ_CP045135,NZ_CP045136	Acinetobacter indicus	Bacteria;Proteobacteria;Gammaproteobacteria;Pseudomonadales;Moraxellaceae;Acinetobacter	WP_005180334.1	WP_104489363.1		WP_075174749.1		WP_104489755.1		WP_045795159.1		WP_005180791.1
NZ_CP045127,NZ_CP045124,NZ_CP045128,NZ_CP045123,NZ_CP045126,NZ_CP045125	Acinetobacter indicus	Bacteria;Proteobacteria;Gammaproteobacteria;Pseudomonadales;Moraxellaceae;Acinetobacter	WP_005180334.1	WP_104489363.1		WP_016660036.1		WP_104489755.1		WP_104470338.1		WP_005180791.1
NZ_CP045129,NZ_CP045130	Acinetobacter indicus	Bacteria;Proteobacteria;Gammaproteobacteria;Pseudomonadales;Moraxellaceae;Acinetobacter	WP_005180334.1	WP_104472011.1		WP_016660036.1		WP_005179168.1		WP_045795159.1		WP_005180791.1
NZ_CP045131,NZ_CP045132,NZ_CP045133,NZ_CP045134	Acinetobacter indicus	Bacteria;Proteobacteria;Gammaproteobacteria;Pseudomonadales;Moraxellaceae;Acinetobacter	WP_160242777.1	WP_160243510.1		WP_016660036.1		WP_005179168.1		WP_005176549.1		WP_005180791.1
NZ_CP045198,NZ_CP045197,NZ_CP045196	Acinetobacter indicus	Bacteria;Proteobacteria;Gammaproteobacteria;Pseudomonadales;Moraxellaceae;Acinetobacter	WP_005180334.1	WP_104472011.1		WP_016660036.1		WP_005179168.1		WP_045795159.1		WP_005180791.1
NZ_CP044445,NZ_CP044446,NZ_CP044447,NZ_CP044448,NZ_CP044449	Acinetobacter indicus	Bacteria;Proteobacteria;Gammaproteobacteria;Pseudomonadales;Moraxellaceae;Acinetobacter	WP_005180334.1	WP_127800331.1		WP_075167797.1		WP_163170270.1		WP_045795159.1		WP_104471918.1
NZ_CP044450,NZ_CP044451,NZ_CP044452,NZ_CP044453,NZ_CP044454	Acinetobacter indicus	Bacteria;Proteobacteria;Gammaproteobacteria;Pseudomonadales;Moraxellaceae;Acinetobacter	WP_005180334.1	WP_163142743.1		WP_016660036.1		WP_104488287.1		WP_045795159.1		WP_163140932.1
NZ_CP044455,NZ_CP044456,NZ_CP044457,NZ_CP044458,NZ_CP044459,NZ_CP044460,NZ_CP044461,NZ_CP044462	Acinetobacter indicus	Bacteria;Proteobacteria;Gammaproteobacteria;Pseudomonadales;Moraxellaceae;Acinetobacter	WP_005180334.1	WP_127800331.1		WP_016660036.1		WP_163145596.1		WP_163145987.1		WP_005180791.1
NZ_CP041291,NZ_CP041290,NZ_CP041288,NZ_CP041292,NZ_CP041287,NZ_CP041289	Acinetobacter indicus	Bacteria;Proteobacteria;Gammaproteobacteria;Pseudomonadales;Moraxellaceae;Acinetobacter	WP_168369972.1	WP_075167926.1		WP_168369639.1		WP_104489755.1		WP_005176549.1		WP_168369917.1
NZ_CP041295,NZ_CP041297,NZ_CP041296,NZ_CP041294,NZ_CP041298,NZ_CP041293	Acinetobacter indicus	Bacteria;Proteobacteria;Gammaproteobacteria;Pseudomonadales;Moraxellaceae;Acinetobacter	WP_168370744.1	WP_168370374.1		WP_016660036.1		WP_075168177.1		WP_104484463.1		WP_163140932.1
NZ_CP039031	Acinetobacter indicus	Bacteria;Proteobacteria;Gammaproteobacteria;Pseudomonadales;Moraxellaceae;Acinetobacter	WP_177156082.1	WP_016659796.1		WP_075174749.1		WP_005179168.1		WP_045795159.1		WP_005180791.1
NZ_CP048654,NZ_CP048655,NZ_CP048656,NZ_CP048657,NZ_CP048658	Acinetobacter indicus	Bacteria;Proteobacteria;Gammaproteobacteria;Pseudomonadales;Moraxellaceae;Acinetobacter	WP_005180334.1	WP_127800331.1		WP_016660036.1		WP_163170270.1		WP_045795159.1		WP_005180791.1
NZ_CP048681,NZ_CP048682,NZ_CP048683,NZ_CP048684	Acinetobacter indicus	Bacteria;Proteobacteria;Gammaproteobacteria;Pseudomonadales;Moraxellaceae;Acinetobacter	WP_180182053.1	WP_127800331.1		WP_016660036.1		WP_005179168.1		WP_168396294.1		WP_005180791.1
NZ_CP070997	Acinetobacter indicus	Bacteria;Proteobacteria;Gammaproteobacteria;Pseudomonadales;Moraxellaceae;Acinetobacter	WP_205779154.1	WP_127800331.1		WP_016660036.1		WP_205778960.1		WP_168396294.1		WP_005180791.1
NZ_LR134357	Actinomyces israelii	Bacteria;Actinobacteria;Actinomycetales;Actinomycetaceae;Actinomyces											WP_111835389.1	WP_111835388.1
NZ_CP025570	Acidipropionibacterium jensenii	Bacteria;Actinobacteria;Propionibacteriales;Propionibacteriaceae;Acidipropionibacterium											WP_097798961.1	WP_097798960.1		WP_161971935.1
NZ_CP025571	Acidipropionibacterium jensenii	Bacteria;Actinobacteria;Propionibacteriales;Propionibacteriaceae;Acidipropionibacterium											WP_097827806.1	WP_097827807.1		WP_161971535.1
NZ_CP040635	Acidipropionibacterium jensenii	Bacteria;Actinobacteria;Propionibacteriales;Propionibacteriaceae;Acidipropionibacterium											WP_097798961.1	WP_097798960.1		WP_051238131.1
NZ_LR134473	Acidipropionibacterium jensenii	Bacteria;Actinobacteria;Propionibacteriales;Propionibacteriaceae;Acidipropionibacterium											WP_028703694.1	WP_028703695.1		WP_051238131.1
NZ_CP034726	Lactobacillus jinshani	Bacteria;Firmicutes;Bacilli;Lactobacillales;Lactobacillaceae;Lactobacillus
NZ_CP031011	Acinetobacter johnsonii	Bacteria;Proteobacteria;Gammaproteobacteria;Pseudomonadales;Moraxellaceae;Acinetobacter	WP_058870369.1	WP_058870238.1		WP_004980400.1		WP_058869300.1		WP_010327215.1		WP_058870500.1
NZ_CP022298,NZ_CP022299,NZ_CP022300,NZ_CP022301,NZ_CP022302	Acinetobacter johnsonii	Bacteria;Proteobacteria;Gammaproteobacteria;Pseudomonadales;Moraxellaceae;Acinetobacter	WP_126035163.1	WP_126037893.1		WP_004980400.1		WP_126035988.1		WP_126037396.1		WP_126034853.1
NZ_CP037424,NZ_CP037425	Acinetobacter johnsonii	Bacteria;Proteobacteria;Gammaproteobacteria;Pseudomonadales;Moraxellaceae;Acinetobacter	WP_094148661.1	WP_010327460.1		WP_004980400.1		WP_010326376.1		WP_010327215.1		WP_131230805.1
NZ_CP043307,NZ_CP043309,NZ_CP043310,NZ_CP043308	Acinetobacter johnsonii	Bacteria;Proteobacteria;Gammaproteobacteria;Pseudomonadales;Moraxellaceae;Acinetobacter	WP_078389967.1	WP_010327460.1		WP_148826277.1		WP_148826380.1		WP_010327215.1		WP_148825328.1
NZ_CP059080	Acinetobacter johnsonii	Bacteria;Proteobacteria;Gammaproteobacteria;Pseudomonadales;Moraxellaceae;Acinetobacter	WP_151836651.1	WP_195728260.1		WP_195728888.1		WP_151835903.1		WP_004982544.1		WP_195728367.1
NZ_CP065666,NZ_CP065663,NZ_CP065664,NZ_CP065665	Acinetobacter johnsonii	Bacteria;Proteobacteria;Gammaproteobacteria;Pseudomonadales;Moraxellaceae;Acinetobacter	WP_004691375.1	WP_004695097.1		WP_004693660.1		WP_004693959.1		WP_004695815.1		WP_004691715.1
NZ_CP068195,NZ_CP068198,NZ_CP068197,NZ_CP068196,NZ_CP068199,NZ_CP068200,NZ_CP068201	Acinetobacter johnsonii	Bacteria;Proteobacteria;Gammaproteobacteria;Pseudomonadales;Moraxellaceae;Acinetobacter	WP_201706823.1	WP_201706740.1		WP_195728888.1		WP_151835903.1		WP_010327215.1		WP_058951540.1
NZ_CP068187,NZ_CP068188,NZ_CP068185,NZ_CP068191,NZ_CP068189,NZ_CP068186,NZ_CP068193,NZ_CP068190,NZ_CP068192,NZ_CP068194	Acinetobacter johnsonii	Bacteria;Proteobacteria;Gammaproteobacteria;Pseudomonadales;Moraxellaceae;Acinetobacter	WP_201701695.1	WP_201702535.1		WP_004980400.1		WP_201703834.1		WP_010327215.1		WP_058870500.1
NZ_CP068206,NZ_CP068202,NZ_CP068205,NZ_CP068207,NZ_CP068208,NZ_CP068203,NZ_CP068204,NZ_CP068209,NZ_CP068210	Acinetobacter johnsonii	Bacteria;Proteobacteria;Gammaproteobacteria;Pseudomonadales;Moraxellaceae;Acinetobacter	WP_201952643.1	WP_114837877.1		WP_195728888.1		WP_201950824.1		WP_114837178.1		WP_058951540.1
NZ_CP070866,NZ_CP070867,NZ_CP070868,NZ_CP070869	Acinetobacter johnsonii	Bacteria;Proteobacteria;Gammaproteobacteria;Pseudomonadales;Moraxellaceae;Acinetobacter	WP_205667559.1	WP_205667617.1		WP_004980400.1		WP_205666868.1		WP_010327215.1		WP_058951540.1
NZ_CP010350,NZ_CP010351,NZ_CP010358,NZ_CP010356,NZ_CP010357,NZ_CP010354,NZ_CP010355,NZ_CP010353,NZ_CP010352	Acinetobacter johnsonii XBB1	Bacteria;Proteobacteria;Gammaproteobacteria;Pseudomonadales;Moraxellaceae;Acinetobacter	WP_010327616.1	WP_058870238.1		WP_004980400.1		WP_010326376.1		WP_010327215.1		WP_058951540.1
NZ_CP019041	Acinetobacter junii	Bacteria;Proteobacteria;Gammaproteobacteria;Pseudomonadales;Moraxellaceae;Acinetobacter	WP_004964394.1	WP_005402062.1		WP_004913445.1		WP_042892862.1		WP_004959857.1		WP_004909891.1
NZ_CP028800,NZ_CP028798,NZ_CP028799	Acinetobacter junii	Bacteria;Proteobacteria;Gammaproteobacteria;Pseudomonadales;Moraxellaceae;Acinetobacter	WP_004909436.1	WP_004909007.1		WP_087540051.1		WP_004963357.1		WP_004959857.1		WP_004909891.1
NZ_CP024632	Acinetobacter junii	Bacteria;Proteobacteria;Gammaproteobacteria;Pseudomonadales;Moraxellaceae;Acinetobacter	WP_099948031.1	WP_099949203.1		WP_099948335.1		WP_099948986.1		WP_004959857.1		WP_004909891.1
NZ_CP068253	Acinetobacter junii	Bacteria;Proteobacteria;Gammaproteobacteria;Pseudomonadales;Moraxellaceae;Acinetobacter	WP_004909436.1	WP_004909007.1		WP_004913445.1		WP_042892862.1		WP_194597419.1		WP_004909891.1
NZ_CP020015	Acinetobacter lactucae	Bacteria;Proteobacteria;Gammaproteobacteria;Pseudomonadales;Moraxellaceae;Acinetobacter;Acinetobacter calcoaceticus/baumannii complex	WP_081172699.1	WP_081172729.1		WP_002118629.1		WP_081172967.1		WP_016146170.1		WP_081172548.1
NZ_CP053391	Acinetobacter lactucae	Bacteria;Proteobacteria;Gammaproteobacteria;Pseudomonadales;Moraxellaceae;Acinetobacter;Acinetobacter calcoaceticus/baumannii complex	WP_125697972.1	WP_171429267.1		WP_171429424.1		WP_171429399.1		WP_171429402.1		WP_014207924.1
NZ_CP016895	Acinetobacter larvae	Bacteria;Proteobacteria;Gammaproteobacteria;Pseudomonadales;Moraxellaceae;Acinetobacter	WP_067551886.1	WP_067557238.1		WP_067556606.1		WP_067559529.1		WP_067556549.1		WP_067558380.1
NZ_LS483439	Acholeplasma laidlawii	Bacteria;Tenericutes;Mollicutes;Acholeplasmatales;Acholeplasmataceae;Acholeplasma
NC_010163	Acholeplasma laidlawii PG-8A	Bacteria;Tenericutes;Mollicutes;Acholeplasmatales;Acholeplasmataceae;Acholeplasma
NZ_CP049916,NZ_CP049917	Acinetobacter lanii	Bacteria;Proteobacteria;Gammaproteobacteria;Pseudomonadales;Moraxellaceae;Acinetobacter	WP_166322058.1	WP_166326398.1		WP_166325245.1		WP_166323078.1		WP_166323044.1		WP_166321744.1
NZ_LR134169	Actinobacillus lignieresii	Bacteria;Proteobacteria;Gammaproteobacteria;Pasteurellales;Pasteurellaceae;Actinobacillus										WP_115591067.1	WP_126374750.1	WP_126374749.1		WP_126375227.1			WP_115587008.1
NZ_CP046296,NZ_CP046295,NZ_CP046299,NZ_CP046298,NZ_CP046297	Acinetobacter lwoffii	Bacteria;Proteobacteria;Gammaproteobacteria;Pseudomonadales;Moraxellaceae;Acinetobacter	WP_004732318.1	WP_129717885.1		WP_004279058.1		WP_138743365.1		WP_138742866.1		WP_171501491.1
NZ_CP053642	Actinomyces marmotae	Bacteria;Actinobacteria;Actinomycetales;Actinomycetaceae;Actinomyces											WP_159523002.1	WP_159523147.1
NZ_CP020477	Acidianus manzaensis	Archaea;Crenarchaeota;Thermoprotei;Sulfolobales;Sulfolobaceae;Acidianus											WP_148692099.1	WP_148692098.1
NC_017093	Actinoplanes missouriensis 431	Bacteria;Actinobacteria;Micromonosporales;Micromonosporaceae;Actinoplanes										WP_041830431.1	WP_014446393.1	WP_014441629.1,WP_014446392.1		WP_014443370.1		WP_014442547.1,WP_014442969.1,WP_014443677.1,WP_014444581.1
NC_013093	Actinosynnema mirum DSM 43827	Bacteria;Actinobacteria;Pseudonocardiales;Pseudonocardiaceae;Actinosynnema										WP_012783131.1	WP_049796784.1	WP_015800943.1
NZ_CP060790	Acidovorax monticola	Bacteria;Proteobacteria;Betaproteobacteria;Burkholderiales;Comamonadaceae;Acidovorax	WP_187736332.1	WP_187735435.1,WP_187736080.1		WP_187737948.1			WP_187737644.1	WP_187737524.1		WP_187737209.1
NC_018024	Acetomicrobium mobile DSM 13181	Bacteria;Synergistetes;Synergistia;Synergistales;Synergistaceae;Acetomicrobium
NC_015186,NC_015178,NC_015187,NC_015179,NC_015188,NC_015180,NC_015181,NC_015189,NC_015182	Acidiphilium multivorum AIU301	Bacteria;Proteobacteria;Alphaproteobacteria;Rhodospirillales;Acetobacteraceae;Acidiphilium
NZ_CP066049	Actinomyces naeslundii	Bacteria;Actinobacteria;Actinomycetales;Actinomycetaceae;Actinomyces											WP_003785789.1	WP_003785794.1
NZ_CP010368,NZ_CP010369,NZ_CP010903,NZ_CP010370	Acinetobacter nosocomialis	Bacteria;Proteobacteria;Gammaproteobacteria;Pseudomonadales;Moraxellaceae;Acinetobacter;Acinetobacter calcoaceticus/baumannii complex	WP_032011495.1	WP_004711896.1		WP_039246853.1		WP_039246745.1		WP_022575256.1		WP_171249575.1
NZ_CP020588,NZ_CP020587	Acinetobacter nosocomialis	Bacteria;Proteobacteria;Gammaproteobacteria;Pseudomonadales;Moraxellaceae;Acinetobacter;Acinetobacter calcoaceticus/baumannii complex	WP_016804168.1	WP_016805554.1		WP_017394348.1		WP_083008385.1		WP_083008395.1		WP_016803580.1
NZ_CP014019	Acinetobacter nosocomialis	Bacteria;Proteobacteria;Gammaproteobacteria;Pseudomonadales;Moraxellaceae;Acinetobacter;Acinetobacter calcoaceticus/baumannii complex	WP_016804168.1	WP_016805554.1		WP_017394348.1		WP_104918648.1		WP_016803993.1		WP_016803580.1
NZ_CP029351	Acinetobacter nosocomialis	Bacteria;Proteobacteria;Gammaproteobacteria;Pseudomonadales;Moraxellaceae;Acinetobacter;Acinetobacter calcoaceticus/baumannii complex	WP_016804168.1	WP_016805554.1		WP_016804931.1		WP_016805052.1		WP_016803993.1		WP_016803580.1
NZ_CP036171	Acinetobacter nosocomialis	Bacteria;Proteobacteria;Gammaproteobacteria;Pseudomonadales;Moraxellaceae;Acinetobacter;Acinetobacter calcoaceticus/baumannii complex	WP_031982350.1	WP_087606976.1		WP_002052525.1		WP_087606680.1		WP_106464702.1		WP_087606599.1
NZ_CP038816	Acinetobacter nosocomialis	Bacteria;Proteobacteria;Gammaproteobacteria;Pseudomonadales;Moraxellaceae;Acinetobacter;Acinetobacter calcoaceticus/baumannii complex	WP_032011495.1	WP_023188151.1		WP_002052525.1		WP_106479654.1		WP_001203175.1		WP_006580832.1
NZ_CP042994,NZ_CP042995,NZ_CP042996	Acinetobacter nosocomialis	Bacteria;Proteobacteria;Gammaproteobacteria;Pseudomonadales;Moraxellaceae;Acinetobacter;Acinetobacter calcoaceticus/baumannii complex	WP_032011495.1	WP_016805554.1		WP_002052525.1		WP_106479654.1		WP_022575256.1		WP_171489997.1
NZ_CP045560,NZ_CP045561	Acinetobacter nosocomialis	Bacteria;Proteobacteria;Gammaproteobacteria;Pseudomonadales;Moraxellaceae;Acinetobacter;Acinetobacter calcoaceticus/baumannii complex	WP_002052321.1	WP_002048706.1		WP_002052525.1		WP_002048606.1		WP_002052530.1		WP_153518718.1
NZ_CP059078	Acinetobacter nosocomialis	Bacteria;Proteobacteria;Gammaproteobacteria;Pseudomonadales;Moraxellaceae;Acinetobacter;Acinetobacter calcoaceticus/baumannii complex	WP_033854459.1	WP_004711896.1		WP_002052525.1		WP_004885667.1		WP_001203175.1		WP_006580832.1
NZ_CP040105	Acinetobacter nosocomialis M2	Bacteria;Proteobacteria;Gammaproteobacteria;Pseudomonadales;Moraxellaceae;Acinetobacter;Acinetobacter calcoaceticus/baumannii complex	WP_022575964.1	WP_022575190.1		WP_022575282.1		WP_022575239.1		WP_022575256.1		WP_171068739.1
NC_014259	Acinetobacter oleivorans DR1	Bacteria;Proteobacteria;Gammaproteobacteria;Pseudomonadales;Moraxellaceae;Acinetobacter	WP_013196767.1	WP_081399105.1		WP_004790748.1		WP_013197040.1		WP_005307603.1		WP_013196602.1
NZ_AP018515,NZ_AP018516	Acetobacter orientalis	Bacteria;Proteobacteria;Alphaproteobacteria;Rhodospirillales;Acetobacteraceae;Acetobacter	WP_197719570.1	WP_048839861.1		WP_048839860.1			WP_048842155.1	WP_048840831.1		WP_048841729.1
NZ_CP011120,NZ_CP011121,NZ_CP011122,NZ_CP011123	Acetobacter oryzifermentans	Bacteria;Proteobacteria;Alphaproteobacteria;Rhodospirillales;Acetobacteraceae;Acetobacter	WP_063353531.1,WP_063354168.1	WP_063354533.1		WP_006115912.1			WP_063353718.1	WP_063353250.1		WP_035351439.1
NZ_CP022374	Acetobacter oryzifermentans	Bacteria;Proteobacteria;Alphaproteobacteria;Rhodospirillales;Acetobacteraceae;Acetobacter	WP_089178571.1,WP_089179133.1	WP_089179509.1		WP_089179510.1			WP_089178725.1	WP_089178329.1		WP_089178918.1
NZ_CP042808,NZ_CP042809,NZ_CP042810,NZ_CP042811	Acetobacter oryzoeni	Bacteria;Proteobacteria;Alphaproteobacteria;Rhodospirillales;Acetobacteraceae;Acetobacter	WP_087651752.1,WP_128105464.1	WP_128105912.1		WP_128105913.1			WP_050819431.1	WP_128104720.1		WP_128106195.1
NZ_CP014232	Actinomyces oris	Bacteria;Actinobacteria;Actinomycetales;Actinomycetaceae;Actinomyces											WP_081093158.1	WP_060957842.1
NZ_CP066060,NZ_CP066061	Actinomyces oris	Bacteria;Actinobacteria;Actinomycetales;Actinomycetaceae;Actinomyces											WP_004564804.1	WP_020991492.1
NZ_LT635457	Actinomyces pacaensis	Bacteria;Actinobacteria;Actinomycetales;Actinomycetaceae;Actinomyces											WP_034503492.1	WP_072455864.1
NC_022538	Acholeplasma palmae J233	Bacteria;Tenericutes;Mollicutes;Acholeplasmatales;Acholeplasmataceae;Acholeplasma
NZ_CP012111	Acetobacter pasteurianus	Bacteria;Proteobacteria;Alphaproteobacteria;Rhodospirillales;Acetobacteraceae;Acetobacter	WP_050819901.1	WP_050818479.1		WP_050818480.1			WP_080986762.1	WP_050820296.1		WP_196332546.1
NZ_CP039846,NZ_CP039845,NZ_CP039847	Acetobacter pasteurianus	Bacteria;Proteobacteria;Alphaproteobacteria;Rhodospirillales;Acetobacteraceae;Acetobacter	WP_012812449.1	WP_160256801.1		WP_014457337.1			WP_160256322.1	WP_064776416.1		WP_201762582.1
NZ_CP021509,NZ_CP021512,NZ_CP021511,NZ_CP021514,NZ_CP021510,NZ_CP021513	Acetobacter pasteurianus subsp. Pasteurianus	Bacteria;Proteobacteria;Alphaproteobacteria;Rhodospirillales;Acetobacteraceae;Acetobacter	WP_087651752.1,WP_087652057.1	WP_050818479.1		WP_050818480.1			WP_080986762.1	WP_087651659.1		WP_196332546.1
NZ_CP021922,NZ_CP021924,NZ_CP021923,NZ_CP021925	Acetobacter pasteurianus subsp. Pasteurianus	Bacteria;Proteobacteria;Alphaproteobacteria;Rhodospirillales;Acetobacteraceae;Acetobacter	WP_012812449.1,WP_012813067.1	WP_014457336.1		WP_014457337.1			WP_012812647.1	WP_003623231.1		WP_012812874.1
NC_013209,NC_013210,NC_013211,NC_013212,NC_013213,NC_013214,NC_013215	Acetobacter pasteurianus IFO 3283-01	Bacteria;Proteobacteria;Alphaproteobacteria;Rhodospirillales;Acetobacteraceae;Acetobacter	WP_012812449.1,WP_012813067.1	WP_014457336.1		WP_014457337.1			WP_012812647.1	WP_003623231.1		WP_012812874.1
NC_017100,NC_017101,NC_017118,NC_017119,NC_017142,NC_017120,NC_017109	Acetobacter pasteurianus IFO 3283-03	Bacteria;Proteobacteria;Alphaproteobacteria;Rhodospirillales;Acetobacteraceae;Acetobacter	WP_012812449.1,WP_012813067.1	WP_014457336.1		WP_014457337.1			WP_012812647.1	WP_003623231.1		WP_012812874.1
NC_017121,NC_017143,NC_017122,NC_017110,NC_017123,NC_017144,NC_017124	Acetobacter pasteurianus IFO 3283-07	Bacteria;Proteobacteria;Alphaproteobacteria;Rhodospirillales;Acetobacteraceae;Acetobacter	WP_012812449.1,WP_012813067.1	WP_014457336.1		WP_014457337.1			WP_012812647.1	WP_003623231.1		WP_012812874.1
NC_017125,NC_017117,NC_017126,NC_017127,NC_017145,NC_017128,NC_017129	Acetobacter pasteurianus IFO 3283-22	Bacteria;Proteobacteria;Alphaproteobacteria;Rhodospirillales;Acetobacteraceae;Acetobacter	WP_012812449.1,WP_012813067.1	WP_014457336.1		WP_014457337.1			WP_012812647.1	WP_003623231.1		WP_012812874.1
NC_017146,NC_017130,NC_017131,NC_017147,NC_017132,NC_017148,NC_017133	Acetobacter pasteurianus IFO 3283-26	Bacteria;Proteobacteria;Alphaproteobacteria;Rhodospirillales;Acetobacteraceae;Acetobacter	WP_012812449.1,WP_012813067.1	WP_014457336.1		WP_014457337.1			WP_012812647.1	WP_003623231.1		WP_012812874.1
NC_017111,NC_017134,NC_017149,NC_017135,NC_017102,NC_017103,NC_017112	Acetobacter pasteurianus IFO 3283-32	Bacteria;Proteobacteria;Alphaproteobacteria;Rhodospirillales;Acetobacteraceae;Acetobacter	WP_012812449.1,WP_012813067.1	WP_014457336.1		WP_014457337.1			WP_012812647.1	WP_003623231.1		WP_012812874.1
NC_017150,NC_017104,NC_017105,NC_017151,NC_017106,NC_017107,NC_017152	Acetobacter pasteurianus IFO 3283-01-42C	Bacteria;Proteobacteria;Alphaproteobacteria;Rhodospirillales;Acetobacteraceae;Acetobacter	WP_012812449.1,WP_012813067.1	WP_014457336.1		WP_014457337.1			WP_012812647.1	WP_003623231.1		WP_012812874.1
NZ_AP014881,NZ_AP014882,NZ_AP014883,NZ_AP014884,NZ_AP014885	Acetobacter pasteurianus NBRC 101655	Bacteria;Proteobacteria;Alphaproteobacteria;Rhodospirillales;Acetobacteraceae;Acetobacter	WP_012812449.1,WP_012813067.1	WP_003626404.1		WP_003626401.1			WP_004448912.1	WP_003623231.1		WP_003623522.1
NZ_CP014687,NZ_CP014688	Acetobacter persici	Bacteria;Proteobacteria;Alphaproteobacteria;Rhodospirillales;Acetobacteraceae;Acetobacter	WP_077929724.1,WP_077930452.1	WP_077931674.1		WP_077930389.1			WP_077930257.1	WP_077930774.1		WP_077929986.1
NZ_CP048659,NZ_CP048660,NZ_CP048661,NZ_CP048662,NZ_CP048663,NZ_CP048664,NZ_CP048665,NZ_CP048666,NZ_CP048667,NZ_CP048668,NZ_CP048669	Acinetobacter piscicola	Bacteria;Proteobacteria;Gammaproteobacteria;Pseudomonadales;Moraxellaceae;Acinetobacter	WP_180047291.1	WP_180045628.1		WP_180044889.1		WP_180045099.1		WP_180045097.1		WP_171457444.1
NZ_CP014477,NZ_CP014478,NZ_CP014479	Acinetobacter pittii	Bacteria;Proteobacteria;Gammaproteobacteria;Pseudomonadales;Moraxellaceae;Acinetobacter;Acinetobacter calcoaceticus/baumannii complex	WP_017403254.1	WP_079381136.1		WP_017386244.1		WP_017385799.1		WP_017385810.1		WP_171057085.1
NZ_CP017938,NZ_CP017939	Acinetobacter pittii	Bacteria;Proteobacteria;Gammaproteobacteria;Pseudomonadales;Moraxellaceae;Acinetobacter;Acinetobacter calcoaceticus/baumannii complex	WP_078219747.1	WP_078219722.1		WP_017386244.1		WP_078221287.1		WP_005067728.1		WP_014207924.1
NZ_CP021428,NZ_CP021429	Acinetobacter pittii	Bacteria;Proteobacteria;Gammaproteobacteria;Pseudomonadales;Moraxellaceae;Acinetobacter;Acinetobacter calcoaceticus/baumannii complex	WP_032042337.1	WP_087400131.1		WP_017386244.1		WP_032007050.1		WP_005067728.1		WP_171073762.1
NZ_CP018909,NZ_CP018910	Acinetobacter pittii	Bacteria;Proteobacteria;Gammaproteobacteria;Pseudomonadales;Moraxellaceae;Acinetobacter;Acinetobacter calcoaceticus/baumannii complex	WP_101664463.1	WP_101664494.1		WP_101663006.1		WP_101664737.1		WP_101664759.1		WP_171257905.1
NZ_CP026089,NZ_CP026086,NZ_CP026087,NZ_CP026088	Acinetobacter pittii	Bacteria;Proteobacteria;Gammaproteobacteria;Pseudomonadales;Moraxellaceae;Acinetobacter;Acinetobacter calcoaceticus/baumannii complex	WP_002117085.1	WP_080564119.1		WP_002118629.1		WP_002118412.1		WP_002118825.1		WP_170815259.1
NZ_CP028574,NZ_CP028569,NZ_CP028573,NZ_CP028570,NZ_CP028571,NZ_CP028572	Acinetobacter pittii	Bacteria;Proteobacteria;Gammaproteobacteria;Pseudomonadales;Moraxellaceae;Acinetobacter;Acinetobacter calcoaceticus/baumannii complex	WP_002117085.1	WP_080613012.1		WP_017386244.1		WP_017480532.1		WP_002118825.1		WP_171063700.1
NZ_CP042364,NZ_CP042365,NZ_CP042366,NZ_CP042367,NZ_CP042368,NZ_CP042369,NZ_CP042370	Acinetobacter pittii	Bacteria;Proteobacteria;Gammaproteobacteria;Pseudomonadales;Moraxellaceae;Acinetobacter;Acinetobacter calcoaceticus/baumannii complex	WP_005078364.1	WP_080632683.1		WP_002118629.1		WP_002118412.1		WP_002118825.1		WP_170825824.1
NZ_CP040911,NZ_CP040912,NZ_CP040913	Acinetobacter pittii	Bacteria;Proteobacteria;Gammaproteobacteria;Pseudomonadales;Moraxellaceae;Acinetobacter;Acinetobacter calcoaceticus/baumannii complex	WP_086399327.1	WP_086400387.1		WP_017386244.1		WP_086354747.1		WP_086399765.1		WP_086399919.1
NZ_CP035109	Acinetobacter pittii	Bacteria;Proteobacteria;Gammaproteobacteria;Pseudomonadales;Moraxellaceae;Acinetobacter;Acinetobacter calcoaceticus/baumannii complex	WP_017400448.1	WP_080564119.1		WP_002118629.1		WP_086354747.1		WP_086376982.1		WP_170815259.1
NZ_CP049806,NZ_CP049807,NZ_CP049808,NZ_CP049810,NZ_CP049809	Acinetobacter pittii	Bacteria;Proteobacteria;Gammaproteobacteria;Pseudomonadales;Moraxellaceae;Acinetobacter;Acinetobacter calcoaceticus/baumannii complex	WP_167562994.1	WP_167563022.1		WP_167563173.1		WP_167563141.1		WP_005067728.1		WP_171525782.1
NZ_AP021936,NZ_AP021937,NZ_AP021938,NZ_AP021939	Acinetobacter pittii	Bacteria;Proteobacteria;Gammaproteobacteria;Pseudomonadales;Moraxellaceae;Acinetobacter;Acinetobacter calcoaceticus/baumannii complex	WP_002117085.1	WP_182917781.1		WP_086394193.1		WP_182917843.1		WP_002118825.1		WP_017481810.1
NZ_CP054137,NZ_CP054138	Acinetobacter pittii	Bacteria;Proteobacteria;Gammaproteobacteria;Pseudomonadales;Moraxellaceae;Acinetobacter;Acinetobacter calcoaceticus/baumannii complex	WP_086399327.1	WP_086400387.1		WP_017386244.1		WP_086354747.1		WP_086399765.1		WP_086399919.1
NZ_CP069504,NZ_CP069506,NZ_CP069508,NZ_CP069505,NZ_CP069507	Acinetobacter pittii	Bacteria;Proteobacteria;Gammaproteobacteria;Pseudomonadales;Moraxellaceae;Acinetobacter;Acinetobacter calcoaceticus/baumannii complex	WP_025464184.1	WP_005804922.1		WP_002118629.1		WP_002118412.1		WP_002118825.1		WP_002121930.1
NZ_CP069586	Acinetobacter pittii	Bacteria;Proteobacteria;Gammaproteobacteria;Pseudomonadales;Moraxellaceae;Acinetobacter;Acinetobacter calcoaceticus/baumannii complex	WP_204085524.1	WP_204085509.1		WP_204085368.1		WP_204085394.1		WP_204085386.1		WP_044099834.1
NC_016603	Acinetobacter pittii PHEA-2	Bacteria;Proteobacteria;Gammaproteobacteria;Pseudomonadales;Moraxellaceae;Acinetobacter;Acinetobacter calcoaceticus/baumannii complex
NZ_CP030753	Actinobacillus pleuropneumoniae	Bacteria;Proteobacteria;Gammaproteobacteria;Pasteurellales;Pasteurellaceae;Actinobacillus										WP_005599834.1	WP_005596795.1	WP_005596797.1,WP_005597380.1		WP_005598723.1			WP_005596585.1
NZ_CP022715,NZ_CP022716	Actinobacillus pleuropneumoniae	Bacteria;Proteobacteria;Gammaproteobacteria;Pasteurellales;Pasteurellaceae;Actinobacillus										WP_117374077.1	WP_005596795.1	WP_005596797.1,WP_005597380.1		WP_005598723.1			WP_005596585.1
NZ_LS483358	Actinobacillus pleuropneumoniae	Bacteria;Proteobacteria;Gammaproteobacteria;Pasteurellales;Pasteurellaceae;Actinobacillus										WP_005606117.1	WP_005603947.1	WP_005600690.1,WP_005604544.1		WP_005598723.1			WP_005603834.1
NZ_CP029003	Actinobacillus pleuropneumoniae serovar 1 str. 4074	Bacteria;Proteobacteria;Gammaproteobacteria;Pasteurellales;Pasteurellaceae;Actinobacillus										WP_005599834.1	WP_005596795.1	WP_005596797.1,WP_005597380.1		WP_005598723.1			WP_005596585.1
NC_009053	Actinobacillus pleuropneumoniae serovar 5b str. L20	Bacteria;Proteobacteria;Gammaproteobacteria;Pasteurellales;Pasteurellaceae;Actinobacillus										WP_005606603.1	WP_005600689.1	WP_005611784.1,WP_005612204.1		WP_011848604.1			WP_005603834.1
NC_010278	Actinobacillus pleuropneumoniae serovar 3 str. JL03	Bacteria;Proteobacteria;Gammaproteobacteria;Pasteurellales;Pasteurellaceae;Actinobacillus										WP_012263482.1	WP_012262859.1	WP_005600690.1,WP_005597380.1		WP_005598723.1			WP_005596585.1
NC_010939,NC_010942,NC_010941,NC_010940	Actinobacillus pleuropneumoniae serovar 7 str. AP76	Bacteria;Proteobacteria;Gammaproteobacteria;Pasteurellales;Pasteurellaceae;Actinobacillus										WP_005618445.1	WP_005617074.1	WP_005600690.1,WP_005617371.1		WP_005598723.1			WP_012478383.1
NZ_LN908249	Actinobacillus pleuropneumoniae serovar 8	Bacteria;Proteobacteria;Gammaproteobacteria;Pasteurellales;Pasteurellaceae;Actinobacillus										WP_005606603.1	WP_039709044.1	WP_058230462.1,WP_005608025.1		WP_005598723.1			WP_039709015.1
NZ_CP029206	Actinobacillus porcitonsillarum	Bacteria;Proteobacteria;Gammaproteobacteria;Pasteurellales;Pasteurellaceae;Actinobacillus										WP_108922603.1				WP_005819001.1			WP_108924112.1
NZ_CP023657,NZ_CP023658,NZ_CP023660,NZ_CP023659	Acetobacter pomorum	Bacteria;Proteobacteria;Alphaproteobacteria;Rhodospirillales;Acetobacteraceae;Acetobacter	WP_096884269.1,WP_096884302.1	WP_006115913.1		WP_006115912.1			WP_081461437.1	WP_006116614.1		WP_035351439.1
NZ_CP023189,NZ_CP023190,NZ_CP023191	Acetobacter pomorum	Bacteria;Proteobacteria;Alphaproteobacteria;Rhodospirillales;Acetobacteraceae;Acetobacter	WP_089179133.1	WP_089179509.1		WP_089179510.1			WP_089178725.1	WP_089178329.1		WP_089178918.1
NZ_CP017415	Acidihalobacter yilgarnenesis	Bacteria;Proteobacteria;Gammaproteobacteria;Chromatiales;Ectothiorhodospiraceae;Acidihalobacter		WP_083251398.1		WP_070077963.1				WP_070078016.1
NZ_CP039292	Actinomyces procaprae	Bacteria;Actinobacteria;Actinomycetales;Actinomycetaceae;Actinomyces
NZ_CP014228	Actinomyces radicidentis	Bacteria;Actinobacteria;Actinomycetales;Actinomycetaceae;Actinomyces											WP_150118469.1	WP_084355508.1
NZ_CP030031	Acinetobacter radioresistens	Bacteria;Proteobacteria;Gammaproteobacteria;Pseudomonadales;Moraxellaceae;Acinetobacter	WP_111282424.1	WP_111280486.1		WP_111281738.1		WP_111281819.1		WP_005027094.1		WP_005017855.1
NZ_AP019740,NZ_AP019741,NZ_AP019742,NZ_AP019743,NZ_AP019744,NZ_AP019745,NZ_AP019746,NZ_AP019747,NZ_AP019748	Acinetobacter radioresistens DSM 6976 = NBRC 102413 = CIP 103788	Bacteria;Proteobacteria;Gammaproteobacteria;Pseudomonadales;Moraxellaceae;Acinetobacter	WP_005024390.1	WP_005024803.1		WP_005026992.1		WP_005027126.1		WP_005027094.1		WP_005024060.1
NC_014374	Acidilobus saccharovorans 345-15	Archaea;Crenarchaeota;Thermoprotei;Acidilobales;Acidilobaceae;Acidilobus
NZ_CP015615,NZ_CP015616,NZ_CP015617,NZ_CP015618,NZ_CP015619,NZ_CP015620,NZ_CP015621	Acinetobacter schindleri	Bacteria;Proteobacteria;Gammaproteobacteria;Pseudomonadales;Moraxellaceae;Acinetobacter	WP_076754398.1	WP_076753119.1		WP_076753835.1		WP_076753919.1		WP_005222827.1		WP_076752896.1
NZ_CP025618,NZ_CP025619	Acinetobacter schindleri	Bacteria;Proteobacteria;Gammaproteobacteria;Pseudomonadales;Moraxellaceae;Acinetobacter	WP_108675551.1	WP_004811297.1		WP_004815207.1		WP_103799933.1		WP_108675385.1		WP_005220579.1
NZ_CP044474,NZ_CP044475,NZ_CP044476,NZ_CP044477,NZ_CP044478,NZ_CP044479,NZ_CP044480,NZ_CP044481,NZ_CP044482	Acinetobacter schindleri	Bacteria;Proteobacteria;Gammaproteobacteria;Pseudomonadales;Moraxellaceae;Acinetobacter	WP_163169129.1	WP_163168611.1		WP_163169442.1		WP_163169376.1		WP_163169400.1		WP_048882185.1
NZ_CP008802	Actinotignum schaalii	Bacteria;Actinobacteria;Actinomycetales;Actinomycetaceae;Actinotignum
NZ_CP061561,NZ_CP061562,NZ_CP061563,NZ_CP061564	Acinetobacter seifertii	Bacteria;Proteobacteria;Gammaproteobacteria;Pseudomonadales;Moraxellaceae;Acinetobacter;Acinetobacter calcoaceticus/baumannii complex	WP_068932467.1	WP_077164335.1		WP_004699978.1		WP_151685356.1		WP_151684340.1		WP_171493298.1
NZ_CP061578,NZ_CP061579,NZ_CP061580,NZ_CP061581	Acinetobacter seifertii	Bacteria;Proteobacteria;Gammaproteobacteria;Pseudomonadales;Moraxellaceae;Acinetobacter;Acinetobacter calcoaceticus/baumannii complex	WP_068932467.1	WP_077169780.1		WP_151792100.1		WP_151299162.1		WP_151792087.1		WP_171495407.1
NZ_CP061582,NZ_CP061583,NZ_CP061584,NZ_CP061585,NZ_CP061586,NZ_CP061587,NZ_CP061588	Acinetobacter seifertii	Bacteria;Proteobacteria;Gammaproteobacteria;Pseudomonadales;Moraxellaceae;Acinetobacter;Acinetobacter calcoaceticus/baumannii complex	WP_068932467.1	WP_077169780.1		WP_151792100.1		WP_151299162.1		WP_151792087.1		WP_171495407.1
NZ_CP061592,NZ_CP061593,NZ_CP061594,NZ_CP061595	Acinetobacter seifertii	Bacteria;Proteobacteria;Gammaproteobacteria;Pseudomonadales;Moraxellaceae;Acinetobacter;Acinetobacter calcoaceticus/baumannii complex	WP_068932467.1	WP_077169780.1		WP_151792100.1		WP_151299162.1		WP_151792087.1		WP_171495407.1
NZ_CP061603,NZ_CP061604,NZ_CP061605,NZ_CP061606,NZ_CP061607,NZ_CP061608	Acinetobacter seifertii	Bacteria;Proteobacteria;Gammaproteobacteria;Pseudomonadales;Moraxellaceae;Acinetobacter;Acinetobacter calcoaceticus/baumannii complex	WP_068932467.1	WP_077169780.1		WP_151792100.1		WP_151299162.1		WP_151792087.1		WP_171495407.1
NZ_CP061613,NZ_CP061614,NZ_CP061615,NZ_CP061616,NZ_CP061617,NZ_CP061618,NZ_CP061619	Acinetobacter seifertii	Bacteria;Proteobacteria;Gammaproteobacteria;Pseudomonadales;Moraxellaceae;Acinetobacter;Acinetobacter calcoaceticus/baumannii complex	WP_068932467.1	WP_077169780.1		WP_151792100.1		WP_151299162.1		WP_151792087.1		WP_171495407.1
NZ_CP061620,NZ_CP061621,NZ_CP061622,NZ_CP061623,NZ_CP061624,NZ_CP061625	Acinetobacter seifertii	Bacteria;Proteobacteria;Gammaproteobacteria;Pseudomonadales;Moraxellaceae;Acinetobacter;Acinetobacter calcoaceticus/baumannii complex	WP_068932467.1	WP_077169780.1		WP_151792100.1		WP_151299162.1		WP_151792087.1		WP_171495407.1
NZ_CP061626,NZ_CP061627,NZ_CP061628	Acinetobacter seifertii	Bacteria;Proteobacteria;Gammaproteobacteria;Pseudomonadales;Moraxellaceae;Acinetobacter;Acinetobacter calcoaceticus/baumannii complex	WP_004705336.1	WP_077164335.1		WP_004699978.1		WP_191010329.1		WP_191010317.1		WP_191011556.1
NZ_CP061646,NZ_CP061647,NZ_CP061648,NZ_CP061649	Acinetobacter seifertii	Bacteria;Proteobacteria;Gammaproteobacteria;Pseudomonadales;Moraxellaceae;Acinetobacter;Acinetobacter calcoaceticus/baumannii complex	WP_191012205.1	WP_191012169.1		WP_019457243.1		WP_191012030.1		WP_191012021.1		WP_174742822.1
NZ_CP061660,NZ_CP061661,NZ_CP061662,NZ_CP061663	Acinetobacter seifertii	Bacteria;Proteobacteria;Gammaproteobacteria;Pseudomonadales;Moraxellaceae;Acinetobacter;Acinetobacter calcoaceticus/baumannii complex	WP_068932467.1	WP_077169780.1		WP_151792100.1		WP_151299162.1		WP_151792087.1		WP_171495407.1
NZ_CP061664,NZ_CP061665	Acinetobacter seifertii	Bacteria;Proteobacteria;Gammaproteobacteria;Pseudomonadales;Moraxellaceae;Acinetobacter;Acinetobacter calcoaceticus/baumannii complex	WP_191016462.1	WP_191016515.1		WP_004699978.1		WP_191016788.1				WP_191017628.1
NZ_CP061666,NZ_CP061667,NZ_CP061668	Acinetobacter seifertii	Bacteria;Proteobacteria;Gammaproteobacteria;Pseudomonadales;Moraxellaceae;Acinetobacter;Acinetobacter calcoaceticus/baumannii complex	WP_068932467.1	WP_077169780.1		WP_151792100.1		WP_151299162.1		WP_151792087.1		WP_171495407.1
NZ_CP061675,NZ_CP061676,NZ_CP061677	Acinetobacter seifertii	Bacteria;Proteobacteria;Gammaproteobacteria;Pseudomonadales;Moraxellaceae;Acinetobacter;Acinetobacter calcoaceticus/baumannii complex	WP_068932467.1	WP_077169780.1		WP_151792100.1		WP_151299162.1		WP_151792087.1		WP_171495407.1
NZ_CP061678,NZ_CP061679,NZ_CP061680	Acinetobacter seifertii	Bacteria;Proteobacteria;Gammaproteobacteria;Pseudomonadales;Moraxellaceae;Acinetobacter;Acinetobacter calcoaceticus/baumannii complex	WP_068932467.1	WP_077169780.1		WP_151792100.1		WP_151299162.1		WP_151792087.1		WP_171495407.1
NZ_CP061681,NZ_CP061682	Acinetobacter seifertii	Bacteria;Proteobacteria;Gammaproteobacteria;Pseudomonadales;Moraxellaceae;Acinetobacter;Acinetobacter calcoaceticus/baumannii complex	WP_068932467.1	WP_077169780.1		WP_151792100.1		WP_151299162.1		WP_151792087.1		WP_171495407.1
NZ_CP061683,NZ_CP061684,NZ_CP061685,NZ_CP061686	Acinetobacter seifertii	Bacteria;Proteobacteria;Gammaproteobacteria;Pseudomonadales;Moraxellaceae;Acinetobacter;Acinetobacter calcoaceticus/baumannii complex	WP_068932467.1	WP_077169780.1		WP_151792100.1		WP_151299162.1		WP_151792087.1		WP_171495407.1
NZ_CP061828,NZ_CP061829,NZ_CP061830,NZ_CP061831	Acinetobacter seifertii	Bacteria;Proteobacteria;Gammaproteobacteria;Pseudomonadales;Moraxellaceae;Acinetobacter;Acinetobacter calcoaceticus/baumannii complex	WP_068932467.1	WP_077169780.1		WP_151792100.1		WP_151299162.1		WP_151792087.1		WP_171495407.1
NZ_LN606600,NZ_LN606601	Acetobacter senegalensis	Bacteria;Proteobacteria;Alphaproteobacteria;Rhodospirillales;Acetobacteraceae;Acetobacter	WP_058987993.1,WP_058988752.1	WP_058987420.1		WP_058987421.1			WP_058988480.1	WP_058987713.1		WP_082666843.1
NZ_CP049801	Acinetobacter shaoyimingii	Bacteria;Proteobacteria;Gammaproteobacteria;Pseudomonadales;Moraxellaceae;Acinetobacter	WP_166221648.1	WP_166012667.1		WP_166222721.1		WP_166222451.1		WP_166224694.1		WP_166221379.1
NZ_LR134363	Actinomyces slackii	Bacteria;Actinobacteria;Actinomycetales;Actinomycetaceae;Actinomyces											WP_051281332.1	WP_051281350.1
NZ_CP016896,NZ_CP016897,NZ_CP016898,NZ_CP016899,NZ_CP016900,NZ_CP016901,NZ_CP016902,NZ_CP016903	Acinetobacter soli	Bacteria;Proteobacteria;Gammaproteobacteria;Pseudomonadales;Moraxellaceae;Acinetobacter	WP_076033084.1	WP_076031896.1		WP_048764761.1		WP_076032006.1		WP_004939443.1		WP_004933945.1
NZ_CP044407	Actinomadura sp. WMMB 499	Bacteria;Actinobacteria;Streptosporangiales;Thermomonosporaceae;Actinomadura;unclassified Actinomadura										WP_151009577.1	WP_151017213.1	WP_151017215.1
NZ_CP015110,NZ_CP015111,NZ_CP015112	Acinetobacter sp. TGL-Y2	Bacteria;Proteobacteria;Gammaproteobacteria;Pseudomonadales;Moraxellaceae;Acinetobacter	WP_067661702.1	WP_067656178.1		WP_067657640.1		WP_067660313.1		WP_067662978.1		WP_067662118.1
NZ_CP010515	Acidilobus sp. 7A	Archaea;Crenarchaeota;Thermoprotei;Acidilobales;Acidilobaceae;Acidilobus;unclassified Acidilobus
NZ_CP015594,NZ_CP015595	Acinetobacter sp. NCu2D-2	Bacteria;Proteobacteria;Gammaproteobacteria;Pseudomonadales;Moraxellaceae;Acinetobacter	WP_067731211.1	WP_171255066.1		WP_067730502.1		WP_067730709.1		WP_067730645.1		WP_067727868.1
NZ_CP016077,NZ_CP016078	Actinoalloteichus sp. GBA129-24	Bacteria;Actinobacteria;Pseudonocardiales;Pseudonocardiaceae;Actinoalloteichus;unclassified Actinoalloteichus										WP_075742931.1	WP_198043089.1	WP_075740149.1
NZ_CP026420,NZ_CP026426,NZ_CP026423,NZ_CP026425,NZ_CP026424,NZ_CP026422,NZ_CP026421,NZ_CP026427	Acinetobacter sp. ACNIH1	Bacteria;Proteobacteria;Gammaproteobacteria;Pseudomonadales;Moraxellaceae;Acinetobacter	WP_104425679.1	WP_171284741.1		WP_004784507.1		WP_004784723.1		WP_004784653.1		WP_104426745.1
NZ_CP012608	Acinetobacter sp. TTH0-4	Bacteria;Proteobacteria;Gammaproteobacteria;Pseudomonadales;Moraxellaceae;Acinetobacter	WP_053579480.1	WP_053579671.1		WP_053578283.1		WP_053578382.1		WP_053578349.1		WP_053579270.1
NZ_CP026412,NZ_CP026416,NZ_CP026415,NZ_CP026418,NZ_CP026419,NZ_CP026414,NZ_CP026417,NZ_CP026413	Acinetobacter sp. ACNIH2	Bacteria;Proteobacteria;Gammaproteobacteria;Pseudomonadales;Moraxellaceae;Acinetobacter	WP_104441411.1	WP_104441103.1		WP_104441741.1		WP_104442348.1		WP_044740150.1		WP_044738889.1
NZ_CP024011,NZ_CP024012	Acinetobacter sp. LoGeW2-3	Bacteria;Proteobacteria;Gammaproteobacteria;Pseudomonadales;Moraxellaceae;Acinetobacter	WP_099338179.1	WP_099337324.1		WP_099338625.1		WP_099338526.1		WP_099338554.1		WP_099337715.1
NZ_CP058272	Acinetobacter sp. MYb10	Bacteria;Proteobacteria;Gammaproteobacteria;Pseudomonadales;Moraxellaceae;Acinetobacter	WP_105714589.1	WP_105713270.1		WP_004717080.1		WP_105713639.1		WP_105714140.1		WP_105713893.1
NZ_CP016447	Acidovorax sp. RAC01	Bacteria;Proteobacteria;Betaproteobacteria;Burkholderiales;Comamonadaceae;Acidovorax;unclassified Acidovorax	WP_069103374.1	WP_069103629.1		WP_069105148.1			WP_069105344.1	WP_069105587.1		WP_069106707.1
NZ_AP017896	Actinomyces sp. Chiba101	Bacteria;Actinobacteria;Actinomycetales;Actinomycetaceae;Actinomyces											WP_073452024.1	WP_077241131.1
NZ_CP021648,NZ_CP021649,NZ_CP021650,NZ_CP021651	Acidovorax sp. T1	Bacteria;Proteobacteria;Betaproteobacteria;Burkholderiales;Comamonadaceae;Acidovorax;unclassified Acidovorax	WP_087746981.1	WP_086913265.1		WP_087744347.1			WP_087744740.1	WP_087745379.1		WP_087745856.1
NZ_CP032279,NZ_CP032268,NZ_CP032278,NZ_CP032270,NZ_CP032271,NZ_CP032272,NZ_CP032273,NZ_CP032274,NZ_CP032275,NZ_CP032276,NZ_CP032277,NZ_CP032267,NZ_CP032269	Acinetobacter sp. WCHAc010034	Bacteria;Proteobacteria;Gammaproteobacteria;Pseudomonadales;Moraxellaceae;Acinetobacter	WP_068909639.1	WP_171404917.1		WP_068910685.1		WP_068913668.1		WP_068913191.1		WP_068910255.1
NZ_CP028561,NZ_CP028560,NZ_CP028556,NZ_CP028557,NZ_CP028558,NZ_CP028559	Acinetobacter sp. WCHA45	Bacteria;Proteobacteria;Gammaproteobacteria;Pseudomonadales;Moraxellaceae;Acinetobacter	WP_087536044.1	WP_087535635.1		WP_087536438.1		WP_087536986.1		WP_046739427.1		WP_087537044.1
NZ_CP032286,NZ_CP032285,NZ_CP032280,NZ_CP032284,NZ_CP032281,NZ_CP032282,NZ_CP032283	Acinetobacter sp. WCHA55	Bacteria;Proteobacteria;Gammaproteobacteria;Pseudomonadales;Moraxellaceae;Acinetobacter	WP_087527358.1	WP_087528247.1		WP_087526965.1		WP_087526890.1		WP_087526256.1		WP_087526689.1
NZ_CP032143,NZ_CP032142,NZ_CP032138,NZ_CP032139,NZ_CP032140,NZ_CP032141	Acinetobacter sp. WCHAc010052	Bacteria;Proteobacteria;Gammaproteobacteria;Pseudomonadales;Moraxellaceae;Acinetobacter	WP_087549919.1	WP_087551608.1		WP_087550841.1		WP_087549310.1		WP_087550787.1		WP_087549755.1
NZ_CP023298	Actinoplanes sp. SE50	Bacteria;Actinobacteria;Micromonosporales;Micromonosporaceae;Actinoplanes;unclassified Actinoplanes										WP_014687526.1,WP_014688779.1,WP_014689091.1	WP_014693490.1	WP_014693489.1		WP_014690260.1		WP_014691290.1,WP_014691343.1,WP_014691784.1
NZ_CP025227	Actinomyces wuliandei	Bacteria;Actinobacteria;Actinomycetales;Actinomycetaceae;Actinomyces
NZ_CP025249	Actinomyces sp. 432	Bacteria;Actinobacteria;Actinomycetales;Actinomycetaceae;Actinomyces											WP_161923979.1	WP_202616320.1
NZ_CP027862	Actinomyces sp. Z16	Bacteria;Actinobacteria;Actinomycetales;Actinomycetaceae;Actinomyces											WP_108967004.1	WP_108967006.1
NZ_CP026616,NZ_CP026617	Acinetobacter sp. SWBY1	Bacteria;Proteobacteria;Gammaproteobacteria;Pseudomonadales;Moraxellaceae;Acinetobacter	WP_104852599.1	WP_104853070.1		WP_026438307.1		WP_104852284.1		WP_004971842.1		WP_104852718.1
NZ_CP027236,NZ_CP027237	Actinomyces sp. oral taxon 897	Bacteria;Actinobacteria;Actinomycetales;Actinomycetaceae;Actinomyces											WP_106109227.1	WP_106110656.1
NZ_CP025030	Achromobacter spanius	Bacteria;Proteobacteria;Betaproteobacteria;Burkholderiales;Alcaligenaceae;Achromobacter	WP_100857124.1	WP_100856477.1,WP_100857119.1	WP_050448674.1	WP_100856504.1			WP_100853985.1,WP_100854227.1,WP_100854440.1,WP_100854590.1	WP_167401065.1		WP_100852990.1			WP_100856870.1
NZ_CP023270	Achromobacter spanius	Bacteria;Proteobacteria;Betaproteobacteria;Burkholderiales;Alcaligenaceae;Achromobacter	WP_105237989.1	WP_105237994.1	WP_105239726.1	WP_056563063.1			WP_105238091.1,WP_105240155.1,WP_105240579.1,WP_105241043.1	WP_199778264.1		WP_105237491.1			WP_105239911.1			WP_105238327.1
NZ_CP034689	Achromobacter spanius	Bacteria;Proteobacteria;Betaproteobacteria;Burkholderiales;Alcaligenaceae;Achromobacter	WP_050446048.1	WP_127183842.1,WP_127185097.1	WP_127185180.1	WP_050448450.1			WP_127184251.1,WP_164741242.1,WP_127185787.1,WP_127185922.1,WP_127186029.1	WP_050447853.1		WP_050448956.1			WP_127185334.1
NZ_CP030871,NZ_CP030872,NZ_CP030873	Acetobacter sp. JWB	Bacteria;Proteobacteria;Alphaproteobacteria;Rhodospirillales;Acetobacteraceae;Acetobacter;unclassified Acetobacter	WP_096884269.1,WP_096884302.1	WP_006115913.1		WP_006115912.1			WP_081461437.1	WP_006116614.1		WP_035351439.1
NZ_CP032084	Achromobacter sp. B7	Bacteria;Proteobacteria;Betaproteobacteria;Burkholderiales;Alcaligenaceae;Achromobacter;unclassified Achromobacter	WP_104143192.1	WP_120154480.1,WP_120157543.1	WP_046804139.1	WP_046805415.1			WP_104141949.1,WP_120157099.1,WP_120157177.1	WP_162941167.1		WP_120153957.1			WP_046804851.1			WP_120156068.1
NC_008782,NC_008765,NC_008766	Acidovorax sp. JS42	Bacteria;Proteobacteria;Betaproteobacteria;Burkholderiales;Comamonadaceae;Acidovorax;unclassified Acidovorax	WP_011804475.1	WP_011804236.1		WP_011806384.1			WP_011804630.1	WP_041836321.1		WP_011805301.1
NZ_CP033858,NZ_CP033857,NZ_CP033859,NZ_CP033860	Acinetobacter sp. FDAARGOS_493	Bacteria;Proteobacteria;Gammaproteobacteria;Pseudomonadales;Moraxellaceae;Acinetobacter	WP_000967375.1	WP_000017230.1		WP_000729416.1		WP_000706086.1		WP_001203181.1		WP_002000775.1
NZ_CP033866,NZ_CP033867	Acinetobacter sp. FDAARGOS_494	Bacteria;Proteobacteria;Gammaproteobacteria;Pseudomonadales;Moraxellaceae;Acinetobacter	WP_000967375.1	WP_000017232.1		WP_000729410.1		WP_000706093.1		WP_001203182.1		WP_014462864.1
NZ_CP033862,NZ_CP033864,NZ_CP033863	Acinetobacter sp. FDAARGOS_560	Bacteria;Proteobacteria;Gammaproteobacteria;Pseudomonadales;Moraxellaceae;Acinetobacter	WP_000967375.1	WP_000017232.1		WP_000729410.1		WP_000706093.1		WP_001203182.1		WP_169538932.1
NZ_CP033069	Acidovorax sp. 1608163	Bacteria;Proteobacteria;Betaproteobacteria;Burkholderiales;Comamonadaceae;Acidovorax;unclassified Acidovorax	WP_121729141.1	WP_121729627.1		WP_121729533.1			WP_121728350.1	WP_099741437.1		WP_121730402.1
NZ_CP029033	Actinobaculum sp. 313	Bacteria;Actinobacteria;Actinomycetales;Actinomycetaceae;Actinobaculum
NZ_CP039143,NZ_CP039144,NZ_CP039145,NZ_CP039146,NZ_CP039147,NZ_CP039148,NZ_CP039149,NZ_CP039150,NZ_CP039151,NZ_CP039152,NZ_CP039153,NZ_CP039154,NZ_CP039155	Acinetobacter sp. 10FS3-1	Bacteria;Proteobacteria;Gammaproteobacteria;Pseudomonadales;Moraxellaceae;Acinetobacter	WP_174660293.1	WP_174660239.1		WP_174659500.1		WP_174660145.1		WP_151203499.1		WP_174660447.1
NZ_CP043506,NZ_CP043507,NZ_CP043508	Acetobacter sp. KACC 21233	Bacteria;Proteobacteria;Alphaproteobacteria;Rhodospirillales;Acetobacteraceae;Acetobacter;unclassified Acetobacter	WP_149279270.1,WP_149279558.1	WP_149279312.1		WP_149279311.1			WP_149278039.1	WP_149278540.1		WP_149280026.1
NZ_CP048670,NZ_CP048671,NZ_CP048672,NZ_CP048673,NZ_CP048674,NZ_CP048675,NZ_CP048676,NZ_CP048677,NZ_CP048678,NZ_CP048679,NZ_CP048680	Acinetobacter sp. YH12138	Bacteria;Proteobacteria;Gammaproteobacteria;Pseudomonadales;Moraxellaceae;Acinetobacter	WP_180106893.1	WP_180107894.1		WP_111883982.1		WP_180107766.1		WP_111884024.1		WP_180109624.1
NZ_CP043909	Acinetobacter sp. C16S1	Bacteria;Proteobacteria;Gammaproteobacteria;Pseudomonadales;Moraxellaceae;Acinetobacter	WP_150024925.1	WP_150025039.1		WP_150025463.1		WP_150026377.1		WP_150025401.1		WP_150024768.1
NZ_CP044411	Acidithiobacillus sp. 'AMD consortium'	Bacteria;Proteobacteria;Acidithiobacillia;Acidithiobacillales;Acidithiobacillaceae;Acidithiobacillus	WP_126605615.1	WP_126604588.1		WP_113526638.1				WP_113526727.1		WP_113527196.1
NZ_AP022302,NZ_AP022303,NZ_AP022304	Acinetobacter sp. BEC1-S18-ESBL-01	Bacteria;Proteobacteria;Gammaproteobacteria;Pseudomonadales;Moraxellaceae;Acinetobacter	WP_005067234.1	WP_080630983.1		WP_002118629.1		WP_005067698.1		WP_005067728.1		WP_002121930.1
NZ_CP064951	Actinomyces sp. zg-332	Bacteria;Actinobacteria;Actinomycetales;Actinomycetaceae;Actinomyces											WP_166977197.1	WP_166981920.1
NZ_LR782267	Acinetobacter sp. Marseille-Q1620	Bacteria;Proteobacteria;Gammaproteobacteria;Pseudomonadales;Moraxellaceae;Acinetobacter	WP_174507304.1	WP_174506666.1		WP_174506417.1		WP_174506290.1		WP_174505520.1		WP_121974068.1
NZ_CP049885	Acidovorax sp. HDW3	Bacteria;Proteobacteria;Betaproteobacteria;Burkholderiales;Comamonadaceae;Acidovorax;unclassified Acidovorax	WP_166159364.1	WP_166159818.1		WP_166159466.1			WP_166157663.1	WP_166159171.1		WP_166158892.1
NZ_CP063418,NZ_CP063419	Actinomyces sp. ZJ34	Bacteria;Actinobacteria;Actinomycetales;Actinomycetaceae;Actinomyces											WP_172120118.1	WP_172192720.1
NZ_CP051208,NZ_CP051209,NZ_CP051210,NZ_CP051211,NZ_CP051212	Acinetobacter sp. NEB149	Bacteria;Proteobacteria;Gammaproteobacteria;Pseudomonadales;Moraxellaceae;Acinetobacter	WP_004732318.1	WP_005252786.1		WP_004279058.1		WP_005103929.1		WP_168730842.1		WP_004281335.1
NZ_CP054932	Actinomadura sp. NAK00032	Bacteria;Actinobacteria;Streptosporangiales;Thermomonosporaceae;Actinomadura;unclassified Actinomadura										WP_176194944.1	WP_176196948.1	WP_176201461.1
NZ_CP054840,NZ_CP054841,NZ_CP054842	Acidovorax antarcticus	Bacteria;Proteobacteria;Betaproteobacteria;Burkholderiales;Comamonadaceae;Acidovorax
NZ_CP055277,NZ_CP055284,NZ_CP055285,NZ_CP055286,NZ_CP055287,NZ_CP055288,NZ_CP055289,NZ_CP055290,NZ_CP055283,NZ_CP055291,NZ_CP055278,NZ_CP055279,NZ_CP055280,NZ_CP055281,NZ_CP055282	Acinetobacter sp. NEB 394	Bacteria;Proteobacteria;Gammaproteobacteria;Pseudomonadales;Moraxellaceae;Acinetobacter	WP_176538341.1	WP_176538237.1		WP_176537508.1		WP_176537457.1		WP_010327215.1		WP_176536758.1
NZ_CP063989	Actinomyces sp. ZJ750	Bacteria;Actinobacteria;Actinomycetales;Actinomycetaceae;Actinomyces
NZ_CP060394	Acidobacterium sp. 4Y35	Bacteria;Acidobacteria;Acidobacteriales;Acidobacteriaceae;Acidobacterium;unclassified Acidobacterium											WP_186745826.1	WP_186747343.1
NZ_CP065027	Actinomyces sp. zg-993	Bacteria;Actinobacteria;Actinomycetales;Actinomycetaceae;Actinomyces
NZ_CP063769,NZ_CP063770,NZ_CP063771	Acinetobacter sp. Ac-14	Bacteria;Proteobacteria;Gammaproteobacteria;Pseudomonadales;Moraxellaceae;Acinetobacter	WP_005067234.1	WP_080630983.1		WP_002118629.1		WP_005067698.1		WP_005067728.1		WP_170815259.1
NZ_CP067336	Actinomyces sp. HMT 897	Bacteria;Actinobacteria;Actinomycetales;Actinomycetaceae;Actinomyces											WP_200511214.1	WP_200511876.1
NZ_CP068012	Actinomyces sp. HMT 175	Bacteria;Actinobacteria;Actinomycetales;Actinomycetaceae;Actinomyces											WP_004564804.1	WP_004564806.1
NZ_CP067019,NZ_CP067021,NZ_CP067020	Acinetobacter sp. CS-2	Bacteria;Proteobacteria;Gammaproteobacteria;Pseudomonadales;Moraxellaceae;Acinetobacter	WP_180080510.1	WP_200223735.1		WP_166167153.1		WP_200222876.1		WP_200222839.1		WP_166170627.1
NC_018708	Acidovorax sp. KKS102	Bacteria;Proteobacteria;Betaproteobacteria;Burkholderiales;Comamonadaceae;Acidovorax;unclassified Acidovorax	WP_015015264.1	WP_015012699.1		WP_015013202.1			WP_015013530.1	WP_015014430.1		WP_043565363.1
NC_019942	Aciduliprofundum sp. MAR08-339	Archaea;Candidatus Thermoplasmatota;DHVE2 group;Aciduliprofundum;unclassified Aciduliprofundum											WP_015283773.1	WP_015283084.1
NZ_CP040005	Actinomyces sp. oral taxon 171 str. F0337	Bacteria;Actinobacteria;Actinomycetales;Actinomycetaceae;Actinomyces											WP_034493370.1	WP_192575016.1
NZ_CP058259	Actinomyces sp. oral taxon 169	Bacteria;Actinobacteria;Actinomycetales;Actinomycetaceae;Actinomyces											WP_004564804.1	WP_075254258.1
NZ_AP019371	Actinoplanes sp. OR16	Bacteria;Actinobacteria;Micromonosporales;Micromonosporaceae;Actinoplanes;unclassified Actinoplanes										WP_127554216.1	WP_127542427.1	WP_127542426.1,WP_127547604.1		WP_127551777.1		WP_127549377.1,WP_127551533.1,WP_127552077.1
NC_014614	[Clostridium] sticklandii	Bacteria;Firmicutes;Clostridia;Clostridiales;Peptostreptococcaceae;Peptoclostridium											WP_013360324.1	WP_013360323.1	WP_013362616.1
NZ_CP029288	Acidianus sulfidivorans JP7	Archaea;Crenarchaeota;Thermoprotei;Sulfolobales;Sulfolobaceae;Acidianus											WP_110380494.1	WP_110380493.1
NC_009655	Actinobacillus succinogenes 130Z	Bacteria;Proteobacteria;Gammaproteobacteria;Pasteurellales;Pasteurellaceae;Actinobacillus										WP_011978902.1				WP_012072869.1			WP_012072997.1
NZ_LT906456	Actinobacillus suis	Bacteria;Proteobacteria;Gammaproteobacteria;Pasteurellales;Pasteurellaceae;Actinobacillus										WP_015674504.1	WP_014991575.1	WP_014991574.1,WP_014991727.1		WP_015674053.1			WP_014991352.1
NZ_CP009159	Actinobacillus suis ATCC 33415	Bacteria;Proteobacteria;Gammaproteobacteria;Pasteurellales;Pasteurellaceae;Actinobacillus										WP_015674504.1	WP_014991575.1	WP_014991574.1,WP_014991727.1		WP_015674053.1			WP_014991352.1
NZ_CP041365,NZ_CP041366,NZ_CP041367	Acinetobacter tandoii	Bacteria;Proteobacteria;Gammaproteobacteria;Pseudomonadales;Moraxellaceae;Acinetobacter	WP_142767704.1	WP_142769455.1		WP_142768224.1		WP_142768183.1		WP_142769187.1		WP_142769963.1
NZ_CP023865	Actinoplanes teichomyceticus ATCC 31121	Bacteria;Actinobacteria;Micromonosporales;Micromonosporaceae;Actinoplanes										WP_122976036.1	WP_122980225.1	WP_122977079.1,WP_122980224.1		WP_122979507.1		WP_122976791.1,WP_122979044.1
NZ_AP023355	Actinocatenispora thailandica	Bacteria;Actinobacteria;Micromonosporales;Micromonosporaceae;Actinocatenispora										WP_203965268.1	WP_203961826.1	WP_203965653.1
NZ_CP045571	Acidithiobacillus thiooxidans ATCC 19377	Bacteria;Proteobacteria;Acidithiobacillia;Acidithiobacillales;Acidithiobacillaceae;Acidithiobacillus	WP_031572838.1	WP_024893418.1		WP_024893893.1				WP_031568449.1		WP_031569057.1
NZ_CP046045,NZ_CP046044,NZ_CP046043	Acinetobacter towneri	Bacteria;Proteobacteria;Gammaproteobacteria;Pseudomonadales;Moraxellaceae;Acinetobacter	WP_154320293.1	WP_154321027.1		WP_026438307.1		WP_154320506.1		WP_004971842.1		WP_096901662.1
NZ_CP048014,NZ_CP048015,NZ_CP048016,NZ_CP048017,NZ_CP048018	Acinetobacter towneri	Bacteria;Proteobacteria;Gammaproteobacteria;Pseudomonadales;Moraxellaceae;Acinetobacter	WP_167846345.1	WP_167845792.1		WP_167846448.1		WP_004972744.1		WP_004971842.1		WP_131261206.1
NZ_CP022699,NZ_CP022700	Acetobacter tropicalis	Bacteria;Proteobacteria;Alphaproteobacteria;Rhodospirillales;Acetobacteraceae;Acetobacter	WP_097802519.1,WP_097802477.1	WP_086897855.1		WP_086897854.1			WP_086897820.1,WP_086897642.1	WP_086898598.1		WP_176373065.1
NZ_CP045851	Actinomarinicola tropica	Bacteria;Actinobacteria;Acidimicrobiia;Acidimicrobiales;Iamiaceae;Actinomarinicola										WP_153757824.1	WP_153759250.1	WP_153761143.1
NZ_AP018824,NZ_AP018825,NZ_AP018826	Acinetobacter ursingii	Bacteria;Proteobacteria;Gammaproteobacteria;Pseudomonadales;Moraxellaceae;Acinetobacter	WP_004985276.1	WP_004992404.1		WP_004989832.1		WP_104794769.1		WP_126624306.1		WP_004985842.1
NZ_CP068180,NZ_CP068181,NZ_CP068182,NZ_CP068183,NZ_CP068184	Acinetobacter ursingii	Bacteria;Proteobacteria;Gammaproteobacteria;Pseudomonadales;Moraxellaceae;Acinetobacter	WP_004985276.1	WP_004992404.1		WP_004989832.1		WP_004987147.1		WP_004990460.1		WP_004985842.1
NZ_CP068176,NZ_CP068175,NZ_CP068177,NZ_CP068178,NZ_CP068179	Acinetobacter ursingii	Bacteria;Proteobacteria;Gammaproteobacteria;Pseudomonadales;Moraxellaceae;Acinetobacter	WP_004985276.1	WP_004995030.1		WP_004998457.1		WP_004998829.1		WP_004996410.1		WP_004995552.1
NZ_CP060811,NZ_CP060812,NZ_CP060813,NZ_CP060814,NZ_CP060815,NZ_CP060816	Acinetobacter variabilis	Bacteria;Proteobacteria;Gammaproteobacteria;Pseudomonadales;Moraxellaceae;Acinetobacter	WP_180025504.1	WP_180012204.1		WP_034171229.1		WP_180017007.1		WP_166137710.1		WP_034703590.1
NZ_LR134477	Actinomyces viscosus	Bacteria;Actinobacteria;Actinomycetales;Actinomycetaceae;Actinomyces											WP_003785789.1	WP_197722379.1
NZ_CP025198	Acidipropionibacterium virtanenii	Bacteria;Actinobacteria;Propionibacteriales;Propionibacteriaceae;Acidipropionibacterium											WP_114046236.1	WP_114044934.1
NZ_CP045650	Acinetobacter wanghuae	Bacteria;Proteobacteria;Gammaproteobacteria;Pseudomonadales;Moraxellaceae;Acinetobacter	WP_153372723.1	WP_153372431.1		WP_153371855.1		WP_153372006.1		WP_153371941.1		WP_153370208.1
NZ_CP066802	Actinomyces weissii	Bacteria;Actinobacteria;Actinomycetales;Actinomycetaceae;Actinomyces
NC_016894	Acetobacterium woodii DSM 1030	Bacteria;Firmicutes;Clostridia;Eubacteriales;Eubacteriaceae;Acetobacterium											WP_014354927.1	WP_014354926.1	WP_014356993.1
NZ_CP031716,NZ_CP031709,NZ_CP031710,NZ_CP031712,NZ_CP031711,NZ_CP031713,NZ_CP031714,NZ_CP031715	Acinetobacter wuhouensis	Bacteria;Proteobacteria;Gammaproteobacteria;Pseudomonadales;Moraxellaceae;Acinetobacter	WP_068975209.1	WP_068974923.1		WP_068974731.1		WP_068975472.1		WP_068976067.1		WP_068972995.1
NZ_CP033133,NZ_CP033130,NZ_CP033131,NZ_CP033119,NZ_CP033122,NZ_CP033123,NZ_CP033124,NZ_CP033125,NZ_CP033126,NZ_CP033132,NZ_CP033127,NZ_CP033128,NZ_CP033129,NZ_CP033118,NZ_CP033120,NZ_CP033121	Acinetobacter wuhouensis	Bacteria;Proteobacteria;Gammaproteobacteria;Pseudomonadales;Moraxellaceae;Acinetobacter	WP_087553104.1	WP_087552317.1		WP_087552442.1		WP_087553519.1		WP_087553946.1		WP_087552598.1
NZ_CP012046	Achromobacter xylosoxidans	Bacteria;Proteobacteria;Betaproteobacteria;Burkholderiales;Alcaligenaceae;Achromobacter	WP_049072441.1	WP_080977350.1,WP_049072786.1,WP_144419141.1	WP_049072948.1	WP_049072755.1			WP_049073964.1,WP_049076194.1,WP_049076533.1,WP_049076744.1	WP_049072336.1		WP_049071573.1
NZ_LN831029	Achromobacter xylosoxidans	Bacteria;Proteobacteria;Betaproteobacteria;Burkholderiales;Alcaligenaceae;Achromobacter	WP_006388365.1	WP_024068227.1,WP_052102938.1,WP_024069958.1	WP_024069833.1	WP_006384821.1			WP_024070417.1,WP_006386247.1,WP_024070638.1	WP_006388257.1		WP_006388925.1			WP_006386102.1			WP_024069038.1
NZ_CP014065,NZ_CP014066	Achromobacter xylosoxidans	Bacteria;Proteobacteria;Betaproteobacteria;Burkholderiales;Alcaligenaceae;Achromobacter	WP_054419773.1	WP_054417681.1,WP_104010907.1,WP_081330322.1	WP_054417263.1	WP_054416393.1			WP_054417873.1,WP_054414561.1,WP_054415012.1,WP_054416959.1	WP_054416842.1		WP_054416477.1			WP_054417410.1			WP_054417458.1
NZ_CP014028	Achromobacter xylosoxidans	Bacteria;Proteobacteria;Betaproteobacteria;Burkholderiales;Alcaligenaceae;Achromobacter	WP_006388365.1	WP_104413297.1,WP_024068227.1,WP_172965940.1	WP_104413234.1	WP_006384821.1			WP_104413493.1,WP_006386247.1,WP_104413592.1	WP_172965885.1		WP_006388925.1			WP_006386102.1			WP_054514430.1
NZ_CP043820	Achromobacter xylosoxidans	Bacteria;Proteobacteria;Betaproteobacteria;Burkholderiales;Alcaligenaceae;Achromobacter	WP_006388365.1	WP_006388374.1,WP_108914047.1,WP_053500911.1	WP_020928850.1	WP_006384821.1			WP_024070417.1,WP_049054099.1,WP_149895586.1	WP_006388257.1		WP_006388925.1			WP_006386102.1			WP_149895140.1
NZ_CP045222,NZ_CP045223	Achromobacter xylosoxidans	Bacteria;Proteobacteria;Betaproteobacteria;Burkholderiales;Alcaligenaceae;Achromobacter	WP_152383816.1	WP_152383819.1	WP_152384981.1	WP_152384915.1			WP_152382596.1,WP_152382702.1,WP_152382860.1,WP_142049791.1	WP_193725269.1		WP_152383523.1			WP_152385085.1			WP_152384028.1
NZ_CP053617	Achromobacter xylosoxidans	Bacteria;Proteobacteria;Betaproteobacteria;Burkholderiales;Alcaligenaceae;Achromobacter	WP_054480941.1	WP_053500911.1,WP_024068227.1,WP_102964857.1	WP_020928850.1	WP_006384821.1			WP_172999977.1,WP_173000042.1,WP_054448944.1	WP_047992257.1		WP_006388925.1			WP_006386102.1			WP_173001399.1
NZ_CP053618	Achromobacter xylosoxidans	Bacteria;Proteobacteria;Betaproteobacteria;Burkholderiales;Alcaligenaceae;Achromobacter	WP_006388365.1	WP_006387536.1,WP_024068227.1,WP_020927411.1	WP_060721614.1	WP_006384821.1			WP_020926311.1,WP_173010556.1,WP_054471242.1	WP_047992257.1		WP_006388925.1			WP_047991288.1			WP_054472298.1
NZ_CP054571	Achromobacter xylosoxidans	Bacteria;Proteobacteria;Betaproteobacteria;Burkholderiales;Alcaligenaceae;Achromobacter	WP_006388365.1	WP_024069958.1,WP_024068227.1,WP_108914047.1	WP_024069833.1	WP_006384821.1			WP_024070417.1,WP_006386247.1,WP_024070638.1	WP_006388257.1		WP_006388925.1			WP_006386102.1			WP_024069038.1
NZ_CP061008	Achromobacter xylosoxidans	Bacteria;Proteobacteria;Betaproteobacteria;Burkholderiales;Alcaligenaceae;Achromobacter	WP_059379250.1	WP_118932507.1,WP_118933352.1	WP_059372138.1	WP_059372417.1			WP_118931371.1,WP_118933827.1,WP_118931595.1	WP_118931544.1,WP_165867895.1		WP_059371571.1			WP_059371826.1
NZ_CP065652	Achromobacter xylosoxidans	Bacteria;Proteobacteria;Betaproteobacteria;Burkholderiales;Alcaligenaceae;Achromobacter	WP_006388365.1	WP_024069958.1,WP_052102938.1,WP_024068227.1	WP_024069833.1	WP_006384821.1			WP_024070638.1,WP_006386247.1,WP_024070417.1	WP_006388257.1		WP_006388925.1			WP_006386102.1			WP_024069038.1
NZ_CP068211,NZ_CP068212	Achromobacter xylosoxidans	Bacteria;Proteobacteria;Betaproteobacteria;Burkholderiales;Alcaligenaceae;Achromobacter	WP_054480941.1	WP_006388374.1,WP_102964857.1,WP_054483329.1	WP_020928850.1	WP_006384821.1			WP_054481794.1,WP_049054099.1,WP_054482044.1	WP_006388257.1		WP_006388925.1			WP_006386102.1			WP_054438116.1
NZ_LN890335	Achromobacter xylosoxidans	Bacteria;Proteobacteria;Betaproteobacteria;Burkholderiales;Alcaligenaceae;Achromobacter	WP_054472019.1	WP_006388374.1,WP_155865818.1,WP_155866488.1	WP_054472788.1	WP_006384821.1			WP_006389951.1,WP_049054099.1,WP_020926311.1	WP_173361414.1		WP_006388925.1			WP_006386102.1			WP_155866010.1
NZ_LN890476	Achromobacter xylosoxidans	Bacteria;Proteobacteria;Betaproteobacteria;Burkholderiales;Alcaligenaceae;Achromobacter	WP_006388365.1	WP_006388374.1,WP_108913945.1,WP_155869542.1	WP_155869380.1	WP_006384821.1			WP_155867566.1,WP_049054099.1,WP_155867737.1	WP_006388257.1		WP_006388925.1			WP_006386102.1			WP_155868692.1
NZ_LN890477	Achromobacter xylosoxidans	Bacteria;Proteobacteria;Betaproteobacteria;Burkholderiales;Alcaligenaceae;Achromobacter	WP_053499619.1	WP_081322317.1,WP_108913945.1,WP_155873967.1	WP_020928850.1	WP_006384821.1			WP_155872159.1,WP_049054099.1,WP_155872282.1	WP_006388257.1		WP_006388925.1			WP_006386102.1			WP_054472298.1
NZ_LS483395	Achromobacter xylosoxidans	Bacteria;Proteobacteria;Betaproteobacteria;Burkholderiales;Alcaligenaceae;Achromobacter	WP_006388365.1	WP_024068227.1,WP_052102938.1,WP_024069958.1	WP_024069833.1	WP_006384821.1			WP_024070417.1,WP_006386247.1,WP_024070638.1	WP_006388257.1		WP_006388925.1			WP_006386102.1			WP_024069038.1
NC_014640,NC_014642,NC_014641	Achromobacter xylosoxidans A8	Bacteria;Proteobacteria;Betaproteobacteria;Burkholderiales;Alcaligenaceae;Achromobacter	WP_013392504.1	WP_013392513.1,WP_013394980.1	WP_013395138.1	WP_013395007.1			WP_013396203.1,WP_013396650.1	WP_013392387.1,WP_013396359.1		WP_013391662.1			WP_013395349.1
NC_022567	Adlercreutzia equolifaciens DSM 19450	Bacteria;Actinobacteria;Coriobacteriia;Eggerthellales;Eggerthellaceae;Adlercreutzia											WP_022739260.1	WP_022739259.1		WP_022741516.1
NC_017964,NC_017965	Advenella kashmirensis WT001	Bacteria;Proteobacteria;Betaproteobacteria;Burkholderiales;Alcaligenaceae		WP_148274638.1		WP_014750687.1			WP_014749907.1	WP_014750461.1					WP_041709764.1			WP_014752154.1
NZ_CP003915,NZ_CP003916	Advenella mimigardefordensis DPN7	Bacteria;Proteobacteria;Betaproteobacteria;Burkholderiales;Alcaligenaceae	WP_042070086.1	WP_042070362.1	WP_025374475.1	WP_025372837.1			WP_042071189.1,WP_025373557.1,WP_025373983.1	WP_025373002.1		WP_187329606.1			WP_025371054.1			WP_025374334.1
NZ_CP055153,NZ_CP055152	Adhaeribacter sp. KUDC8001	Bacteria;Bacteroidetes;Cytophagia;Cytophagales;Hymenobacteraceae;Adhaeribacter;unclassified Adhaeribacter	WP_182412622.1	WP_182415087.1		WP_182414187.1						WP_182416359.1
NZ_AP022829	Adlercreutzia sp. 8CFCBH1	Bacteria;Actinobacteria;Coriobacteriia;Eggerthellales;Eggerthellaceae;Adlercreutzia;unclassified Adlercreutzia											WP_173114144.1	WP_173114147.1		WP_114549348.1
NZ_CP055156,NZ_CP055154,NZ_CP055155	Adhaeribacter swui	Bacteria;Bacteroidetes;Cytophagia;Cytophagales;Hymenobacteraceae;Adhaeribacter	WP_185272481.1	WP_185274614.1		WP_185274108.1						WP_185271619.1
NZ_CP065745,NZ_CP065746	Aeromonas allosaccharophila	Bacteria;Proteobacteria;Gammaproteobacteria;Aeromonadales;Aeromonadaceae;Aeromonas	WP_197927627.1	WP_197928873.1		WP_197928979.1	WP_042080032.1	WP_197930488.1		WP_197930412.1		WP_058052865.1				WP_197929118.1,WP_197930273.1			WP_139461069.1
NC_022521	Aeropyrum camini SY1 = JCM 12091	Archaea;Crenarchaeota;Thermoprotei;Desulfurococcales;Desulfurococcaceae;Aeropyrum											WP_198407784.1	WP_022540936.1
NZ_CP026055	Aeromonas caviae	Bacteria;Proteobacteria;Gammaproteobacteria;Aeromonadales;Aeromonadaceae;Aeromonas	WP_042865080.1	WP_042865371.1		WP_010675636.1	WP_103255190.1	WP_042864031.1		WP_010674452.1		WP_045525228.1				WP_042863934.1			WP_010672897.1
NZ_CP025705,NZ_CP039626	Aeromonas caviae	Bacteria;Proteobacteria;Gammaproteobacteria;Aeromonadales;Aeromonadaceae;Aeromonas	WP_113068870.1	WP_113070616.1		WP_010675636.1	WP_041211676.1	WP_045524344.1		WP_010674452.1		WP_042880888.1				WP_042878015.1			WP_010672897.1
NZ_AP019195,NZ_AP019196,NZ_AP019197,NZ_AP019198	Aeromonas caviae	Bacteria;Proteobacteria;Gammaproteobacteria;Aeromonadales;Aeromonadaceae;Aeromonas	WP_043153238.1	WP_103261940.1		WP_010675636.1	WP_041211676.1	WP_010675143.1		WP_104452802.1		WP_039039893.1				WP_104452972.1			WP_049635931.1
NZ_CP039832	Aeromonas caviae	Bacteria;Proteobacteria;Gammaproteobacteria;Aeromonadales;Aeromonadaceae;Aeromonas	WP_143237162.1	WP_143238394.1		WP_010675636.1	WP_041211676.1	WP_143237706.1		WP_113724858.1		WP_039039893.1				WP_010674877.1			WP_104451834.1
NZ_CP047981	Aeromonas caviae	Bacteria;Proteobacteria;Gammaproteobacteria;Aeromonadales;Aeromonadaceae;Aeromonas	WP_113068870.1	WP_113070616.1		WP_010675636.1	WP_041211676.1	WP_045524344.1		WP_010674452.1		WP_042880888.1				WP_042878015.1			WP_010672897.1
NZ_CP047982	Aeromonas caviae	Bacteria;Proteobacteria;Gammaproteobacteria;Aeromonadales;Aeromonadaceae;Aeromonas	WP_043153238.1	WP_180907321.1		WP_180907042.1	WP_041211676.1	WP_010675143.1		WP_010674452.1		WP_039039893.1				WP_010674877.1			WP_049635931.1
NZ_CP047983	Aeromonas caviae	Bacteria;Proteobacteria;Gammaproteobacteria;Aeromonadales;Aeromonadaceae;Aeromonas	WP_043153238.1	WP_080988577.1		WP_010675636.1	WP_041211676.1	WP_109112907.1		WP_010674452.1		WP_104455543.1				WP_010674877.1			WP_049635931.1
NZ_AP022013	Aeromonas caviae	Bacteria;Proteobacteria;Gammaproteobacteria;Aeromonadales;Aeromonadaceae;Aeromonas	WP_183148836.1	WP_183149955.1		WP_010675636.1	WP_041211676.1	WP_183149814.1		WP_183148549.1		WP_197055487.1				WP_042016566.1			WP_010672897.1
NZ_AP022214	Aeromonas caviae	Bacteria;Proteobacteria;Gammaproteobacteria;Aeromonadales;Aeromonadaceae;Aeromonas	WP_043153238.1	WP_080988577.1		WP_010675636.1	WP_041211676.1	WP_010675143.1		WP_010674452.1		WP_104455543.1				WP_010674877.1			WP_049635931.1
NZ_AP021927,NZ_AP021928	Aeromonas caviae	Bacteria;Proteobacteria;Gammaproteobacteria;Aeromonadales;Aeromonadaceae;Aeromonas	WP_182935326.1	WP_041211315.1		WP_010675636.1	WP_041211676.1	WP_151027980.1		WP_010674452.1		WP_103259767.1				WP_182936251.1			WP_104451834.1
NZ_AP022110,NZ_AP022111	Aeromonas caviae	Bacteria;Proteobacteria;Gammaproteobacteria;Aeromonadales;Aeromonadaceae;Aeromonas	WP_182954855.1	WP_182958717.1		WP_010675636.1	WP_041211676.1	WP_182958257.1		WP_041212940.1		WP_197975645.1				WP_104452972.1			WP_109112599.1
NZ_AP022241,NZ_AP022242,NZ_AP022243,NZ_AP022244	Aeromonas caviae	Bacteria;Proteobacteria;Gammaproteobacteria;Aeromonadales;Aeromonadaceae;Aeromonas	WP_043153238.1	WP_103261940.1		WP_010675636.1	WP_041211676.1	WP_010675143.1		WP_104452802.1		WP_039039893.1				WP_104452972.1			WP_049635931.1
NZ_CP066813,NZ_CP066814,NZ_CP066815,NZ_CP066816	Aeromonas caviae	Bacteria;Proteobacteria;Gammaproteobacteria;Aeromonadales;Aeromonadaceae;Aeromonas	WP_043153238.1	WP_200164917.1		WP_010675636.1	WP_041211676.1	WP_200163601.1		WP_200163722.1		WP_200164660.1				WP_010674877.1			WP_043155694.1
NZ_CP068232,NZ_CP068233	Aeromonas caviae	Bacteria;Proteobacteria;Gammaproteobacteria;Aeromonadales;Aeromonadaceae;Aeromonas	WP_043153238.1	WP_200164917.1		WP_010675636.1	WP_041211676.1	WP_200163601.1		WP_200163722.1		WP_200164660.1				WP_010674877.1			WP_043155694.1
NZ_AP024402,NZ_AP024403,NZ_AP024404,NZ_AP024405,NZ_AP024406,NZ_AP024407,NZ_AP024408,NZ_AP024409	Aeromonas caviae	Bacteria;Proteobacteria;Gammaproteobacteria;Aeromonadales;Aeromonadaceae;Aeromonas	WP_203762849.1	WP_203765154.1		WP_010675636.1	WP_203763081.1	WP_203764861.1		WP_124245348.1		WP_104455543.1				WP_042878015.1			WP_109112599.1
NZ_CP014159	Aerococcus christensenii	Bacteria;Firmicutes;Bacilli;Lactobacillales;Aerococcaceae;Aerococcus													WP_060776969.1
NZ_LR134376	Aeromonas encheleia	Bacteria;Proteobacteria;Gammaproteobacteria;Aeromonadales;Aeromonadaceae;Aeromonas	WP_042652801.1	WP_042654326.1		WP_042653049.1	WP_042653074.1	WP_042652496.1		WP_042653561.1		WP_042652571.1				WP_042652278.1,WP_042654050.1			WP_042651284.1
NZ_CP011502	Aeromicrobium erythreum	Bacteria;Actinobacteria;Propionibacteriales;Nocardioidaceae;Aeromicrobium										WP_202967775.1	WP_067857939.1	WP_067857936.1
NZ_CP010947,NZ_CP010950,NZ_CP010949,NZ_CP010948	Aeromonas hydrophila	Bacteria;Proteobacteria;Gammaproteobacteria;Aeromonadales;Aeromonadaceae;Aeromonas	WP_029304284.1	WP_044799294.1		WP_011704752.1	WP_010635047.1	WP_029302701.1		WP_044800139.1		WP_011705310.1				WP_011705111.1,WP_044799903.1			WP_044800766.1
NZ_CP013178,NZ_CP013179,NZ_CP013180,NZ_CP013181	Aeromonas hydrophila	Bacteria;Proteobacteria;Gammaproteobacteria;Aeromonadales;Aeromonadaceae;Aeromonas	WP_016351727.1	WP_016349620.1		WP_016349522.1	WP_010635047.1	WP_016351143.1		WP_016350946.1		WP_011705310.1				WP_016350586.1,WP_016349882.1			WP_016351941.1
NZ_CP013965,NZ_CP013966,NZ_CP013967,NZ_CP013968,NZ_CP013969	Aeromonas hydrophila	Bacteria;Proteobacteria;Gammaproteobacteria;Aeromonadales;Aeromonadaceae;Aeromonas	WP_016351727.1	WP_016349620.1		WP_016349522.1	WP_010635047.1	WP_016351143.1		WP_016350946.1		WP_171281217.1				WP_016350586.1,WP_016349882.1			WP_016351941.1
NZ_CP016392	Aeromonas hydrophila	Bacteria;Proteobacteria;Gammaproteobacteria;Aeromonadales;Aeromonadaceae;Aeromonas	WP_016351727.1	WP_016349620.1		WP_016349522.1	WP_010635047.1	WP_016351143.1		WP_016350946.1		WP_171281217.1				WP_016350586.1,WP_016349882.1			WP_016351941.1
NZ_CP016380,NZ_CP016381	Aeromonas hydrophila	Bacteria;Proteobacteria;Gammaproteobacteria;Aeromonadales;Aeromonadaceae;Aeromonas	WP_029299289.1	WP_065475913.1		WP_065479411.1	WP_010635047.1	WP_065476925.1		WP_065477219.1		WP_065478611.1				WP_065476256.1,WP_065477639.1			WP_043166132.1
NZ_CP018201	Aeromonas hydrophila	Bacteria;Proteobacteria;Gammaproteobacteria;Aeromonadales;Aeromonadaceae;Aeromonas	WP_073351376.1	WP_073349010.1		WP_073348923.1	WP_073348915.1	WP_073350744.1		WP_016350946.1		WP_011705310.1				WP_024946037.1,WP_073350109.1			WP_073351698.1
NZ_CP027804	Aeromonas hydrophila	Bacteria;Proteobacteria;Gammaproteobacteria;Aeromonadales;Aeromonadaceae;Aeromonas	WP_106553198.1	WP_106551862.1		WP_011704752.1	WP_010635047.1	WP_106552833.1		WP_106552441.1		WP_024943889.1				WP_024946037.1,WP_106552673.1			WP_106551785.1
NZ_CP016989	Aeromonas hydrophila	Bacteria;Proteobacteria;Gammaproteobacteria;Aeromonadales;Aeromonadaceae;Aeromonas	WP_016351727.1	WP_016349620.1		WP_016349522.1	WP_010635047.1	WP_016351143.1		WP_016350946.1		WP_011705310.1				WP_016350586.1,WP_016349882.1			WP_016351941.1
NZ_CP016990	Aeromonas hydrophila	Bacteria;Proteobacteria;Gammaproteobacteria;Aeromonadales;Aeromonadaceae;Aeromonas	WP_029304284.1	WP_118881817.1		WP_011704752.1	WP_010635047.1	WP_118880930.1		WP_024943986.1		WP_011705310.1				WP_118881315.1,WP_118881723.1			WP_101616523.1
NZ_AP019193,NZ_AP019194	Aeromonas hydrophila	Bacteria;Proteobacteria;Gammaproteobacteria;Aeromonadales;Aeromonadaceae;Aeromonas	WP_130631820.1	WP_130632947.1		WP_011704752.1	WP_010635047.1	WP_130632094.1		WP_130632240.1		WP_171281217.1				WP_130632436.1,WP_130632837.1			WP_043166132.1
NZ_CP038463,NZ_CP038464	Aeromonas hydrophila	Bacteria;Proteobacteria;Gammaproteobacteria;Aeromonadales;Aeromonadaceae;Aeromonas	WP_135319127.1	WP_135320497.1		WP_135320556.1	WP_135320565.1	WP_135319488.1		WP_135319900.1		WP_175044396.1				WP_135319633.1,WP_024946037.1			WP_041216541.1
NZ_CP038465,NZ_CP038466	Aeromonas hydrophila	Bacteria;Proteobacteria;Gammaproteobacteria;Aeromonadales;Aeromonadaceae;Aeromonas	WP_135319127.1	WP_135320497.1		WP_135320556.1	WP_135320565.1	WP_135319488.1		WP_135319900.1		WP_065478611.1				WP_135319633.1,WP_024946037.1			WP_041216541.1
NZ_CP046954	Aeromonas hydrophila	Bacteria;Proteobacteria;Gammaproteobacteria;Aeromonadales;Aeromonadaceae;Aeromonas	WP_158196816.1	WP_158197914.1		WP_158197974.1	WP_010635047.1	WP_158197045.1		WP_158197412.1		WP_113993990.1				WP_043163798.1,WP_024946037.1			WP_102987978.1
NZ_CP050012	Aeromonas hydrophila	Bacteria;Proteobacteria;Gammaproteobacteria;Aeromonadales;Aeromonadaceae;Aeromonas	WP_016351727.1	WP_016349620.1		WP_016349522.1	WP_010635047.1	WP_016351143.1		WP_016350946.1		WP_011705310.1				WP_016350586.1,WP_016349882.1			WP_016351941.1
NZ_CP050994	Aeromonas hydrophila	Bacteria;Proteobacteria;Gammaproteobacteria;Aeromonadales;Aeromonadaceae;Aeromonas	WP_168234523.1	WP_168235734.1		WP_111910478.1	WP_111910490.1	WP_168235322.1		WP_168234892.1		WP_139744881.1				WP_168235185.1			WP_168236467.1
NZ_AP022206	Aeromonas hydrophila	Bacteria;Proteobacteria;Gammaproteobacteria;Aeromonadales;Aeromonadaceae;Aeromonas	WP_073351376.1	WP_073349010.1		WP_073348923.1	WP_073348915.1	WP_073350744.1		WP_016350946.1		WP_171281217.1				WP_073350109.1,WP_024946037.1			WP_073351698.1
NZ_AP022252,NZ_AP022253	Aeromonas hydrophila	Bacteria;Proteobacteria;Gammaproteobacteria;Aeromonadales;Aeromonadaceae;Aeromonas	WP_130631820.1	WP_130632947.1		WP_011704752.1	WP_010635047.1	WP_130632094.1		WP_130632240.1		WP_171281217.1				WP_130632436.1,WP_130632837.1			WP_043166132.1
NZ_AP023398,NZ_AP023399,NZ_AP023400,NZ_AP023401,NZ_AP023402,NZ_AP023403,NZ_AP023404,NZ_AP023405,NZ_AP023406,NZ_AP023407	Aeromonas hydrophila	Bacteria;Proteobacteria;Gammaproteobacteria;Aeromonadales;Aeromonadaceae;Aeromonas	WP_029299289.1	WP_077095413.1		WP_016349522.1	WP_010635047.1	WP_190284094.1		WP_016350946.1		WP_197984403.1				WP_190284238.1,WP_190283708.1			WP_043127345.1
NZ_CP065651	Aeromonas hydrophila	Bacteria;Proteobacteria;Gammaproteobacteria;Aeromonadales;Aeromonadaceae;Aeromonas	WP_029304284.1	WP_045528078.1		WP_016349522.1	WP_010635047.1	WP_045527239.1		WP_045526888.1		WP_171281217.1				WP_017409546.1,WP_024946037.1			WP_044800766.1
NZ_CP028568,NZ_CP028567,NZ_CP028566,NZ_CP028565,NZ_CP028562,NZ_CP028563,NZ_CP028564	Aeromonas hydrophila subsp. hydrophila	Bacteria;Proteobacteria;Gammaproteobacteria;Aeromonadales;Aeromonadaceae;Aeromonas	WP_101614015.1	WP_101615052.1		WP_101615655.1	WP_010635047.1	WP_101615340.1		WP_101617644.1		WP_101616015.1				WP_024946037.1,WP_101616073.1			WP_101616523.1
NC_008570	Aeromonas hydrophila subsp. hydrophila ATCC 7966	Bacteria;Proteobacteria;Gammaproteobacteria;Aeromonadales;Aeromonadaceae;Aeromonas	WP_011707088.1	WP_011704880.1		WP_011704752.1	WP_010635047.1	WP_011706497.1		WP_011705848.1		WP_011705310.1				WP_011705111.1,WP_011706251.1			WP_011707345.1
NC_021290	Aeromonas hydrophila ML09-119	Bacteria;Proteobacteria;Gammaproteobacteria;Aeromonadales;Aeromonadaceae;Aeromonas	WP_016351727.1	WP_016349620.1		WP_016349522.1	WP_010635047.1	WP_016351143.1		WP_016350946.1		WP_011705310.1				WP_016349882.1,WP_016350586.1			WP_016351941.1
NZ_CP006870	Aeromonas hydrophila NJ-35	Bacteria;Proteobacteria;Gammaproteobacteria;Aeromonadales;Aeromonadaceae;Aeromonas	WP_016351727.1	WP_016349620.1		WP_016349522.1	WP_010635047.1	WP_016351143.1		WP_016350946.1		WP_011705310.1				WP_016350586.1,WP_016349882.1			WP_016351941.1
NZ_CP007576	Aeromonas hydrophila pc104A	Bacteria;Proteobacteria;Gammaproteobacteria;Aeromonadales;Aeromonadaceae;Aeromonas	WP_016351727.1	WP_016349620.1		WP_016349522.1	WP_010635047.1	WP_016351143.1		WP_016350946.1		WP_011705310.1				WP_016349882.1,WP_016350586.1			WP_016351941.1
NZ_CP007566	Aeromonas hydrophila AL09-71	Bacteria;Proteobacteria;Gammaproteobacteria;Aeromonadales;Aeromonadaceae;Aeromonas	WP_016351727.1	WP_016349620.1		WP_016349522.1	WP_010635047.1	WP_016351143.1		WP_016350946.1		WP_011705310.1				WP_016349882.1,WP_016350586.1			WP_016351941.1
NZ_CP006883	Aeromonas hydrophila J-1	Bacteria;Proteobacteria;Gammaproteobacteria;Aeromonadales;Aeromonadaceae;Aeromonas	WP_016351727.1	WP_016349620.1		WP_016349522.1	WP_010635047.1	WP_016351143.1		WP_016350946.1		WP_171281217.1				WP_016350586.1,WP_016349882.1			WP_016351941.1
NZ_CP007518	Aeromonas hydrophila YL17	Bacteria;Proteobacteria;Gammaproteobacteria;Aeromonadales;Aeromonadaceae;Aeromonas	WP_010633106.1	WP_025202163.1		WP_017779321.1	WP_010635047.1	WP_025201492.1		WP_025201601.1		WP_005298871.1				WP_010634772.1,WP_025201779.1			WP_010636207.1
NZ_CP066092	Aeromonas jandaei	Bacteria;Proteobacteria;Gammaproteobacteria;Aeromonadales;Aeromonadaceae;Aeromonas	WP_042032163.1	WP_042031765.1		WP_005340919.1	WP_042029692.1	WP_042029938.1		WP_042032335.1		WP_041208889.1				WP_042032066.1,WP_042032874.1			WP_042033030.1,WP_198493466.1
NZ_AP024466,NZ_AP024467	Aeromonas jandaei	Bacteria;Proteobacteria;Gammaproteobacteria;Aeromonadales;Aeromonadaceae;Aeromonas	WP_203977374.1	WP_201912175.1		WP_005335389.1	WP_042029692.1	WP_203976590.1		WP_124241207.1		WP_043850375.1				WP_203976017.1,WP_203977212.1			WP_203977123.1,WP_203974815.1
NZ_CP047962,NZ_CP047963,NZ_CP047964	Aeromonas media	Bacteria;Proteobacteria;Gammaproteobacteria;Aeromonadales;Aeromonadaceae;Aeromonas	WP_161506925.1	WP_041207076.1		WP_041205039.1	WP_005332817.1	WP_161507052.1		WP_161507294.1		WP_041205337.1				WP_041205684.1			WP_025325822.1
NZ_CP038443	Aeromonas media	Bacteria;Proteobacteria;Gammaproteobacteria;Aeromonadales;Aeromonadaceae;Aeromonas	WP_171273385.1	WP_043130574.1		WP_041205039.1	WP_005332817.1	WP_171273648.1		WP_005332966.1		WP_171273446.1				WP_041205684.1			WP_171272592.1
NZ_CP038444	Aeromonas media	Bacteria;Proteobacteria;Gammaproteobacteria;Aeromonadales;Aeromonadaceae;Aeromonas	WP_171268612.1	WP_041207076.1		WP_042648733.1	WP_042648720.1	WP_171268887.1		WP_042648657.1		WP_171268734.1				WP_041205684.1			WP_025325822.1
NZ_CP038445,NZ_CP038446,NZ_CP038447	Aeromonas media	Bacteria;Proteobacteria;Gammaproteobacteria;Aeromonadales;Aeromonadaceae;Aeromonas	WP_171268612.1	WP_041207076.1		WP_042648733.1	WP_042648720.1	WP_171268887.1		WP_042653561.1		WP_171268734.1				WP_041205684.1			WP_025325822.1
NZ_CP038448,NZ_CP038450,NZ_CP038449	Aeromonas media	Bacteria;Proteobacteria;Gammaproteobacteria;Aeromonadales;Aeromonadaceae;Aeromonas	WP_171268612.1	WP_041207076.1		WP_042648733.1	WP_042648720.1	WP_171268887.1		WP_042653561.1		WP_171268734.1				WP_041205684.1			WP_025325822.1
NZ_CP007567,NZ_CP007568	Aeromonas media WS	Bacteria;Proteobacteria;Gammaproteobacteria;Aeromonadales;Aeromonadaceae;Aeromonas	WP_005326612.1	WP_041207076.1		WP_041205039.1	WP_005332817.1	WP_005329432.1		WP_005332966.1		WP_041205337.1				WP_041205684.1			WP_025325822.1
NZ_CP036278	Aeoliella mucimassa	Bacteria;Planctomycetes;Planctomycetia;Pirellulales;Lacipirellulaceae;Aeoliella	WP_145246100.1		WP_145246666.1	WP_145246032.1				WP_145247072.1		WP_145245075.1
NZ_CP017703	Aeribacillus pallidus	Bacteria;Firmicutes;Bacilli;Bacillales;Bacillaceae;Aeribacillus											WP_063388667.1	WP_094244826.1			WP_094244747.1
NC_000854	Aeropyrum pernix K1	Archaea;Crenarchaeota;Thermoprotei;Desulfurococcales;Desulfurococcaceae;Aeropyrum											WP_197524321.1	WP_010865598.1
NZ_CP027856	Aeromonas rivipollensis	Bacteria;Proteobacteria;Gammaproteobacteria;Aeromonadales;Aeromonadaceae;Aeromonas	WP_106887627.1	WP_106887867.1		WP_106885827.1	WP_106885809.1	WP_106886487.1		WP_005332966.1		WP_106887454.1				WP_106886676.1			WP_106884904.1
NZ_CP014160	Aerococcus sanguinicola	Bacteria;Firmicutes;Bacilli;Lactobacillales;Aerococcaceae;Aerococcus													WP_067975706.1
NZ_CP021654,NZ_CP021658,NZ_CP021657,NZ_CP021656,NZ_CP021655	Aeromonas salmonicida	Bacteria;Proteobacteria;Gammaproteobacteria;Aeromonadales;Aeromonadaceae;Aeromonas	WP_087755045.1	WP_087756398.1		WP_087757222.1	WP_021139185.1	WP_087755458.1		WP_005315304.1		WP_087755285.1				WP_058394442.1,WP_087756262.1			WP_017411815.1
NZ_CP022175,NZ_CP022170,NZ_CP022171,NZ_CP022172,NZ_CP022173,NZ_CP022174	Aeromonas salmonicida	Bacteria;Proteobacteria;Gammaproteobacteria;Aeromonadales;Aeromonadaceae;Aeromonas	WP_017411994.1	WP_034283647.1		WP_017411573.1	WP_005318807.1	WP_042468695.1		WP_042468068.1		WP_042468418.1				WP_005312103.1,WP_034281663.1			WP_017411815.1
NZ_CP022186,NZ_CP022182,NZ_CP022183,NZ_CP022184,NZ_CP022185	Aeromonas salmonicida	Bacteria;Proteobacteria;Gammaproteobacteria;Aeromonadales;Aeromonadaceae;Aeromonas	WP_017411994.1	WP_034283647.1		WP_017411573.1	WP_005318807.1	WP_042468695.1		WP_042468068.1		WP_042468418.1				WP_005312103.1,WP_034281663.1			WP_017411815.1
NZ_CP022181,NZ_CP022176,NZ_CP022177,NZ_CP022178,NZ_CP022179,NZ_CP022180	Aeromonas salmonicida	Bacteria;Proteobacteria;Gammaproteobacteria;Aeromonadales;Aeromonadaceae;Aeromonas	WP_017411994.1	WP_034283647.1		WP_017411573.1	WP_005318807.1	WP_042468695.1		WP_042468068.1		WP_042468418.1				WP_005312103.1,WP_034281663.1			WP_017411815.1
NZ_CP022550	Aeromonas salmonicida	Bacteria;Proteobacteria;Gammaproteobacteria;Aeromonadales;Aeromonadaceae;Aeromonas	WP_099994140.1	WP_099991689.1		WP_099994293.1	WP_005318807.1	WP_099992721.1		WP_005315304.1		WP_059113935.1				WP_099991959.1			WP_099994336.1
NZ_CP051883	Aeromonas salmonicida	Bacteria;Proteobacteria;Gammaproteobacteria;Aeromonadales;Aeromonadaceae;Aeromonas	WP_169047555.1	WP_169046701.1		WP_169047439.1	WP_021139185.1	WP_169045884.1		WP_169045999.1		WP_059113935.1				WP_169046187.1,WP_169046614.1			WP_169047395.1
NZ_CP048223,NZ_CP048224,NZ_CP048227,NZ_CP048225,NZ_CP048226	Aeromonas salmonicida subsp. salmonicida	Bacteria;Proteobacteria;Gammaproteobacteria;Aeromonadales;Aeromonadaceae;Aeromonas	WP_005317580.1	WP_005311704.1		WP_005318859.1	WP_005318807.1	WP_005310562.1		WP_005315304.1		WP_005319216.1				WP_005312103.1,WP_005311058.1			WP_005318672.1
NZ_CP038102,NZ_CP038103,NZ_CP038104,NZ_CP038105	Aeromonas salmonicida subsp. salmonicida	Bacteria;Proteobacteria;Gammaproteobacteria;Aeromonadales;Aeromonadaceae;Aeromonas	WP_005317580.1	WP_005311704.1		WP_005318859.1	WP_005318807.1	WP_005310562.1		WP_005315304.1		WP_005319216.1				WP_005312103.1,WP_005311058.1			WP_005318672.1
NZ_CP047374,NZ_CP047375	Aeromonas salmonicida subsp. salmonicida	Bacteria;Proteobacteria;Gammaproteobacteria;Aeromonadales;Aeromonadaceae;Aeromonas	WP_159364392.1	WP_034283647.1		WP_017411573.1	WP_005318807.1	WP_159364680.1		WP_005315304.1		WP_005319216.1				WP_034281663.1,WP_005312103.1			WP_017411815.1
NZ_CP047376,NZ_CP047377	Aeromonas salmonicida subsp. salmonicida	Bacteria;Proteobacteria;Gammaproteobacteria;Aeromonadales;Aeromonadaceae;Aeromonas	WP_159364392.1	WP_034283647.1		WP_017411573.1	WP_005318807.1	WP_159364680.1		WP_005315304.1		WP_005319216.1				WP_005312103.1,WP_034281663.1			WP_017411815.1
NZ_CP017143,NZ_CP017144,NZ_CP017145	Aeromonas salmonicida subsp. masoucida	Bacteria;Proteobacteria;Gammaproteobacteria;Aeromonadales;Aeromonadaceae;Aeromonas	WP_017411994.1	WP_034283647.1		WP_017411573.1	WP_096071884.1			WP_042468068.1		WP_042468418.1				WP_034281663.1,WP_005312103.1			WP_017411815.1
NZ_CP060030,NZ_CP060032,NZ_CP060031,NZ_CP060033	Aeromonas salmonicida subsp. masoucida	Bacteria;Proteobacteria;Gammaproteobacteria;Aeromonadales;Aeromonadaceae;Aeromonas	WP_017411994.1	WP_034283647.1		WP_017411573.1	WP_005318807.1	WP_042468695.1		WP_042468068.1		WP_042468418.1				WP_005312103.1,WP_034281663.1			WP_017411815.1
NC_009348,NC_009349,NC_009350,NC_004924,NC_004923,NC_004925	Aeromonas salmonicida subsp. salmonicida A449	Bacteria;Proteobacteria;Gammaproteobacteria;Aeromonadales;Aeromonadaceae;Aeromonas	WP_005317580.1	WP_011899040.1		WP_005318859.1	WP_005318807.1	WP_005310562.1		WP_005315304.1		WP_005319216.1				WP_005311058.1,WP_005312103.1			WP_005318672.1
NZ_CP027000	Aeromonas salmonicida subsp. salmonicida 01-B526	Bacteria;Proteobacteria;Gammaproteobacteria;Aeromonadales;Aeromonadaceae;Aeromonas	WP_005317580.1	WP_005311704.1		WP_005318859.1	WP_005318807.1	WP_005310562.1		WP_005315304.1		WP_005319216.1				WP_005311058.1,WP_005312103.1			WP_005318672.1
NZ_CP022426	Aeromonas salmonicida subsp. pectinolytica 34mel	Bacteria;Proteobacteria;Gammaproteobacteria;Aeromonadales;Aeromonadaceae;Aeromonas	WP_021138134.1	WP_021138357.1		WP_021139200.1	WP_021139185.1	WP_021140879.1		WP_005315304.1		WP_034524277.1				WP_021139725.1,WP_021138291.1			WP_021139488.1
NZ_CP013067	Aeromonas schubertii	Bacteria;Proteobacteria;Gammaproteobacteria;Aeromonadales;Aeromonadaceae;Aeromonas	WP_060584205.1	WP_144431424.1		WP_050667452.1	WP_060584373.1	WP_060586511.1		WP_060586406.1		WP_060585037.1				WP_060586924.1
NZ_CP026228,NZ_CP026230,NZ_CP026229	Aeromonas sp. ASNIH1	Bacteria;Proteobacteria;Gammaproteobacteria;Aeromonadales;Aeromonadaceae;Aeromonas	WP_104452432.1	WP_042881321.1		WP_010675636.1	WP_041211676.1	WP_104453078.1		WP_104452802.1		WP_104452539.1				WP_104452972.1			WP_104451834.1
NZ_CP026406,NZ_CP026408,NZ_CP026407,NZ_CP026409,NZ_CP026410,NZ_CP026411	Aeromonas sp. ASNIH2	Bacteria;Proteobacteria;Gammaproteobacteria;Aeromonadales;Aeromonadaceae;Aeromonas	WP_043153238.1	WP_042881321.1		WP_010675636.1	WP_104454762.1	WP_045524344.1		WP_010674452.1		WP_104455543.1				WP_010674877.1			WP_104455284.1
NZ_CP026222,NZ_CP026225,NZ_CP026224,NZ_CP026223	Aeromonas sp. ASNIH3	Bacteria;Proteobacteria;Gammaproteobacteria;Aeromonadales;Aeromonadaceae;Aeromonas	WP_103259666.1	WP_103261180.1		WP_043154814.1	WP_041211676.1	WP_103260331.1		WP_010674452.1		WP_103259767.1				WP_010674877.1			WP_010672897.1
NZ_CP026217,NZ_CP026221,NZ_CP026219,NZ_CP026220,NZ_CP026218	Aeromonas sp. ASNIH4	Bacteria;Proteobacteria;Gammaproteobacteria;Aeromonadales;Aeromonadaceae;Aeromonas	WP_103828438.1	WP_103828216.1		WP_011704752.1	WP_010635047.1	WP_103828131.1		WP_103827594.1		WP_011705310.1				WP_103826816.1,WP_039213392.1			WP_103828158.1
NZ_CP026122,NZ_CP026123	Aeromonas sp. ASNIH5	Bacteria;Proteobacteria;Gammaproteobacteria;Aeromonadales;Aeromonadaceae;Aeromonas	WP_043153238.1	WP_080944220.1		WP_010675636.1	WP_103243718.1	WP_103242949.1		WP_010674452.1		WP_103243516.1				WP_103243061.1			WP_103244254.1
NZ_CP026226,NZ_CP026227	Aeromonas sp. ASNIH7	Bacteria;Proteobacteria;Gammaproteobacteria;Aeromonadales;Aeromonadaceae;Aeromonas	WP_010675383.1	WP_103261940.1		WP_010675636.1	WP_041211676.1	WP_010675143.1		WP_010674452.1		WP_010673959.1				WP_010674877.1			WP_049635931.1
NZ_CP023818	Aeromonas sp. CA23	Bacteria;Proteobacteria;Gammaproteobacteria;Aeromonadales;Aeromonadaceae;Aeromonas	WP_098982791.1	WP_098980642.1		WP_042872703.1	WP_043142216.1	WP_098983693.1		WP_043555460.1		WP_098984590.1				WP_098983960.1,WP_098984757.1			WP_098982375.1
NZ_CP023817	Aeromonas sp. CU5	Bacteria;Proteobacteria;Gammaproteobacteria;Aeromonadales;Aeromonadaceae;Aeromonas	WP_098968584.1	WP_098972342.1		WP_098968648.1	WP_042018238.1	WP_098969203.1		WP_098969283.1		WP_098968865.1				WP_098969288.1,WP_098970131.1			WP_042023481.1
NZ_CP026952	Aeromicrobium chenweiae	Bacteria;Actinobacteria;Propionibacteriales;Nocardioidaceae;Aeromicrobium										WP_108576999.1	WP_108578217.1	WP_108578216.1
NZ_CP027482	Aeromicrobium sp. A1-2	Bacteria;Actinobacteria;Propionibacteriales;Nocardioidaceae;Aeromicrobium;unclassified Aeromicrobium										WP_118396352.1	WP_118398778.1	WP_118395695.1
NZ_CP034951	Aequorivita sp. H23M31	Bacteria;Bacteroidetes;Flavobacteriia;Flavobacteriales;Flavobacteriaceae;Aequorivita	WP_128250858.1	WP_128250633.1		WP_128250291.1				WP_128251500.1		WP_128248674.1
NZ_CP038513,NZ_CP038514	Aeromonas sp. 2692-1	Bacteria;Proteobacteria;Gammaproteobacteria;Aeromonadales;Aeromonadaceae;Aeromonas	WP_029299289.1	WP_118881817.1		WP_011704752.1	WP_010635047.1	WP_139748793.1		WP_171280639.1		WP_171281217.1				WP_118881723.1,WP_118881315.1			WP_043166132.1
NZ_CP045737,NZ_CP045736	Aeromicrobium yanjiei	Bacteria;Actinobacteria;Propionibacteriales;Nocardioidaceae;Aeromicrobium										WP_153654094.1	WP_153651855.1,WP_208430950.1	WP_153652988.1
NZ_CP060587	Aeromicrobium sp. zg-629	Bacteria;Actinobacteria;Propionibacteriales;Nocardioidaceae;Aeromicrobium;unclassified Aeromicrobium										WP_154596549.1	WP_187411874.1	WP_187411878.1
NZ_CP014163	Aerococcus urinaehominis	Bacteria;Firmicutes;Bacilli;Lactobacillales;Aerococcaceae;Aerococcus													WP_067977775.1
NZ_CP014161	Aerococcus urinae	Bacteria;Firmicutes;Bacilli;Lactobacillales;Aerococcaceae;Aerococcus											WP_060778505.1	WP_060778504.1	WP_060778573.1
NZ_CP065662	Aerococcus urinae	Bacteria;Firmicutes;Bacilli;Lactobacillales;Aerococcaceae;Aerococcus											WP_060778505.1	WP_060778504.1	WP_060778573.1
NC_015278	Aerococcus urinae ACS-120-V-Col10a	Bacteria;Firmicutes;Bacilli;Lactobacillales;Aerococcaceae;Aerococcus											WP_013668719.1	WP_013668587.1	WP_013668865.1
NZ_CP013988	Aerococcus urinaeequi	Bacteria;Firmicutes;Bacilli;Lactobacillales;Aerococcaceae;Aerococcus													WP_026466247.1
NZ_CP014162	Aerococcus urinaeequi	Bacteria;Firmicutes;Bacilli;Lactobacillales;Aerococcaceae;Aerococcus													WP_026466247.1
NZ_CP063065,NZ_CP063066,NZ_CP063067	Aerococcus urinaeequi	Bacteria;Firmicutes;Bacilli;Lactobacillales;Aerococcaceae;Aerococcus													WP_197558016.1
NZ_CP014774,NZ_CP014775	Aeromonas veronii	Bacteria;Proteobacteria;Gammaproteobacteria;Aeromonadales;Aeromonadaceae;Aeromonas	WP_064338657.1	WP_064338709.1		WP_005335389.1	WP_005335438.1	WP_064338212.1		WP_064338128.1		WP_019444749.1				WP_058056929.1			WP_042083624.1,WP_064339416.1
NZ_CP024930	Aeromonas veronii	Bacteria;Proteobacteria;Gammaproteobacteria;Aeromonadales;Aeromonadaceae;Aeromonas	WP_100654422.1	WP_100654474.1		WP_005335389.1	WP_100652965.1	WP_100653519.1		WP_100653568.1		WP_019444749.1				WP_100653905.1,WP_100654305.1			WP_100652799.1
NZ_CP024933	Aeromonas veronii	Bacteria;Proteobacteria;Gammaproteobacteria;Aeromonadales;Aeromonadaceae;Aeromonas	WP_100646661.1	WP_100646705.1		WP_100645206.1	WP_100645196.1	WP_100645615.1		WP_100646078.1		WP_005353629.1				WP_100645710.1,WP_042079858.1			WP_100645113.1
NZ_CP028133,NZ_CP028134	Aeromonas veronii	Bacteria;Proteobacteria;Gammaproteobacteria;Aeromonadales;Aeromonadaceae;Aeromonas	WP_107682541.1	WP_107682584.1		WP_005340919.1	WP_005335438.1	WP_118853688.1		WP_058057450.1		WP_118853524.1				WP_118853735.1,WP_118854195.1			WP_118854585.1
NZ_CP033604	Aeromonas veronii	Bacteria;Proteobacteria;Gammaproteobacteria;Aeromonadales;Aeromonadaceae;Aeromonas	WP_123173655.1	WP_123173698.1		WP_005335389.1	WP_005335438.1	WP_123173278.1		WP_058057450.1		WP_005334637.1				WP_123172923.1,WP_123173577.1			WP_123172357.1
NZ_CP044060,NZ_CP044061	Aeromonas veronii	Bacteria;Proteobacteria;Gammaproteobacteria;Aeromonadales;Aeromonadaceae;Aeromonas	WP_150390338.1	WP_150390304.1		WP_005335389.1	WP_005335438.1	WP_150388912.1		WP_150388966.1		WP_139731746.1				WP_150389240.1,WP_150390395.1			WP_150389631.1
NZ_CP040717,NZ_CP040718	Aeromonas veronii	Bacteria;Proteobacteria;Gammaproteobacteria;Aeromonadales;Aeromonadaceae;Aeromonas	WP_157161295.1	WP_157161361.1		WP_005335389.1	WP_005335438.1	WP_157160572.1		WP_157160629.1		WP_019444749.1				WP_019446110.1,WP_157161218.1			WP_111900214.1
NZ_CP047155	Aeromonas veronii	Bacteria;Proteobacteria;Gammaproteobacteria;Aeromonadales;Aeromonadaceae;Aeromonas	WP_111899897.1	WP_159143059.1		WP_005335389.1	WP_005335438.1	WP_159143566.1		WP_111900016.1		WP_103251238.1				WP_058056739.1,WP_159143831.1			WP_111900389.1,WP_159144354.1
NZ_AP021940,NZ_AP021941,NZ_AP021942,NZ_AP021943	Aeromonas veronii	Bacteria;Proteobacteria;Gammaproteobacteria;Aeromonadales;Aeromonadaceae;Aeromonas	WP_182927339.1	WP_124241384.1		WP_005340919.1	WP_042029692.1	WP_182927720.1		WP_182927776.1		WP_041208889.1				WP_182927432.1,WP_182925586.1			WP_043849890.1
NZ_AP022264,NZ_AP022265,NZ_AP022266,NZ_AP022267	Aeromonas veronii	Bacteria;Proteobacteria;Gammaproteobacteria;Aeromonadales;Aeromonadaceae;Aeromonas	WP_075114043.1	WP_058053562.1		WP_075113166.1	WP_075113154.1	WP_182933950.1		WP_182932463.1		WP_075114286.1				WP_182932445.1,WP_182932795.1			WP_182932941.1
NZ_AP022281,NZ_AP022282,NZ_AP022283,NZ_AP022284,NZ_AP022285,NZ_AP022286	Aeromonas veronii	Bacteria;Proteobacteria;Gammaproteobacteria;Aeromonadales;Aeromonadaceae;Aeromonas	WP_182962996.1	WP_064338709.1		WP_005335389.1	WP_005335438.1	WP_064338212.1		WP_064338128.1		WP_019444749.1				WP_019446110.1,WP_047435702.1			WP_111900214.1,WP_042083624.1
NZ_AP022290,NZ_AP022291,NZ_AP022292,NZ_AP022293,NZ_AP022294	Aeromonas veronii	Bacteria;Proteobacteria;Gammaproteobacteria;Aeromonadales;Aeromonadaceae;Aeromonas	WP_182969650.1	WP_182970454.1		WP_042062109.1	WP_042062076.1	WP_182970832.1		WP_182970895.1		WP_182969449.1				WP_182970916.1,WP_182969553.1			WP_182969767.1
NC_015424	Aeromonas veronii B565	Bacteria;Proteobacteria;Gammaproteobacteria;Aeromonadales;Aeromonadaceae;Aeromonas	WP_005349522.1	WP_005349322.1		WP_005340919.1	WP_005335438.1	WP_005352768.1		WP_005351264.1		WP_013723557.1				WP_005352545.1,WP_005349833.1			WP_005354745.1
NZ_CP059396,NZ_CP059397	Aeromonas veronii Hm21	Bacteria;Proteobacteria;Gammaproteobacteria;Aeromonadales;Aeromonadaceae;Aeromonas	WP_021230377.1	WP_021231931.1		WP_005335389.1	WP_021229478.1	WP_021229676.1		WP_005345045.1		WP_021229907.1				WP_021229172.1,WP_021231353.1			WP_021229100.1,WP_021229587.1
NZ_CP014164	Aerococcus viridans	Bacteria;Firmicutes;Bacilli;Lactobacillales;Aerococcaceae;Aerococcus													WP_050774136.1
NZ_CP012958	Aggregatibacter actinomycetemcomitans	Bacteria;Proteobacteria;Gammaproteobacteria;Pasteurellales;Pasteurellaceae;Aggregatibacter										WP_005548142.1				WP_005539240.1			WP_005566205.1
NZ_CP012959	Aggregatibacter actinomycetemcomitans	Bacteria;Proteobacteria;Gammaproteobacteria;Pasteurellales;Pasteurellaceae;Aggregatibacter										WP_061866563.1				WP_005539240.1			WP_005538608.1
NZ_CP016553	Aggregatibacter actinomycetemcomitans	Bacteria;Proteobacteria;Gammaproteobacteria;Pasteurellales;Pasteurellaceae;Aggregatibacter										WP_005554982.1				WP_005539240.1			WP_005538608.1
NZ_CP065604	Aggregatibacter actinomycetemcomitans	Bacteria;Proteobacteria;Gammaproteobacteria;Pasteurellales;Pasteurellaceae;Aggregatibacter										WP_005548142.1				WP_005539240.1			WP_005566205.1
NZ_CP007502	Aggregatibacter actinomycetemcomitans HK1651	Bacteria;Proteobacteria;Gammaproteobacteria;Pasteurellales;Pasteurellaceae;Aggregatibacter										WP_005548142.1				WP_005539240.1			WP_005566205.1
NC_017846	Aggregatibacter actinomycetemcomitans D7S-1	Bacteria;Proteobacteria;Gammaproteobacteria;Pasteurellales;Pasteurellaceae;Aggregatibacter										WP_005541807.1				WP_005539240.1			WP_005538608.1
NZ_CP012067	Aggregatibacter aphrophilus	Bacteria;Proteobacteria;Gammaproteobacteria;Pasteurellales;Pasteurellaceae;Aggregatibacter										WP_050692607.1				WP_050693485.1			WP_050692486.1
NZ_LS483485	Aggregatibacter aphrophilus	Bacteria;Proteobacteria;Gammaproteobacteria;Pasteurellales;Pasteurellaceae;Aggregatibacter										WP_109843470.1				WP_005703391.1			WP_109843321.1
NC_012913	Aggregatibacter aphrophilus NJ8700	Bacteria;Proteobacteria;Gammaproteobacteria;Pasteurellales;Pasteurellaceae;Aggregatibacter										WP_005702198.1				WP_005700198.1			WP_012771737.1
NZ_CP009230	Aggregatibacter aphrophilus NJ8700	Bacteria;Proteobacteria;Gammaproteobacteria;Pasteurellales;Pasteurellaceae;Aggregatibacter										WP_005702198.1				WP_005700198.1			WP_012771737.1
NZ_LR134327	Aggregatibacter aphrophilus ATCC 33389	Bacteria;Proteobacteria;Gammaproteobacteria;Pasteurellales;Pasteurellaceae;Aggregatibacter										WP_005702894.1				WP_005703391.1			WP_005704944.1
NZ_CP013979	Agromyces aureus	Bacteria;Actinobacteria;Micrococcales;Microbacteriaceae;Agromyces											WP_067876007.1	WP_152030913.1		WP_067876003.1
NC_003062,NC_003063,NC_003064,NC_003065	Agrobacterium fabrum str. C58	Bacteria;Proteobacteria;Alphaproteobacteria;Rhizobiales;Rhizobiaceae;Rhizobium/Agrobacterium group;Agrobacterium;Agrobacterium tumefaciens complex
NZ_CP033022,NZ_CP033023,NZ_CP033024,NZ_CP033026,NZ_CP033025	Agrobacterium fabrum	Bacteria;Proteobacteria;Alphaproteobacteria;Rhizobiales;Rhizobiaceae;Rhizobium/Agrobacterium group;Agrobacterium;Agrobacterium tumefaciens complex
NZ_CP033034,NZ_CP033035,NZ_CP033036,NZ_CP033037,NZ_CP033038	Agrobacterium fabrum	Bacteria;Proteobacteria;Alphaproteobacteria;Rhizobiales;Rhizobiaceae;Rhizobium/Agrobacterium group;Agrobacterium;Agrobacterium tumefaciens complex
NZ_CP067027,NZ_CP067028,NZ_CP067029,NZ_CP067030,NZ_CP067031	Agrobacterium fabrum	Bacteria;Proteobacteria;Alphaproteobacteria;Rhizobiales;Rhizobiaceae;Rhizobium/Agrobacterium group;Agrobacterium;Agrobacterium tumefaciens complex
NZ_CP067032,NZ_CP067033,NZ_CP067034,NZ_CP067035,NZ_CP067036	Agrobacterium fabrum	Bacteria;Proteobacteria;Alphaproteobacteria;Rhizobiales;Rhizobiaceae;Rhizobium/Agrobacterium group;Agrobacterium;Agrobacterium tumefaciens complex
NZ_CP067037,NZ_CP067038,NZ_CP067039,NZ_CP067040	Agrobacterium fabrum	Bacteria;Proteobacteria;Alphaproteobacteria;Rhizobiales;Rhizobiaceae;Rhizobium/Agrobacterium group;Agrobacterium;Agrobacterium tumefaciens complex
NZ_CP043962,NZ_CP043963,NZ_CP043964,NZ_CP043965	Agrobacterium fabrum	Bacteria;Proteobacteria;Alphaproteobacteria;Rhizobiales;Rhizobiaceae;Rhizobium/Agrobacterium group;Agrobacterium;Agrobacterium tumefaciens complex
NZ_CP013021	Agarivorans gilvus	Bacteria;Proteobacteria;Gammaproteobacteria;Alteromonadales;Alteromonadaceae;Agarivorans		WP_055734033.1		WP_055732357.1	WP_055732731.1	WP_055732034.1		WP_055732215.1,WP_055734649.1						WP_055733358.1
NZ_CP039691,NZ_CP039692,NZ_CP039694,NZ_CP039693	Agrobacterium larrymoorei	Bacteria;Proteobacteria;Alphaproteobacteria;Rhizobiales;Rhizobiaceae;Rhizobium/Agrobacterium group;Agrobacterium
NZ_CP035491	Agromyces protaetiae	Bacteria;Actinobacteria;Micrococcales;Microbacteriaceae;Agromyces											WP_129191444.1	WP_129191445.1
NC_011985,NC_011983,NC_011987,NC_011990,NC_011994	Agrobacterium radiobacter K84	Bacteria;Proteobacteria;Alphaproteobacteria;Rhizobiales;Rhizobiaceae;Rhizobium/Agrobacterium group;Agrobacterium;Agrobacterium tumefaciens complex
NZ_CP020038,NZ_CP021745,NZ_CP021746,NZ_CP021747	Agarilytica rhodophyticola	Bacteria;Proteobacteria;Gammaproteobacteria;Cellvibrionales;Cellvibrionaceae;Agarilytica	WP_086929711.1	WP_086930924.1		WP_086931314.1		WP_086931242.1		WP_086931048.1		WP_086934516.1
NZ_CP019701,NZ_CP019702,NZ_CP019703	Agrobacterium rhizogenes	Bacteria;Proteobacteria;Alphaproteobacteria;Rhizobiales;Rhizobiaceae;Rhizobium/Agrobacterium group;Agrobacterium
NZ_CP044122,NZ_CP044123,NZ_CP044124	Agrobacterium rhizogenes	Bacteria;Proteobacteria;Alphaproteobacteria;Rhizobiales;Rhizobiaceae;Rhizobium/Agrobacterium group;Agrobacterium	WP_007703705.1	WP_203469771.1		WP_034517993.1			WP_007703741.1	WP_047467852.1		WP_007703644.1			WP_037219343.1			WP_007695499.1,WP_007702769.1
NZ_CP065983	Aggregatibacter segnis	Bacteria;Proteobacteria;Gammaproteobacteria;Pasteurellales;Pasteurellaceae;Aggregatibacter														WP_006718688.1
NZ_LS483443	Aggregatibacter segnis ATCC 33393	Bacteria;Proteobacteria;Gammaproteobacteria;Pasteurellales;Pasteurellaceae;Aggregatibacter														WP_006718688.1
NZ_CP016499,NZ_CP016500	Agrobacterium sp. RAC06	Bacteria;Proteobacteria;Alphaproteobacteria;Rhizobiales;Rhizobiaceae;Rhizobium/Agrobacterium group;Agrobacterium;unclassified Agrobacterium	WP_069041980.1,WP_083229669.1	WP_069041715.1	WP_054149304.1	WP_069041165.1			WP_069042002.1,WP_069043043.1	WP_069043487.1		WP_054148936.1			WP_069042751.1
NZ_CP027942	Agrococcus sp. SGAir0287	Bacteria;Actinobacteria;Micrococcales;Microbacteriaceae;Agrococcus										WP_137756554.1	WP_137757065.1	WP_137757064.1		WP_137756105.1
NZ_CP028913	Agromyces sp. MF30-A	Bacteria;Actinobacteria;Micrococcales;Microbacteriaceae;Agromyces;unclassified Agromyces											WP_108595474.1	WP_108595473.1		WP_108595476.1
NZ_CP034753	Agromyces sp. LHK192	Bacteria;Actinobacteria;Micrococcales;Microbacteriaceae;Agromyces;unclassified Agromyces											WP_127793585.1	WP_205649497.1		WP_127793587.1
NZ_CP047387,NZ_CP047388,NZ_CP047389,NZ_CP047390	Agrobacterium sp. CGMCC 11546	Bacteria;Proteobacteria;Alphaproteobacteria;Rhizobiales;Rhizobiaceae;Rhizobium/Agrobacterium group;Agrobacterium;unclassified Agrobacterium
NZ_CP040640,NZ_CP040641,NZ_CP040642	Agrobacterium sp. T29	Bacteria;Proteobacteria;Alphaproteobacteria;Rhizobiales;Rhizobiaceae;Rhizobium/Agrobacterium group;Agrobacterium;unclassified Agrobacterium
NZ_CP040872	Agromyces sp. HY052	Bacteria;Actinobacteria;Micrococcales;Microbacteriaceae;Agromyces;unclassified Agromyces											WP_139416994.1	WP_139418382.1		WP_139416992.1
NZ_CP045854,NZ_CP045856,NZ_CP045855	Agrobacterium sp. MA01	Bacteria;Proteobacteria;Alphaproteobacteria;Rhizobiales;Rhizobiaceae;Rhizobium/Agrobacterium group;Agrobacterium;unclassified Agrobacterium	WP_153761643.1,WP_153762909.1	WP_153761917.1	WP_153763333.1	WP_153762366.1			WP_153761622.1,WP_153763636.1	WP_153762689.1		WP_054148936.1			WP_153763294.1
NZ_LR882035,NZ_LR882036	Agreia sp. COWG	Bacteria;Actinobacteria;Micrococcales;Microbacteriaceae;Agreia;unclassified Agreia										WP_202563671.1	WP_202567105.1	WP_202567348.1
NC_015183,NC_015508,NC_015184	Agrobacterium sp. H13-3	Bacteria;Proteobacteria;Alphaproteobacteria;Rhizobiales;Rhizobiaceae;Rhizobium/Agrobacterium group;Agrobacterium;unclassified Agrobacterium
NZ_CP011246,NZ_CP011247,NZ_CP011248,NZ_CP011249	Agrobacterium tumefaciens	Bacteria;Proteobacteria;Alphaproteobacteria;Rhizobiales;Rhizobiaceae;Rhizobium/Agrobacterium group;Agrobacterium;Agrobacterium tumefaciens complex
NZ_CP042274,NZ_CP042275,NZ_CP042276,NZ_CP042277	Agrobacterium tumefaciens	Bacteria;Proteobacteria;Alphaproteobacteria;Rhizobiales;Rhizobiaceae;Rhizobium/Agrobacterium group;Agrobacterium;Agrobacterium tumefaciens complex
NZ_CP032921,NZ_CP032922,NZ_CP032923,NZ_CP032924,NZ_CP032925	Agrobacterium tumefaciens	Bacteria;Proteobacteria;Alphaproteobacteria;Rhizobiales;Rhizobiaceae;Rhizobium/Agrobacterium group;Agrobacterium;Agrobacterium tumefaciens complex
NZ_CP032926,NZ_CP032927,NZ_CP032928,NZ_CP032929	Agrobacterium tumefaciens	Bacteria;Proteobacteria;Alphaproteobacteria;Rhizobiales;Rhizobiaceae;Rhizobium/Agrobacterium group;Agrobacterium;Agrobacterium tumefaciens complex
NZ_CP032917,NZ_CP032918,NZ_CP032919,NZ_CP032920	Agrobacterium tumefaciens	Bacteria;Proteobacteria;Alphaproteobacteria;Rhizobiales;Rhizobiaceae;Rhizobium/Agrobacterium group;Agrobacterium;Agrobacterium tumefaciens complex
NZ_CP033031,NZ_CP033032,NZ_CP033033	Agrobacterium tumefaciens	Bacteria;Proteobacteria;Alphaproteobacteria;Rhizobiales;Rhizobiaceae;Rhizobium/Agrobacterium group;Agrobacterium;Agrobacterium tumefaciens complex
NZ_CP033027,NZ_CP033028,NZ_CP033029,NZ_CP033030	Agrobacterium tumefaciens	Bacteria;Proteobacteria;Alphaproteobacteria;Rhizobiales;Rhizobiaceae;Rhizobium/Agrobacterium group;Agrobacterium;Agrobacterium tumefaciens complex
NZ_CP039897,NZ_CP039898,NZ_CP039899,NZ_CP039902,NZ_CP039900,NZ_CP039901	Agrobacterium tumefaciens	Bacteria;Proteobacteria;Alphaproteobacteria;Rhizobiales;Rhizobiaceae;Rhizobium/Agrobacterium group;Agrobacterium;Agrobacterium tumefaciens complex
NZ_CP039903,NZ_CP039904,NZ_CP039905,NZ_CP039906	Agrobacterium tumefaciens	Bacteria;Proteobacteria;Alphaproteobacteria;Rhizobiales;Rhizobiaceae;Rhizobium/Agrobacterium group;Agrobacterium;Agrobacterium tumefaciens complex
NZ_CP039922,NZ_CP039923,NZ_CP039924,NZ_CP039925,NZ_CP039927,NZ_CP039926	Agrobacterium tumefaciens	Bacteria;Proteobacteria;Alphaproteobacteria;Rhizobiales;Rhizobiaceae;Rhizobium/Agrobacterium group;Agrobacterium;Agrobacterium tumefaciens complex
NZ_CP039907,NZ_CP039908,NZ_CP039909	Agrobacterium tumefaciens	Bacteria;Proteobacteria;Alphaproteobacteria;Rhizobiales;Rhizobiaceae;Rhizobium/Agrobacterium group;Agrobacterium;Agrobacterium tumefaciens complex
NZ_CP061003,NZ_CP061004	Agrobacterium tumefaciens	Bacteria;Proteobacteria;Alphaproteobacteria;Rhizobiales;Rhizobiaceae;Rhizobium/Agrobacterium group;Agrobacterium;Agrobacterium tumefaciens complex
NZ_CP066274,NZ_CP066276,NZ_CP066273,NZ_CP066275	Agrobacterium tumefaciens	Bacteria;Proteobacteria;Alphaproteobacteria;Rhizobiales;Rhizobiaceae;Rhizobium/Agrobacterium group;Agrobacterium;Agrobacterium tumefaciens complex
NZ_AP023279,NZ_AP023280,NZ_AP023281,NZ_AP023282,NZ_AP023283,NZ_AP023284,NZ_AP023285	Agrobacterium vitis	Bacteria;Proteobacteria;Alphaproteobacteria;Rhizobiales;Rhizobiaceae;Rhizobium/Agrobacterium group;Agrobacterium	WP_071202565.1	WP_180604974.1		WP_180606191.1			WP_156619261.1	WP_180606618.1		WP_156537681.1			WP_180606890.1
NZ_AP023272,NZ_AP023273,NZ_AP023274,NZ_AP023275,NZ_AP023276,NZ_AP023277,NZ_AP023278	Agrobacterium vitis	Bacteria;Proteobacteria;Alphaproteobacteria;Rhizobiales;Rhizobiaceae;Rhizobium/Agrobacterium group;Agrobacterium	WP_180573153.1	WP_180572892.1		WP_180574458.1			WP_180573165.1	WP_180573958.1		WP_180573141.1			WP_180573564.1
NZ_AP023268,NZ_AP023269,NZ_AP023270,NZ_AP023271	Agrobacterium vitis	Bacteria;Proteobacteria;Alphaproteobacteria;Rhizobiales;Rhizobiaceae;Rhizobium/Agrobacterium group;Agrobacterium	WP_180640151.1	WP_180640540.1		WP_180637770.1			WP_180640128.1	WP_180638263.1		WP_060719093.1			WP_070152555.1
NZ_CP027860,NZ_CP027861	Ahniella affigens	Bacteria;Proteobacteria;Gammaproteobacteria;Xanthomonadales;Rhodanobacteraceae;Ahniella	WP_106892558.1	WP_106889641.1		WP_106892998.1				WP_106894013.1		WP_106891400.1
NZ_LT629973	Akkermansia glycaniphila	Bacteria;Verrucomicrobia;Verrucomicrobiae;Verrucomicrobiales;Akkermansiaceae;Akkermansia	WP_067773900.1	WP_067772521.1		WP_071133203.1				WP_067777836.1		WP_067773438.1
NZ_CP015409	Akkermansia muciniphila	Bacteria;Verrucomicrobia;Verrucomicrobiae;Verrucomicrobiales;Akkermansiaceae;Akkermansia	WP_065529605.1	WP_065528899.1		WP_031930843.1				WP_031930450.1		WP_012420302.1
NZ_CP024736	Akkermansia muciniphila	Bacteria;Verrucomicrobia;Verrucomicrobiae;Verrucomicrobiales;Akkermansiaceae;Akkermansia	WP_102739025.1	WP_094139342.1		WP_094135920.1				WP_031930450.1		WP_012420302.1
NZ_CP024738	Akkermansia muciniphila	Bacteria;Verrucomicrobia;Verrucomicrobiae;Verrucomicrobiales;Akkermansiaceae;Akkermansia	WP_012419372.1	WP_012420514.1		WP_012420247.1				WP_012419755.1		WP_012420302.1
NZ_CP024740	Akkermansia muciniphila	Bacteria;Verrucomicrobia;Verrucomicrobiae;Verrucomicrobiales;Akkermansiaceae;Akkermansia	WP_012419372.1	WP_012420514.1		WP_012420247.1				WP_012419755.1		WP_012420302.1
NZ_CP024742	Akkermansia muciniphila	Bacteria;Verrucomicrobia;Verrucomicrobiae;Verrucomicrobiales;Akkermansiaceae;Akkermansia	WP_102733680.1	WP_022197523.1		WP_031930843.1				WP_102733759.1		WP_102734149.1
NZ_CP025825	Akkermansia muciniphila	Bacteria;Verrucomicrobia;Verrucomicrobiae;Verrucomicrobiales;Akkermansiaceae;Akkermansia	WP_102733680.1			WP_031930843.1				WP_102733759.1		WP_102734149.1
NZ_CP025826	Akkermansia muciniphila	Bacteria;Verrucomicrobia;Verrucomicrobiae;Verrucomicrobiales;Akkermansiaceae;Akkermansia	WP_102733680.1	WP_022197523.1		WP_031930843.1				WP_102733759.1		WP_102734149.1
NZ_CP025827	Akkermansia muciniphila	Bacteria;Verrucomicrobia;Verrucomicrobiae;Verrucomicrobiales;Akkermansiaceae;Akkermansia	WP_102733680.1	WP_022197523.1		WP_031930843.1				WP_102733759.1		WP_102734149.1
NZ_CP025829	Akkermansia muciniphila	Bacteria;Verrucomicrobia;Verrucomicrobiae;Verrucomicrobiales;Akkermansiaceae;Akkermansia	WP_102733680.1	WP_022197523.1		WP_031930843.1				WP_102733759.1		WP_102734149.1
NZ_CP025833	Akkermansia muciniphila	Bacteria;Verrucomicrobia;Verrucomicrobiae;Verrucomicrobiales;Akkermansiaceae;Akkermansia	WP_128154981.1	WP_102732202.1		WP_031930843.1				WP_031930450.1		WP_022197947.1
NZ_CP025834	Akkermansia muciniphila	Bacteria;Verrucomicrobia;Verrucomicrobiae;Verrucomicrobiales;Akkermansiaceae;Akkermansia	WP_102734827.1	WP_022197523.1		WP_031930843.1				WP_031930450.1		WP_012420302.1
NZ_CP025837	Akkermansia muciniphila	Bacteria;Verrucomicrobia;Verrucomicrobiae;Verrucomicrobiales;Akkermansiaceae;Akkermansia		WP_022197523.1		WP_031930843.1				WP_031930450.1		WP_012420302.1
NZ_CP025831	Akkermansia muciniphila	Bacteria;Verrucomicrobia;Verrucomicrobiae;Verrucomicrobiales;Akkermansiaceae;Akkermansia	WP_128154981.1	WP_102732202.1		WP_031930843.1				WP_031930450.1		WP_022197947.1
NZ_CP025832	Akkermansia muciniphila	Bacteria;Verrucomicrobia;Verrucomicrobiae;Verrucomicrobiales;Akkermansiaceae;Akkermansia	WP_128154981.1	WP_102732202.1		WP_031930843.1				WP_031930450.1		WP_022197947.1
NZ_CP025823	Akkermansia muciniphila	Bacteria;Verrucomicrobia;Verrucomicrobiae;Verrucomicrobiales;Akkermansiaceae;Akkermansia	WP_128252975.1	WP_012420514.1		WP_031930843.1				WP_031930450.1		WP_012420302.1
NZ_CP025824	Akkermansia muciniphila	Bacteria;Verrucomicrobia;Verrucomicrobiae;Verrucomicrobiales;Akkermansiaceae;Akkermansia	WP_102733680.1	WP_022197523.1		WP_031930843.1				WP_031930450.1		WP_012420302.1
NZ_CP025828	Akkermansia muciniphila	Bacteria;Verrucomicrobia;Verrucomicrobiae;Verrucomicrobiales;Akkermansiaceae;Akkermansia	WP_102733680.1	WP_022197523.1		WP_031930843.1				WP_102733759.1		WP_102734149.1
NZ_CP025830	Akkermansia muciniphila	Bacteria;Verrucomicrobia;Verrucomicrobiae;Verrucomicrobiales;Akkermansiaceae;Akkermansia	WP_128154981.1	WP_102732202.1		WP_031930843.1				WP_031930450.1		WP_022197947.1
NZ_CP025835	Akkermansia muciniphila	Bacteria;Verrucomicrobia;Verrucomicrobiae;Verrucomicrobiales;Akkermansiaceae;Akkermansia	WP_102734827.1	WP_022197523.1		WP_031930843.1				WP_031930450.1		WP_012420302.1
NZ_CP025836	Akkermansia muciniphila	Bacteria;Verrucomicrobia;Verrucomicrobiae;Verrucomicrobiales;Akkermansiaceae;Akkermansia	WP_102734827.1	WP_022197523.1		WP_031930843.1				WP_031930450.1		WP_012420302.1
NZ_CP033388	Akkermansia muciniphila	Bacteria;Verrucomicrobia;Verrucomicrobiae;Verrucomicrobiales;Akkermansiaceae;Akkermansia	WP_102737464.1	WP_102732202.1		WP_094135920.1				WP_031930450.1		WP_012420302.1
NZ_CP036293	Akkermansia muciniphila	Bacteria;Verrucomicrobia;Verrucomicrobiae;Verrucomicrobiales;Akkermansiaceae;Akkermansia	WP_102742778.1	WP_102742689.1		WP_012420247.1				WP_046436546.1		WP_102743273.1
NZ_CP042830	Akkermansia muciniphila	Bacteria;Verrucomicrobia;Verrucomicrobiae;Verrucomicrobiales;Akkermansiaceae;Akkermansia	WP_012419372.1	WP_012420514.1		WP_012420247.1				WP_012419755.1		WP_012420302.1
NZ_AP021898,NZ_AP021899	Akkermansia muciniphila	Bacteria;Verrucomicrobia;Verrucomicrobiae;Verrucomicrobiales;Akkermansiaceae;Akkermansia	WP_102746963.1	WP_012420514.1		WP_031930843.1				WP_046436546.1		WP_012420302.1
NZ_CP027003	Akkermansia muciniphila	Bacteria;Verrucomicrobia;Verrucomicrobiae;Verrucomicrobiales;Akkermansiaceae;Akkermansia	WP_102733680.1	WP_022197523.1		WP_031930843.1				WP_102733759.1		WP_102734149.1
NZ_CP027004	Akkermansia muciniphila	Bacteria;Verrucomicrobia;Verrucomicrobiae;Verrucomicrobiales;Akkermansiaceae;Akkermansia	WP_102733680.1	WP_022197523.1		WP_031930843.1				WP_102733759.1		WP_102734149.1
NZ_CP027005	Akkermansia muciniphila	Bacteria;Verrucomicrobia;Verrucomicrobiae;Verrucomicrobiales;Akkermansiaceae;Akkermansia	WP_205575593.1	WP_012420514.1		WP_031930843.1				WP_205574960.1		WP_205575208.1
NZ_CP027006	Akkermansia muciniphila	Bacteria;Verrucomicrobia;Verrucomicrobiae;Verrucomicrobiales;Akkermansiaceae;Akkermansia	WP_205575593.1	WP_012420514.1		WP_031930843.1				WP_205574960.1		WP_205575208.1
NZ_CP027007	Akkermansia muciniphila	Bacteria;Verrucomicrobia;Verrucomicrobiae;Verrucomicrobiales;Akkermansiaceae;Akkermansia	WP_102738670.1	WP_094139342.1		WP_102738710.1				WP_031930450.1		WP_102738715.1
NZ_CP027008	Akkermansia muciniphila	Bacteria;Verrucomicrobia;Verrucomicrobiae;Verrucomicrobiales;Akkermansiaceae;Akkermansia	WP_102734827.1	WP_022197523.1		WP_031930843.1				WP_031930450.1		WP_012420302.1
NZ_CP027009	Akkermansia muciniphila	Bacteria;Verrucomicrobia;Verrucomicrobiae;Verrucomicrobiales;Akkermansiaceae;Akkermansia	WP_102734827.1	WP_022197523.1		WP_031930843.1				WP_031930450.1		WP_012420302.1
NZ_CP027010	Akkermansia muciniphila	Bacteria;Verrucomicrobia;Verrucomicrobiae;Verrucomicrobiales;Akkermansiaceae;Akkermansia	WP_102734827.1	WP_022197523.1		WP_031930843.1				WP_031930450.1		WP_012420302.1
NZ_CP027011	Akkermansia muciniphila	Bacteria;Verrucomicrobia;Verrucomicrobiae;Verrucomicrobiales;Akkermansiaceae;Akkermansia	WP_102734827.1	WP_022197523.1		WP_031930843.1				WP_031930450.1		WP_012420302.1
NZ_CP027012	Akkermansia muciniphila	Bacteria;Verrucomicrobia;Verrucomicrobiae;Verrucomicrobiales;Akkermansiaceae;Akkermansia	WP_102738670.1	WP_094139342.1		WP_102738710.1				WP_031930450.1		WP_102738715.1
NZ_CP027013	Akkermansia muciniphila	Bacteria;Verrucomicrobia;Verrucomicrobiae;Verrucomicrobiales;Akkermansiaceae;Akkermansia	WP_102738670.1	WP_094139342.1		WP_102738710.1				WP_031930450.1		WP_102738715.1
NZ_CP029695	Akkermansia muciniphila	Bacteria;Verrucomicrobia;Verrucomicrobiae;Verrucomicrobiales;Akkermansiaceae;Akkermansia	WP_102734827.1	WP_022197523.1		WP_031930843.1				WP_031930450.1		WP_012420302.1
NZ_CP029696	Akkermansia muciniphila	Bacteria;Verrucomicrobia;Verrucomicrobiae;Verrucomicrobiales;Akkermansiaceae;Akkermansia	WP_102733680.1	WP_022197523.1		WP_031930843.1				WP_102733759.1		WP_102734149.1,WP_102734149.1
NZ_CP029697	Akkermansia muciniphila	Bacteria;Verrucomicrobia;Verrucomicrobiae;Verrucomicrobiales;Akkermansiaceae;Akkermansia	WP_205573176.1	WP_012420514.1		WP_205573876.1				WP_031930450.1		WP_205573895.1
NZ_CP029698	Akkermansia muciniphila	Bacteria;Verrucomicrobia;Verrucomicrobiae;Verrucomicrobiales;Akkermansiaceae;Akkermansia	WP_205573176.1	WP_012420514.1		WP_205573876.1				WP_031930450.1		WP_205573895.1
NZ_CP029699	Akkermansia muciniphila	Bacteria;Verrucomicrobia;Verrucomicrobiae;Verrucomicrobiales;Akkermansiaceae;Akkermansia	WP_205573176.1	WP_012420514.1		WP_205573876.1				WP_031930450.1		WP_205573895.1
NZ_CP029700	Akkermansia muciniphila	Bacteria;Verrucomicrobia;Verrucomicrobiae;Verrucomicrobiales;Akkermansiaceae;Akkermansia	WP_205573176.1	WP_012420514.1		WP_205573876.1				WP_031930450.1		WP_205573895.1
NZ_CP029701	Akkermansia muciniphila	Bacteria;Verrucomicrobia;Verrucomicrobiae;Verrucomicrobiales;Akkermansiaceae;Akkermansia	WP_102721868.1	WP_102722571.1		WP_102721279.1				WP_102721558.1		WP_022396019.1
NZ_CP029703	Akkermansia muciniphila	Bacteria;Verrucomicrobia;Verrucomicrobiae;Verrucomicrobiales;Akkermansiaceae;Akkermansia	WP_205573176.1	WP_031931030.1		WP_205572781.1				WP_046436546.1		WP_012420302.1
NZ_CP029704	Akkermansia muciniphila	Bacteria;Verrucomicrobia;Verrucomicrobiae;Verrucomicrobiales;Akkermansiaceae;Akkermansia	WP_205573176.1	WP_031931030.1		WP_205572781.1				WP_046436546.1		WP_012420302.1
NZ_CP029705	Akkermansia muciniphila	Bacteria;Verrucomicrobia;Verrucomicrobiae;Verrucomicrobiales;Akkermansiaceae;Akkermansia	WP_205573176.1	WP_031931030.1		WP_205572781.1				WP_046436546.1		WP_012420302.1
NZ_CP029706	Akkermansia muciniphila	Bacteria;Verrucomicrobia;Verrucomicrobiae;Verrucomicrobiales;Akkermansiaceae;Akkermansia	WP_205573176.1	WP_031931030.1		WP_205572781.1				WP_046436546.1		WP_012420302.1
NZ_CP048438	Akkermansia muciniphila	Bacteria;Verrucomicrobia;Verrucomicrobiae;Verrucomicrobiales;Akkermansiaceae;Akkermansia	WP_102746963.1	WP_012420514.1		WP_031930843.1				WP_046436546.1		WP_012420302.1
NZ_CP058562	Akkermansia muciniphila	Bacteria;Verrucomicrobia;Verrucomicrobiae;Verrucomicrobiales;Akkermansiaceae;Akkermansia	WP_182916393.1	WP_182916016.1		WP_031930843.1				WP_182916524.1		WP_012420302.1
NZ_LR699001	Akkermansia muciniphila	Bacteria;Verrucomicrobia;Verrucomicrobiae;Verrucomicrobiales;Akkermansiaceae;Akkermansia	WP_102734827.1	WP_022197523.1		WP_031930843.1				WP_031930450.1		WP_012420302.1
NC_010655	Akkermansia muciniphila ATCC BAA-835	Bacteria;Verrucomicrobia;Verrucomicrobiae;Verrucomicrobiales;Akkermansiaceae;Akkermansia	WP_012419372.1	WP_012420514.1		WP_012420247.1				WP_012419755.1		WP_012420302.1
NC_013205,NC_013206,NC_013207,NC_013208	Alicyclobacillus acidocaldarius subsp. acidocaldarius DSM 446	Bacteria;Firmicutes;Bacilli;Bacillales;Alicyclobacillaceae;Alicyclobacillus											WP_008340765.1	WP_008340766.1
NC_017167	Alicyclobacillus acidocaldarius subsp. acidocaldarius Tc-4-1	Bacteria;Firmicutes;Bacilli;Bacillales;Alicyclobacillaceae;Alicyclobacillus											WP_014462915.1	WP_014462916.1
NZ_CP014322	Alteromonas addita	Bacteria;Proteobacteria;Gammaproteobacteria;Alteromonadales;Alteromonadaceae;Alteromonas	WP_062087607.1	WP_013785394.1		WP_062086028.1	WP_057793699.1	WP_062087526.1		WP_062086330.1		WP_062087617.1
NZ_CP032153	Alcaligenes aquatilis	Bacteria;Proteobacteria;Betaproteobacteria;Burkholderiales;Alcaligenaceae;Alcaligenes	WP_121738461.1	WP_121738463.1		WP_094196856.1			WP_121738070.1	WP_094197127.1,WP_121739407.1		WP_094195724.1			WP_121739412.1
NZ_CP011452,NZ_CP011453	Altererythrobacter atlanticus	Bacteria;Proteobacteria;Alphaproteobacteria;Sphingomonadales;Erythrobacteraceae;Altererythrobacter	WP_046903825.1	WP_046903050.1		WP_046903169.1			WP_046902322.1	WP_046904636.1		WP_046903954.1
NZ_CP008849	Alteromonas australica	Bacteria;Proteobacteria;Gammaproteobacteria;Alteromonadales;Alteromonadaceae;Alteromonas	WP_044057534.1	WP_044056062.1		WP_044058715.1	WP_044056127.1	WP_044057445.1		WP_044058898.1		WP_044057551.1
NZ_CP010912	Alteromonas australica	Bacteria;Proteobacteria;Gammaproteobacteria;Alteromonadales;Alteromonadaceae;Alteromonas	WP_044447966.1	WP_044056062.1		WP_044449299.1	WP_044446248.1			WP_044058898.1		WP_044057551.1
NC_008260	Alcanivorax borkumensis SK2	Bacteria;Proteobacteria;Gammaproteobacteria;Oceanospirillales;Alcanivoracaceae;Alcanivorax	WP_011589444.1	WP_011589326.1		WP_041704968.1		WP_041704927.1		WP_011589031.1		WP_011587598.1
NZ_CP012475,NZ_CP012476	Alkalihalobacillus clausii	Bacteria;Firmicutes;Bacilli;Bacillales;Bacillaceae;Alkalihalobacillus											WP_011245312.1	WP_011245313.1			WP_035205840.1
NZ_CP019985	Alkalihalobacillus clausii	Bacteria;Firmicutes;Bacilli;Bacillales;Bacillaceae;Alkalihalobacillus											WP_011245312.1	WP_094424067.1			WP_063608971.1
NZ_AP019735	Alistipes communis	Bacteria;Bacteroidetes;Bacteroidia;Bacteroidales;Rikenellaceae;Alistipes	WP_141412381.1	WP_141412725.1		WP_141412317.1		WP_141412267.1		WP_141413370.1
NZ_AP019739	Alistipes communis	Bacteria;Bacteroidetes;Bacteroidia;Bacteroidales;Rikenellaceae;Alistipes	WP_141419461.1	WP_141418207.1		WP_141419272.1		WP_141419231.1		WP_141418762.1
NZ_CP051298,NZ_CP051297	Alicycliphilus denitrificans	Bacteria;Proteobacteria;Betaproteobacteria;Burkholderiales;Comamonadaceae;Alicycliphilus	WP_013518001.1	WP_174764496.1		WP_013519974.1			WP_013519808.1	WP_168727931.1		WP_013722577.1
NZ_AP024172	Alicycliphilus denitrificans	Bacteria;Proteobacteria;Betaproteobacteria;Burkholderiales;Comamonadaceae;Alicycliphilus	WP_013518001.1	WP_201397461.1		WP_201395943.1			WP_201395819.1	WP_201395512.1		WP_013722577.1
NC_014910,NC_014908,NC_014911	Alicycliphilus denitrificans BC	Bacteria;Proteobacteria;Betaproteobacteria;Burkholderiales;Comamonadaceae;Alicycliphilus	WP_013518001.1	WP_013517792.1		WP_013519974.1			WP_013519808.1	WP_013518701.1
NC_015422,NC_015423	Alicycliphilus denitrificans K601	Bacteria;Proteobacteria;Betaproteobacteria;Burkholderiales;Comamonadaceae;Alicycliphilus	WP_013518001.1	WP_013517792.1		WP_013519974.1			WP_013519808.1	WP_013722034.1		WP_013722577.1
NZ_AP019736	Alistipes dispar	Bacteria;Bacteroidetes;Bacteroidia;Bacteroidales;Rikenellaceae;Alistipes	WP_141428266.1,WP_141428492.1	WP_141428102.1		WP_141428061.1		WP_141428020.1		WP_141429885.1
NC_018691	Alcanivorax dieselolei B5	Bacteria;Proteobacteria;Gammaproteobacteria;Oceanospirillales;Alcanivoracaceae;Alcanivorax	WP_014993231.1	WP_014993344.1		WP_041716933.1		WP_051015594.1		WP_014995313.1		WP_014993090.1
NC_008340	Alkalilimnicola ehrlichii MLHE-1	Bacteria;Proteobacteria;Gammaproteobacteria;Chromatiales;Ectothiorhodospiraceae;Alkalilimnicola	WP_011629125.1	WP_011627952.1		WP_011629094.1			WP_041718183.1	WP_011628673.1		WP_011629724.1
NZ_CP012669	Altererythrobacter epoxidivorans	Bacteria;Proteobacteria;Alphaproteobacteria;Sphingomonadales;Erythrobacteraceae;Altererythrobacter	WP_061926817.1	WP_061923183.1		WP_061922469.1			WP_061924700.1	WP_061925619.1		WP_198143550.1,WP_061927104.1
NZ_CP053837,NZ_CP053838	Aliarcobacter faecis	Bacteria;Proteobacteria;Epsilonproteobacteria;Campylobacterales;Campylobacteraceae;Arcobacter group;Aliarcobacter	WP_026806670.1	WP_026805312.1		WP_026805313.1						WP_026805923.1
NZ_CP013119,NZ_CP013143	Alcaligenes faecalis	Bacteria;Proteobacteria;Betaproteobacteria;Burkholderiales;Alcaligenaceae;Alcaligenes	WP_045931110.1	WP_144433437.1		WP_009457072.1			WP_045930834.1	WP_045930132.1,WP_045930339.1		WP_045930933.1			WP_026484648.1
NZ_CP021079	Alcaligenes faecalis	Bacteria;Proteobacteria;Betaproteobacteria;Burkholderiales;Alcaligenaceae;Alcaligenes	WP_063693579.1	WP_086046089.1		WP_063690414.1			WP_063688795.1	WP_063690713.1,WP_042487159.1		WP_045930933.1			WP_063691136.1
NZ_CP021641	Alcaligenes faecalis	Bacteria;Proteobacteria;Betaproteobacteria;Burkholderiales;Alcaligenaceae;Alcaligenes	WP_094196004.1	WP_094196009.1		WP_094196856.1			WP_094195601.1	WP_094197127.1,WP_094197462.1		WP_094195724.1			WP_094197468.1
NZ_CP023667	Alcaligenes faecalis	Bacteria;Proteobacteria;Betaproteobacteria;Burkholderiales;Alcaligenaceae;Alcaligenes	WP_042484274.1	WP_086046089.1		WP_009457072.1			WP_042482991.1	WP_042481735.1,WP_042487159.1		WP_042483349.1,WP_009458730.1			WP_042487148.1
NZ_CP032521	Alcaligenes faecalis	Bacteria;Proteobacteria;Betaproteobacteria;Burkholderiales;Alcaligenaceae;Alcaligenes	WP_123051783.1	WP_123051785.1		WP_123049499.1			WP_123051060.1	WP_123049726.1		WP_123051175.1			WP_123050019.1
NZ_CP033861	Alcaligenes faecalis	Bacteria;Proteobacteria;Betaproteobacteria;Burkholderiales;Alcaligenaceae;Alcaligenes	WP_042484274.1	WP_086046089.1		WP_009457072.1			WP_042482991.1	WP_042481735.1,WP_042487159.1		WP_009458730.1,WP_042483349.1			WP_042487148.1
NZ_CP036294	Alcaligenes faecalis	Bacteria;Proteobacteria;Betaproteobacteria;Burkholderiales;Alcaligenaceae;Alcaligenes	WP_131071406.1	WP_131071408.1		WP_003799697.1			WP_003803843.1	WP_003799135.1,WP_131070822.1		WP_003803601.1			WP_003803196.1
NZ_CP048039,NZ_CP048040,NZ_CP048041	Alcaligenes faecalis	Bacteria;Proteobacteria;Betaproteobacteria;Burkholderiales;Alcaligenaceae;Alcaligenes	WP_162090010.1	WP_162091079.1		WP_153230262.1			WP_162089784.1	WP_045930132.1,WP_162090690.1		WP_125303726.1			WP_162090693.1
NZ_CP066058	Alcaligenes faecalis	Bacteria;Proteobacteria;Betaproteobacteria;Burkholderiales;Alcaligenaceae;Alcaligenes	WP_042484274.1	WP_086046089.1		WP_009457072.1			WP_042482991.1	WP_042487159.1,WP_042481735.1		WP_042483349.1,WP_009458730.1			WP_042487148.1
NZ_CP047670	Alcaligenes faecalis	Bacteria;Proteobacteria;Betaproteobacteria;Burkholderiales;Alcaligenaceae;Alcaligenes	WP_199265542.1	WP_199265829.1		WP_009457072.1			WP_199265396.1	WP_045930132.1,WP_199264900.1		WP_086069012.1			WP_063691136.1
NZ_CP023256	Alcaligenes faecalis	Bacteria;Proteobacteria;Betaproteobacteria;Burkholderiales;Alcaligenaceae;Alcaligenes	WP_060185751.1	WP_035270748.1		WP_203145804.1			WP_026485046.1	WP_035272007.1,WP_009463913.1		WP_203145068.1			WP_035271999.1
NZ_CP059564	Alysiella filiformis	Bacteria;Proteobacteria;Betaproteobacteria;Neisseriales;Neisseriaceae;Alysiella	WP_097114100.1	WP_097114651.1		WP_097114748.1			WP_097114767.1	WP_097113911.1		WP_097114107.1
NC_018011	Alistipes finegoldii DSM 17242	Bacteria;Bacteroidetes;Bacteroidia;Bacteroidales;Rikenellaceae;Alistipes	WP_009597526.1	WP_009596720.1		WP_014775664.1		WP_014775711.1		WP_014776578.1
NC_006840,NC_006841,NC_006842	Aliivibrio fischeri ES114	Bacteria;Proteobacteria;Gammaproteobacteria;Vibrionales;Vibrionaceae;Aliivibrio
NZ_CP038017	Allofrancisella frigidaquae	Bacteria;Proteobacteria;Gammaproteobacteria;Thiotrichales;Francisellaceae;Allofrancisella														WP_035720464.1
NZ_CP010427,NZ_CP010428	Allofrancisella guangzhouensis	Bacteria;Proteobacteria;Gammaproteobacteria;Thiotrichales;Francisellaceae;Allofrancisella										WP_039124720.1				WP_039125718.1
NZ_CP040441	Alkalihalobacillus halodurans	Bacteria;Firmicutes;Bacilli;Bacillales;Bacillaceae;Alkalihalobacillus											WP_166740129.1	WP_053432627.1
NZ_CP038241	Allofrancisella inopinata	Bacteria;Proteobacteria;Gammaproteobacteria;Thiotrichales;Francisellaceae;Allofrancisella														WP_166666879.1
NZ_AP023049,NZ_AP023050	Alistipes indistinctus	Bacteria;Bacteroidetes;Bacteroidia;Bacteroidales;Rikenellaceae;Alistipes	WP_182655246.1,WP_182654597.1	WP_009133197.1		WP_118060767.1		WP_182654853.1		WP_009134958.1		WP_118060769.1
NZ_CP015963	Altererythrobacter ishigakiensis	Bacteria;Proteobacteria;Alphaproteobacteria;Sphingomonadales;Erythrobacteraceae;Altererythrobacter	WP_067596673.1	WP_067598519.1		WP_067600819.1			WP_067599069.1	WP_067601101.1		WP_067602292.1,WP_067598222.1
NZ_CP020814	Alkalihalobacillus krulwichiae	Bacteria;Firmicutes;Bacilli;Bacillales;Bacillaceae;Alkalihalobacillus											WP_034634174.1,WP_066156232.1	WP_066161051.1
NZ_CP028901	Algicoccus marinus	Bacteria;Proteobacteria;Betaproteobacteria;Burkholderiales;Alcaligenaceae;Algicoccus	WP_108620042.1	WP_108620048.1		WP_108620983.1			WP_108621315.1,WP_108623255.1	WP_108621466.1		WP_108621082.1
NZ_CP012202,NZ_CP012203	Alteromonas macleodii	Bacteria;Proteobacteria;Gammaproteobacteria;Alteromonadales;Alteromonadaceae;Alteromonas	WP_061486144.1	WP_014975694.1		WP_061439574.1	WP_014948384.1	WP_061486088.1		WP_014949645.1		WP_014979782.1
NZ_CP018321,NZ_CP018322	Alteromonas macleodii	Bacteria;Proteobacteria;Gammaproteobacteria;Alteromonadales;Alteromonadaceae;Alteromonas	WP_101565212.1	WP_014975694.1		WP_101563507.1	WP_101563542.1	WP_101565077.1		WP_039227643.1		WP_014979782.1
NC_018632	Alteromonas macleodii ATCC 27126	Bacteria;Proteobacteria;Gammaproteobacteria;Alteromonadales;Alteromonadaceae;Alteromonas		WP_014948309.1		WP_014948317.1	WP_014948384.1	WP_014949949.1		WP_014949645.1		WP_014950101.1
NC_018692	Alteromonas macleodii str. 'Black Sea 11'	Bacteria;Proteobacteria;Gammaproteobacteria;Alteromonadales;Alteromonadaceae;Alteromonas	WP_014998925.1	WP_014997353.1		WP_014997362.1	WP_014948384.1	WP_014998805.1		WP_014998501.1		WP_014998940.1
NC_018679,NC_018680	Alteromonas macleodii str. 'Balearic Sea AD45'	Bacteria;Proteobacteria;Gammaproteobacteria;Alteromonadales;Alteromonadaceae;Alteromonas	WP_014979771.1	WP_014948309.1		WP_014978362.1	WP_014948384.1	WP_014979672.1		WP_014949645.1		WP_014979782.1
NC_018678	Alteromonas macleodii str. 'English Channel 673'	Bacteria;Proteobacteria;Gammaproteobacteria;Alteromonadales;Alteromonadaceae;Alteromonas	WP_014976982.1	WP_014975694.1		WP_014975702.1	WP_014948384.1	WP_014976885.1		WP_014949645.1		WP_014976992.1
NC_009633	Alkaliphilus metalliredigens QYMF	Bacteria;Firmicutes;Clostridia;Eubacteriales;Clostridiaceae;Alkaliphilus
NZ_LR027382	Alistipes megaguti	Bacteria;Bacteroidetes;Bacteroidia;Bacteroidales;Rikenellaceae;Alistipes	WP_122119864.1	WP_122119808.1		WP_122120291.1		WP_122120314.1		WP_122120685.1
NZ_CP013930,NZ_CP013931	Alteromonas mediterranea	Bacteria;Proteobacteria;Gammaproteobacteria;Alteromonadales;Alteromonadaceae;Alteromonas	WP_012518937.1	WP_012517299.1		WP_012517308.1	WP_015066296.1	WP_015067531.1		WP_015067327.1		WP_012518952.1
NZ_CP013928,NZ_CP013929	Alteromonas mediterranea	Bacteria;Proteobacteria;Gammaproteobacteria;Alteromonadales;Alteromonadaceae;Alteromonas	WP_012518937.1	WP_012517299.1		WP_012517308.1	WP_015066296.1	WP_015067531.1		WP_015067327.1		WP_012518952.1
NZ_CP018024,NZ_CP018025	Alteromonas mediterranea	Bacteria;Proteobacteria;Gammaproteobacteria;Alteromonadales;Alteromonadaceae;Alteromonas	WP_071959560.1	WP_071958585.1		WP_071958589.1	WP_071958614.1	WP_071959476.1		WP_071959314.1		WP_071952086.1
NZ_CP018027,NZ_CP018028	Alteromonas mediterranea	Bacteria;Proteobacteria;Gammaproteobacteria;Alteromonadales;Alteromonadaceae;Alteromonas	WP_071952070.1	WP_012517299.1		WP_071950811.1	WP_071950839.1	WP_071951882.1		WP_071951631.1		WP_071952086.1
NZ_CP018029,NZ_CP018030	Alteromonas mediterranea	Bacteria;Proteobacteria;Gammaproteobacteria;Alteromonadales;Alteromonadaceae;Alteromonas	WP_071969114.1	WP_012517299.1		WP_071968271.1	WP_020745400.1	WP_071969051.1		WP_071968894.1		WP_071952086.1
NZ_CP018026	Alteromonas mediterranea	Bacteria;Proteobacteria;Gammaproteobacteria;Alteromonadales;Alteromonadaceae;Alteromonas	WP_071952070.1	WP_012517299.1		WP_071950811.1	WP_071950839.1	WP_071951882.1		WP_071951631.1		WP_071952086.1
NZ_CP041169	Alteromonas mediterranea	Bacteria;Proteobacteria;Gammaproteobacteria;Alteromonadales;Alteromonadaceae;Alteromonas	WP_141152418.1	WP_141151607.1		WP_141151613.1	WP_020745400.1	WP_071951882.1		WP_141152157.1		WP_024016586.1
NC_019393,NC_019394	Alteromonas mediterranea DE1	Bacteria;Proteobacteria;Gammaproteobacteria;Alteromonadales;Alteromonadaceae;Alteromonas	WP_012518937.1	WP_012517299.1		WP_012517308.1	WP_015066296.1	WP_015067531.1		WP_015067327.1		WP_012518952.1
NC_023045	Alteromonas mediterranea MED64	Bacteria;Proteobacteria;Gammaproteobacteria;Alteromonadales;Alteromonadaceae;Alteromonas	WP_024016575.1	WP_012517299.1		WP_012517308.1	WP_024015764.1	WP_024016506.1		WP_024016378.1		WP_024016586.1
NC_021717	Alteromonas mediterranea U7	Bacteria;Proteobacteria;Gammaproteobacteria;Alteromonadales;Alteromonadaceae;Alteromonas	WP_012518937.1	WP_012517299.1		WP_020742920.1	WP_020742952.1	WP_020743857.1		WP_015067327.1		WP_020743925.1
NC_021713,NC_021718	Alteromonas mediterranea UM7	Bacteria;Proteobacteria;Gammaproteobacteria;Alteromonadales;Alteromonadaceae;Alteromonas	WP_012518937.1	WP_012517299.1		WP_012517308.1	WP_015066296.1	WP_015067531.1		WP_015067327.1		WP_012518952.1
NC_021714	Alteromonas mediterranea UM4b	Bacteria;Proteobacteria;Gammaproteobacteria;Alteromonadales;Alteromonadaceae;Alteromonas	WP_012518937.1	WP_012517299.1		WP_012517308.1	WP_015066296.1	WP_015067531.1		WP_015067327.1		WP_012518952.1
NC_011138	Alteromonas mediterranea DE	Bacteria;Proteobacteria;Gammaproteobacteria;Alteromonadales;Alteromonadaceae;Alteromonas	WP_012518937.1	WP_012517299.1		WP_012517308.1	WP_012517372.1	WP_012518838.1		WP_015067327.1		WP_012517528.1
NC_015554	Alteromonas naphthalenivorans	Bacteria;Proteobacteria;Gammaproteobacteria;Alteromonadales;Alteromonadaceae;Alteromonas	WP_013783369.1	WP_013785394.1		WP_013785385.1	WP_013785320.1	WP_013783498.1		WP_013784171.1		WP_013783351.1
NZ_AP019734	Alistipes onderdonkii subsp. vulgaris	Bacteria;Bacteroidetes;Bacteroidia;Bacteroidales;Rikenellaceae;Alistipes	WP_117507915.1	WP_117507571.1		WP_117507947.1		WP_117508009.1		WP_117506705.1
NZ_AP019737	Alistipes onderdonkii subsp. vulgaris	Bacteria;Bacteroidetes;Bacteroidia;Bacteroidales;Rikenellaceae;Alistipes	WP_055202354.1	WP_022333811.1		WP_055204895.1		WP_055203945.1		WP_141405661.1
NZ_AP019738	Alistipes onderdonkii subsp. vulgaris	Bacteria;Bacteroidetes;Bacteroidia;Bacteroidales;Rikenellaceae;Alistipes	WP_055202354.1	WP_022333811.1		WP_055204895.1		WP_055203945.1		WP_141405661.1
NC_009922	Alkaliphilus oremlandii OhILAs	Bacteria;Firmicutes;Clostridia;Eubacteriales;Clostridiaceae;Alkaliphilus
NZ_CP004387	Alcanivorax pacificus W11-5	Bacteria;Proteobacteria;Gammaproteobacteria;Oceanospirillales;Alcanivoracaceae;Alcanivorax	WP_041026022.1	WP_008733680.1		WP_008738797.1		WP_144401614.1		WP_008735063.1						WP_008733256.1
NZ_CP052766	Alteromonas pelagimontana	Bacteria;Proteobacteria;Gammaproteobacteria;Alteromonadales;Alteromonadaceae;Alteromonas	WP_075610305.1	WP_075608416.1		WP_075608423.1	WP_075608471.1	WP_075609779.1		WP_075609315.1		WP_075610289.1
NZ_CP034240,NZ_CP034241,NZ_CP034238,NZ_CP034239	Aliivibrio salmonicida	Bacteria;Proteobacteria;Gammaproteobacteria;Vibrionales;Vibrionaceae;Aliivibrio
NC_011312,NC_011313,NC_011311,NC_011314,NC_011315,NC_011316	Aliivibrio salmonicida LFI1238	Bacteria;Proteobacteria;Gammaproteobacteria;Vibrionales;Vibrionaceae;Aliivibrio
NZ_CP021904	Alkalitalea saponilacus	Bacteria;Bacteroidetes;Bacteroidia;Marinilabiliales;Marinilabiliaceae;Alkalitalea	WP_079558226.1	WP_079557456.1		WP_079558814.1		WP_079557615.1,WP_079558869.1		WP_079557908.1		WP_079555819.1
NZ_AP014613	Alcanivorax sp. NBRC 101098	Bacteria;Proteobacteria;Gammaproteobacteria;Oceanospirillales;Alcanivoracaceae;Alcanivorax;unclassified Alcanivorax	WP_011589444.1	WP_046962063.1		WP_041704968.1		WP_041704927.1		WP_035461045.1		WP_011587598.1
NZ_LN850107	Alloactinosynnema sp. L-07	Bacteria;Actinobacteria;Pseudonocardiales;Pseudonocardiaceae;unclassified Alloactinosynnema										WP_054054225.1	WP_054049216.1	WP_054049206.1
NZ_CP031967	Alteromonas sp. BL110	Bacteria;Proteobacteria;Gammaproteobacteria;Alteromonadales;Alteromonadaceae;Alteromonas	WP_118493428.1	WP_118490238.1		WP_118490230.1	WP_118490180.1	WP_118493742.1		WP_118494526.1		WP_118493397.1
NZ_CP013932	Alteromonas sp. Mac1	Bacteria;Proteobacteria;Gammaproteobacteria;Alteromonadales;Alteromonadaceae;Alteromonas	WP_057790717.1	WP_013785394.1		WP_057793793.1	WP_057793699.1	WP_057790967.1		WP_061997327.1		WP_057790690.1
NZ_CP018031	Alteromonas sp. RW2A1	Bacteria;Proteobacteria;Gammaproteobacteria;Alteromonadales;Alteromonadaceae;Alteromonas	WP_071980080.1	WP_071978677.1		WP_071978684.1	WP_071978758.1	WP_071979988.1		WP_071981174.1		WP_071980096.1
NZ_CP025115	Alteromonas sp. MB-3u-76	Bacteria;Proteobacteria;Gammaproteobacteria;Alteromonadales;Alteromonadaceae;Alteromonas	WP_071980080.1	WP_071978677.1		WP_071978684.1	WP_100970973.1	WP_100971486.1		WP_071981174.1		WP_100972522.1
NZ_AP018498	Altererythrobacter sp. B11	Bacteria;Proteobacteria;Alphaproteobacteria;Sphingomonadales;Erythrobacteraceae;Altererythrobacter	WP_119081657.1	WP_119082805.1		WP_119082540.1			WP_119082848.1	WP_119082525.1		WP_119081810.1
NZ_CP033459	Alloprevotella sp. E39	Bacteria;Bacteroidetes;Bacteroidia;Bacteroidales;Prevotellaceae;Alloprevotella;unclassified Alloprevotella	WP_111898519.1	WP_111898935.1		WP_111897741.1		WP_111897440.1		WP_111897887.1
NZ_CP031010,NZ_CP032914	Alteromonas sp. RKMC-009	Bacteria;Proteobacteria;Gammaproteobacteria;Alteromonadales;Alteromonadaceae;Alteromonas	WP_119501921.1	WP_119500149.1		WP_119500160.1	WP_119500230.1	WP_119501828.1		WP_119501432.1		WP_119501938.1
NZ_LR136958,NZ_LR136959	Alteromonas sp. 76-1	Bacteria;Proteobacteria;Gammaproteobacteria;Alteromonadales;Alteromonadaceae;Alteromonas	WP_129739396.1	WP_013785394.1		WP_129736589.1	WP_129736651.1	WP_129739223.1		WP_129738234.1		WP_129739416.1
NZ_CP052909	Altibacter sp. ALE3EI	Bacteria;Bacteroidetes;Flavobacteriia;Flavobacteriales;Flavobacteriaceae;Altibacter;unclassified Altibacter	WP_186991846.1	WP_186991422.1		WP_186992124.1				WP_186988473.1		WP_186988868.1
NZ_CP049259	Altererythrobacter sp. BO-6	Bacteria;Proteobacteria;Alphaproteobacteria;Sphingomonadales;Erythrobacteraceae;Altererythrobacter	WP_165195470.1			WP_165193749.1			WP_165197647.1	WP_165197035.1		WP_165195780.1
NZ_CP044434,NZ_CP044435	Alicyclobacillus sp. TC	Bacteria;Firmicutes;Bacilli;Bacillales;Alicyclobacillaceae;Alicyclobacillus;unclassified Alicyclobacillus											WP_072873740.1	WP_203114893.1
NZ_CP045651	Alistipes sp. dk3624	Bacteria;Bacteroidetes;Bacteroidia;Bacteroidales;Rikenellaceae;Alistipes	WP_101571681.1	WP_101572099.1		WP_118656618.1		WP_153498175.1		WP_101573416.1
NZ_CP047029	Algibacter sp. L1A34	Bacteria;Bacteroidetes;Flavobacteriia;Flavobacteriales;Flavobacteriaceae;Algibacter	WP_158846017.1	WP_158846185.1		WP_158844995.1				WP_158849853.1		WP_158851435.1
NZ_CP047030	Algibacter sp. L3A6	Bacteria;Bacteroidetes;Flavobacteriia;Flavobacteriales;Flavobacteriaceae;Algibacter	WP_159021113.1	WP_159018643.1		WP_159019302.1				WP_159020184.1		WP_159020999.1
NZ_CP065233	Alteromonas sp. B31-7	Bacteria;Proteobacteria;Gammaproteobacteria;Alteromonadales;Alteromonadaceae;Alteromonas	WP_044447966.1	WP_044056062.1		WP_044058715.1	WP_196897427.1	WP_196898899.1		WP_044058898.1		WP_196898821.1
NZ_CP015346	Alteromonas stellipolaris	Bacteria;Proteobacteria;Gammaproteobacteria;Alteromonadales;Alteromonadaceae;Alteromonas	WP_063457523.1	WP_013785394.1		WP_057793793.1	WP_057793699.1	WP_063457472.1		WP_063458524.1		WP_057790690.1
NZ_CP013120	Alteromonas stellipolaris LMG 21856	Bacteria;Proteobacteria;Gammaproteobacteria;Alteromonadales;Alteromonadaceae;Alteromonas	WP_057790717.1	WP_013785394.1		WP_057793793.1	WP_057793699.1	WP_057790967.1		WP_057791955.1		WP_057790690.1
NC_013851,NC_013852,NC_013862	Allochromatium vinosum DSM 180	Bacteria;Proteobacteria;Gammaproteobacteria;Chromatiales;Chromatiaceae;Allochromatium	WP_012969672.1	WP_012970035.1		WP_012970921.1				WP_012971153.1,WP_012971183.1		WP_012971047.1
NZ_CP012331	Alcanivorax xenomutans	Bacteria;Proteobacteria;Gammaproteobacteria;Oceanospirillales;Alcanivoracaceae;Alcanivorax	WP_080530490.1	WP_080530541.1		WP_055100536.1		WP_080530871.1		WP_026949179.1		WP_022993901.1
NZ_CP015163	Amycolatopsis albispora	Bacteria;Actinobacteria;Pseudonocardiales;Pseudonocardiaceae;Amycolatopsis										WP_113694684.1	WP_113691092.1	WP_205215242.1
NZ_CP018888	Lactobacillus amylophilus DSM 20533 = JCM 1125	Bacteria;Firmicutes;Bacilli;Lactobacillales;Lactobacillaceae;Lactobacillus
NZ_CP048649	Aminipila butyrica	Bacteria;Firmicutes;Clostridia;Eubacteriales;Clostridiales Family XIII. Incertae Sedis;Aminipila
NC_014011	Aminobacterium colombiense DSM 12261	Bacteria;Synergistetes;Synergistia;Synergistales;Synergistaceae;Aminobacterium
NC_013385,NC_013386	Ammonifex degensii KC4	Bacteria;Firmicutes;Clostridia;Thermoanaerobacterales;Thermoanaerobacteraceae;Moorella group;Ammonifex											WP_012818164.1	WP_041458904.1
NZ_AP019695,NZ_AP019696	Amedibacterium intestinale	Bacteria;Firmicutes;Erysipelotrichia;Erysipelotrichales;Erysipelotrichaceae;Amedibacterium										WP_115714749.1
NZ_AP019711	Amedibacterium intestinale	Bacteria;Firmicutes;Erysipelotrichia;Erysipelotrichales;Erysipelotrichaceae;Amedibacterium										WP_115714749.1
NZ_CP008953,NZ_CP008954	Amycolatopsis japonica	Bacteria;Actinobacteria;Pseudonocardiales;Pseudonocardiaceae;Amycolatopsis										WP_038507048.1,WP_038507957.1	WP_038512481.1	WP_038512501.1
NZ_AP014545	Amphritea japonica ATCC BAA-1530	Bacteria;Proteobacteria;Gammaproteobacteria;Oceanospirillales;Oceanospirillaceae;Amphritea	WP_019620900.1	WP_019622900.1		WP_019623263.1	WP_019620973.1	WP_019622195.1		WP_019622496.1		WP_019622636.1
NC_021252,NC_023497	Amycolatopsis keratiniphila	Bacteria;Actinobacteria;Pseudonocardiales;Pseudonocardiaceae;Amycolatopsis										WP_016330477.1,WP_016337491.1	WP_016334773.1	WP_016334763.1
NZ_CP009110	Amycolatopsis methanolica 239	Bacteria;Actinobacteria;Pseudonocardiales;Pseudonocardiaceae;Amycolatopsis										WP_017985149.1	WP_017987957.1	WP_017987958.1
NC_017186	Amycolatopsis mediterranei S699	Bacteria;Actinobacteria;Pseudonocardiales;Pseudonocardiaceae;Amycolatopsis										WP_013221982.1,WP_013230168.1	WP_034284457.1	WP_176742082.1
NC_018266	Amycolatopsis mediterranei S699	Bacteria;Actinobacteria;Pseudonocardiales;Pseudonocardiaceae;Amycolatopsis										WP_013221982.1,WP_013230168.1	WP_034284457.1	WP_176742082.1
NZ_CP016174	Amycolatopsis orientalis	Bacteria;Actinobacteria;Pseudonocardiales;Pseudonocardiaceae;Amycolatopsis										WP_044853932.1,WP_044849529.1	WP_034307818.1	WP_044854991.1
NZ_CP024894,NZ_CP024895,NZ_CP024896	Amycolatopsis sp. AA4	Bacteria;Actinobacteria;Pseudonocardiales;Pseudonocardiaceae;Amycolatopsis;unclassified Amycolatopsis										WP_037715794.1,WP_009085516.1	WP_009079327.1	WP_009079325.1
NZ_CP017780	Amycolatopsis sp. BJA-103	Bacteria;Actinobacteria;Pseudonocardiales;Pseudonocardiaceae;Amycolatopsis;unclassified Amycolatopsis										WP_101610812.1,WP_101611599.1	WP_101607340.1	WP_101607357.1
NZ_CP035281	Aminipila sp. JN-18	Bacteria;Firmicutes;Clostridia;Eubacteriales;Clostridiales Family XIII. Incertae Sedis;Aminipila;unclassified Aminipila
NZ_CP045480,NZ_CP045481	Amycolatopsis sp. YIM 10	Bacteria;Actinobacteria;Pseudonocardiales;Pseudonocardiaceae;Amycolatopsis;unclassified Amycolatopsis										WP_153029018.1,WP_153030702.1	WP_153031324.1	WP_194240184.1
NZ_CP060197,NZ_CP060198,NZ_CP060199,NZ_CP060200	Aminobacter sp. MDW-2	Bacteria;Proteobacteria;Alphaproteobacteria;Rhizobiales;Phyllobacteriaceae;Aminobacter;unclassified Aminobacter	WP_067964591.1	WP_185910181.1		WP_154383859.1			WP_154386369.1,WP_067964636.1	WP_067956760.1		WP_067964627.1			WP_067956485.1
NZ_CP047591	Aminipila sp. CBA3637	Bacteria;Firmicutes;Clostridia;Eubacteriales;Clostridiales Family XIII. Incertae Sedis;Aminipila;unclassified Aminipila											WP_162362909.1	WP_162362910.1
NZ_CP054925	Amycolatopsis sp. Hca4	Bacteria;Actinobacteria;Pseudonocardiales;Pseudonocardiaceae;Amycolatopsis;unclassified Amycolatopsis										WP_176173821.1,WP_176174624.1	WP_176177424.1	WP_176178419.1
NZ_CP060698,NZ_CP060699	Amniculibacterium sp. G2-70	Bacteria;Bacteroidetes;Flavobacteriia;Flavobacteriales;Flavobacteriaceae;Amniculibacterium		WP_124639403.1		WP_187477958.1				WP_124643184.1		WP_187477585.1
NZ_CP062112,NZ_CP062113,NZ_CP062119,NZ_CP062120,NZ_CP062115,NZ_CP062117,NZ_CP062114,NZ_CP062116,NZ_CP062118	Aminobacter sp. SR38	Bacteria;Proteobacteria;Alphaproteobacteria;Rhizobiales;Phyllobacteriaceae;Aminobacter;unclassified Aminobacter
NZ_CP069526,NZ_CP069527	Amycolatopsis sp. FDAARGOS 1241	Bacteria;Actinobacteria;Pseudonocardiales;Pseudonocardiaceae;Amycolatopsis;unclassified Amycolatopsis										WP_204093104.1,WP_204092318.1	WP_204095488.1	WP_204095489.1
NZ_CP028968,NZ_CP028969,NZ_CP028970,NZ_CP028971,NZ_CP028972,NZ_CP028966,NZ_CP028967,NZ_CP028973	Aminobacter sp. MSH1	Bacteria;Proteobacteria;Alphaproteobacteria;Rhizobiales;Phyllobacteriaceae;Aminobacter;unclassified Aminobacter	WP_108608956.1	WP_108608697.1	WP_199914547.1	WP_108607694.1			WP_108608979.1	WP_108606508.1		WP_108608969.1			WP_183262830.1
NZ_CP026265,NZ_CP026266,NZ_CP026267,NZ_CP026268	Aminobacter sp. MSH1	Bacteria;Proteobacteria;Alphaproteobacteria;Rhizobiales;Phyllobacteriaceae;Aminobacter;unclassified Aminobacter	WP_108608956.1	WP_108608697.1	WP_199914547.1	WP_108607694.1			WP_108608979.1	WP_108606508.1		WP_108608969.1			WP_183262830.1
NC_018704	Amphibacillus xylanus NBRC 15112	Bacteria;Firmicutes;Bacilli;Bacillales;Bacillaceae;Amphibacillus															WP_041450069.1
NZ_CP036274	Anatilimnocola aggregata	Bacteria;Planctomycetes;Planctomycetia;Pirellulales;Pirellulaceae;Anatilimnocola	WP_145092693.1		WP_202921793.1	WP_145090023.1				WP_145090600.1
NZ_CP015438,NZ_CP015439,NZ_CP015440	Anoxybacillus amylolyticus	Bacteria;Firmicutes;Bacilli;Bacillales;Bacillaceae;Anoxybacillus											WP_066322275.1	WP_066322274.1
NZ_CP042476	Antarcticibacterium arcticum	Bacteria;Bacteroidetes;Flavobacteriia;Flavobacteriales;Flavobacteriaceae;Antarcticibacterium	WP_146836101.1	WP_146837647.1		WP_146834401.1				WP_146831574.1		WP_146830981.1
NZ_CP036345	Anaerostipes caccae	Bacteria;Firmicutes;Clostridia;Eubacteriales;Lachnospiraceae;Anaerostipes											WP_039946240.1	WP_006565951.1	WP_039947014.1
NZ_AP023027	Anaerostipes caccae	Bacteria;Firmicutes;Clostridia;Eubacteriales;Lachnospiraceae;Anaerostipes											WP_039946240.1	WP_006565951.1	WP_039947014.1
NZ_CP064060,NZ_CP064061	Anoxybacillus caldiproteolyticus	Bacteria;Firmicutes;Bacilli;Bacillales;Bacillaceae;Anoxybacillus											WP_181557580.1	WP_194519388.1			WP_194520731.1
NZ_AP023367	Anaerocolumna cellulosilytica	Bacteria;Firmicutes;Clostridia;Eubacteriales;Lachnospiraceae;Anaerocolumna
NC_013532	Anaplasma centrale str. Israel	Bacteria;Proteobacteria;Alphaproteobacteria;Rickettsiales;Anaplasmataceae;Anaplasma				WP_041651556.1						WP_012880940.1
NC_019771,NC_019772,NC_020157,NC_019773,NC_019774,NC_019775,NC_020056	Anabaena cylindrica PCC 7122	Bacteria;Cyanobacteria;Nostocales;Nostocaceae;Anabaena	WP_015213110.1	WP_015212610.1		WP_015215285.1					WP_015215600.1	WP_015215007.1
NC_007760	Anaeromyxobacter dehalogenans 2CP-C	Bacteria;Proteobacteria;Deltaproteobacteria;Myxococcales;Cystobacterineae;Anaeromyxobacteraceae;Anaeromyxobacter	WP_011420155.1	WP_011423381.1		WP_011420556.1				WP_011421674.1		WP_011420511.1
NC_011891	Anaeromyxobacter dehalogenans 2CP-1	Bacteria;Proteobacteria;Deltaproteobacteria;Myxococcales;Cystobacterineae;Anaeromyxobacteraceae;Anaeromyxobacter	WP_012632552.1	WP_015935486.1		WP_012526384.1				WP_012526713.1		WP_041450508.1
NZ_CP016379	Anoxybacter fermentans	Bacteria;Firmicutes;Clostridia;Halanaerobiales;Anoxybacter											WP_127017504.1	WP_127017505.1
NZ_CP040812	Antarcticibacterium flavum	Bacteria;Bacteroidetes;Flavobacteriia;Flavobacteriales;Flavobacteriaceae;Antarcticibacterium	WP_139065996.1	WP_139066237.1		WP_139066713.1				WP_139067838.1		WP_139064855.1
NZ_CP021838,NZ_CP021839	Anoxybacillus flavithermus	Bacteria;Firmicutes;Bacilli;Bacillales;Bacillaceae;Anoxybacillus											WP_004888477.1	WP_004888479.1
NC_011567	Anoxybacillus flavithermus WK1	Bacteria;Firmicutes;Bacilli;Bacillales;Bacillaceae;Anoxybacillus											WP_004888477.1	WP_012573786.1
NZ_CP042432	Anseongella ginsenosidimutans	Bacteria;Bacteroidetes;Sphingobacteriia;Sphingobacteriales;Sphingobacteriaceae;Anseongella	WP_132130353.1	WP_132129294.1		WP_132127878.1				WP_132128607.1
NZ_CP012152	Anoxybacillus gonensis	Bacteria;Firmicutes;Bacilli;Bacillales;Bacillaceae;Anoxybacillus											WP_009360710.1	WP_019417546.1
NZ_LT907978	Anaerobutyricum hallii	Bacteria;Firmicutes;Clostridia;Eubacteriales;Lachnospiraceae;Anaerobutyricum											WP_021907282.1	WP_096239234.1	WP_096239408.1
NZ_CP012098	Anaerostipes hadrus	Bacteria;Firmicutes;Clostridia;Eubacteriales;Lachnospiraceae;Anaerostipes											WP_008393773.1	WP_008393775.1	WP_008393322.1
NZ_LR699012	Anaerostipes hadrus	Bacteria;Firmicutes;Clostridia;Eubacteriales;Lachnospiraceae;Anaerostipes											WP_008393773.1	WP_008393775.1	WP_008393322.1
NZ_CP022540,NZ_CP022541,NZ_CP022542,NZ_CP022543	Antarctobacter heliothermus	Bacteria;Proteobacteria;Alphaproteobacteria;Rhodobacterales;Rhodobacteraceae;Antarctobacter	WP_094034791.1	WP_094035538.1	WP_094036752.1	WP_094033139.1			WP_198319927.1,WP_094036708.1	WP_094034267.1		WP_094035827.1			WP_094033426.1
NZ_CP063356	Anaerobacillus isosaccharinicus	Bacteria;Firmicutes;Bacilli;Bacillales;Bacillaceae;Anaerobacillus											WP_071315339.1	WP_071315338.1
NZ_CP019791	Anaerohalosphaera lusitana	Bacteria;Planctomycetes;Phycisphaerae;Sedimentisphaerales;Anaerohalosphaeraceae;Anaerohalosphaera	WP_146658908.1	WP_146659331.1		WP_146663412.1		WP_146662691.1		WP_146663546.1
NC_004842	Anaplasma marginale str. St. Maries	Bacteria;Proteobacteria;Alphaproteobacteria;Rickettsiales;Anaplasmataceae;Anaplasma				WP_010263989.1						WP_010267203.1
NC_012026	Anaplasma marginale str. Florida	Bacteria;Proteobacteria;Alphaproteobacteria;Rickettsiales;Anaplasmataceae;Anaplasma				WP_010263989.1						WP_010267203.1
NZ_LT635772	Anaerococcus mediterraneensis	Bacteria;Firmicutes;Tissierellia;Tissierellales;Peptoniphilaceae;Anaerococcus													WP_072536364.1
NZ_CP067016,NZ_CP067017	Anaerococcus obesiensis	Bacteria;Firmicutes;Tissierellia;Tissierellales;Peptoniphilaceae;Anaerococcus													WP_019118202.1
NZ_CP015994	Anaplasma ovis str. Haibei	Bacteria;Proteobacteria;Alphaproteobacteria;Rickettsiales;Anaplasmataceae;Anaplasma				WP_075139456.1						WP_075138756.1
NC_007797	Anaplasma phagocytophilum str. HZ	Bacteria;Proteobacteria;Alphaproteobacteria;Rickettsiales;Anaplasmataceae;Anaplasma;phagocytophilum group				WP_011450886.1						WP_011451082.1
NC_021880	Anaplasma phagocytophilum str. JM	Bacteria;Proteobacteria;Alphaproteobacteria;Rickettsiales;Anaplasmataceae;Anaplasma;phagocytophilum group				WP_011450886.1						WP_011451082.1
NC_021879	Anaplasma phagocytophilum str. HZ2	Bacteria;Proteobacteria;Alphaproteobacteria;Rickettsiales;Anaplasmataceae;Anaplasma;phagocytophilum group				WP_011450886.1						WP_011451082.1
NZ_CP046639	Anaplasma phagocytophilum str. Norway variant1	Bacteria;Proteobacteria;Alphaproteobacteria;Rickettsiales;Anaplasmataceae;Anaplasma;phagocytophilum group				WP_011450886.1						WP_180843497.1
NZ_CP015376	Anaplasma phagocytophilum str. Norway variant2	Bacteria;Proteobacteria;Alphaproteobacteria;Rickettsiales;Anaplasmataceae;Anaplasma;phagocytophilum group				WP_011450886.1						WP_081250558.1
NZ_CP048630,NZ_CP048631	Ancylobacter pratisalsi	Bacteria;Proteobacteria;Alphaproteobacteria;Rhizobiales;Xanthobacteraceae;Ancylobacter	WP_163075536.1	WP_163073470.1		WP_163077041.1			WP_163074791.1,WP_163076289.1	WP_163074435.1		WP_163074844.1				WP_163073547.1		WP_163075792.1
NZ_CP014223	Anaerotignum propionicum DSM 1682	Bacteria;Firmicutes;Clostridia;Eubacteriales;Lachnospiraceae;Anaerotignum
NC_013171,NC_013164	Anaerococcus prevotii DSM 20548	Bacteria;Firmicutes;Tissierellia;Tissierellales;Peptoniphilaceae;Anaerococcus													WP_015777387.1
NZ_AP017312	Aneurinibacillus soli	Bacteria;Firmicutes;Bacilli;Bacillales;Paenibacillaceae;Aneurinibacillus group;Aneurinibacillus											WP_096463323.1	WP_096463322.1			WP_096463418.1
NZ_CP014140	Aneurinibacillus sp. XH2	Bacteria;Firmicutes;Bacilli;Bacillales;Paenibacillaceae;Aneurinibacillus group;Aneurinibacillus;unclassified Aneurinibacillus											WP_057898871.1	WP_057898870.1			WP_175493589.1
NZ_CP015435	Anoxybacillus sp. B2M1	Bacteria;Firmicutes;Bacilli;Bacillales;Bacillaceae;Anoxybacillus;unclassified Anoxybacillus											WP_044745781.1	WP_044745780.1			WP_044742595.1
NZ_CP015436,NZ_CP015437	Anoxybacillus sp. B7M1	Bacteria;Firmicutes;Bacilli;Bacillales;Bacillaceae;Anoxybacillus;unclassified Anoxybacillus											WP_044745781.1	WP_044745780.1			WP_044742595.1
NZ_CP047158	Anoxybacillus sp. PDR2	Bacteria;Firmicutes;Bacilli;Bacillales;Bacillaceae;Anoxybacillus;unclassified Anoxybacillus											WP_044745781.1	WP_159719155.1			WP_066148964.1
NZ_CP011456,NZ_CP011457	Anabaena sp. WA102	Bacteria;Cyanobacteria;Nostocales;Nostocaceae;Anabaena;unclassified Anabaena	WP_039205061.1	WP_053541135.1		WP_053538321.1					WP_053538935.1	WP_053538795.1
NZ_CP045144	Ancylobacter sp. TS-1	Bacteria;Proteobacteria;Alphaproteobacteria;Rhizobiales;Xanthobacteraceae;Ancylobacter;unclassified Ancylobacter	WP_152304032.1	WP_152304714.1	WP_152301559.1	WP_152302018.1			WP_152301531.1,WP_152303216.1	WP_152302995.1		WP_152304258.1				WP_152302532.1
NZ_CP034058	Anabaena sp. YBS01	Bacteria;Cyanobacteria;Nostocales;Nostocaceae;Anabaena;unclassified Anabaena	WP_011321201.1	WP_011318716.1		WP_041456807.1				WP_011318017.1		WP_011317431.1
NZ_CP048000	Anaerocolumna sp. CBA3638	Bacteria;Firmicutes;Clostridia;Eubacteriales;Lachnospiraceae;Anaerocolumna;unclassified Anaerocolumna											WP_161839257.1	WP_161839258.1
NZ_CP062983	Anaerolinea sp. 'rifampicinis'	Bacteria;Chloroflexi;Anaerolineae;Anaerolineales;Anaerolineaceae;Anaerolinea;unclassified Anaerolinea											WP_195172738.1	WP_195172394.1
NZ_AP023368	Anaerocolumna sp. CTTW	Bacteria;Firmicutes;Clostridia;Eubacteriales;Lachnospiraceae;Anaerocolumna;unclassified Anaerocolumna													WP_185259579.1
NC_009675	Anaeromyxobacter sp. Fw109-5	Bacteria;Proteobacteria;Deltaproteobacteria;Myxococcales;Cystobacterineae;Anaeromyxobacteraceae;Anaeromyxobacter;unclassified Anaeromyxobacter	WP_011985450.1	WP_041449595.1		WP_012097121.1				WP_012096497.1		WP_011986009.1
NC_011145	Anaeromyxobacter sp. K	Bacteria;Proteobacteria;Deltaproteobacteria;Myxococcales;Cystobacterineae;Anaeromyxobacteraceae;Anaeromyxobacter;unclassified Anaeromyxobacter	WP_012525216.1	WP_012528419.1		WP_012526384.1				WP_012526713.1		WP_012526421.1
NC_019427,NC_019439,NC_019428,NC_019429,NC_019440	Anabaena sp. 90	Bacteria;Cyanobacteria;Nostocales;Nostocaceae;Anabaena;unclassified Anabaena	WP_015081218.1	WP_015078781.1		WP_015079172.1					WP_015080443.1	WP_015080117.1
NC_014960	Anaerolinea thermophila UNI-1	Bacteria;Chloroflexi;Anaerolineae;Anaerolineales;Anaerolineaceae;Anaerolinea											WP_013558597.1	WP_013558598.1
NZ_CP066014	Anaerococcus vaginalis	Bacteria;Firmicutes;Tissierellia;Tissierellales;Peptoniphilaceae;Anaerococcus													WP_004838088.1
NZ_CP032626	Apilactobacillus bombintestini	Bacteria;Firmicutes;Bacilli;Lactobacillales;Lactobacillaceae;Apilactobacillus
NZ_CP012920	Lactobacillus kunkeei	Bacteria;Firmicutes;Bacilli;Lactobacillales;Lactobacillaceae;Apilactobacillus
NZ_CP034930	Apibacter raozihei	Bacteria;Bacteroidetes;Flavobacteriia;Flavobacteriales;Weeksellaceae;Apibacter										WP_128152837.1	WP_128153037.1	WP_128153036.1		WP_128152631.1
NZ_CP049715	Apibacter sp. B3706	Bacteria;Bacteroidetes;Flavobacteriia;Flavobacteriales;Weeksellaceae;Apibacter;unclassified Apibacter										WP_166006296.1	WP_160563932.1	WP_166006008.1		WP_160566476.1
NZ_CP049714	Apibacter sp. B2966	Bacteria;Bacteroidetes;Flavobacteriia;Flavobacteriales;Weeksellaceae;Apibacter;unclassified Apibacter										WP_166003656.1	WP_166004146.1	WP_166004144.1		WP_166003999.1
NC_000918,NC_001880	Aquifex aeolicus VF5	Bacteria;Aquificae;Aquificales;Aquificaceae;Aquifex	WP_010880536.1	WP_010880518.1		WP_010880920.1
NZ_CP047241	Aquitalea denitrificans	Bacteria;Proteobacteria;Betaproteobacteria;Neisseriales;Chromobacteriaceae;Aquitalea	WP_159875567.1	WP_159879986.1		WP_159876190.1			WP_159874839.1	WP_159876682.1		WP_159880423.1
NZ_CP042997,NZ_CP042998,NZ_CP042999	Aquisphaera giovannonii	Bacteria;Planctomycetes;Planctomycetia;Isosphaerales;Isosphaeraceae;Aquisphaera	WP_148597226.1	WP_148596431.1		WP_148597463.1						WP_148593580.1
NZ_AP018823	Aquitalea magnusonii	Bacteria;Proteobacteria;Betaproteobacteria;Neisseriales;Chromobacteriaceae;Aquitalea	WP_089086012.1	WP_089082819.1		WP_089084872.1			WP_089085155.1	WP_089083358.1		WP_089083084.1
NZ_CP029346	Aquirufa nivalisilvae	Bacteria;Bacteroidetes;Cytophagia;Cytophagales;Cytophagaceae;Aquirufa	WP_109324276.1	WP_109323269.1		WP_109323964.1						WP_109322678.1
NZ_CP029210,NZ_CP029211	Aquabacterium olei	Bacteria;Proteobacteria;Betaproteobacteria;Burkholderiales;Aquabacterium	WP_109034755.1	WP_109038234.1		WP_109036188.1			WP_109036914.1	WP_109037338.1		WP_109034712.1
NZ_LR699119,NZ_LR699120	Aquicella siphonis	Bacteria;Proteobacteria;Gammaproteobacteria;Legionellales;Coxiellaceae;Aquicella		WP_148337999.1		WP_148339092.1		WP_148339969.1		WP_148339346.1
NZ_CP039731	Aquitalea sp. THG-DN7.12	Bacteria;Proteobacteria;Betaproteobacteria;Neisseriales;Chromobacteriaceae;Aquitalea;unclassified Aquitalea	WP_124643664.1	WP_124645133.1		WP_124645481.1			WP_137010174.1	WP_124640981.1		WP_124645359.1
NZ_CP029539,NZ_CP029540	Aquitalea sp. USM4	Bacteria;Proteobacteria;Betaproteobacteria;Neisseriales;Chromobacteriaceae;Aquitalea;unclassified Aquitalea	WP_131359156.1	WP_131356203.1		WP_045847957.1			WP_131357590.1	WP_045846916.1		WP_062790534.1
NZ_CP031966	Aquimarina sp. AD1	Bacteria;Bacteroidetes;Flavobacteriia;Flavobacteriales;Flavobacteriaceae;Aquimarina;unclassified Aquimarina	WP_118388890.1	WP_118388097.1		WP_027393485.1				WP_027391728.1		WP_118386407.1,WP_118389271.1,WP_027392254.1
NZ_CP031965	Aquimarina sp. AD10	Bacteria;Bacteroidetes;Flavobacteriia;Flavobacteriales;Flavobacteriaceae;Aquimarina;unclassified Aquimarina	WP_118503498.1	WP_066315452.1		WP_118506255.1				WP_066310570.1		WP_118501451.1,WP_066316176.1
NZ_CP031963	Aquimarina sp. BL5	Bacteria;Bacteroidetes;Flavobacteriia;Flavobacteriales;Flavobacteriaceae;Aquimarina;unclassified Aquimarina	WP_118459289.1	WP_118459871.1		WP_118459022.1				WP_118456442.1		WP_118455381.1,WP_118457707.1,WP_118458419.1
NZ_CP019509	Aquaspirillum sp. LM1	Bacteria;Proteobacteria;Betaproteobacteria;Neisseriales;Chromobacteriaceae;Aquaspirillum;unclassified Aquaspirillum	WP_077298406.1	WP_077296029.1		WP_077297197.1			WP_077299849.1	WP_077297949.1		WP_077302736.1
NZ_CP053590,NZ_CP053591	Aquimarina sp. TRL1	Bacteria;Bacteroidetes;Flavobacteriia;Flavobacteriales;Flavobacteriaceae;Aquimarina;unclassified Aquimarina	WP_176028508.1	WP_176028073.1		WP_176028692.1				WP_176029911.1		WP_176027885.1,WP_176030035.1
NZ_CP050695	Aquisalimonas sp. 2447	Bacteria;Proteobacteria;Gammaproteobacteria;Chromatiales;Ectothiorhodospiraceae;Aquisalimonas;unclassified Aquisalimonas		WP_167783459.1		WP_167782472.1			WP_167780888.1	WP_167781583.1		WP_167782131.1
NZ_LR131272	Arthrobacter agilis	Bacteria;Actinobacteria;Micrococcales;Micrococcaceae;Arthrobacter										WP_087028650.1	WP_087026354.1	WP_087027127.1
NZ_CP022515,NZ_CP022516	Arenibacter algicola	Bacteria;Bacteroidetes;Flavobacteriia;Flavobacteriales;Flavobacteriaceae;Arenibacter	WP_093980507.1	WP_093977643.1		WP_093978529.1				WP_093979862.1		WP_093978801.1
NZ_CP013745,NZ_CP013746	Arthrobacter alpinus	Bacteria;Actinobacteria;Micrococcales;Micrococcaceae;Arthrobacter											WP_044575519.1	WP_044575500.1
NZ_CP012677	Arthrobacter alpinus	Bacteria;Actinobacteria;Micrococcales;Micrococcaceae;Arthrobacter										WP_082357866.1	WP_062006737.1	WP_082357837.1
NZ_CP013200,NZ_CP013201	Arthrobacter alpinus	Bacteria;Actinobacteria;Micrococcales;Micrococcaceae;Arthrobacter											WP_062293397.1	WP_062288365.1
NZ_CP041070	Arcobacter anaerophilus	Bacteria;Proteobacteria;Epsilonproteobacteria;Campylobacterales;Campylobacteraceae;Arcobacter group;Arcobacter	WP_129081519.1	WP_129082521.1		WP_129082520.1		WP_044414969.1				WP_129082994.1
NZ_CP030944	Arcobacter aquimarinus	Bacteria;Proteobacteria;Epsilonproteobacteria;Campylobacterales;Campylobacteraceae;Arcobacter group;Arcobacter	WP_129094115.1,WP_129094764.1	WP_129095748.1		WP_129095747.1						WP_129095984.1
NC_006513,NC_006824,NC_006823	Aromatoleum aromaticum EbN1	Bacteria;Proteobacteria;Betaproteobacteria;Rhodocyclales;Rhodocyclaceae;Aromatoleum	WP_011238320.1	WP_011236451.1		WP_011238951.1			WP_011238486.1	WP_011236344.1
NZ_CP041386	Arcobacter butzleri	Bacteria;Proteobacteria;Epsilonproteobacteria;Campylobacterales;Campylobacteraceae;Arcobacter group;Arcobacter	WP_143263461.1	WP_143262679.1		WP_004510707.1		WP_014468823.1				WP_014469019.1
NZ_LT906455	Arcobacter butzleri	Bacteria;Proteobacteria;Epsilonproteobacteria;Campylobacterales;Campylobacteraceae;Arcobacter group;Arcobacter	WP_012148001.1	WP_012012421.1		WP_004510707.1		WP_004509533.1				WP_012013175.1
NC_009850	Arcobacter butzleri RM4018	Bacteria;Proteobacteria;Epsilonproteobacteria;Campylobacterales;Campylobacteraceae;Arcobacter group;Arcobacter	WP_012148001.1	WP_012012421.1		WP_004510707.1		WP_004509533.1				WP_012013175.1
NZ_CP040507	Arcobacter butzleri JV22	Bacteria;Proteobacteria;Epsilonproteobacteria;Campylobacterales;Campylobacteraceae;Arcobacter group;Arcobacter	WP_004511363.1	WP_004510706.1		WP_004510707.1		WP_004509533.1				WP_004509763.1
NC_017187	Arcobacter butzleri ED-1	Bacteria;Proteobacteria;Epsilonproteobacteria;Campylobacterales;Campylobacteraceae;Arcobacter group;Arcobacter	WP_014469400.1	WP_014468359.1		WP_004510707.1		WP_014468823.1				WP_014469019.1
NC_021878	Arcobacter butzleri 7h1h	Bacteria;Proteobacteria;Epsilonproteobacteria;Campylobacterales;Campylobacteraceae;Arcobacter group;Arcobacter	WP_020848547.1	WP_020847544.1		WP_004510707.1		WP_020848015.1				WP_020848211.1
NZ_CP053688,NZ_CP053689,NZ_CP053690	Arthrobacter citreus	Bacteria;Actinobacteria;Micrococcales;Micrococcaceae;Arthrobacter										WP_172444712.1	WP_056471238.1	WP_172447754.1			WP_098120902.1
NZ_CP043857,NZ_CP043858	Arcobacter cibarius	Bacteria;Proteobacteria;Epsilonproteobacteria;Campylobacterales;Campylobacteraceae;Arcobacter group;Arcobacter	WP_151028824.1	WP_024775982.1		WP_024775983.1						WP_151028946.1
NZ_CP054051	Arcobacter cibarius	Bacteria;Proteobacteria;Epsilonproteobacteria;Campylobacterales;Campylobacteraceae;Arcobacter group;Arcobacter	WP_024775642.1	WP_024775982.1		WP_024775983.1						WP_024775377.1
NZ_CP053833,NZ_CP053834	Arcobacter cloacae	Bacteria;Proteobacteria;Epsilonproteobacteria;Campylobacterales;Campylobacteraceae;Arcobacter group;Arcobacter	WP_129013334.1,WP_129012426.1	WP_129014217.1		WP_129014218.1		WP_129013160.1				WP_129013191.1
NZ_CP026655	Arcobacter cryaerophilus	Bacteria;Proteobacteria;Epsilonproteobacteria;Campylobacterales;Campylobacteraceae;Arcobacter group;Arcobacter	WP_164469937.1	WP_164469319.1		WP_164469320.1						WP_164469851.1
NZ_CP060264	Arcobacter cryaerophilus	Bacteria;Proteobacteria;Epsilonproteobacteria;Campylobacterales;Campylobacteraceae;Arcobacter group;Arcobacter	WP_186984542.1	WP_120986271.1		WP_120986273.1						WP_066404567.1
NZ_CP060692	Arcobacter cryaerophilus	Bacteria;Proteobacteria;Epsilonproteobacteria;Campylobacterales;Campylobacteraceae;Arcobacter group;Arcobacter	WP_187471647.1	WP_187472189.1		WP_066219360.1						WP_187471562.1
NZ_CP060693	Arcobacter cryaerophilus	Bacteria;Proteobacteria;Epsilonproteobacteria;Campylobacterales;Campylobacteraceae;Arcobacter group;Arcobacter	WP_187474311.1	WP_187474046.1		WP_187474045.1						WP_187474191.1
NZ_CP060694	Arcobacter cryaerophilus	Bacteria;Proteobacteria;Epsilonproteobacteria;Campylobacterales;Campylobacteraceae;Arcobacter group;Arcobacter	WP_187472782.1	WP_066359346.1		WP_187473320.1						WP_187472681.1
NZ_CP032823,NZ_CP032824	Arcobacter cryaerophilus ATCC 43158	Bacteria;Proteobacteria;Epsilonproteobacteria;Campylobacterales;Campylobacteraceae;Arcobacter group;Arcobacter	WP_105916816.1	WP_105918334.1		WP_105918333.1						WP_105916537.1
NZ_CP032825	Arcobacter cryaerophilus D2610	Bacteria;Proteobacteria;Epsilonproteobacteria;Campylobacterales;Campylobacteraceae;Arcobacter group;Arcobacter	WP_120987863.1	WP_120986271.1		WP_120986273.1						WP_066221934.1
NZ_CP018863,NZ_CP018865,NZ_CP018864	Arthrobacter crystallopoietes	Bacteria;Actinobacteria;Micrococcales;Micrococcaceae;Arthrobacter											WP_074702214.1	WP_074703398.1
NZ_CP053835	Arcobacter defluvii	Bacteria;Proteobacteria;Epsilonproteobacteria;Campylobacterales;Campylobacteraceae;Arcobacter group;Arcobacter	WP_129012124.1,WP_129010841.1	WP_014473505.1		WP_129011003.1						WP_129011990.1
NZ_CP029642,NZ_CP029643	Arthrobacter dokdonellae	Bacteria;Actinobacteria;Micrococcales;Micrococcaceae;Arthrobacter											WP_113718031.1	WP_171814463.1
NZ_CP032097	Arcobacter ellisii	Bacteria;Proteobacteria;Epsilonproteobacteria;Campylobacterales;Campylobacteraceae;Arcobacter group;Arcobacter	WP_118918342.1	WP_118916736.1		WP_118916737.1						WP_118917740.1
NZ_CP038155,NZ_CP038156	Arsenophonus endosymbiont of Aphis craccivora	Bacteria;Proteobacteria;Gammaproteobacteria;Enterobacterales;Morganellaceae;Arsenophonus;unclassified Arsenophonus	WP_180816949.1	WP_180816242.1		WP_180816782.1	WP_180817398.1	WP_180816218.1		WP_180816071.1						WP_180816872.1			WP_180816860.1
NZ_LR025108	Arsenophonus endosymbiont of Aleurodicus dispersus	Bacteria;Proteobacteria;Gammaproteobacteria;Enterobacterales;Morganellaceae;Arsenophonus;unclassified Arsenophonus	WP_121463085.1	WP_121463110.1		WP_121463289.1		WP_121463255.1		WP_121463268.1		WP_121463215.1
NC_000917	Archaeoglobus fulgidus DSM 4304	Archaea;Euryarchaeota;Archaeoglobi;Archaeoglobales;Archaeoglobaceae;Archaeoglobus											WP_010878015.1	WP_010878016.1
NZ_CP006577	Archaeoglobus fulgidus DSM 8774	Archaea;Euryarchaeota;Archaeoglobi;Archaeoglobales;Archaeoglobaceae;Archaeoglobus											WP_010878015.1	WP_010878016.1
NZ_CP011509	Archangium gephyra	Bacteria;Proteobacteria;Deltaproteobacteria;Myxococcales;Cystobacterineae;Archangiaceae;Archangium	WP_047856955.1	WP_047854788.1		WP_047857176.1				WP_047856653.1		WP_047855656.1
NZ_CP042434	Arachidicoccus ginsenosidivorans	Bacteria;Bacteroidetes;Chitinophagia;Chitinophagales;Chitinophagaceae;Arachidicoccus	WP_146781463.1	WP_146781902.1		WP_146780186.1						WP_146779978.1
NZ_LS483427	Arcanobacterium haemolyticum	Bacteria;Actinobacteria;Actinomycetales;Actinomycetaceae;Arcanobacterium											WP_013170348.1	WP_013170347.1
NC_014218	Arcanobacterium haemolyticum DSM 20595	Bacteria;Actinobacteria;Actinomycetales;Actinomycetaceae;Arcanobacterium											WP_013170348.1	WP_013170347.1
NZ_CP053839	Arcobacter lanthieri	Bacteria;Proteobacteria;Epsilonproteobacteria;Campylobacterales;Campylobacteraceae;Arcobacter group;Arcobacter	WP_026808387.1	WP_026807513.1		WP_026803479.1						WP_026808072.1
NZ_CP029480	Arcticibacterium luteifluviistationis	Bacteria;Bacteroidetes;Cytophagia;Cytophagales;Cytophagaceae;Arcticibacterium	WP_111372977.1	WP_111370101.1		WP_111374282.1						WP_111371335.1
NZ_CP038613,NZ_CP038614,NZ_CP038617,NZ_CP038619,NZ_CP038620,NZ_CP038616,NZ_CP038615,NZ_CP038618,NZ_CP038621,NZ_CP038622,NZ_CP038623,NZ_CP038624,NZ_CP038625,NZ_CP038626,NZ_CP038627,NZ_CP038628,NZ_CP038630,NZ_CP038629	Arsenophonus nasoniae	Bacteria;Proteobacteria;Gammaproteobacteria;Enterobacterales;Morganellaceae;Arsenophonus	WP_026821459.1	WP_026821570.1		WP_026821696.1	WP_026822875.1	WP_026822710.1		WP_026822381.1		WP_026823906.1				WP_026823908.1			WP_026822133.1
NC_014166	Arcobacter nitrofigilis DSM 7299	Bacteria;Proteobacteria;Epsilonproteobacteria;Campylobacterales;Campylobacteraceae;Arcobacter group;Arcobacter	WP_013134240.1	WP_041660332.1		WP_013134732.1		WP_013133865.1				WP_013135423.1
NZ_CP070228	Arcanobacterium phocisimile	Bacteria;Actinobacteria;Actinomycetales;Actinomycetaceae;Arcanobacterium											WP_204423512.1	WP_204423507.1
NZ_CP036246	[Arcobacter] porcinus	Bacteria;Proteobacteria;Epsilonproteobacteria;Campylobacterales;Campylobacteraceae;Arcobacter group;Aliarcobacter	WP_066386751.1	WP_066387811.1		WP_066171900.1						WP_165595717.1
NC_013741,NC_013742	Archaeoglobus profundus DSM 5631	Archaea;Euryarchaeota;Archaeoglobi;Archaeoglobales;Archaeoglobaceae;Archaeoglobus											WP_012940080.1	WP_012940081.1
NZ_CP034309	Arcobacter skirrowii	Bacteria;Proteobacteria;Epsilonproteobacteria;Campylobacterales;Campylobacteraceae;Arcobacter group;Arcobacter	WP_125296978.1	WP_125296791.1		WP_125296790.1						WP_125296313.1
NZ_CP032099	Arcobacter skirrowii CCUG 10374	Bacteria;Proteobacteria;Epsilonproteobacteria;Campylobacterales;Campylobacteraceae;Arcobacter group;Arcobacter	WP_115588116.1	WP_115588195.1		WP_066159445.1						WP_174694325.1
NZ_CP032489	Arachidicoccus soli	Bacteria;Bacteroidetes;Chitinophagia;Chitinophagales;Chitinophagaceae;Arachidicoccus	WP_119984005.1	WP_119989917.1		WP_119985028.1				WP_119989941.1		WP_119984992.1
NC_018531,NC_018532,NC_009453	Arthrobacter sp. Rue61a	Bacteria;Actinobacteria;Micrococcales;Micrococcaceae;Arthrobacter											WP_043470958.1,WP_014921993.1	WP_014921990.1
NZ_CP019304	Arthrobacter sp. QXT-31	Bacteria;Actinobacteria;Micrococcales;Micrococcaceae;Arthrobacter											WP_076802702.1	WP_076802707.1
NZ_CP066886	Arthrospira sp. PCC 9108	Bacteria;Cyanobacteria;Oscillatoriophycideae;Oscillatoriales;Microcoleaceae;Arthrospira;unclassified Arthrospira	WP_006616555.1	WP_014277205.1		WP_006619995.1
NZ_CP007595	Arthrobacter sp. PAMC 25486	Bacteria;Actinobacteria;Micrococcales;Micrococcaceae;Arthrobacter											WP_038462771.1	WP_038462766.1
NZ_CP013297,NZ_CP013298,NZ_CP013299	Arthrobacter sp. YC-RL1	Bacteria;Actinobacteria;Micrococcales;Micrococcaceae;Arthrobacter										WP_047119594.1	WP_047119207.1	WP_047119202.1	WP_160309112.1
NZ_CP012070	Arsenicicoccus sp. oral taxon 190	Bacteria;Actinobacteria;Micrococcales;Intrasporangiaceae;Arsenicicoccus										WP_050346681.1	WP_050348421.1	WP_082176958.1
NZ_CP012479,NZ_CP012477,NZ_CP012478	Arthrobacter sp. ERGS1:01	Bacteria;Actinobacteria;Micrococcales;Micrococcaceae;Arthrobacter											WP_054011301.1	WP_082369569.1
NZ_CP017421,NZ_CP017422,NZ_CP017423,NZ_CP017424,NZ_CP017425,NZ_CP017426	Arthrobacter sp. ZXY-2	Bacteria;Actinobacteria;Micrococcales;Micrococcaceae;Arthrobacter											WP_031215979.1	WP_021470631.1
NZ_CP015732,NZ_CP015733,NZ_CP015734,NZ_CP015735	Arthrobacter sp. U41	Bacteria;Actinobacteria;Micrococcales;Micrococcaceae;Arthrobacter										WP_069951241.1	WP_069951944.1	WP_069951938.1
NZ_CP015971	Arachidicoccus sp. BS20	Bacteria;Bacteroidetes;Chitinophagia;Chitinophagales;Chitinophagaceae;Arachidicoccus;unclassified Arachidicoccus				WP_066204134.1				WP_066206771.1		WP_156522600.1
NZ_CP022436	Arthrobacter sp. YN	Bacteria;Actinobacteria;Micrococcales;Micrococcaceae;Arthrobacter											WP_089593454.1,WP_089594746.1,WP_017197521.1	WP_089597447.1
NZ_CP026514	Arthrobacter sp. PGP41	Bacteria;Actinobacteria;Micrococcales;Micrococcaceae;Arthrobacter										WP_104997448.1	WP_104999750.1	WP_104998083.1
NZ_CP046105	Arthrobacter sp. AQ5-05	Bacteria;Actinobacteria;Micrococcales;Micrococcaceae;Arthrobacter										WP_082357866.1	WP_154605459.1	WP_082357837.1
NZ_CP044016,NZ_CP044017	Arachidicoccus sp. B3-10	Bacteria;Bacteroidetes;Chitinophagia;Chitinophagales;Chitinophagaceae;Arachidicoccus;unclassified Arachidicoccus	WP_131330976.1	WP_131330691.1		WP_131328343.1				WP_131330888.1		WP_131330552.1					WP_131330824.1	WP_191967995.1,WP_131329452.1
NZ_CP039290	Arthrobacter sp. PAMC25564	Bacteria;Actinobacteria;Micrococcales;Micrococcaceae;Arthrobacter											WP_136322338.1,WP_136322616.1	WP_136322620.1
NZ_CP040018	Arthrobacter sp. 24S4-2	Bacteria;Actinobacteria;Micrococcales;Micrococcaceae;Arthrobacter											WP_137322952.1	WP_137322939.1
NZ_CP042172	Arthrobacter sp. KBS0702	Bacteria;Actinobacteria;Micrococcales;Micrococcaceae;Arthrobacter										WP_138769700.1	WP_138769200.1	WP_138769204.1
NZ_CP040174	Arthrobacter sp. UKPF54-2	Bacteria;Actinobacteria;Micrococcales;Micrococcaceae;Arthrobacter										WP_146337912.1	WP_146337446.1	WP_146337451.1
NZ_CP050804	Arcanobacterium sp. 2701	Bacteria;Actinobacteria;Actinomycetales;Actinomycetaceae;Arcanobacterium;unclassified Arcanobacterium											WP_091280738.1	WP_168918016.1
NZ_CP059492	Arcanobacterium sp. JY-X040	Bacteria;Actinobacteria;Actinomycetales;Actinomycetaceae;Arcanobacterium;unclassified Arcanobacterium
NZ_CP011022	Arthrobacter sp. SLBN-53	Bacteria;Actinobacteria;Micrococcales;Micrococcaceae;Arthrobacter										WP_023986255.1	WP_019511267.1,WP_019509781.1	WP_019511269.1
NZ_CP062235,NZ_CP062236,NZ_CP062237,NZ_CP062238	Arthrobacter sp. TES	Bacteria;Actinobacteria;Micrococcales;Micrococcaceae;Arthrobacter											WP_031215979.1	WP_021470631.1
NC_008541,NC_008537,NC_008538,NC_008539	Arthrobacter sp. FB24	Bacteria;Actinobacteria;Micrococcales;Micrococcaceae;Arthrobacter										WP_011691364.1	WP_011691618.1,WP_011692158.1	WP_011692149.1
NZ_CP053707	Arthrobacter sp. NEB 688	Bacteria;Actinobacteria;Micrococcales;Micrococcaceae;Arthrobacter										WP_173026532.1	WP_173028700.1	WP_173028704.1		WP_173028342.1		WP_173027086.1
NZ_CP032100	Arcobacter suis CECT 7833	Bacteria;Proteobacteria;Epsilonproteobacteria;Campylobacterales;Campylobacteraceae;Arcobacter group;Arcobacter	WP_118887359.1	WP_118885797.1		WP_118885798.1						WP_118886752.1
NC_021169	Archaeoglobus sulfaticallidus PM70-1	Archaea;Euryarchaeota;Archaeoglobi;Archaeoglobales;Archaeoglobaceae;Archaeoglobus											WP_174269878.1	WP_015589915.1
NZ_CP035926	Arcobacter thereius LMG 24486	Bacteria;Proteobacteria;Epsilonproteobacteria;Campylobacterales;Campylobacteraceae;Arcobacter group;Arcobacter	WP_066180680.1	WP_066184927.1		WP_066184926.1						WP_165595946.1
NZ_CP031367	Arcobacter trophiarum LMG 25534	Bacteria;Proteobacteria;Epsilonproteobacteria;Campylobacterales;Campylobacteraceae;Arcobacter group;Arcobacter	WP_115427703.1	WP_115428719.1		WP_115428718.1						WP_115427874.1
NZ_CP053840	Arcobacter venerupis	Bacteria;Proteobacteria;Epsilonproteobacteria;Campylobacterales;Campylobacteraceae;Arcobacter group;Arcobacter	WP_128360008.1	WP_128357395.1		WP_128357394.1						WP_128359451.1
NC_015320	Archaeoglobus veneficus SNP6	Archaea;Euryarchaeota;Archaeoglobi;Archaeoglobales;Archaeoglobaceae;Archaeoglobus											WP_013683215.1	WP_013683214.1
NZ_CP069338	Archangium violaceum	Bacteria;Proteobacteria;Deltaproteobacteria;Myxococcales;Cystobacterineae;Archangiaceae;Archangium	WP_203403862.1	WP_203410428.1		WP_203404163.1			WP_203411648.1	WP_203403562.1		WP_203407526.1				WP_203406348.1		WP_203407622.1,WP_203405916.1
NZ_CP069396	Archangium violaceum	Bacteria;Proteobacteria;Deltaproteobacteria;Myxococcales;Cystobacterineae;Archangiaceae;Archangium	WP_204227516.1	WP_204222592.1		WP_204229048.1				WP_204227232.1		WP_204221645.1				WP_204220645.1		WP_204222465.1
NZ_AP014690	Asaia bogorensis NBRC 16594	Bacteria;Proteobacteria;Alphaproteobacteria;Rhodospirillales;Acetobacteraceae;Asaia	WP_062164747.1	WP_062165444.1		WP_062165443.1				WP_062164038.1		WP_062164773.1
NZ_AP024470	Asaccharobacter celatus DSM 18785	Bacteria;Actinobacteria;Coriobacteriia;Eggerthellales;Eggerthellaceae;Adlercreutzia											WP_117284668.1	WP_117284669.1		WP_117283569.1
NZ_AP018827,NZ_AP018828,NZ_AP018829	Asticcacaulis excentricus	Bacteria;Proteobacteria;Alphaproteobacteria;Caulobacterales;Caulobacteraceae;Asticcacaulis
NC_014816,NC_014817,NC_014818,NC_014819	Asticcacaulis excentricus CB 48	Bacteria;Proteobacteria;Alphaproteobacteria;Caulobacterales;Caulobacteraceae;Asticcacaulis
NC_007716,NC_007719,NC_007720,NC_007718,NC_007717	Aster yellows witches'-broom phytoplasma AYWB	Bacteria;Tenericutes;Mollicutes;Acholeplasmatales;Acholeplasmataceae;Candidatus Phytoplasma;Candidatus Phytoplasma asteris
NZ_CP042941	Atlantibacter hermannii	Bacteria;Proteobacteria;Gammaproteobacteria;Enterobacterales;Enterobacteriaceae;Atlantibacter	WP_002437030.1	WP_148051853.1	WP_148052314.1	WP_002438093.1	WP_002434420.1	WP_148052502.1		WP_002463075.1		WP_002433526.1			WP_002463580.1	WP_002433524.1		WP_148052452.1	WP_043865587.1
NZ_CP049608	Atlantibacter hermannii	Bacteria;Proteobacteria;Gammaproteobacteria;Enterobacterales;Enterobacteriaceae;Atlantibacter	WP_043865716.1	WP_002434342.1	WP_165431750.1	WP_002438093.1	WP_002434420.1	WP_165431962.1		WP_165432076.1		WP_002433526.1			WP_165431939.1	WP_002433524.1		WP_165431917.1	WP_043865587.1
NZ_CP065700	Atlantibacter hermannii	Bacteria;Proteobacteria;Gammaproteobacteria;Enterobacterales;Enterobacteriaceae;Atlantibacter	WP_002437030.1	WP_002434342.1	WP_002436877.1	WP_002438093.1	WP_002434420.1	WP_002463499.1		WP_002463075.1		WP_002433526.1			WP_002463580.1	WP_002433524.1		WP_002463655.1	WP_002438535.1
NC_013203	Atopobium parvulum DSM 20469	Bacteria;Actinobacteria;Coriobacteriia;Coriobacteriales;Atopobiaceae;Lancefieldella														WP_012808129.1
NZ_AP019551,NZ_AP019552,NZ_AP019553	Athalassotoga saccharophila	Bacteria;Thermotogae;Mesoaciditogales;Mesoaciditogaceae;Athalassotoga											WP_161848136.1	WP_161848135.1
NZ_CP062167	Aureimonas sp. OT7	Bacteria;Proteobacteria;Alphaproteobacteria;Rhizobiales;Aurantimonadaceae;Aureimonas	WP_192391606.1	WP_192389526.1,WP_192386847.1	WP_192387526.1	WP_192387637.1			WP_192390417.1,WP_192391584.1	WP_192387554.1		WP_192390969.1			WP_192388933.1
NZ_CP011310,NZ_CP015441	Erythrobacter atlanticus	Bacteria;Proteobacteria;Alphaproteobacteria;Sphingomonadales;Erythrobacteraceae;Erythrobacter	WP_048884515.1	WP_048886048.1	WP_048886482.1	WP_048885273.1			WP_048885442.1	WP_048885259.1		WP_048884632.1
NZ_CP031447,NZ_CP031448	Austwickia chelonae	Bacteria;Actinobacteria;Micrococcales;Dermatophilaceae;Austwickia											WP_116113485.1	WP_116113489.1
NZ_CP018097,NZ_CP018098	Erythrobacter gangjinensis	Bacteria;Proteobacteria;Alphaproteobacteria;Sphingomonadales;Erythrobacteraceae;Erythrobacter	WP_047006820.1	WP_047006166.1		WP_047007446.1			WP_047005496.1	WP_047007427.1		WP_047007578.1
NZ_CP036298	Aureliella helgolandensis	Bacteria;Planctomycetes;Planctomycetia;Pirellulales;Pirellulaceae;Aureliella	WP_145084200.1		WP_145078116.1	WP_145083767.1				WP_145084906.1		WP_145084613.1
NZ_AP017457	Aurantimicrobium minutum	Bacteria;Actinobacteria;Micrococcales;Microbacteriaceae;Aurantimicrobium										WP_096382119.1	WP_096380987.1	WP_096380990.1
NZ_CP006367,NZ_CP006368,NZ_CP006369,NZ_CP006370,NZ_CP006371,NZ_CP006372,NZ_CP006373,NZ_CP006374,NZ_CP006375	Aureimonas sp. AU20	Bacteria;Proteobacteria;Alphaproteobacteria;Rhizobiales;Aurantimonadaceae;Aureimonas
NZ_CP023994	Aurantimicrobium sp. MWH-Mo1	Bacteria;Actinobacteria;Micrococcales;Microbacteriaceae;Aurantimicrobium;unclassified Aurantimicrobium										WP_110234329.1	WP_110233232.1	WP_110233233.1
NZ_CP030929	Aurantimicrobium sp. MWH-Uga1	Bacteria;Actinobacteria;Micrococcales;Microbacteriaceae;Aurantimicrobium;unclassified Aurantimicrobium										WP_114128578.1	WP_114129041.1	WP_114129040.1
NZ_CP027062	Aureitalea sp. RR4-38	Bacteria;Bacteroidetes;Flavobacteriia;Flavobacteriales;Flavobacteriaceae;Aureitalea;unclassified Aureitalea	WP_105217568.1	WP_105215511.1		WP_105214936.1				WP_105217318.1		WP_105215414.1,WP_105217668.1
NZ_CP031746	Auritidibacter sp. NML130574	Bacteria;Actinobacteria;Micrococcales;Micrococcaceae;Auritidibacter;unclassified Auritidibacter										WP_110110894.1
NZ_CP059692	Aureimonas sp. LMG 31693	Bacteria;Proteobacteria;Alphaproteobacteria;Rhizobiales;Aurantimonadaceae;Aureimonas	WP_185985210.1	WP_185983254.1		WP_185985059.1			WP_185985202.1	WP_185983309.1		WP_185985218.1			WP_185984213.1
NZ_CP058307	Avibacterium paragallinarum	Bacteria;Proteobacteria;Gammaproteobacteria;Pasteurellales;Pasteurellaceae;Avibacterium										WP_017807543.1				WP_035687204.1			WP_035688432.1
NZ_CP034110	Avibacterium paragallinarum	Bacteria;Proteobacteria;Gammaproteobacteria;Pasteurellales;Pasteurellaceae;Avibacterium										WP_017807543.1				WP_035687204.1			WP_035688432.1
NZ_CP050316	Avibacterium paragallinarum	Bacteria;Proteobacteria;Gammaproteobacteria;Pasteurellales;Pasteurellaceae;Avibacterium										WP_017807543.1				WP_035687204.1			WP_035688432.1
NZ_CP051636	Avibacterium paragallinarum	Bacteria;Proteobacteria;Gammaproteobacteria;Pasteurellales;Pasteurellaceae;Avibacterium										WP_017807543.1				WP_035687204.1			WP_035688432.1
NZ_CP051637	Avibacterium paragallinarum	Bacteria;Proteobacteria;Gammaproteobacteria;Pasteurellales;Pasteurellaceae;Avibacterium										WP_017807543.1				WP_035687204.1			WP_035688432.1
NZ_CP051638	Avibacterium paragallinarum	Bacteria;Proteobacteria;Gammaproteobacteria;Pasteurellales;Pasteurellaceae;Avibacterium										WP_017807543.1				WP_035687204.1			WP_035688432.1
NZ_CP051639	Avibacterium paragallinarum	Bacteria;Proteobacteria;Gammaproteobacteria;Pasteurellales;Pasteurellaceae;Avibacterium										WP_017807543.1				WP_035687204.1			WP_035688432.1
NZ_CP051640	Avibacterium paragallinarum	Bacteria;Proteobacteria;Gammaproteobacteria;Pasteurellales;Pasteurellaceae;Avibacterium										WP_017807543.1				WP_035687204.1			WP_035688432.1
NZ_CP051641	Avibacterium paragallinarum	Bacteria;Proteobacteria;Gammaproteobacteria;Pasteurellales;Pasteurellaceae;Avibacterium										WP_017807543.1				WP_035687204.1			WP_035688432.1
NZ_CP051642	Avibacterium paragallinarum	Bacteria;Proteobacteria;Gammaproteobacteria;Pasteurellales;Pasteurellaceae;Avibacterium										WP_017807543.1				WP_035687204.1			WP_035688432.1
NZ_LR134167	Avibacterium volantium	Bacteria;Proteobacteria;Gammaproteobacteria;Pasteurellales;Pasteurellaceae;Avibacterium										WP_126370696.1				WP_126372705.1			WP_126373386.1
NZ_CP007793,NZ_CP007794,NZ_CP007795,NZ_CP007796,NZ_CP007797,NZ_CP007798	Azospirillum brasilense	Bacteria;Proteobacteria;Alphaproteobacteria;Rhodospirillales;Rhodospirillaceae;Azospirillum
NZ_CP012914,NZ_CP012915,NZ_CP012916,NZ_CP012917,NZ_CP012918,NZ_CP012919	Azospirillum brasilense	Bacteria;Proteobacteria;Alphaproteobacteria;Rhodospirillales;Rhodospirillaceae;Azospirillum
NZ_CP032339,NZ_CP032340,NZ_CP032341,NZ_CP032342,NZ_CP032343,NZ_CP032344	Azospirillum brasilense	Bacteria;Proteobacteria;Alphaproteobacteria;Rhodospirillales;Rhodospirillaceae;Azospirillum
NZ_CP032321,NZ_CP032322,NZ_CP032323,NZ_CP032324,NZ_CP032325,NZ_CP032326,NZ_CP032328,NZ_CP032327	Azospirillum brasilense	Bacteria;Proteobacteria;Alphaproteobacteria;Rhodospirillales;Rhodospirillaceae;Azospirillum
NZ_CP032345,NZ_CP032346,NZ_CP032347,NZ_CP032348,NZ_CP032349,NZ_CP032350	Azospirillum brasilense	Bacteria;Proteobacteria;Alphaproteobacteria;Rhodospirillales;Rhodospirillaceae;Azospirillum
NZ_CP033312,NZ_CP033313,NZ_CP033314,NZ_CP033316,NZ_CP033315,NZ_CP033317	Azospirillum brasilense	Bacteria;Proteobacteria;Alphaproteobacteria;Rhodospirillales;Rhodospirillaceae;Azospirillum
NZ_CP033318,NZ_CP033319,NZ_CP033320,NZ_CP033322,NZ_CP033321,NZ_CP033323	Azospirillum brasilense	Bacteria;Proteobacteria;Alphaproteobacteria;Rhodospirillales;Rhodospirillaceae;Azospirillum
NC_009937	Azorhizobium caulinodans ORS 571	Bacteria;Proteobacteria;Alphaproteobacteria;Rhizobiales;Xanthobacteraceae;Azorhizobium	WP_012171635.1	WP_012172841.1	WP_012168706.1	WP_012170528.1			WP_043878745.1,WP_012171000.1,WP_012172745.1	WP_012169515.1		WP_043878984.1				WP_012169595.1		WP_012169917.1,WP_012170133.1
NZ_CP011835,NZ_CP011836,NZ_CP011837,NZ_CP011838	Azotobacter chroococcum	Bacteria;Proteobacteria;Gammaproteobacteria;Pseudomonadales;Pseudomonadaceae;Azotobacter	WP_089169234.1	WP_089167009.1		WP_039805541.1	WP_089169360.1	WP_089168349.1		WP_039805185.1		WP_039803330.1
NZ_CP066310,NZ_CP066311,NZ_CP066312,NZ_CP066313,NZ_CP066314	Azotobacter chroococcum	Bacteria;Proteobacteria;Gammaproteobacteria;Pseudomonadales;Pseudomonadaceae;Azotobacter	WP_198866654.1	WP_198867152.1		WP_039805541.1	WP_198866727.1	WP_136888271.1		WP_198867502.1		WP_039803330.1
NZ_CP010415,NZ_CP010421,NZ_CP010420,NZ_CP010419,NZ_CP010418,NZ_CP010417,NZ_CP010416	Azotobacter chroococcum NCIMB 8003	Bacteria;Proteobacteria;Gammaproteobacteria;Pseudomonadales;Pseudomonadaceae;Azotobacter	WP_039805944.1	WP_039801530.1		WP_039805541.1	WP_039806211.1	WP_039803689.1		WP_039805185.1		WP_039803330.1
NZ_CP022187	Azoarcus communis	Bacteria;Proteobacteria;Betaproteobacteria;Rhodocyclales;Zoogloeaceae;Azoarcus	WP_108948844.1	WP_108951553.1		WP_108948220.1			WP_199915176.1	WP_108947599.1
NZ_CP022188	Azoarcus communis	Bacteria;Proteobacteria;Betaproteobacteria;Rhodocyclales;Zoogloeaceae;Azoarcus	WP_108976009.1	WP_108977168.1		WP_108974884.1			WP_108973631.1	WP_108973686.1
NC_016622,NC_016585,NC_016586,NC_016623,NC_016587,NC_016624,NC_016588	Azospirillum lipoferum 4B	Bacteria;Proteobacteria;Alphaproteobacteria;Rhodospirillales;Rhodospirillaceae;Azospirillum
NC_008702	Azoarcus olearius	Bacteria;Proteobacteria;Betaproteobacteria;Rhodocyclales;Zoogloeaceae;Azoarcus	WP_011764931.1	WP_011766611.1		WP_011765378.1			WP_011764761.1	WP_011764801.1
NZ_CP016210	Azoarcus olearius	Bacteria;Proteobacteria;Betaproteobacteria;Rhodocyclales;Zoogloeaceae;Azoarcus	WP_065339977.1	WP_065340977.1		WP_011765378.1			WP_065339903.1	WP_011764801.1
NC_016616	Azospira oryzae PS	Bacteria;Proteobacteria;Betaproteobacteria;Rhodocyclales;Rhodocyclaceae;Azospira	WP_043798429.1	WP_014236673.1		WP_014237515.1			WP_014237576.1	WP_014237011.1
NZ_CP054619,NZ_CP054621,NZ_CP054617,NZ_CP054616,NZ_CP054620,NZ_CP054618,NZ_CP054615,NZ_CP054622	Azospirillum oryzae	Bacteria;Proteobacteria;Alphaproteobacteria;Rhodospirillales;Rhodospirillaceae;Azospirillum
NZ_CP025682	Azoarcus pumilus	Bacteria;Proteobacteria;Betaproteobacteria;Rhodocyclales;Zoogloeaceae;Azoarcus	WP_102247670.1	WP_102246255.1		WP_102246452.1			WP_102247215.1	WP_102246654.1		WP_102248067.1
NZ_CP029829,NZ_CP029830,NZ_CP029831,NZ_CP029832,NZ_CP029833,NZ_CP029834,NZ_CP029835,NZ_CP029836	Azospirillum ramasamyi	Bacteria;Proteobacteria;Alphaproteobacteria;Rhodospirillales;Rhodospirillaceae;Azospirillum
NZ_CP064781	Azospira restricta	Bacteria;Proteobacteria;Betaproteobacteria;Rhodocyclales;Rhodocyclaceae;Azospira	WP_203389297.1	WP_203387380.1		WP_203389252.1			WP_203389243.1	WP_203385668.1,WP_203386591.1
NZ_CP045302,NZ_CP045303,NZ_CP045301	Azotobacter salinestris	Bacteria;Proteobacteria;Gammaproteobacteria;Pseudomonadales;Pseudomonadaceae;Azotobacter	WP_152388606.1	WP_152388387.1		WP_152386941.1	WP_152387479.1	WP_152386310.1		WP_152386761.1		WP_152389315.1
NZ_AP021844,NZ_AP021845	Azospira sp. I09	Bacteria;Proteobacteria;Betaproteobacteria;Rhodocyclales;Rhodocyclaceae;Azospira	WP_152090861.1	WP_152090647.1		WP_152089208.1			WP_152089191.1	WP_014237011.1
NC_013854,NC_013855,NC_013856,NC_013857,NC_013858,NC_013859,NC_013860	Azospirillum sp. B510	Bacteria;Proteobacteria;Alphaproteobacteria;Rhodospirillales;Rhodospirillaceae;Azospirillum
NZ_CP011072	Azoarcus sp. CIB	Bacteria;Proteobacteria;Betaproteobacteria;Rhodocyclales;Zoogloeaceae;Azoarcus;unclassified Azoarcus	WP_050416889.1	WP_050414700.1		WP_050416423.1			WP_198149701.1,WP_050416671.1	WP_050417171.1
NZ_CP048836	Azoarcus sp. M9-3-2	Bacteria;Proteobacteria;Betaproteobacteria;Rhodocyclales;Zoogloeaceae;Azoarcus;unclassified Azoarcus	WP_173766574.1	WP_173764318.1		WP_173764937.1			WP_173765370.1	WP_173764550.1,WP_173764708.1
NZ_CP022958	Azoarcus sp. DD4	Bacteria;Proteobacteria;Betaproteobacteria;Rhodocyclales;Zoogloeaceae;Azoarcus;unclassified Azoarcus	WP_141017445.1	WP_141019356.1		WP_141017939.1			WP_141017237.1	WP_141017275.1
NZ_CP021731	Azoarcus sp. DN11	Bacteria;Proteobacteria;Betaproteobacteria;Rhodocyclales;Zoogloeaceae;Azoarcus;unclassified Azoarcus	WP_121430710.1	WP_121427617.1		WP_121429423.1			WP_174718448.1	WP_121427527.1,WP_121429838.1
NZ_CP039634,NZ_CP039635,NZ_CP039636,NZ_CP039637,NZ_CP039638,NZ_CP039639,NZ_CP039640,NZ_CP039641	Azospirillum sp. TSH100	Bacteria;Proteobacteria;Alphaproteobacteria;Rhodospirillales;Rhodospirillaceae;Azospirillum;unclassified Azospirillum
NZ_CP022364,NZ_CP022367,NZ_CP022363,NZ_CP022366,NZ_CP022369,NZ_CP022365,NZ_CP022368	Azospirillum sp. TSH58	Bacteria;Proteobacteria;Alphaproteobacteria;Rhodospirillales;Rhodospirillaceae;Azospirillum;unclassified Azospirillum
NZ_CP039650,NZ_CP039647,NZ_CP039649,NZ_CP039648,NZ_CP039645,NZ_CP039642,NZ_CP039646,NZ_CP039651,NZ_CP039644,NZ_CP039643	Azospirillum sp. TSA2s	Bacteria;Proteobacteria;Alphaproteobacteria;Rhodospirillales;Rhodospirillaceae;Azospirillum;unclassified Azospirillum
NC_020516,NC_020548	Azoarcus sp. KH32C	Bacteria;Proteobacteria;Betaproteobacteria;Rhodocyclales;Zoogloeaceae;Azoarcus;unclassified Azoarcus	WP_015434823.1	WP_015434573.1		WP_015436439.1			WP_015436731.1	WP_015434471.1,WP_015437146.1
NZ_CP029353,NZ_CP029352,NZ_CP029354,NZ_CP029355,NZ_CP029356,NZ_CP029357,NZ_CP029358,NZ_CP029359,NZ_CP029360	Azospirillum thermophilum	Bacteria;Proteobacteria;Alphaproteobacteria;Rhodospirillales;Rhodospirillaceae;Azospirillum
NZ_CP012401,NZ_CP012402,NZ_CP012403,NZ_CP012404,NZ_CP012406,NZ_CP012405,NZ_CP012407,NZ_CP012408	Azospirillum thiophilum	Bacteria;Proteobacteria;Alphaproteobacteria;Rhodospirillales;Rhodospirillaceae;Azospirillum
NC_012560	Azotobacter vinelandii DJ	Bacteria;Proteobacteria;Gammaproteobacteria;Pseudomonadales;Pseudomonadaceae;Azotobacter	WP_012699457.1,WP_012700669.1	WP_175555862.1		WP_012700019.1	WP_012699239.1	WP_012701540.1	WP_012700743.1	WP_012700212.1		WP_012700568.1
NC_021149	Azotobacter vinelandii CA	Bacteria;Proteobacteria;Gammaproteobacteria;Pseudomonadales;Pseudomonadaceae;Azotobacter	WP_012699457.1,WP_012700669.1	WP_175555862.1		WP_012700019.1	WP_012699239.1	WP_012701540.1	WP_012700743.1	WP_012700212.1		WP_012700568.1
NC_021150	Azotobacter vinelandii CA6	Bacteria;Proteobacteria;Gammaproteobacteria;Pseudomonadales;Pseudomonadaceae;Azotobacter	WP_012699457.1,WP_012700669.1	WP_175555862.1		WP_012700019.1	WP_012699239.1	WP_012701540.1	WP_012700743.1	WP_012700212.1		WP_012700568.1
NZ_CP026008	Bacillus aerophilus	Bacteria;Firmicutes;Bacilli;Bacillales;Bacillaceae;Bacillus											WP_008342033.1	WP_008342030.1			WP_129547956.1
NZ_CP040344,NZ_CP040345,NZ_CP040346	Bacillus albus	Bacteria;Firmicutes;Bacilli;Bacillales;Bacillaceae;Bacillus;Bacillus cereus group											WP_000186156.1	WP_048528484.1			WP_000174251.1
NZ_CP039020	Bacillus altitudinis	Bacteria;Firmicutes;Bacilli;Bacillales;Bacillaceae;Bacillus											WP_008342033.1	WP_008342030.1			WP_017368275.1
NZ_CP011150	Bacillus altitudinis	Bacteria;Firmicutes;Bacilli;Bacillales;Bacillaceae;Bacillus											WP_008342033.1	WP_008342030.1			WP_039963025.1
NZ_CP009108,NZ_CP009109	Bacillus altitudinis	Bacteria;Firmicutes;Bacilli;Bacillales;Bacillaceae;Bacillus											WP_025206589.1	WP_050826823.1			WP_017368275.1
NZ_CP012329	Bacillus altitudinis	Bacteria;Firmicutes;Bacilli;Bacillales;Bacillaceae;Bacillus											WP_025206589.1	WP_057078769.1			WP_008343648.1
NZ_CP012482	Bacillus altitudinis	Bacteria;Firmicutes;Bacilli;Bacillales;Bacillaceae;Bacillus											WP_025206589.1	WP_057078769.1			WP_008343648.1
NZ_CP012330	Bacillus altitudinis	Bacteria;Firmicutes;Bacilli;Bacillales;Bacillaceae;Bacillus											WP_025206589.1	WP_057078769.1			WP_008343648.1
NZ_CP018574,NZ_CP018575	Bacillus altitudinis	Bacteria;Firmicutes;Bacilli;Bacillales;Bacillaceae;Bacillus											WP_025206589.1	WP_017359015.1			WP_008343648.1
NZ_CP022319,NZ_CP022320	Bacillus altitudinis	Bacteria;Firmicutes;Bacilli;Bacillales;Bacillaceae;Bacillus											WP_039170343.1	WP_096880874.1			WP_008343648.1
NZ_CP024204	Bacillus altitudinis	Bacteria;Firmicutes;Bacilli;Bacillales;Bacillaceae;Bacillus											WP_039170343.1	WP_065461496.1			WP_008343648.1
NZ_CP043559	Bacillus altitudinis	Bacteria;Firmicutes;Bacilli;Bacillales;Bacillaceae;Bacillus											WP_008342033.1	WP_135009453.1			WP_008343648.1
NZ_CP040514,NZ_CP040513	Bacillus altitudinis	Bacteria;Firmicutes;Bacilli;Bacillales;Bacillaceae;Bacillus											WP_138277935.1	WP_045035229.1			WP_008343648.1
NZ_CP040747,NZ_CP040745,NZ_CP040746	Bacillus altitudinis	Bacteria;Firmicutes;Bacilli;Bacillales;Bacillaceae;Bacillus											WP_008342033.1	WP_116307718.1			WP_039963025.1
NZ_CP054136	Bacillus altitudinis	Bacteria;Firmicutes;Bacilli;Bacillales;Bacillaceae;Bacillus											WP_008342033.1	WP_100325786.1			WP_008343648.1
NZ_CP038517	Bacillus altitudinis	Bacteria;Firmicutes;Bacilli;Bacillales;Bacillaceae;Bacillus											WP_008342033.1	WP_008342030.1			WP_017368275.1
NZ_CP063360	Bacillus altitudinis	Bacteria;Firmicutes;Bacilli;Bacillales;Bacillaceae;Bacillus											WP_008342033.1	WP_008342030.1			WP_110487186.1
NZ_CP065040	Bacillus altitudinis	Bacteria;Firmicutes;Bacilli;Bacillales;Bacillaceae;Bacillus											WP_008342033.1	WP_008342030.1			WP_206114078.1
NZ_CP068389	Bacillus altitudinis	Bacteria;Firmicutes;Bacilli;Bacillales;Bacillaceae;Bacillus											WP_008342033.1	WP_008342030.1			WP_039963025.1
NZ_CP069098,NZ_CP069099	Bacillus altitudinis	Bacteria;Firmicutes;Bacilli;Bacillales;Bacillaceae;Bacillus											WP_138277935.1	WP_100325786.1			WP_008343648.1
NZ_CP065591	Bacillus altitudinis	Bacteria;Firmicutes;Bacilli;Bacillales;Bacillaceae;Bacillus											WP_008342033.1	WP_008342030.1			WP_008343648.1
NZ_CP058235	Bartonella alsatica	Bacteria;Proteobacteria;Alphaproteobacteria;Rhizobiales;Bartonellaceae;Bartonella	WP_005865861.1	WP_005865649.1		WP_005864969.1			WP_040296455.1	WP_005865984.1		WP_005865873.1
NZ_CP013727,NZ_CP013728	Bacillus amyloliquefaciens	Bacteria;Firmicutes;Bacilli;Bacillales;Bacillaceae;Bacillus;Bacillus amyloliquefaciens group											WP_003150714.1	WP_003150711.1			WP_003150959.1
NZ_CP014700,NZ_CP014701	Bacillus amyloliquefaciens	Bacteria;Firmicutes;Bacilli;Bacillales;Bacillaceae;Bacillus;Bacillus amyloliquefaciens group											WP_003150714.1	WP_003150711.1			WP_003150959.1
NZ_CP014783	Bacillus amyloliquefaciens	Bacteria;Firmicutes;Bacilli;Bacillales;Bacillaceae;Bacillus;Bacillus amyloliquefaciens group											WP_003150714.1	WP_007615126.1			WP_003150959.1
NZ_CP016913	Bacillus amyloliquefaciens	Bacteria;Firmicutes;Bacilli;Bacillales;Bacillaceae;Bacillus;Bacillus amyloliquefaciens group											WP_065980510.1	WP_013350730.1			WP_065982938.1
NZ_CP017953	Bacillus amyloliquefaciens	Bacteria;Firmicutes;Bacilli;Bacillales;Bacillaceae;Bacillus;Bacillus amyloliquefaciens group											WP_003150714.1	WP_007615126.1			WP_003150959.1
NZ_CP018152	Bacillus amyloliquefaciens	Bacteria;Firmicutes;Bacilli;Bacillales;Bacillaceae;Bacillus;Bacillus amyloliquefaciens group											WP_003150714.1	WP_003150711.1			WP_003150959.1
NZ_CP018200	Bacillus amyloliquefaciens	Bacteria;Firmicutes;Bacilli;Bacillales;Bacillaceae;Bacillus;Bacillus amyloliquefaciens group											WP_003150714.1	WP_007615126.1			WP_032875776.1
NZ_CP021505,NZ_CP021506	Bacillus amyloliquefaciens	Bacteria;Firmicutes;Bacilli;Bacillales;Bacillaceae;Bacillus;Bacillus amyloliquefaciens group											WP_013350729.1	WP_013350730.1			WP_013354014.1
NZ_CP011252	Bacillus amyloliquefaciens	Bacteria;Firmicutes;Bacilli;Bacillales;Bacillaceae;Bacillus;Bacillus amyloliquefaciens group											WP_013350729.1	WP_088612020.1			WP_013354014.1
NZ_CP029070	Bacillus amyloliquefaciens	Bacteria;Firmicutes;Bacilli;Bacillales;Bacillaceae;Bacillus;Bacillus amyloliquefaciens group											WP_003150714.1	WP_061861754.1			WP_003150959.1
NZ_CP029069	Bacillus amyloliquefaciens	Bacteria;Firmicutes;Bacilli;Bacillales;Bacillaceae;Bacillus;Bacillus amyloliquefaciens group											WP_003150714.1	WP_007615126.1			WP_003150959.1
NZ_CP029071	Bacillus amyloliquefaciens	Bacteria;Firmicutes;Bacilli;Bacillales;Bacillaceae;Bacillus;Bacillus amyloliquefaciens group											WP_003150714.1	WP_007615126.1			WP_003150959.1
NZ_CP030097,NZ_CP030098	Bacillus amyloliquefaciens	Bacteria;Firmicutes;Bacilli;Bacillales;Bacillaceae;Bacillus;Bacillus amyloliquefaciens group											WP_061046465.1	WP_007615126.1			WP_020958004.1
NZ_CP032146	Bacillus amyloliquefaciens	Bacteria;Firmicutes;Bacilli;Bacillales;Bacillaceae;Bacillus;Bacillus amyloliquefaciens group											WP_013350729.1	WP_013350730.1			WP_125123411.1
NZ_CP018902	Bacillus amyloliquefaciens	Bacteria;Firmicutes;Bacilli;Bacillales;Bacillaceae;Bacillus;Bacillus amyloliquefaciens group											WP_013350729.1	WP_013350730.1			WP_013354014.1
NZ_CP038028	Bacillus amyloliquefaciens	Bacteria;Firmicutes;Bacilli;Bacillales;Bacillaceae;Bacillus;Bacillus amyloliquefaciens group											WP_003150714.1	WP_007615126.1			WP_003150959.1
NZ_CP041691	Bacillus amyloliquefaciens	Bacteria;Firmicutes;Bacilli;Bacillales;Bacillaceae;Bacillus;Bacillus amyloliquefaciens group											WP_003150714.1	WP_007615126.1			WP_003150959.1
NZ_CP041693	Bacillus amyloliquefaciens	Bacteria;Firmicutes;Bacilli;Bacillales;Bacillaceae;Bacillus;Bacillus amyloliquefaciens group											WP_013350729.1	WP_013350730.1			WP_013354014.1
NZ_CP040672	Bacillus amyloliquefaciens	Bacteria;Firmicutes;Bacilli;Bacillales;Bacillaceae;Bacillus;Bacillus amyloliquefaciens group											WP_003150714.1	WP_007615126.1			WP_146275780.1
NZ_CP041770	Bacillus amyloliquefaciens	Bacteria;Firmicutes;Bacilli;Bacillales;Bacillaceae;Bacillus;Bacillus amyloliquefaciens group											WP_003150714.1	WP_003150711.1			WP_003150959.1
NZ_CP044360	Bacillus amyloliquefaciens	Bacteria;Firmicutes;Bacilli;Bacillales;Bacillaceae;Bacillus;Bacillus amyloliquefaciens group											WP_003150714.1	WP_011996157.1			WP_003150959.1
NZ_CP044444	Bacillus amyloliquefaciens	Bacteria;Firmicutes;Bacilli;Bacillales;Bacillaceae;Bacillus;Bacillus amyloliquefaciens group											WP_016937306.1	WP_007615126.1			WP_003150959.1
NZ_CP053376	Bacillus amyloliquefaciens	Bacteria;Firmicutes;Bacilli;Bacillales;Bacillaceae;Bacillus;Bacillus amyloliquefaciens group											WP_003150714.1	WP_003150711.1			WP_003150959.1
NZ_CP054415	Bacillus amyloliquefaciens	Bacteria;Firmicutes;Bacilli;Bacillales;Bacillaceae;Bacillus;Bacillus amyloliquefaciens group											WP_013350729.1	WP_013350730.1			WP_013354014.1
NZ_CP054479,NZ_CP054478	Bacillus amyloliquefaciens	Bacteria;Firmicutes;Bacilli;Bacillales;Bacillaceae;Bacillus;Bacillus amyloliquefaciens group											WP_003150714.1	WP_007615126.1			WP_021494752.1
NZ_CP061168	Bacillus amyloliquefaciens	Bacteria;Firmicutes;Bacilli;Bacillales;Bacillaceae;Bacillus;Bacillus amyloliquefaciens group											WP_003150714.1	WP_003150711.1			WP_003150959.1
NZ_CP061852	Bacillus amyloliquefaciens	Bacteria;Firmicutes;Bacilli;Bacillales;Bacillaceae;Bacillus;Bacillus amyloliquefaciens group											WP_003150714.1	WP_007615126.1			WP_003150959.1
NZ_CP061853	Bacillus amyloliquefaciens	Bacteria;Firmicutes;Bacilli;Bacillales;Bacillaceae;Bacillus;Bacillus amyloliquefaciens group											WP_003150714.1	WP_007615126.1			WP_191389321.1
NZ_CP029466,NZ_CP029467	Bacillus amyloliquefaciens	Bacteria;Firmicutes;Bacilli;Bacillales;Bacillaceae;Bacillus;Bacillus amyloliquefaciens group											WP_003150714.1	WP_007615126.1			WP_003150959.1
NZ_CP062984	Bacillus amyloliquefaciens	Bacteria;Firmicutes;Bacilli;Bacillales;Bacillaceae;Bacillus;Bacillus amyloliquefaciens group											WP_013350729.1	WP_013350730.1			WP_013354014.1
NZ_CP065539	Bacillus amyloliquefaciens	Bacteria;Firmicutes;Bacilli;Bacillales;Bacillaceae;Bacillus;Bacillus amyloliquefaciens group											WP_003150714.1	WP_011996157.1			WP_003150959.1
NC_014551	Bacillus amyloliquefaciens DSM 7 = ATCC 23350	Bacteria;Firmicutes;Bacilli;Bacillales;Bacillaceae;Bacillus;Bacillus amyloliquefaciens group											WP_013350729.1	WP_013350730.1			WP_013354014.1
NC_017188	Bacillus amyloliquefaciens TA208	Bacteria;Firmicutes;Bacilli;Bacillales;Bacillaceae;Bacillus;Bacillus amyloliquefaciens group											WP_013350729.1	WP_013350730.1			WP_013354014.1
NC_017190,NC_017189	Bacillus amyloliquefaciens LL3	Bacteria;Firmicutes;Bacilli;Bacillales;Bacillaceae;Bacillus;Bacillus amyloliquefaciens group											WP_013350729.1	WP_013350730.1			WP_013354014.1
NC_017191	Bacillus amyloliquefaciens XH7	Bacteria;Firmicutes;Bacilli;Bacillales;Bacillaceae;Bacillus;Bacillus amyloliquefaciens group											WP_013350729.1	WP_013350730.1			WP_013354014.1
NC_020272,NC_020273	Bacillus amyloliquefaciens IT-45	Bacteria;Firmicutes;Bacilli;Bacillales;Bacillaceae;Bacillus;Bacillus amyloliquefaciens group											WP_003150714.1	WP_003150711.1			WP_003150959.1
NC_017912	Bacillus amyloliquefaciens Y2	Bacteria;Firmicutes;Bacilli;Bacillales;Bacillaceae;Bacillus;Bacillus amyloliquefaciens group											WP_014416708.1	WP_007615126.1			WP_003150959.1
NZ_CP007242	Bacillus amyloliquefaciens KHG19	Bacteria;Firmicutes;Bacilli;Bacillales;Bacillaceae;Bacillus;Bacillus amyloliquefaciens group											WP_003150714.1	WP_007615126.1			WP_007407701.1
NZ_CP006058	Bacillus amyloliquefaciens UMAF6639	Bacteria;Firmicutes;Bacilli;Bacillales;Bacillaceae;Bacillus;Bacillus amyloliquefaciens group											WP_003150714.1	WP_061861081.1			WP_061860994.1
NC_022653	Bacillus amyloliquefaciens CC178	Bacteria;Firmicutes;Bacilli;Bacillales;Bacillaceae;Bacillus;Bacillus amyloliquefaciens group											WP_003150714.1	WP_011996157.1			WP_003150959.1
NC_023073	Bacillus amyloliquefaciens LFB112	Bacteria;Firmicutes;Bacilli;Bacillales;Bacillaceae;Bacillus;Bacillus amyloliquefaciens group											WP_003150714.1	WP_003150711.1			WP_003150959.1
NZ_CP006960	Bacillus amyloliquefaciens UMAF6614	Bacteria;Firmicutes;Bacilli;Bacillales;Bacillaceae;Bacillus;Bacillus amyloliquefaciens group											WP_003150714.1	WP_061861754.1			WP_003150959.1
NZ_CP010401	Bartonella ancashensis	Bacteria;Proteobacteria;Alphaproteobacteria;Rhizobiales;Bartonellaceae;Bartonella	WP_053944509.1	WP_071628371.1		WP_053944163.1			WP_053944517.1	WP_053943561.1		WP_053944514.1
NZ_AP018443,NZ_AP018444,NZ_AP018445	Bacillus anthracis	Bacteria;Firmicutes;Bacilli;Bacillales;Bacillaceae;Bacillus;Bacillus cereus group											WP_000186153.1	WP_000238798.1			WP_033647121.1
NZ_CP008846,NZ_CP008847,NZ_CP008848	Bacillus anthracis	Bacteria;Firmicutes;Bacilli;Bacillales;Bacillaceae;Bacillus;Bacillus cereus group											WP_000186153.1	WP_000238798.1			WP_000174258.1
NZ_CP007618,NZ_CP007617	Bacillus anthracis	Bacteria;Firmicutes;Bacilli;Bacillales;Bacillaceae;Bacillus;Bacillus cereus group											WP_000186153.1	WP_000238799.1			WP_000174258.1
NZ_CP009325,NZ_CP009324	Bacillus anthracis	Bacteria;Firmicutes;Bacilli;Bacillales;Bacillaceae;Bacillus;Bacillus cereus group											WP_000186153.1	WP_000238798.1			WP_000174258.1
NZ_CP009328,NZ_CP009327,NZ_CP009326	Bacillus anthracis	Bacteria;Firmicutes;Bacilli;Bacillales;Bacillaceae;Bacillus;Bacillus cereus group											WP_000186153.1	WP_000238798.1			WP_000174258.1
NZ_CP009331,NZ_CP009330,NZ_CP009329	Bacillus anthracis	Bacteria;Firmicutes;Bacilli;Bacillales;Bacillaceae;Bacillus;Bacillus cereus group											WP_000186153.1	WP_000238798.1			WP_000174258.1
NZ_CP009341,NZ_CP009340,NZ_CP009339	Bacillus anthracis	Bacteria;Firmicutes;Bacilli;Bacillales;Bacillaceae;Bacillus;Bacillus cereus group											WP_000186153.1	WP_000238798.1			WP_000174258.1
NZ_CP009464,NZ_CP009463,NZ_CP009462	Bacillus anthracis	Bacteria;Firmicutes;Bacilli;Bacillales;Bacillaceae;Bacillus;Bacillus cereus group											WP_000186153.1	WP_000238798.1			WP_000174258.1
NZ_CP009476,NZ_CP009475	Bacillus anthracis	Bacteria;Firmicutes;Bacilli;Bacillales;Bacillaceae;Bacillus;Bacillus cereus group											WP_000186153.1	WP_000238798.1			WP_033649244.1
NZ_CP009544,NZ_CP009543,NZ_CP009542	Bacillus anthracis	Bacteria;Firmicutes;Bacilli;Bacillales;Bacillaceae;Bacillus;Bacillus cereus group											WP_000186153.1	WP_000238798.1			WP_000174258.1
NZ_CP009700,NZ_CP009699,NZ_CP009698	Bacillus anthracis	Bacteria;Firmicutes;Bacilli;Bacillales;Bacillaceae;Bacillus;Bacillus cereus group											WP_000186153.1	WP_000238798.1			WP_000174258.1
NZ_CP009697,NZ_CP009696,NZ_CP009695	Bacillus anthracis	Bacteria;Firmicutes;Bacilli;Bacillales;Bacillaceae;Bacillus;Bacillus cereus group											WP_000186153.1	WP_000238798.1			WP_000174258.1
NZ_CP009902,NZ_CP009901,NZ_CP009900	Bacillus anthracis	Bacteria;Firmicutes;Bacilli;Bacillales;Bacillaceae;Bacillus;Bacillus cereus group											WP_000186153.1	WP_000238799.1			WP_000174258.1
NZ_CP009981,NZ_CP009980,NZ_CP009979	Bacillus anthracis	Bacteria;Firmicutes;Bacilli;Bacillales;Bacillaceae;Bacillus;Bacillus cereus group											WP_000186153.1	WP_000238798.1			WP_000174258.1
NZ_CP010322,NZ_CP010321,NZ_CP010320	Bacillus anthracis	Bacteria;Firmicutes;Bacilli;Bacillales;Bacillaceae;Bacillus;Bacillus cereus group											WP_000186153.1	WP_000238798.1			WP_000174258.1
NZ_CP010852,NZ_CP010853,NZ_CP010854	Bacillus anthracis	Bacteria;Firmicutes;Bacilli;Bacillales;Bacillaceae;Bacillus;Bacillus cereus group											WP_000186153.1	WP_000238798.1			WP_000174258.1
NZ_CP014179,NZ_CP014177,NZ_CP014178	Bacillus anthracis	Bacteria;Firmicutes;Bacilli;Bacillales;Bacillaceae;Bacillus;Bacillus cereus group											WP_000186153.1	WP_000238798.1			WP_000174258.1
NZ_CP015779,NZ_CP015777,NZ_CP015778	Bacillus anthracis	Bacteria;Firmicutes;Bacilli;Bacillales;Bacillaceae;Bacillus;Bacillus cereus group											WP_000186153.1	WP_000238798.1			WP_000174258.1
NZ_CP012729	Bacillus anthracis	Bacteria;Firmicutes;Bacilli;Bacillales;Bacillaceae;Bacillus;Bacillus cereus group											WP_000186153.1	WP_000238798.1			WP_000174258.1
NZ_CP012730	Bacillus anthracis	Bacteria;Firmicutes;Bacilli;Bacillales;Bacillaceae;Bacillus;Bacillus cereus group											WP_000186153.1	WP_000238798.1			WP_000174258.1
NZ_CP012720	Bacillus anthracis	Bacteria;Firmicutes;Bacilli;Bacillales;Bacillaceae;Bacillus;Bacillus cereus group											WP_000186153.1	WP_000238798.1			WP_000174258.1
NZ_CP012721	Bacillus anthracis	Bacteria;Firmicutes;Bacilli;Bacillales;Bacillaceae;Bacillus;Bacillus cereus group											WP_000186153.1	WP_000238798.1			WP_000174258.1
NZ_CP012722	Bacillus anthracis	Bacteria;Firmicutes;Bacilli;Bacillales;Bacillaceae;Bacillus;Bacillus cereus group											WP_000186153.1	WP_000238798.1			WP_000174258.1
NZ_CP012723	Bacillus anthracis	Bacteria;Firmicutes;Bacilli;Bacillales;Bacillaceae;Bacillus;Bacillus cereus group											WP_000186153.1	WP_000238798.1			WP_000174258.1
NZ_CP012724	Bacillus anthracis	Bacteria;Firmicutes;Bacilli;Bacillales;Bacillaceae;Bacillus;Bacillus cereus group											WP_000186153.1	WP_000238798.1			WP_000174258.1
NZ_CP012725	Bacillus anthracis	Bacteria;Firmicutes;Bacilli;Bacillales;Bacillaceae;Bacillus;Bacillus cereus group											WP_000186153.1	WP_000238798.1			WP_000174258.1
NZ_CP012726	Bacillus anthracis	Bacteria;Firmicutes;Bacilli;Bacillales;Bacillaceae;Bacillus;Bacillus cereus group											WP_000186153.1	WP_000238798.1			WP_000174258.1
NZ_CP012727	Bacillus anthracis	Bacteria;Firmicutes;Bacilli;Bacillales;Bacillaceae;Bacillus;Bacillus cereus group											WP_000186153.1	WP_000238798.1			WP_000174258.1
NZ_CP012728	Bacillus anthracis	Bacteria;Firmicutes;Bacilli;Bacillales;Bacillaceae;Bacillus;Bacillus cereus group											WP_000186153.1	WP_000238798.1			WP_000174258.1
NZ_CP018903,NZ_CP018904,NZ_CP018905	Bacillus anthracis	Bacteria;Firmicutes;Bacilli;Bacillales;Bacillaceae;Bacillus;Bacillus cereus group											WP_000186153.1	WP_000238798.1			WP_000174258.1
NZ_CP019588,NZ_CP019589	Bacillus anthracis	Bacteria;Firmicutes;Bacilli;Bacillales;Bacillaceae;Bacillus;Bacillus cereus group											WP_000186153.1	WP_000238798.1			WP_000174258.1
NZ_CP022044,NZ_CP022045	Bacillus anthracis	Bacteria;Firmicutes;Bacilli;Bacillales;Bacillaceae;Bacillus;Bacillus cereus group											WP_000186153.1	WP_000238798.1			WP_000174258.1
NZ_CP023001,NZ_CP023002,NZ_CP023003	Bacillus anthracis	Bacteria;Firmicutes;Bacilli;Bacillales;Bacillaceae;Bacillus;Bacillus cereus group											WP_000186153.1	WP_000238798.1			WP_000174258.1
NZ_AP014833,NZ_AP014834,NZ_AP014835	Bacillus anthracis	Bacteria;Firmicutes;Bacilli;Bacillales;Bacillaceae;Bacillus;Bacillus cereus group											WP_000186153.1	WP_000238798.1			WP_000174258.1
NZ_CP066168	Bacillus anthracis	Bacteria;Firmicutes;Bacilli;Bacillales;Bacillaceae;Bacillus;Bacillus cereus group											WP_000186153.1	WP_000238798.1			WP_000174258.1
NZ_CP029805,NZ_CP029806,NZ_CP029807	Bacillus anthracis	Bacteria;Firmicutes;Bacilli;Bacillales;Bacillaceae;Bacillus;Bacillus cereus group											WP_000186153.1	WP_000238798.1			WP_000174258.1
NZ_CP031642	Bacillus anthracis	Bacteria;Firmicutes;Bacilli;Bacillales;Bacillaceae;Bacillus;Bacillus cereus group											WP_071736761.1	WP_071736762.1			WP_000174250.1
NZ_CP031643,NZ_CP031644,NZ_CP031645	Bacillus anthracis	Bacteria;Firmicutes;Bacilli;Bacillales;Bacillaceae;Bacillus;Bacillus cereus group											WP_000186156.1	WP_000238800.1			WP_071730725.1
NZ_CP026608	Bacillus anthracis	Bacteria;Firmicutes;Bacilli;Bacillales;Bacillaceae;Bacillus;Bacillus cereus group											WP_000186156.1	WP_000238800.1			WP_071730725.1
NZ_CP029323,NZ_CP029324,NZ_CP029325	Bacillus anthracis	Bacteria;Firmicutes;Bacilli;Bacillales;Bacillaceae;Bacillus;Bacillus cereus group											WP_000186153.1	WP_000238798.1			WP_000174258.1
NZ_AP019731,NZ_AP019732,NZ_AP019733	Bacillus anthracis	Bacteria;Firmicutes;Bacilli;Bacillales;Bacillaceae;Bacillus;Bacillus cereus group											WP_000186153.1	WP_000238798.1			WP_000174258.1
NZ_CP047097	Bacillus anthracis	Bacteria;Firmicutes;Bacilli;Bacillales;Bacillaceae;Bacillus;Bacillus cereus group											WP_000186153.1	WP_000238798.1			WP_000174258.1
NZ_CP047098	Bacillus anthracis	Bacteria;Firmicutes;Bacilli;Bacillales;Bacillaceae;Bacillus;Bacillus cereus group											WP_000186153.1	WP_000238798.1			WP_000174258.1
NZ_CP047099,NZ_CP047100,NZ_CP047101,NZ_CP047102,NZ_CP047103	Bacillus anthracis	Bacteria;Firmicutes;Bacilli;Bacillales;Bacillaceae;Bacillus;Bacillus cereus group											WP_000186153.1	WP_000238798.1			WP_000174258.1
NZ_CP047104,NZ_CP047105,NZ_CP047106	Bacillus anthracis	Bacteria;Firmicutes;Bacilli;Bacillales;Bacillaceae;Bacillus;Bacillus cereus group											WP_000186153.1	WP_000238798.1			WP_000174258.1
NZ_CP047107,NZ_CP047108,NZ_CP047109,NZ_CP047110	Bacillus anthracis	Bacteria;Firmicutes;Bacilli;Bacillales;Bacillaceae;Bacillus;Bacillus cereus group											WP_000186153.1	WP_000238798.1			WP_000174258.1
NZ_CP047111	Bacillus anthracis	Bacteria;Firmicutes;Bacilli;Bacillales;Bacillaceae;Bacillus;Bacillus cereus group											WP_000186153.1	WP_000238798.1			WP_000174258.1
NC_003997	Bacillus anthracis str. Ames	Bacteria;Firmicutes;Bacilli;Bacillales;Bacillaceae;Bacillus;Bacillus cereus group											WP_000186153.1	WP_000238798.1			WP_000174258.1
NC_005945	Bacillus anthracis str. Sterne	Bacteria;Firmicutes;Bacilli;Bacillales;Bacillaceae;Bacillus;Bacillus cereus group											WP_000186153.1	WP_000238798.1			WP_000174258.1
NZ_CP009541,NZ_CP009540	Bacillus anthracis str. Sterne	Bacteria;Firmicutes;Bacilli;Bacillales;Bacillaceae;Bacillus;Bacillus cereus group											WP_000186153.1	WP_000238798.1			WP_000174258.1
NZ_CP007666,NZ_CP007665,NZ_CP007664	Bacillus anthracis str. Vollum	Bacteria;Firmicutes;Bacilli;Bacillales;Bacillaceae;Bacillus;Bacillus cereus group											WP_000186153.1	WP_000238798.1			WP_000174258.1
NC_007530,NC_007322,NC_007323	Bacillus anthracis str. 'Ames Ancestor'	Bacteria;Firmicutes;Bacilli;Bacillales;Bacillaceae;Bacillus;Bacillus cereus group											WP_000186153.1	WP_000238798.1			WP_000174258.1
NC_012581,NC_012579,NC_012577	Bacillus anthracis str. CDC 684	Bacteria;Firmicutes;Bacilli;Bacillales;Bacillaceae;Bacillus;Bacillus cereus group											WP_000186153.1	WP_000238798.1			WP_000174258.1
NC_012659,NC_012656,NC_012655	Bacillus anthracis str. A0248	Bacteria;Firmicutes;Bacilli;Bacillales;Bacillaceae;Bacillus;Bacillus cereus group											WP_000186153.1	WP_000238798.1			WP_000174258.1
NZ_CP001974,NZ_CP001975	Bacillus anthracis str. A16R	Bacteria;Firmicutes;Bacilli;Bacillales;Bacillaceae;Bacillus;Bacillus cereus group											WP_000186153.1	WP_000238798.1			WP_000174258.1
NZ_CP001970,NZ_CP001971,NZ_CP001972	Bacillus anthracis str. A16	Bacteria;Firmicutes;Bacilli;Bacillales;Bacillaceae;Bacillus;Bacillus cereus group											WP_000186153.1	WP_000238798.1			WP_000174258.1
NC_017729,NC_017726,NC_017727	Bacillus anthracis str. H9401	Bacteria;Firmicutes;Bacilli;Bacillales;Bacillaceae;Bacillus;Bacillus cereus group											WP_000186153.1	WP_000238798.1			WP_000174258.1
NZ_CP047131,NZ_CP047132,NZ_CP047133	Bacillus anthracis str. BF1	Bacteria;Firmicutes;Bacilli;Bacillales;Bacillaceae;Bacillus;Bacillus cereus group											WP_000186153.1	WP_000238798.1			WP_000174258.1
NZ_CP006742,NZ_CP006743,NZ_CP006744	Bacillus anthracis str. SVA11	Bacteria;Firmicutes;Bacilli;Bacillales;Bacillaceae;Bacillus;Bacillus cereus group											WP_000186153.1	WP_000238798.1			WP_000174258.1
NZ_CP009598,NZ_CP009597	Bacillus anthracis str. V770-NP-1R	Bacteria;Firmicutes;Bacilli;Bacillales;Bacillaceae;Bacillus;Bacillus cereus group											WP_000186153.1	WP_000238798.1			WP_000174258.1
NZ_CP009315,NZ_CP009316,NZ_CP009314	Bacillus anthracis str. Turkey32	Bacteria;Firmicutes;Bacilli;Bacillales;Bacillaceae;Bacillus;Bacillus cereus group											WP_000186153.1	WP_000238798.1			WP_000174258.1
NZ_CP015820	Bartonella apis	Bacteria;Proteobacteria;Alphaproteobacteria;Rhizobiales;Bartonellaceae;Bartonella	WP_078040342.1	WP_078040360.1		WP_078040406.1			WP_078040341.1	WP_078040081.1		WP_078039221.1			WP_188317736.1
NZ_CP015821	Bartonella apis	Bacteria;Proteobacteria;Alphaproteobacteria;Rhizobiales;Bartonellaceae;Bartonella	WP_077973474.1	WP_077973496.1		WP_077971928.1			WP_077973470.1	WP_077972853.1		WP_077970754.1			WP_188317736.1
NZ_CP015625	Bartonella apis	Bacteria;Proteobacteria;Alphaproteobacteria;Rhizobiales;Bartonellaceae;Bartonella	WP_077994479.1	WP_077991730.1,WP_188318046.1,WP_077993705.1	WP_077990273.1	WP_077992712.1			WP_077994473.1	WP_077993858.1		WP_077991406.1			WP_188318052.1
NZ_CP021500	Bacillus atrophaeus	Bacteria;Firmicutes;Bacilli;Bacillales;Bacillaceae;Bacillus											WP_003328102.1	WP_088116331.1			WP_010790282.1
NZ_CP022653	Bacillus atrophaeus	Bacteria;Firmicutes;Bacilli;Bacillales;Bacillaceae;Bacillus											WP_003328102.1	WP_094231210.1			WP_094232959.1
NZ_CP024051	Bacillus atrophaeus	Bacteria;Firmicutes;Bacilli;Bacillales;Bacillaceae;Bacillus											WP_003328102.1	WP_094231210.1			WP_010790282.1
NC_014639	Bacillus atrophaeus 1942	Bacteria;Firmicutes;Bacilli;Bacillales;Bacillaceae;Bacillus											WP_003328102.1	WP_003328101.1			WP_003326433.1
NC_020300	Bartonella australis Aust/NH1	Bacteria;Proteobacteria;Alphaproteobacteria;Rhizobiales;Bartonellaceae;Bartonella	WP_015397751.1	WP_015397856.1		WP_015398195.1			WP_015397743.1	WP_041582883.1		WP_015397746.1
NZ_CP014012	Bartonella bacilliformis	Bacteria;Proteobacteria;Alphaproteobacteria;Rhizobiales;Bartonellaceae;Bartonella	WP_005766409.1	WP_005766601.1		WP_005767371.1			WP_005766389.1	WP_005766146.1		WP_005766401.1
NZ_CP045671	Bartonella bacilliformis	Bacteria;Proteobacteria;Alphaproteobacteria;Rhizobiales;Bartonellaceae;Bartonella	WP_005766409.1	WP_005766601.1		WP_005767371.1			WP_005766389.1	WP_005766146.1		WP_005766401.1
NC_008783	Bartonella bacilliformis KC583	Bacteria;Proteobacteria;Alphaproteobacteria;Rhizobiales;Bartonellaceae;Bartonella	WP_005766409.1	WP_005766601.1		WP_005767371.1			WP_005766389.1	WP_005766146.1		WP_005766401.1
NZ_CP012502	Bacillus beveridgei	Bacteria;Firmicutes;Bacilli;Bacillales;Bacillaceae;Bacillus											WP_069366521.1	WP_069366520.1
NZ_CP007513	Bacillus bombysepticus	Bacteria;Firmicutes;Bacilli;Bacillales;Bacillaceae;Bacillus;Bacillus cereus group
NZ_CP007512	Bacillus bombysepticus str. Wang	Bacteria;Firmicutes;Bacilli;Bacillales;Bacillaceae;Bacillus;Bacillus cereus group											WP_000186165.1	WP_000238783.1			WP_000174245.1
NZ_CP025074,NZ_CP025075	[Bacillus] caldolyticus	Bacteria;Firmicutes;Bacilli;Bacillales;Bacillaceae;Geobacillus;Geobacillus thermoleovorans group											WP_011229527.1	WP_011229528.1			WP_100659932.1
NZ_CP015401	Bacteroides caecimuris	Bacteria;Bacteroidetes;Bacteroidia;Bacteroidales;Bacteroidaceae;Bacteroides	WP_065537769.1,WP_065538985.1	WP_065537943.1		WP_065537689.1		WP_065540057.1		WP_065538464.1					WP_065537982.1
NZ_CP022412	Bacteroides caccae	Bacteria;Bacteroidetes;Bacteroidia;Bacteroidales;Bacteroidaceae;Bacteroides	WP_005677211.1,WP_005678071.1	WP_005679352.1		WP_005679192.1		WP_005676988.1		WP_005676331.1		WP_032855334.1			WP_005680270.1
NZ_CP068174	Bacteroides caccae	Bacteria;Bacteroidetes;Bacteroidia;Bacteroidales;Bacteroidaceae;Bacteroides	WP_005678071.1,WP_005677211.1	WP_005679352.1		WP_005679192.1		WP_005676988.1		WP_005676331.1		WP_032855334.1			WP_005680270.1
NZ_CP069532	Bacteroides caccae	Bacteria;Bacteroidetes;Bacteroidia;Bacteroidales;Bacteroidaceae;Bacteroides	WP_005678071.1,WP_005677211.1	WP_005679352.1		WP_005679192.1		WP_005676988.1		WP_005676331.1		WP_032855334.1			WP_005680270.1
NZ_CP015727,NZ_CP015730,NZ_CP015728,NZ_CP015729	Bacillus cereus	Bacteria;Firmicutes;Bacilli;Bacillales;Bacillaceae;Bacillus;Bacillus cereus group											WP_000186165.1	WP_000238783.1			WP_025966828.1
NZ_CP009941,NZ_CP009940,NZ_CP009939	Bacillus cereus	Bacteria;Firmicutes;Bacilli;Bacillales;Bacillaceae;Bacillus;Bacillus cereus group											WP_000186156.1	WP_000238775.1			WP_000174235.1
NZ_CP009369,NZ_CP009368	Bacillus cereus	Bacteria;Firmicutes;Bacilli;Bacillales;Bacillaceae;Bacillus;Bacillus cereus group											WP_000186156.1	WP_000238775.1			WP_000174235.1
NZ_CP009596,NZ_CP009595,NZ_CP009594,NZ_CP009593	Bacillus cereus	Bacteria;Firmicutes;Bacilli;Bacillales;Bacillaceae;Bacillus;Bacillus cereus group											WP_000186156.1	WP_000238799.1			WP_000174263.1
NZ_CP009605,NZ_CP009606,NZ_CP009603,NZ_CP009604	Bacillus cereus	Bacteria;Firmicutes;Bacilli;Bacillales;Bacillaceae;Bacillus;Bacillus cereus group											WP_000186156.1	WP_000238799.1			WP_000174263.1
NZ_CP009686	Bacillus cereus	Bacteria;Firmicutes;Bacilli;Bacillales;Bacillaceae;Bacillus;Bacillus cereus group											WP_000186165.1	WP_000238785.1			WP_000174252.1
NZ_CP012483,NZ_CP012485,NZ_CP012484,NZ_CP012486	Bacillus cereus	Bacteria;Firmicutes;Bacilli;Bacillales;Bacillaceae;Bacillus;Bacillus cereus group											WP_000186154.1	WP_000238785.1			WP_000174259.1
NZ_CP011145,NZ_CP011146	Bacillus cereus	Bacteria;Firmicutes;Bacilli;Bacillales;Bacillaceae;Bacillus;Bacillus cereus group											WP_059303356.1	WP_000238785.1			WP_000174252.1
NZ_CP011151,NZ_CP011152	Bacillus cereus	Bacteria;Firmicutes;Bacilli;Bacillales;Bacillaceae;Bacillus;Bacillus cereus group											WP_000186154.1	WP_023520807.1			WP_000174252.1
NZ_CP011153,NZ_CP011154	Bacillus cereus	Bacteria;Firmicutes;Bacilli;Bacillales;Bacillaceae;Bacillus;Bacillus cereus group											WP_000186154.1	WP_023520807.1			WP_000174252.1
NZ_CP011155,NZ_CP011156,NZ_CP011157	Bacillus cereus	Bacteria;Firmicutes;Bacilli;Bacillales;Bacillaceae;Bacillus;Bacillus cereus group															WP_000174252.1
NZ_CP012691	Bacillus cereus	Bacteria;Firmicutes;Bacilli;Bacillales;Bacillaceae;Bacillus;Bacillus cereus group											WP_000186165.1	WP_000238787.1			WP_000174260.1
NZ_CP015589,NZ_CP015592,NZ_CP015591,NZ_CP015590	Bacillus cereus	Bacteria;Firmicutes;Bacilli;Bacillales;Bacillaceae;Bacillus;Bacillus cereus group											WP_000186156.1	WP_000238775.1			WP_000174235.1
NZ_CP018933,NZ_CP018934	Bacillus cereus	Bacteria;Firmicutes;Bacilli;Bacillales;Bacillaceae;Bacillus;Bacillus cereus group											WP_000186156.1	WP_075396286.1			WP_072179970.1
NZ_CP018931,NZ_CP018932	Bacillus cereus	Bacteria;Firmicutes;Bacilli;Bacillales;Bacillaceae;Bacillus;Bacillus cereus group											WP_000186156.1	WP_075396286.1			WP_072179970.1
NZ_CP018935,NZ_CP018936	Bacillus cereus	Bacteria;Firmicutes;Bacilli;Bacillales;Bacillaceae;Bacillus;Bacillus cereus group											WP_000186156.1	WP_075396286.1			WP_072179970.1
NZ_CP014486,NZ_CP014487	Bacillus cereus	Bacteria;Firmicutes;Bacilli;Bacillales;Bacillaceae;Bacillus;Bacillus cereus group											WP_000186165.1	WP_000238785.1			WP_000174260.1
NZ_CP016315	Bacillus cereus	Bacteria;Firmicutes;Bacilli;Bacillales;Bacillaceae;Bacillus;Bacillus cereus group											WP_000186165.1	WP_000238785.1			WP_000174252.1
NZ_CP016316,NZ_CP016317	Bacillus cereus	Bacteria;Firmicutes;Bacilli;Bacillales;Bacillaceae;Bacillus;Bacillus cereus group											WP_000186156.1	WP_000238781.1			WP_000174249.1
NZ_CP017234	Bacillus cereus	Bacteria;Firmicutes;Bacilli;Bacillales;Bacillaceae;Bacillus;Bacillus cereus group											WP_000186165.1	WP_000238785.1			WP_000174252.1
NZ_CP016595,NZ_CP016596,NZ_CP016597	Bacillus cereus	Bacteria;Firmicutes;Bacilli;Bacillales;Bacillaceae;Bacillus;Bacillus cereus group											WP_000186165.1	WP_000238783.1			WP_088911214.1
NZ_CP016360,NZ_CP016361,NZ_CP016362,NZ_CP016363	Bacillus cereus	Bacteria;Firmicutes;Bacilli;Bacillales;Bacillaceae;Bacillus;Bacillus cereus group											WP_000186165.1	WP_000238785.1			WP_000174252.1
NZ_CP017060,NZ_CP018741,NZ_CP018742	Bacillus cereus	Bacteria;Firmicutes;Bacilli;Bacillales;Bacillaceae;Bacillus;Bacillus cereus group											WP_000186154.1	WP_000238785.1			WP_000174252.1
NZ_CP023179,NZ_CP023180,NZ_CP023183,NZ_CP023182,NZ_CP023181	Bacillus cereus	Bacteria;Firmicutes;Bacilli;Bacillales;Bacillaceae;Bacillus;Bacillus cereus group											WP_000186156.1	WP_000238780.1			WP_000174249.1
NZ_CP024655,NZ_CP024657,NZ_CP024658,NZ_CP024656	Bacillus cereus	Bacteria;Firmicutes;Bacilli;Bacillales;Bacillaceae;Bacillus;Bacillus cereus group											WP_000186154.1	WP_000238785.1			WP_000174259.1
NZ_CP026678,NZ_CP026679	Bacillus cereus	Bacteria;Firmicutes;Bacilli;Bacillales;Bacillaceae;Bacillus;Bacillus cereus group											WP_000186154.1	WP_075718927.1			WP_000174252.1
NZ_CP020383	Bacillus cereus	Bacteria;Firmicutes;Bacilli;Bacillales;Bacillaceae;Bacillus;Bacillus cereus group											WP_000186165.1	WP_000238785.1			WP_000174252.1
NZ_CP023245,NZ_CP023246	Bacillus cereus	Bacteria;Firmicutes;Bacilli;Bacillales;Bacillaceae;Bacillus;Bacillus cereus group											WP_000186165.1	WP_119682818.1			WP_119684158.1
NZ_CP030982	Bacillus cereus	Bacteria;Firmicutes;Bacilli;Bacillales;Bacillaceae;Bacillus;Bacillus cereus group											WP_000186158.1	WP_000238785.1			WP_086398004.1
NZ_CP028516	Bacillus cereus	Bacteria;Firmicutes;Bacilli;Bacillales;Bacillaceae;Bacillus;Bacillus cereus group											WP_000186165.1	WP_135811424.1			WP_000174252.1
NZ_CP039269	Bacillus cereus	Bacteria;Firmicutes;Bacilli;Bacillales;Bacillaceae;Bacillus;Bacillus cereus group											WP_000186156.1	WP_000238799.1			WP_000174258.1
NZ_CP029468	Bacillus cereus	Bacteria;Firmicutes;Bacilli;Bacillales;Bacillaceae;Bacillus;Bacillus cereus group											WP_000186165.1	WP_000238785.1			WP_000174252.1
NZ_CP029454,NZ_CP029455,NZ_CP029456,NZ_CP029457	Bacillus cereus	Bacteria;Firmicutes;Bacilli;Bacillales;Bacillaceae;Bacillus;Bacillus cereus group											WP_000186165.1	WP_000238783.1			WP_000174252.1
NZ_CP042929,NZ_CP042928	Bacillus cereus	Bacteria;Firmicutes;Bacilli;Bacillales;Bacillaceae;Bacillus;Bacillus cereus group											WP_000186165.1	WP_000238785.1			WP_000174252.1
NZ_CP045606,NZ_CP045607,NZ_CP045608,NZ_CP045609,NZ_CP045610	Bacillus cereus	Bacteria;Firmicutes;Bacilli;Bacillales;Bacillaceae;Bacillus;Bacillus cereus group											WP_000186154.1	WP_023520807.1			WP_000174252.1
NZ_CP040334,NZ_CP040335	Bacillus cereus	Bacteria;Firmicutes;Bacilli;Bacillales;Bacillaceae;Bacillus;Bacillus cereus group											WP_000186154.1,WP_000186154.1	WP_075718927.1,WP_075718927.1			WP_000174252.1
NZ_CP040340,NZ_CP040341	Bacillus cereus	Bacteria;Firmicutes;Bacilli;Bacillales;Bacillaceae;Bacillus;Bacillus cereus group											WP_000186165.1	WP_000238785.1			WP_000174252.1
NZ_CP040342,NZ_CP040343	Bacillus cereus	Bacteria;Firmicutes;Bacilli;Bacillales;Bacillaceae;Bacillus;Bacillus cereus group											WP_000186165.1	WP_000238785.1			WP_000174252.1
NZ_CP053289,NZ_CP053290	Bacillus cereus	Bacteria;Firmicutes;Bacilli;Bacillales;Bacillaceae;Bacillus;Bacillus cereus group											WP_000186165.1	WP_000238785.1			WP_000174260.1
NZ_CP053656,NZ_CP053657,NZ_CP053658	Bacillus cereus	Bacteria;Firmicutes;Bacilli;Bacillales;Bacillaceae;Bacillus;Bacillus cereus group											WP_000186156.1	WP_000238799.1			WP_000174258.1
NZ_CP053965,NZ_CP053963,NZ_CP053962,NZ_CP053961,NZ_CP053966,NZ_CP053964,NZ_CP053967,NZ_CP053968	Bacillus cereus	Bacteria;Firmicutes;Bacilli;Bacillales;Bacillaceae;Bacillus;Bacillus cereus group											WP_000186156.1	WP_000238799.1			WP_000174258.1
NZ_CP053951,NZ_CP053949,NZ_CP053950	Bacillus cereus	Bacteria;Firmicutes;Bacilli;Bacillales;Bacillaceae;Bacillus;Bacillus cereus group											WP_000186165.1	WP_000238783.1			WP_000174252.1
NZ_CP053954,NZ_CP053952,NZ_CP053953	Bacillus cereus	Bacteria;Firmicutes;Bacilli;Bacillales;Bacillaceae;Bacillus;Bacillus cereus group											WP_000186165.1	WP_000238783.1			WP_000174252.1
NZ_CP053991,NZ_CP053992,NZ_CP053990,NZ_CP053993	Bacillus cereus	Bacteria;Firmicutes;Bacilli;Bacillales;Bacillaceae;Bacillus;Bacillus cereus group											WP_000186156.1	WP_000238799.1			WP_000174263.1
NZ_CP053997,NZ_CP053994,NZ_CP053996,NZ_CP053995	Bacillus cereus	Bacteria;Firmicutes;Bacilli;Bacillales;Bacillaceae;Bacillus;Bacillus cereus group											WP_000186156.1	WP_000238799.1			WP_000174263.1
NZ_CP053931,NZ_CP053930	Bacillus cereus	Bacteria;Firmicutes;Bacilli;Bacillales;Bacillaceae;Bacillus;Bacillus cereus group											WP_000186156.1	WP_000238799.1			WP_000174258.1
NZ_CP043966,NZ_CP043967,NZ_CP043968	Bacillus cereus	Bacteria;Firmicutes;Bacilli;Bacillales;Bacillaceae;Bacillus;Bacillus cereus group											WP_000186165.1	WP_000238785.1			WP_000174252.1
NZ_CP065650,NZ_CP065649	Bacillus cereus	Bacteria;Firmicutes;Bacilli;Bacillales;Bacillaceae;Bacillus;Bacillus cereus group											WP_000186156.1	WP_000238799.1			WP_000174246.1
NZ_CP068135	Bacillus cereus	Bacteria;Firmicutes;Bacilli;Bacillales;Bacillaceae;Bacillus;Bacillus cereus group											WP_000186165.1	WP_016122365.1			WP_000174252.1
NZ_CP068717,NZ_CP068718	Bacillus cereus	Bacteria;Firmicutes;Bacilli;Bacillales;Bacillaceae;Bacillus;Bacillus cereus group											WP_000186154.1	WP_023520807.1			WP_000174252.1
NZ_CP068719,NZ_CP068720,NZ_CP068721,NZ_CP068722,NZ_CP068723	Bacillus cereus	Bacteria;Firmicutes;Bacilli;Bacillales;Bacillaceae;Bacillus;Bacillus cereus group											WP_000186165.1	WP_000238787.1			WP_000174252.1
NZ_CP068724,NZ_CP068725,NZ_CP068726,NZ_CP068727,NZ_CP068728	Bacillus cereus	Bacteria;Firmicutes;Bacilli;Bacillales;Bacillaceae;Bacillus;Bacillus cereus group											WP_000186165.1	WP_000238785.1			WP_000174260.1
NZ_CP070339,NZ_CP070340,NZ_CP070341,NZ_CP070342	Bacillus cereus	Bacteria;Firmicutes;Bacilli;Bacillales;Bacillaceae;Bacillus;Bacillus cereus group											WP_000186158.1	WP_000238785.1			WP_000174252.1
NC_003909,NC_005707	Bacillus cereus ATCC 10987	Bacteria;Firmicutes;Bacilli;Bacillales;Bacillaceae;Bacillus;Bacillus cereus group											WP_000186156.1	WP_000238781.1			WP_000174248.1
NC_004722,NC_004721	Bacillus cereus ATCC 14579	Bacteria;Firmicutes;Bacilli;Bacillales;Bacillaceae;Bacillus;Bacillus cereus group											WP_000186165.1	WP_000238787.1			WP_000174260.1
NZ_CP034551,NZ_CP034552	Bacillus cereus ATCC 14579	Bacteria;Firmicutes;Bacilli;Bacillales;Bacillaceae;Bacillus;Bacillus cereus group											WP_000186165.1	WP_000238787.1			WP_000174260.1
NZ_CP009590,NZ_CP009591,NZ_CP009592,NZ_CP009589	Bacillus cereus G9241	Bacteria;Firmicutes;Bacilli;Bacillales;Bacillaceae;Bacillus;Bacillus cereus group											WP_000186156.1	WP_000238775.1			WP_000174235.1
NC_006274,NC_007103,NC_007105,NC_007107,NC_007106,NC_007104	Bacillus cereus E33L	Bacteria;Firmicutes;Bacilli;Bacillales;Bacillaceae;Bacillus;Bacillus cereus group											WP_000186156.1	WP_000238800.1			WP_000174257.1
NZ_CP009968,NZ_CP009967,NZ_CP009966,NZ_CP009969,NZ_CP009970,NZ_CP009965	Bacillus cereus E33L	Bacteria;Firmicutes;Bacilli;Bacillales;Bacillaceae;Bacillus;Bacillus cereus group											WP_000186156.1	WP_000238800.1			WP_000174257.1
NC_016771,NC_016792,NC_016772,NC_016773,NC_016793,NC_016774	Bacillus cereus NC7401	Bacteria;Firmicutes;Bacilli;Bacillales;Bacillaceae;Bacillus;Bacillus cereus group											WP_000186156.1	WP_000238781.1			WP_000174249.1
NC_016779,NC_016794,NC_016780	Bacillus cereus F837/76	Bacteria;Firmicutes;Bacilli;Bacillales;Bacillaceae;Bacillus;Bacillus cereus group											WP_000186156.1	WP_000238799.1			WP_000174258.1
NC_011969,NC_011973,NC_011971	Bacillus cereus Q1	Bacteria;Firmicutes;Bacilli;Bacillales;Bacillaceae;Bacillus;Bacillus cereus group											WP_000186160.1	WP_000238781.1			WP_000174249.1
NC_011772,NC_011775,NC_011774	Bacillus cereus G9842	Bacteria;Firmicutes;Bacilli;Bacillales;Bacillaceae;Bacillus;Bacillus cereus group											WP_000186158.1	WP_000238785.1			WP_000174252.1
NC_011725	Bacillus cereus B4264	Bacteria;Firmicutes;Bacilli;Bacillales;Bacillaceae;Bacillus;Bacillus cereus group											WP_000186165.1	WP_000238788.1			WP_000174252.1
NC_011658,NC_011655,NC_011656,NC_011654,NC_011657	Bacillus cereus AH187	Bacteria;Firmicutes;Bacilli;Bacillales;Bacillaceae;Bacillus;Bacillus cereus group											WP_000186156.1	WP_000238781.1			WP_000174249.1
NC_011773,NC_011777,NC_011771,NC_011776	Bacillus cereus AH820	Bacteria;Firmicutes;Bacilli;Bacillales;Bacillaceae;Bacillus;Bacillus cereus group											WP_000186156.1	WP_000238799.1			WP_000174258.1
NZ_CP009641,NZ_CP009639,NZ_CP009636,NZ_CP009640,NZ_CP009638,NZ_CP009637,NZ_CP009635,NZ_CP009634	Bacillus cereus 03BB108	Bacteria;Firmicutes;Bacilli;Bacillales;Bacillaceae;Bacillus;Bacillus cereus group											WP_000186156.1	WP_000238799.1			WP_000174258.1
NZ_CP009628,NZ_CP009627	Bacillus cereus ATCC 4342	Bacteria;Firmicutes;Bacilli;Bacillales;Bacillaceae;Bacillus;Bacillus cereus group											WP_000186156.1	WP_000238775.1			WP_000174235.1
NC_012472,NC_012473	Bacillus cereus 03BB102	Bacteria;Firmicutes;Bacilli;Bacillales;Bacillaceae;Bacillus;Bacillus cereus group											WP_000186156.1	WP_000238799.1			WP_000174246.1
NZ_CP009318,NZ_CP009317	Bacillus cereus 03BB102	Bacteria;Firmicutes;Bacilli;Bacillales;Bacillaceae;Bacillus;Bacillus cereus group											WP_000186156.1	WP_000238799.1			WP_000174246.1
NC_014335,NC_014331,NC_014332,NC_014333	Bacillus cereus biovar anthracis str. CI	Bacteria;Firmicutes;Bacilli;Bacillales;Bacillaceae;Bacillus;Bacillus cereus group											WP_000186156.1	WP_000238801.1			WP_000174258.1
NZ_CP022445,NZ_CP022446,NZ_CP022448,NZ_CP022447	Bacillus cereus C1L	Bacteria;Firmicutes;Bacilli;Bacillales;Bacillaceae;Bacillus;Bacillus cereus group											WP_000186165.1	WP_000238785.1			WP_000174252.1
NC_018491,NC_018492,NC_018493,NC_018499,NC_018494	Bacillus cereus FRI-35	Bacteria;Firmicutes;Bacilli;Bacillales;Bacillaceae;Bacillus;Bacillus cereus group											WP_000186156.1	WP_000238781.1			WP_000174249.1
NZ_CP009300,NZ_CP009299	Bacillus cereus D17	Bacteria;Firmicutes;Bacilli;Bacillales;Bacillaceae;Bacillus;Bacillus cereus group											WP_000186156.1	WP_000238799.1			WP_000174258.1
NC_014829	Bacillus cellulosilyticus DSM 2522	Bacteria;Firmicutes;Bacilli;Bacillales;Bacillaceae;Bacillus											WP_013486648.1	WP_013486649.1
NZ_CP012801	Bacteroides cellulosilyticus	Bacteria;Bacteroidetes;Bacteroidia;Bacteroidales;Bacteroidaceae;Bacteroides	WP_029427178.1	WP_029428637.1		WP_025725903.1		WP_029426143.1		WP_007213643.1		WP_029426758.1			WP_029428793.1
NZ_CP026031	Bacillus circulans	Bacteria;Firmicutes;Bacilli;Bacillales;Bacillaceae;Bacillus											WP_123258654.1	WP_123258655.1			WP_123258508.1
NZ_CP026033	Bacillus circulans	Bacteria;Firmicutes;Bacilli;Bacillales;Bacillaceae;Bacillus											WP_123258654.1	WP_095334348.1			WP_123258508.1
NZ_CP053315,NZ_CP053316	Bacillus circulans	Bacteria;Firmicutes;Bacilli;Bacillales;Bacillaceae;Bacillus											WP_123258654.1	WP_171509167.1			WP_095329510.1
NZ_CP053989	Bacillus circulans	Bacteria;Firmicutes;Bacilli;Bacillales;Bacillaceae;Bacillus											WP_061801297.1	WP_047944865.1			WP_047940803.1
NZ_CP041305	Bacillus ciccensis	Bacteria;Firmicutes;Bacilli;Bacillales;Bacillaceae;Bacillus											WP_142108251.1,WP_142108722.1,WP_142108903.1	WP_142108250.1,WP_142108913.1			WP_053478472.1
NC_014932	Bartonella clarridgeiae 73	Bacteria;Proteobacteria;Alphaproteobacteria;Rhizobiales;Bartonellaceae;Bartonella	WP_013544775.1	WP_013544900.1		WP_013545277.1			WP_013544764.1			WP_013544769.1
NC_006582	Bacillus clausii KSM-K16	Bacteria;Firmicutes;Bacilli;Bacillales;Bacillaceae;Alkalihalobacillus											WP_011245312.1	WP_011245313.1			WP_011248766.1
NZ_CP010525	Bacillus coagulans	Bacteria;Firmicutes;Bacilli;Bacillales;Bacillaceae;Bacillus											WP_013858035.1	WP_014096542.1			WP_014096700.1
NZ_CP011939	Bacillus coagulans	Bacteria;Firmicutes;Bacilli;Bacillales;Bacillaceae;Bacillus											WP_013858035.1	WP_014096542.1			WP_014096700.1
NZ_CP017888	Bacillus coagulans	Bacteria;Firmicutes;Bacilli;Bacillales;Bacillaceae;Bacillus											WP_013858035.1	WP_013858036.1			WP_014096700.1
NZ_CP026649	Bacillus coagulans	Bacteria;Firmicutes;Bacilli;Bacillales;Bacillaceae;Bacillus											WP_013858035.1	WP_014096542.1			WP_014096700.1
NZ_CP025437	Bacillus coagulans	Bacteria;Firmicutes;Bacilli;Bacillales;Bacillaceae;Bacillus											WP_013858035.1	WP_014096542.1			WP_014096700.1
NZ_CP035305	Bacillus coagulans	Bacteria;Firmicutes;Bacilli;Bacillales;Bacillaceae;Bacillus											WP_013858035.1	WP_014096542.1			WP_014096700.1
NZ_CP033687	Bacillus coagulans	Bacteria;Firmicutes;Bacilli;Bacillales;Bacillaceae;Bacillus											WP_013858035.1	WP_014096542.1			WP_014096700.1
NZ_CP058594	Bacillus coagulans	Bacteria;Firmicutes;Bacilli;Bacillales;Bacillaceae;Bacillus											WP_013858035.1	WP_014096542.1			WP_017550998.1
NZ_CP064767	Bacillus coagulans	Bacteria;Firmicutes;Bacilli;Bacillales;Bacillaceae;Bacillus											WP_013858035.1	WP_013858036.1			WP_014096700.1
NZ_CP068054	Bacillus coagulans	Bacteria;Firmicutes;Bacilli;Bacillales;Bacillaceae;Bacillus											WP_019720907.1	WP_013858036.1			WP_017550998.1
NC_016023	Bacillus coagulans 36D1	Bacteria;Firmicutes;Bacilli;Bacillales;Bacillaceae;Bacillus											WP_013858035.1	WP_014096542.1			WP_014096700.1
NC_015634	Bacillus coagulans 2-6	Bacteria;Firmicutes;Bacilli;Bacillales;Bacillaceae;Bacillus											WP_013858035.1	WP_013858036.1			WP_013860796.1
NZ_CP018866	Bacillus cohnii	Bacteria;Firmicutes;Bacilli;Bacillales;Bacillaceae;Bacillus											WP_066421523.1	WP_066421525.1
NC_009674,NC_009673	Bacillus cytotoxicus NVH 391-98	Bacteria;Firmicutes;Bacilli;Bacillales;Bacillaceae;Bacillus;Bacillus cereus group											WP_011983157.1	WP_011983158.1			WP_012096370.1
NZ_CP024098,NZ_CP024100,NZ_CP024099	Bacillus cytotoxicus	Bacteria;Firmicutes;Bacilli;Bacillales;Bacillaceae;Bacillus;Bacillus cereus group											WP_048723320.1	WP_087094315.1			WP_012096370.1
NZ_CP024101,NZ_CP024103,NZ_CP024102	Bacillus cytotoxicus	Bacteria;Firmicutes;Bacilli;Bacillales;Bacillaceae;Bacillus;Bacillus cereus group											WP_048723320.1	WP_011983158.1			WP_012096370.1
NZ_CP024104,NZ_CP024106,NZ_CP024105	Bacillus cytotoxicus	Bacteria;Firmicutes;Bacilli;Bacillales;Bacillaceae;Bacillus;Bacillus cereus group											WP_048723320.1	WP_011983158.1			WP_012096370.1
NZ_CP024109,NZ_CP024110	Bacillus cytotoxicus	Bacteria;Firmicutes;Bacilli;Bacillales;Bacillaceae;Bacillus;Bacillus cereus group											WP_011983157.1	WP_011983158.1			WP_012096370.1
NZ_CP024111,NZ_CP024112	Bacillus cytotoxicus	Bacteria;Firmicutes;Bacilli;Bacillales;Bacillaceae;Bacillus;Bacillus cereus group											WP_048723320.1	WP_087094315.1			WP_012096370.1
NZ_CP024096,NZ_CP024097	Bacillus cytotoxicus	Bacteria;Firmicutes;Bacilli;Bacillales;Bacillaceae;Bacillus;Bacillus cereus group											WP_048723320.1	WP_087094315.1			WP_012096370.1
NZ_CP024107,NZ_CP024108	Bacillus cytotoxicus	Bacteria;Firmicutes;Bacilli;Bacillales;Bacillaceae;Bacillus;Bacillus cereus group											WP_048723320.1	WP_087094315.1			WP_012096370.1
NZ_CP024116,NZ_CP024118,NZ_CP024117	Bacillus cytotoxicus	Bacteria;Firmicutes;Bacilli;Bacillales;Bacillaceae;Bacillus;Bacillus cereus group											WP_048723320.1	WP_087094315.1			WP_012096370.1
NZ_CP024120,NZ_CP024122,NZ_CP024121,NZ_CP024119	Bacillus cytotoxicus	Bacteria;Firmicutes;Bacilli;Bacillales;Bacillaceae;Bacillus;Bacillus cereus group											WP_048723320.1	WP_011983158.1			WP_012096370.1
NZ_CP024113,NZ_CP024115,NZ_CP024114	Bacillus cytotoxicus	Bacteria;Firmicutes;Bacilli;Bacillales;Bacillaceae;Bacillus;Bacillus cereus group											WP_048723320.1	WP_087094315.1			WP_012096370.1
NZ_CP042593	Bacillus dafuensis	Bacteria;Firmicutes;Bacilli;Bacillales;Bacillaceae;Bacillus											WP_057776496.1	WP_057776506.1			WP_057772693.1
NZ_CP011531	Bacteroides dorei CL03T12C01	Bacteria;Bacteroidetes;Bacteroidia;Bacteroidales;Phocaeicola	WP_008655745.1,WP_007852060.1	WP_007837867.1		WP_007833130.1		WP_007854723.1		WP_007835491.1		WP_007838389.1			WP_007841307.1
NZ_LR134527	Bartonella elizabethae	Bacteria;Proteobacteria;Alphaproteobacteria;Rhizobiales;Bartonellaceae;Bartonella	WP_005773943.1	WP_005773732.1		WP_005773232.1			WP_005773955.1	WP_005774019.1		WP_005773950.1
NZ_LR134328	Bacillus freudenreichii	Bacteria;Firmicutes;Bacilli;Bacillales;Bacillaceae;Bacillus										WP_126431696.1			WP_126433515.1		WP_126430792.1		WP_126431699.1
NZ_CP036546,NZ_CP036547,NZ_CP036548,NZ_CP036549	Bacteroides fragilis	Bacteria;Bacteroidetes;Bacteroidia;Bacteroidales;Bacteroidaceae;Bacteroides	WP_005818453.1	WP_032535675.1		WP_005781628.1		WP_032536485.1		WP_005776999.1		WP_080714518.1			WP_032535465.1
NZ_CP036539,NZ_CP036540,NZ_CP036541	Bacteroides fragilis	Bacteria;Bacteroidetes;Bacteroidia;Bacteroidales;Bacteroidaceae;Bacteroides	WP_005810239.1	WP_005775823.1		WP_005781628.1		WP_032542833.1		WP_005776999.1		WP_080720281.1			WP_032543447.1
NZ_CP036542,NZ_CP036543,NZ_CP036544,NZ_CP036545	Bacteroides fragilis	Bacteria;Bacteroidetes;Bacteroidia;Bacteroidales;Bacteroidaceae;Bacteroides	WP_044300167.1	WP_005775823.1		WP_005781628.1		WP_044301384.1		WP_044300107.1		WP_080783747.1			WP_044300804.1
NZ_CP036550,NZ_CP036551,NZ_CP036552	Bacteroides fragilis	Bacteria;Bacteroidetes;Bacteroidia;Bacteroidales;Bacteroidaceae;Bacteroides	WP_032529640.1,WP_032528543.1	WP_005785465.1		WP_005791132.1		WP_005783842.1		WP_005794503.1		WP_005786189.1			WP_005797836.1
NZ_CP036553,NZ_CP036554	Bacteroides fragilis	Bacteria;Bacteroidetes;Bacteroidia;Bacteroidales;Bacteroidaceae;Bacteroides	WP_032531192.1	WP_005775823.1		WP_005781628.1		WP_032530641.1		WP_005776999.1		WP_080714202.1			WP_005781016.1
NZ_CP037440	Bacteroides fragilis	Bacteria;Bacteroidetes;Bacteroidia;Bacteroidales;Bacteroidaceae;Bacteroides	WP_005818453.1	WP_005775823.1		WP_005781628.1		WP_032540419.1		WP_032540624.1		WP_080714202.1			WP_032539526.1
NZ_CP011073	Bacteroides fragilis	Bacteria;Bacteroidetes;Bacteroidia;Bacteroidales;Bacteroidaceae;Bacteroides	WP_032572728.1,WP_032574088.1	WP_005785465.1		WP_005791132.1		WP_005783842.1		WP_005794503.1		WP_005786189.1			WP_005797836.1
NZ_LN877293	Bacteroides fragilis	Bacteria;Bacteroidetes;Bacteroidia;Bacteroidales;Bacteroidaceae;Bacteroides	WP_005785062.1,WP_053874268.1	WP_005785465.1		WP_005791132.1		WP_005783842.1		WP_005794503.1		WP_005786189.1			WP_005797836.1
NZ_CP012706	Bacteroides fragilis	Bacteria;Bacteroidetes;Bacteroidia;Bacteroidales;Bacteroidaceae;Bacteroides	WP_005785062.1,WP_010993712.1	WP_005785465.1		WP_005791132.1		WP_065344759.1		WP_005794503.1		WP_080689836.1			WP_005797836.1
NZ_CP018937,NZ_CP018939,NZ_CP018938	Bacteroides fragilis	Bacteria;Bacteroidetes;Bacteroidia;Bacteroidales;Bacteroidaceae;Bacteroides	WP_005818453.1,WP_101603981.1	WP_005775823.1		WP_005781628.1		WP_101604126.1		WP_005776999.1		WP_080714202.1			WP_005781016.1
NZ_CP036555,NZ_CP036556	Bacteroides fragilis	Bacteria;Bacteroidetes;Bacteroidia;Bacteroidales;Bacteroidaceae;Bacteroides	WP_010993712.1,WP_010992199.1	WP_005785465.1		WP_005791132.1		WP_010991931.1		WP_005794503.1		WP_032496700.1			WP_010993622.1,WP_005797836.1
NZ_CP043610,NZ_CP043609	Bacteroides fragilis	Bacteria;Bacteroidetes;Bacteroidia;Bacteroidales;Bacteroidaceae;Bacteroides	WP_005785062.1,WP_032569104.1	WP_005785465.1		WP_005791132.1		WP_005783842.1		WP_005794503.1		WP_005786189.1			WP_005797836.1
NZ_CP054003,NZ_CP054002,NZ_CP054001,NZ_CP054004	Bacteroides fragilis	Bacteria;Bacteroidetes;Bacteroidia;Bacteroidales;Bacteroidaceae;Bacteroides	WP_005818453.1,WP_005782084.1	WP_005775823.1		WP_005781628.1		WP_005779505.1		WP_005776999.1		WP_080546166.1			WP_005781016.1
NZ_CP044428	Bacteroides fragilis	Bacteria;Bacteroidetes;Bacteroidia;Bacteroidales;Bacteroidaceae;Bacteroides	WP_203463146.1	WP_005775823.1		WP_005781628.1		WP_122296276.1		WP_005776999.1		WP_022011512.1			WP_122296311.1
NC_006347,NC_006297	Bacteroides fragilis YCH46	Bacteria;Bacteroidetes;Bacteroidia;Bacteroidales;Bacteroidaceae;Bacteroides	WP_010992199.1,WP_011203646.1	WP_005785465.1		WP_005791132.1		WP_011201894.1		WP_005794503.1		WP_005786189.1			WP_005797836.1
NC_016776	Bacteroides fragilis 638R	Bacteria;Bacteroidetes;Bacteroidia;Bacteroidales;Bacteroidaceae;Bacteroides	WP_005785062.1,WP_014299549.1	WP_005785465.1		WP_005791132.1		WP_005783842.1		WP_005794503.1		WP_005786189.1			WP_005797836.1
NZ_CP017070	Bacillus gibsonii	Bacteria;Firmicutes;Bacilli;Bacillales;Bacillaceae;Bacillus											WP_003247145.1	WP_029726364.1			WP_014665830.1
NZ_CP023481	Bacillus glycinifermentans	Bacteria;Firmicutes;Bacilli;Bacillales;Bacillaceae;Bacillus											WP_046131367.1	WP_048355505.1			WP_048352774.1
NZ_CP035232,NZ_CP035233	Bacillus glycinifermentans	Bacteria;Firmicutes;Bacilli;Bacillales;Bacillaceae;Bacillus											WP_046131367.1	WP_046131368.1			WP_046130622.1
NZ_LT603683	Bacillus glycinifermentans	Bacteria;Firmicutes;Bacilli;Bacillales;Bacillaceae;Bacillus											WP_046131367.1	WP_046131368.1			WP_046130622.1
NC_012846,NC_012847	Bartonella grahamii as4aup	Bacteria;Proteobacteria;Alphaproteobacteria;Rhizobiales;Bartonellaceae;Bartonella	WP_012754822.1	WP_012754966.1		WP_015856609.1			WP_012754812.1	WP_012754754.1		WP_012754816.1
NZ_CP059494	Bacillus haynesii	Bacteria;Firmicutes;Bacilli;Bacillales;Bacillaceae;Bacillus											WP_154997950.1	WP_076793615.1			WP_154998468.1
NZ_CP029364	Bacillus halotolerans	Bacteria;Firmicutes;Bacilli;Bacillales;Bacillaceae;Bacillus											WP_024123589.1	WP_127696192.1			WP_024123277.1	WP_127696282.1
NZ_CP041357	Bacillus halotolerans	Bacteria;Firmicutes;Bacilli;Bacillales;Bacillaceae;Bacillus											WP_024123589.1	WP_106021713.1			WP_024123277.1	WP_127696282.1
NZ_CP061284	Bacillus halotolerans	Bacteria;Firmicutes;Bacilli;Bacillales;Bacillaceae;Bacillus											WP_024123589.1	WP_106021713.1			WP_024123277.1
NC_002570	Bacillus halodurans C-125	Bacteria;Firmicutes;Bacilli;Bacillales;Bacillaceae;Alkalihalobacillus											WP_010896206.1	WP_010896207.1
NZ_CP027234	Bacteroides heparinolyticus	Bacteria;Bacteroidetes;Bacteroidia;Bacteroidales;Bacteroidaceae;Bacteroides	WP_106069974.1	WP_106068218.1		WP_106069064.1		WP_106069696.1		WP_106068386.1					WP_106068354.1
NC_014933	Bacteroides helcogenes P 36-108	Bacteria;Bacteroidetes;Bacteroidia;Bacteroidales;Bacteroidaceae;Bacteroides	WP_013546905.1,WP_013547434.1	WP_013547139.1		WP_013545758.1		WP_013546192.1		WP_013548159.1					WP_013547175.1
NZ_HG969191	Bartonella henselae	Bacteria;Proteobacteria;Alphaproteobacteria;Rhizobiales;Bartonellaceae;Bartonella	WP_011180368.1	WP_038487256.1		WP_011180941.1			WP_011180358.1	WP_038487095.1		WP_034447409.1
NZ_HG965802	Bartonella henselae	Bacteria;Proteobacteria;Alphaproteobacteria;Rhizobiales;Bartonellaceae;Bartonella	WP_011180368.1	WP_011180471.1		WP_011180941.1			WP_011180358.1	WP_011180315.1		WP_034447409.1
NZ_LN879429	Bartonella henselae	Bacteria;Proteobacteria;Alphaproteobacteria;Rhizobiales;Bartonellaceae;Bartonella	WP_011180368.1	WP_011180471.1		WP_011180941.1			WP_011180358.1	WP_011180315.1		WP_034447409.1
NZ_CP020742	Bartonella henselae	Bacteria;Proteobacteria;Alphaproteobacteria;Rhizobiales;Bartonellaceae;Bartonella	WP_011180368.1	WP_011180471.1		WP_011180941.1			WP_011180358.1	WP_011180315.1		WP_034447409.1
NC_005956	Bartonella henselae str. Houston-1	Bacteria;Proteobacteria;Alphaproteobacteria;Rhizobiales;Bartonellaceae;Bartonella	WP_011180368.1	WP_011180471.1		WP_011180941.1			WP_011180358.1	WP_011180315.1		WP_011180362.1
NZ_CP020880,NZ_CP020881	Bacillus horikoshii	Bacteria;Firmicutes;Bacilli;Bacillales;Bacillaceae;Bacillus											WP_010191323.1	WP_088016616.1
NZ_CP011051	Bacillus intestinalis	Bacteria;Firmicutes;Bacilli;Bacillales;Bacillaceae;Bacillus											WP_003225444.1	WP_003225441.1			WP_003222141.1
NC_022524	Bacillus infantis NRRL B-14911	Bacteria;Firmicutes;Bacilli;Bacillales;Bacillaceae;Bacillus											WP_170939624.1	WP_009796276.1			WP_022544522.1
NZ_CP041379	Bacteroides intestinalis	Bacteria;Bacteroidetes;Bacteroidia;Bacteroidales;Bacteroidaceae;Bacteroides	WP_115502712.1	WP_115502453.1		WP_060408294.1		WP_115502380.1		WP_007663365.1		WP_007663162.1			WP_007665099.1
NZ_CP013984	Bacillus subtilis subsp. inaquosorum	Bacteria;Firmicutes;Bacilli;Bacillales;Bacillaceae;Bacillus											WP_003242369.1	WP_060397749.1			WP_060399768.1
NZ_CP029465	Bacillus subtilis subsp. inaquosorum	Bacteria;Firmicutes;Bacilli;Bacillales;Bacillaceae;Bacillus											WP_003242369.1	WP_003242371.1			WP_003236004.1
NZ_CP031843,NZ_CP042964	Bartonella kosoyi	Bacteria;Proteobacteria;Alphaproteobacteria;Rhizobiales;Bartonellaceae;Bartonella	WP_120101010.1	WP_120101235.1		WP_120101746.1			WP_120100994.1	WP_120100913.1		WP_120101001.1
NZ_CP031844,NZ_CP042965	Bartonella krasnovii	Bacteria;Proteobacteria;Alphaproteobacteria;Rhizobiales;Bartonellaceae;Bartonella	WP_120121845.1	WP_120121984.1		WP_120122502.1			WP_120121835.1	WP_120121772.1		WP_120121839.1
NZ_CP003923	Bacillus lehensis G1	Bacteria;Firmicutes;Bacilli;Bacillales;Bacillaceae;Alkalihalobacillus											WP_176463712.1	WP_038478113.1			WP_038484242.1
NZ_CP014781	Bacillus licheniformis	Bacteria;Firmicutes;Bacilli;Bacillales;Bacillaceae;Bacillus											WP_003178108.1	WP_003178110.1			WP_003186148.1
NZ_CP017247	Bacillus licheniformis	Bacteria;Firmicutes;Bacilli;Bacillales;Bacillaceae;Bacillus											WP_003178108.1	WP_003178110.1			WP_003186148.1
NZ_CP014795	Bacillus licheniformis	Bacteria;Firmicutes;Bacilli;Bacillales;Bacillaceae;Bacillus											WP_003178108.1	WP_003178110.1			WP_011198406.1
NZ_CP014842,NZ_CP014843	Bacillus licheniformis	Bacteria;Firmicutes;Bacilli;Bacillales;Bacillaceae;Bacillus											WP_003178108.1	WP_003178110.1			WP_003186148.1
NZ_CP014793	Bacillus licheniformis	Bacteria;Firmicutes;Bacilli;Bacillales;Bacillaceae;Bacillus											WP_003178108.1	WP_003178110.1			WP_003186148.1
NZ_CP014794	Bacillus licheniformis	Bacteria;Firmicutes;Bacilli;Bacillales;Bacillaceae;Bacillus											WP_003178108.1	WP_003178110.1			WP_003186148.1
NZ_CP021669,NZ_CP021670,NZ_CP021671	Bacillus licheniformis	Bacteria;Firmicutes;Bacilli;Bacillales;Bacillaceae;Bacillus											WP_003178108.1	WP_003178110.1			WP_003186148.1
NZ_CP021677,NZ_CP021678,NZ_CP021679	Bacillus licheniformis	Bacteria;Firmicutes;Bacilli;Bacillales;Bacillaceae;Bacillus											WP_003178108.1	WP_003178110.1			WP_003186148.1
NZ_CP022477	Bacillus licheniformis	Bacteria;Firmicutes;Bacilli;Bacillales;Bacillaceae;Bacillus											WP_003178108.1	WP_003178110.1			WP_003186148.1
NZ_CP023729	Bacillus licheniformis	Bacteria;Firmicutes;Bacilli;Bacillales;Bacillaceae;Bacillus											WP_003178108.1	WP_003178110.1			WP_003186148.1
NZ_CP026673	Bacillus licheniformis	Bacteria;Firmicutes;Bacilli;Bacillales;Bacillaceae;Bacillus											WP_003178108.1	WP_003178110.1			WP_003186148.1
NZ_CP021970	Bacillus licheniformis	Bacteria;Firmicutes;Bacilli;Bacillales;Bacillaceae;Bacillus											WP_003178108.1	WP_003178110.1			WP_003186148.1
NZ_CP031126	Bacillus licheniformis	Bacteria;Firmicutes;Bacilli;Bacillales;Bacillaceae;Bacillus											WP_003178108.1	WP_003178110.1			WP_003186148.1
NZ_CP027789,NZ_CP027790,NZ_CP027791	Bacillus licheniformis	Bacteria;Firmicutes;Bacilli;Bacillales;Bacillaceae;Bacillus											WP_003178108.1	WP_003178110.1			WP_003186148.1
NZ_CP032538,NZ_CP032539	Bacillus licheniformis	Bacteria;Firmicutes;Bacilli;Bacillales;Bacillaceae;Bacillus											WP_003178108.1	WP_003178110.1			WP_003186148.1
NZ_CP025226	Bacillus licheniformis	Bacteria;Firmicutes;Bacilli;Bacillales;Bacillaceae;Bacillus											WP_003178108.1	WP_003178110.1			WP_003186148.1
NZ_CP035188,NZ_CP035189,NZ_CP035190	Bacillus licheniformis	Bacteria;Firmicutes;Bacilli;Bacillales;Bacillaceae;Bacillus											WP_003178108.1	WP_003178110.1			WP_003186148.1
NZ_CP035228,NZ_CP035229	Bacillus licheniformis	Bacteria;Firmicutes;Bacilli;Bacillales;Bacillaceae;Bacillus											WP_003178108.1	WP_003178110.1			WP_003186148.1
NZ_CP035404	Bacillus licheniformis	Bacteria;Firmicutes;Bacilli;Bacillales;Bacillaceae;Bacillus											WP_003178108.1	WP_003178110.1			WP_003186148.1
NZ_CP035405	Bacillus licheniformis	Bacteria;Firmicutes;Bacilli;Bacillales;Bacillaceae;Bacillus											WP_003178108.1	WP_003178110.1			WP_011198406.1
NZ_CP038186	Bacillus licheniformis	Bacteria;Firmicutes;Bacilli;Bacillales;Bacillaceae;Bacillus											WP_003178108.1	WP_003178110.1			WP_003186148.1
NZ_CP034569	Bacillus licheniformis	Bacteria;Firmicutes;Bacilli;Bacillales;Bacillaceae;Bacillus											WP_003178108.1	WP_003178110.1			WP_011198406.1
NZ_CP041154	Bacillus licheniformis	Bacteria;Firmicutes;Bacilli;Bacillales;Bacillaceae;Bacillus											WP_140991776.1	WP_003178110.1			WP_011198406.1
NZ_CP033218	Bacillus licheniformis	Bacteria;Firmicutes;Bacilli;Bacillales;Bacillaceae;Bacillus											WP_003178108.1	WP_142782255.1			WP_003186148.1
NZ_CP042252	Bacillus licheniformis	Bacteria;Firmicutes;Bacilli;Bacillales;Bacillaceae;Bacillus											WP_003178108.1	WP_003178110.1			WP_011198406.1
NZ_CP045814,NZ_CP045815	Bacillus licheniformis	Bacteria;Firmicutes;Bacilli;Bacillales;Bacillaceae;Bacillus											WP_003178108.1	WP_003178110.1			WP_003186148.1
NZ_CP065029	Bacillus licheniformis	Bacteria;Firmicutes;Bacilli;Bacillales;Bacillaceae;Bacillus											WP_003178108.1	WP_003178110.1			WP_011198406.1
NZ_CP065647,NZ_CP065648,NZ_CP065645,NZ_CP065644,NZ_CP065646	Bacillus licheniformis	Bacteria;Firmicutes;Bacilli;Bacillales;Bacillaceae;Bacillus											WP_003178108.1	WP_003178110.1			WP_003186148.1
NZ_CP065943,NZ_CP065945,NZ_CP065944	Bacillus licheniformis	Bacteria;Firmicutes;Bacilli;Bacillales;Bacillaceae;Bacillus											WP_003178108.1	WP_003178110.1			WP_003186148.1
NZ_LR698983	Bacillus licheniformis	Bacteria;Firmicutes;Bacilli;Bacillales;Bacillaceae;Bacillus											WP_003178108.1	WP_003178110.1			WP_003186148.1
NC_006322	Bacillus licheniformis DSM 13 = ATCC 14580	Bacteria;Firmicutes;Bacilli;Bacillales;Bacillaceae;Bacillus											WP_003178108.1	WP_003178110.1			WP_011198406.1
NC_006270	Bacillus licheniformis DSM 13 = ATCC 14580	Bacteria;Firmicutes;Bacilli;Bacillales;Bacillaceae;Bacillus											WP_003178108.1	WP_003178110.1			WP_011198406.1
NZ_CP040336,NZ_CP040339,NZ_CP040337,NZ_CP040338	Bacillus luti	Bacteria;Firmicutes;Bacilli;Bacillales;Bacillaceae;Bacillus;Bacillus cereus group											WP_000186157.1	WP_156576871.1			WP_063223948.1
NZ_CP033051	Bacillus marisflavi	Bacteria;Firmicutes;Bacilli;Bacillales;Bacillaceae;Bacillus											WP_121617888.1	WP_121617889.1
NZ_CP047095,NZ_CP047096	Bacillus marisflavi	Bacteria;Firmicutes;Bacilli;Bacillales;Bacillaceae;Bacillus											WP_048007483.1	WP_063191437.1			WP_148794484.1
NC_014019,NC_014023,NC_014031,NC_014025,NC_004604,NC_010010,NC_010009,NC_010008	Bacillus megaterium QM B1551	Bacteria;Firmicutes;Bacilli;Bacillales;Bacillaceae;Priestia											WP_013054829.1,WP_029321789.1	WP_013054830.1			WP_013059865.1
NC_014103	Bacillus megaterium DSM 319	Bacteria;Firmicutes;Bacilli;Bacillales;Bacillaceae;Priestia											WP_013054829.1,WP_013083171.1	WP_013081320.1			WP_013085513.1
NC_017138,NC_017139,NC_017140,NC_017141	Bacillus megaterium WSH-002	Bacteria;Firmicutes;Bacilli;Bacillales;Bacillaceae;Priestia											WP_014460089.1,WP_013054829.1	WP_013081320.1			WP_014457720.1
NZ_CP032527,NZ_CP032528,NZ_CP032530,NZ_CP032531,NZ_CP032532,NZ_CP032533,NZ_CP032534,NZ_CP032535,NZ_CP032536,NZ_CP032537,NZ_CP032529	Bacillus megaterium NCT-2	Bacteria;Firmicutes;Bacilli;Bacillales;Bacillaceae;Bacillus
NZ_CP009920,NZ_CP009921,NZ_CP009919,NZ_CP009915,NZ_CP009918,NZ_CP009916,NZ_CP009917	Bacillus megaterium NBRC 15308 = ATCC 14581	Bacteria;Firmicutes;Bacilli;Bacillales;Bacillaceae;Priestia
NZ_CP035094,NZ_CP035095,NZ_CP035096,NZ_CP035097,NZ_CP035098,NZ_CP035099,NZ_CP035100	Bacillus megaterium NBRC 15308 = ATCC 14581	Bacteria;Firmicutes;Bacilli;Bacillales;Bacillaceae;Bacillus
NZ_CP010586,NZ_CP010587	Bacillus megaterium Q3	Bacteria;Firmicutes;Bacilli;Bacillales;Bacillaceae;Priestia											WP_014460089.1,WP_013054829.1	WP_028412710.1			WP_033580382.1
NZ_CP007739,NZ_CP007740,NZ_CP007741	Bacillus methanolicus MGA3	Bacteria;Firmicutes;Bacilli;Bacillales;Bacillaceae;Bacillus											WP_003349803.1	WP_003349804.1,WP_004433727.1			WP_003346918.1
NZ_CP031443	Bacillus mobilis	Bacteria;Firmicutes;Bacilli;Bacillales;Bacillaceae;Bacillus;Bacillus cereus group											WP_000186157.1	WP_000238772.1			WP_000174251.1
NZ_CP051464	Bacillus mojavensis	Bacteria;Firmicutes;Bacilli;Bacillales;Bacillaceae;Bacillus											WP_024123589.1	WP_168746736.1			WP_010332342.1
NZ_CP063276	Bacillus mojavensis	Bacteria;Firmicutes;Bacilli;Bacillales;Bacillaceae;Bacillus											WP_059293408.1	WP_024123590.1			WP_044159913.1
NZ_CP009746	Bacillus mycoides	Bacteria;Firmicutes;Bacilli;Bacillales;Bacillaceae;Bacillus;Bacillus cereus group											WP_002009615.1	WP_002009616.1			WP_002016397.1
NZ_CP009692,NZ_CP009691,NZ_CP009690,NZ_CP009689	Bacillus mycoides	Bacteria;Firmicutes;Bacilli;Bacillales;Bacillaceae;Bacillus;Bacillus cereus group											WP_002009615.1	WP_002130736.1			WP_003192636.1
NZ_CP020743,NZ_CP020744,NZ_CP020745,NZ_CP020746,NZ_CP020747,NZ_CP020748,NZ_CP020749,NZ_CP020750,NZ_CP020751	Bacillus mycoides	Bacteria;Firmicutes;Bacilli;Bacillales;Bacillaceae;Bacillus;Bacillus cereus group											WP_002009615.1	WP_002063361.1			WP_002016397.1
NZ_CP031071,NZ_CP031072,NZ_CP031073,NZ_CP031074,NZ_CP031075,NZ_CP031076,NZ_CP031077	Bacillus mycoides	Bacteria;Firmicutes;Bacilli;Bacillales;Bacillaceae;Bacillus;Bacillus cereus group											WP_002009615.1	WP_061675963.1			WP_002016397.1
NC_010184,NC_010180,NC_010181,NC_010182,NC_010183	Bacillus mycoides KBAB4	Bacteria;Firmicutes;Bacilli;Bacillales;Bacillaceae;Bacillus;Bacillus cereus group											WP_002009615.1	WP_002009616.1			WP_002016397.1
NZ_CP015506,NZ_CP015507	Bacillus oceanisediminis 2691	Bacteria;Firmicutes;Bacilli;Bacillales;Bacillaceae;Cytobacillus											WP_009336764.1	WP_009336765.1			WP_019380559.1
NZ_CP012938	Bacteroides ovatus	Bacteria;Bacteroidetes;Bacteroidia;Bacteroidales;Bacteroidaceae;Bacteroides	WP_004297073.1,WP_004301493.1	WP_004301886.1		WP_004297247.1		WP_004322488.1		WP_004300395.1		WP_004300774.1			WP_004301944.1
NZ_CP041395,NZ_CP041396,NZ_CP041397,NZ_CP041398	Bacteroides ovatus	Bacteria;Bacteroidetes;Bacteroidia;Bacteroidales;Bacteroidaceae;Bacteroides	WP_004301493.1,WP_032844247.1	WP_004301886.1		WP_032844066.1		WP_004308015.1		WP_004300395.1		WP_004326526.1			WP_004304792.1
NZ_CP046397	Bacteroides ovatus	Bacteria;Bacteroidetes;Bacteroidia;Bacteroidales;Bacteroidaceae;Bacteroides	WP_004304050.1,WP_004305309.1	WP_004301886.1		WP_004297247.1		WP_004307439.1		WP_004300395.1		WP_004304302.1			WP_004304792.1
NZ_LT622246	Bacteroides ovatus V975	Bacteria;Bacteroidetes;Bacteroidia;Bacteroidales;Bacteroidaceae;Bacteroides	WP_004301493.1,WP_004297073.1	WP_004301886.1		WP_004297247.1		WP_004322488.1		WP_004300395.1		WP_004300774.1			WP_004301944.1
NC_021362	Bacillus paralicheniformis ATCC 9945a	Bacteria;Firmicutes;Bacilli;Bacillales;Bacillaceae;Bacillus											WP_020449771.1	WP_020449772.1			WP_020453339.1
NZ_CP010524	Bacillus paralicheniformis	Bacteria;Firmicutes;Bacilli;Bacillales;Bacillaceae;Bacillus											WP_020449771.1	WP_025810896.1			WP_020453339.1
NZ_CP020352	Bacillus paralicheniformis	Bacteria;Firmicutes;Bacilli;Bacillales;Bacillaceae;Bacillus											WP_020449771.1	WP_020449772.1			WP_020453339.1
NZ_CP023168	Bacillus paralicheniformis	Bacteria;Firmicutes;Bacilli;Bacillales;Bacillaceae;Bacillus											WP_020449771.1	WP_025810896.1			WP_020453339.1
NZ_CP023665	Bacillus paralicheniformis	Bacteria;Firmicutes;Bacilli;Bacillales;Bacillaceae;Bacillus											WP_020449771.1	WP_025810896.1			WP_075212888.1
NZ_CP023666	Bacillus paralicheniformis	Bacteria;Firmicutes;Bacilli;Bacillales;Bacillaceae;Bacillus											WP_020449771.1	WP_025810896.1			WP_020453339.1
NZ_CP033389	Bacillus paralicheniformis	Bacteria;Firmicutes;Bacilli;Bacillales;Bacillaceae;Bacillus											WP_020449771.1	WP_020449772.1			WP_020453339.1
NZ_CP043501,NZ_CP043502,NZ_CP043503	Bacillus paralicheniformis	Bacteria;Firmicutes;Bacilli;Bacillales;Bacillaceae;Bacillus											WP_020449771.1	WP_025810896.1			WP_020453339.1
NZ_CP033198	Bacillus paralicheniformis	Bacteria;Firmicutes;Bacilli;Bacillales;Bacillaceae;Bacillus											WP_020449771.1	WP_020449772.1			WP_020453339.1
NZ_LR134165	Bacillus paralicheniformis	Bacteria;Firmicutes;Bacilli;Bacillales;Bacillaceae;Bacillus											WP_020449771.1	WP_025810896.1			WP_020453339.1
NZ_CP040515	Bacillus paranthracis	Bacteria;Firmicutes;Bacilli;Bacillales;Bacillaceae;Bacillus;Bacillus cereus group											WP_000186156.1	WP_000238781.1			WP_000174249.1
NZ_CP045777,NZ_CP045776,NZ_CP045775,NZ_CP045774,NZ_CP045773,NZ_CP045772	Bacillus paranthracis	Bacteria;Firmicutes;Bacilli;Bacillales;Bacillaceae;Bacillus;Bacillus cereus group											WP_000186156.1	WP_000238781.1			WP_000174249.1
NZ_CP047085,NZ_CP047086,NZ_CP047087,NZ_CP047088	Bacillus paranthracis	Bacteria;Firmicutes;Bacilli;Bacillales;Bacillaceae;Bacillus;Bacillus cereus group											WP_000186156.1	WP_000238781.1			WP_000174249.1
NZ_CP048687	Bacillus paranthracis	Bacteria;Firmicutes;Bacilli;Bacillales;Bacillaceae;Bacillus;Bacillus cereus group											WP_000186156.1	WP_000238781.1			WP_000174249.1
NZ_CP065149	Bacillus paranthracis	Bacteria;Firmicutes;Bacilli;Bacillales;Bacillaceae;Bacillus;Bacillus cereus group											WP_000186156.1	WP_000238780.1			WP_000174249.1
NZ_CP009238	Basilea psittacipulmonis DSM 24701	Bacteria;Proteobacteria;Betaproteobacteria;Burkholderiales;Alcaligenaceae;Basilea	WP_143244848.1	WP_077315858.1		WP_038499907.1			WP_038499131.1	WP_038500169.1		WP_038500869.1
NZ_CP007626,NZ_CP007625,NZ_CP007624,NZ_CP007623,NZ_CP007622,NZ_CP007621	Bacillus pseudomycoides	Bacteria;Firmicutes;Bacilli;Bacillales;Bacillaceae;Bacillus;Bacillus cereus group											WP_003194186.1	WP_003194184.1			WP_003202349.1
NZ_CP009651,NZ_CP009650,NZ_CP009649,NZ_CP009648,NZ_CP009647,NZ_CP009645,NZ_CP009646	Bacillus pseudomycoides	Bacteria;Firmicutes;Bacilli;Bacillales;Bacillaceae;Bacillus;Bacillus cereus group											WP_003194186.1	WP_003194184.1			WP_003202349.1
NC_013791,NC_013792,NC_013793	Bacillus pseudofirmus OF4	Bacteria;Firmicutes;Bacilli;Bacillales;Bacillaceae;Alkalihalobacillus											WP_012957029.1	WP_012957030.1			WP_012960805.1
NZ_CP007436	Bacillus pumilus	Bacteria;Firmicutes;Bacilli;Bacillales;Bacillaceae;Bacillus											WP_025206589.1	WP_008342030.1			WP_008343648.1
NZ_AP014928	Bacillus pumilus	Bacteria;Firmicutes;Bacilli;Bacillales;Bacillaceae;Bacillus											WP_008342033.1	WP_008342030.1			WP_060832744.1
NZ_CP010997	Bacillus pumilus	Bacteria;Firmicutes;Bacilli;Bacillales;Bacillaceae;Bacillus											WP_008342033.1	WP_061417603.1			WP_008343648.1
NZ_CP011007,NZ_CP011023	Bacillus pumilus	Bacteria;Firmicutes;Bacilli;Bacillales;Bacillaceae;Bacillus											WP_034666107.1	WP_058015905.1			WP_058013398.1
NZ_CP016784,NZ_CP016785	Bacillus pumilus	Bacteria;Firmicutes;Bacilli;Bacillales;Bacillaceae;Bacillus											WP_034666107.1	WP_034666104.1			WP_034660396.1
NZ_CP027116	Bacillus pumilus	Bacteria;Firmicutes;Bacilli;Bacillales;Bacillaceae;Bacillus											WP_034666107.1	WP_117728118.1			WP_117732486.1
NZ_CP027034	Bacillus pumilus	Bacteria;Firmicutes;Bacilli;Bacillales;Bacillaceae;Bacillus											WP_012009058.1	WP_012009059.1			WP_119125539.1
NZ_CP029464	Bacillus pumilus	Bacteria;Firmicutes;Bacilli;Bacillales;Bacillaceae;Bacillus											WP_034666107.1	WP_034666104.1			WP_060597542.1
NZ_CP058951	Bacillus pumilus	Bacteria;Firmicutes;Bacilli;Bacillales;Bacillaceae;Bacillus											WP_180309737.1	WP_058015905.1			WP_058013398.1
NZ_CP060799,NZ_CP060800	Bacillus pumilus	Bacteria;Firmicutes;Bacilli;Bacillales;Bacillaceae;Bacillus											WP_034666107.1	WP_095286291.1			WP_095285653.1
NZ_LT906438	Bacillus pumilus	Bacteria;Firmicutes;Bacilli;Bacillales;Bacillaceae;Bacillus											WP_003218112.1	WP_003218086.1			WP_003215038.1
NC_009848	Bacillus pumilus SAFR-032	Bacteria;Firmicutes;Bacilli;Bacillales;Bacillaceae;Bacillus											WP_012009058.1	WP_012009059.1			WP_012011655.1
NZ_AP019773	Bartonella quintana	Bacteria;Proteobacteria;Alphaproteobacteria;Rhizobiales;Bartonellaceae;Bartonella	WP_161510568.1	WP_161510513.1		WP_011179576.1			WP_161510767.1	WP_042995301.1		WP_011179142.1
NZ_LS483373	Bartonella quintana	Bacteria;Proteobacteria;Alphaproteobacteria;Rhizobiales;Bartonellaceae;Bartonella	WP_011179148.1	WP_011179246.1		WP_011179576.1			WP_011179138.1	WP_034449526.1		WP_034449120.1
NC_005955	Bartonella quintana str. Toulouse	Bacteria;Proteobacteria;Alphaproteobacteria;Rhizobiales;Bartonellaceae;Bartonella	WP_011179148.1	WP_011179246.1		WP_011179576.1			WP_011179138.1	WP_011179079.1		WP_011179142.1
NC_018533	Bartonella quintana RM-11	Bacteria;Proteobacteria;Alphaproteobacteria;Rhizobiales;Bartonellaceae;Bartonella	WP_042995320.1	WP_014923950.1		WP_011179576.1			WP_014923855.1	WP_042995301.1		WP_011179142.1
NZ_CP022530	Bacterioplanes sanyensis	Bacteria;Proteobacteria;Gammaproteobacteria;Oceanospirillales;Oceanospirillaceae;Bacterioplanes	WP_094059605.1	WP_094058625.1		WP_094060383.1	WP_094059619.1	WP_094060755.1		WP_094061560.1		WP_094061098.1
NZ_CP018197,NZ_CP018198	Bacillus safensis	Bacteria;Firmicutes;Bacilli;Bacillales;Bacillaceae;Bacillus											WP_039175840.1	WP_024426747.1			WP_024426411.1
NZ_CP015607,NZ_CP015608,NZ_CP015609	Bacillus safensis	Bacteria;Firmicutes;Bacilli;Bacillales;Bacillaceae;Bacillus											WP_039175840.1	WP_041106255.1			WP_075621531.1
NZ_CP015610	Bacillus safensis	Bacteria;Firmicutes;Bacilli;Bacillales;Bacillaceae;Bacillus											WP_039175840.1	WP_075612241.1			WP_024426411.1
NZ_CP015611	Bacillus safensis	Bacteria;Firmicutes;Bacilli;Bacillales;Bacillaceae;Bacillus											WP_039175840.1	WP_075612241.1			WP_024426411.1
NZ_CP018100	Bacillus safensis	Bacteria;Firmicutes;Bacilli;Bacillales;Bacillaceae;Bacillus											WP_039175840.1	WP_081123863.1			WP_024426411.1
NZ_CP043404	Bacillus safensis	Bacteria;Firmicutes;Bacilli;Bacillales;Bacillaceae;Bacillus											WP_024425756.1	WP_025092700.1			WP_034621888.1
NZ_CP069061	Bacillus safensis	Bacteria;Firmicutes;Bacilli;Bacillales;Bacillaceae;Bacillus											WP_047203776.1	WP_098677510.1			WP_024426411.1
NZ_CP025001,NZ_CP025002	Bacillus siamensis	Bacteria;Firmicutes;Bacilli;Bacillales;Bacillaceae;Bacillus;Bacillus amyloliquefaciens group											WP_016937306.1	WP_060963788.1			WP_021494752.1
NZ_CP066219,NZ_CP066220,NZ_CP066221	Bacillus siamensis	Bacteria;Firmicutes;Bacilli;Bacillales;Bacillaceae;Bacillus;Bacillus amyloliquefaciens group											WP_016937306.1	WP_047478482.1			WP_016937537.1
NZ_CP012024,NZ_CP012025	Bacillus smithii	Bacteria;Firmicutes;Bacilli;Bacillales;Bacillaceae;Bacillus											WP_003352269.1	WP_003352268.1			WP_003355250.1
NZ_CP021920	Bacillus sonorensis	Bacteria;Firmicutes;Bacilli;Bacillales;Bacillaceae;Bacillus											WP_006640427.1	WP_006640428.1			WP_006639496.1
NZ_CP042430	Baekduia soli	Bacteria;Actinobacteria;Rubrobacteria;Rubrobacterales;Baekduiaceae;Baekduia										WP_146923809.1	WP_146921555.1	WP_146921554.1
NZ_CP048273	Bacillus sp. NSP9.1	Bacteria;Firmicutes;Bacilli;Bacillales;Bacillaceae;Bacillus											WP_026586098.1	WP_026586099.1			WP_026589161.1
NZ_CP048117	Bacillus sp. SB49	Bacteria;Firmicutes;Bacilli;Bacillales;Bacillaceae;Bacillus											WP_008636157.1	WP_026577622.1
NC_017743	Bacillus sp. JS	Bacteria;Firmicutes;Bacilli;Bacillales;Bacillaceae;Bacillus											WP_003247145.1	WP_014662461.1			WP_014665830.1
NZ_CP010406	Bacillus sp. Pc3	Bacteria;Firmicutes;Bacilli;Bacillales;Bacillaceae;Bacillus											WP_003150714.1	WP_007615126.1			WP_003150959.1
NZ_CP008855	Bacillus sp. X1(2014)	Bacteria;Firmicutes;Bacilli;Bacillales;Bacillaceae;Bacillus											WP_038538198.1	WP_038538200.1			WP_038537945.1
NZ_CP009938	Bacillus sp. BH072	Bacteria;Firmicutes;Bacilli;Bacillales;Bacillaceae;Bacillus											WP_003150714.1	WP_007615126.1			WP_003150959.1
NZ_CP010014,NZ_CP010015	Bacillus sp. YP1	Bacteria;Firmicutes;Bacilli;Bacillales;Bacillaceae;Bacillus											WP_003247145.1	WP_003226797.1			WP_003242645.1
NZ_CP011101	Bacillus sp. LM 4-2	Bacteria;Firmicutes;Bacilli;Bacillales;Bacillaceae;Bacillus											WP_003247145.1	WP_029726364.1			WP_014665830.1
NZ_CP013950	Bacillus sp. SDLI1	Bacteria;Firmicutes;Bacilli;Bacillales;Bacillaceae;Bacillus											WP_016937306.1	WP_060963788.1			WP_021494752.1
NZ_CP049978	Bacillus sp. RZ2MS9	Bacteria;Firmicutes;Bacilli;Bacillales;Bacillaceae;Bacillus											WP_000186165.1	WP_000238783.1			WP_000174252.1
NZ_CP015226	Bacillus sp. IHB B 7164	Bacteria;Firmicutes;Bacilli;Bacillales;Bacillaceae;Bacillus											WP_029321789.1,WP_013054829.1	WP_013081320.1			WP_013085513.1
NZ_CP017072	Bacillus sp. FJAT-14266	Bacteria;Firmicutes;Bacilli;Bacillales;Bacillaceae;Bacillus											WP_003247145.1	WP_029726364.1			WP_014665830.1
NZ_CP020437,NZ_CP020434,NZ_CP020436,NZ_CP020435	Bacillus sp. FDAARGOS_235	Bacteria;Firmicutes;Bacilli;Bacillales;Bacillaceae;Bacillus;Bacillus cereus group;unclassified Bacillus cereus group											WP_000186168.1	WP_000238778.1			WP_000174255.1
NZ_CP018249	Bacillus sp. H15-1	Bacteria;Firmicutes;Bacilli;Bacillales;Bacillaceae;Bacillus											WP_003178108.1	WP_003178110.1			WP_003186148.1
NZ_CP017016,NZ_CP017017	Bacillus sp. ABP14	Bacteria;Firmicutes;Bacilli;Bacillales;Bacillaceae;Bacillus;Bacillus cereus group;unclassified Bacillus cereus group											WP_000186156.1	WP_000238781.1			WP_000174249.1
NZ_CP019781	Bartonella sp. WD16.2	Bacteria;Proteobacteria;Alphaproteobacteria;Rhizobiales;Bartonellaceae;Bartonella;unclassified Bartonella	WP_078705091.1	WP_078705171.1		WP_078705569.1				WP_078704988.1		WP_078705087.1
NZ_CP019787	Bartonella sp. JB15	Bacteria;Proteobacteria;Alphaproteobacteria;Rhizobiales;Bartonellaceae;Bartonella;unclassified Bartonella	WP_078718687.1	WP_078718784.1		WP_078719102.1			WP_078718677.1			WP_078718682.1
NZ_CP019788	Bartonella sp. JB63	Bacteria;Proteobacteria;Alphaproteobacteria;Rhizobiales;Bartonellaceae;Bartonella;unclassified Bartonella	WP_078718687.1	WP_078718784.1		WP_078719102.1			WP_078718677.1			WP_078718682.1
NZ_CP019780	Bartonella sp. A1379B	Bacteria;Proteobacteria;Alphaproteobacteria;Rhizobiales;Bartonellaceae;Bartonella;unclassified Bartonella	WP_078673884.1	WP_035007271.1		WP_078673646.1			WP_035007071.1			WP_035007077.1
NZ_CP019786	Bartonella sp. Raccoon60	Bacteria;Proteobacteria;Alphaproteobacteria;Rhizobiales;Bartonellaceae;Bartonella;unclassified Bartonella	WP_078688734.1	WP_035007271.1		WP_078688391.1			WP_078688741.1			WP_078688736.1
NZ_CP019626,NZ_CP019627	Bacillus sp. 275	Bacteria;Firmicutes;Bacilli;Bacillales;Bacillaceae;Bacillus											WP_003150714.1	WP_061861081.1			WP_061860994.1
NZ_CP021911	Bacillus sp. MD-5	Bacteria;Firmicutes;Bacilli;Bacillales;Bacillaceae;Bacillus											WP_003247145.1	WP_014662461.1			WP_014665830.1
NZ_CP022874	Bacillus sp. 1s-1	Bacteria;Firmicutes;Bacilli;Bacillales;Bacillaceae;Bacillus											WP_003178108.1	WP_003178110.1			WP_003186148.1
NZ_CP024647,NZ_CP024648	Bacillus sp. Lzh-5	Bacteria;Firmicutes;Bacilli;Bacillales;Bacillaceae;Bacillus											WP_003150714.1	WP_007615126.1			WP_003150959.1
NZ_CP024794	Bacillus sp. Y-01	Bacteria;Firmicutes;Bacilli;Bacillales;Bacillaceae;Bacillus											WP_013054829.1,WP_029321789.1	WP_013081320.1			WP_107918155.1
NZ_CP025122	Bacillus sp. HBCD-sjtu	Bacteria;Firmicutes;Bacilli;Bacillales;Bacillaceae;Bacillus;Bacillus cereus group;unclassified Bacillus cereus group											WP_000186156.1	WP_000238799.1			WP_000174258.1
NZ_CP026607	Bacillus sp. DU-106	Bacteria;Firmicutes;Bacilli;Bacillales;Bacillaceae;Bacillus											WP_000186165.1	WP_000238785.1			WP_086404465.1
NZ_CP027061	Bacillus sp. ZY-1-1	Bacteria;Firmicutes;Bacilli;Bacillales;Bacillaceae;Bacillus											WP_003150714.1	WP_003150711.1			WP_003150959.1
NZ_CP040630,NZ_CP040631,NZ_CP040632,NZ_CP040633	Bacteroides sp. PHL 2737	Bacteria;Bacteroidetes;Bacteroidia;Bacteroidales;Bacteroidaceae;Bacteroides;unclassified Bacteroides	WP_005818453.1	WP_032535675.1		WP_005781628.1		WP_032536485.1		WP_005776999.1		WP_080714518.1			WP_032535465.1
NZ_CP068988	Bacillus paralicheniformis	Bacteria;Firmicutes;Bacilli;Bacillales;Bacillaceae;Bacillus											WP_020449771.1	WP_025810896.1			WP_020453339.1
NZ_CP031062,NZ_CP031063,NZ_CP031064	Bacillus sp. AR4-2	Bacteria;Firmicutes;Bacilli;Bacillales;Bacillaceae;Bacillus;Bacillus cereus group;unclassified Bacillus cereus group											WP_000186165.1	WP_000238785.1			WP_149150099.1
NZ_CP031065,NZ_CP031066,NZ_CP031067	Bacillus sp. SH8-8	Bacteria;Firmicutes;Bacilli;Bacillales;Bacillaceae;Bacillus;Bacillus cereus group;unclassified Bacillus cereus group											WP_000186165.1	WP_000238785.1			WP_149150099.1
NZ_CP031068,NZ_CP031069,NZ_CP031070	Bacillus sp. JAS24-2	Bacteria;Firmicutes;Bacilli;Bacillales;Bacillaceae;Bacillus;Bacillus cereus group;unclassified Bacillus cereus group
NZ_CP030937,NZ_CP030938	Bacillus sp. DM2	Bacteria;Firmicutes;Bacilli;Bacillales;Bacillaceae;Bacillus											WP_003247145.1	WP_003226797.1			WP_003242645.1
NZ_CP033064	Bacillus sp. WR11	Bacteria;Firmicutes;Bacilli;Bacillales;Bacillaceae;Bacillus											WP_003247145.1	WP_003226797.1			WP_003242645.1
NZ_CP034686,NZ_CP034685,NZ_CP034684	Bacillus sp. BD59S	Bacteria;Firmicutes;Bacilli;Bacillales;Bacillaceae;Bacillus											WP_000186156.1	WP_000238780.1			WP_000174249.1
NZ_CP036491	Bacteroides sp. A1C1	Bacteria;Bacteroidetes;Bacteroidia;Bacteroidales;Bacteroidaceae;Bacteroides;unclassified Bacteroides	WP_034525360.1,WP_117965120.1	WP_117964196.1		WP_119961195.1		WP_117878285.1		WP_005828105.1		WP_117601492.1			WP_022401645.1
NZ_CP036356,NZ_CP036355,NZ_CP036354	Bacillus sp. SYJ	Bacteria;Firmicutes;Bacilli;Bacillales;Bacillaceae;Bacillus											WP_000186156.1	WP_000238775.1			WP_000174252.1
NZ_CP046266	Bacillus sp. DSL-17	Bacteria;Firmicutes;Bacilli;Bacillales;Bacillaceae;Bacillus											WP_136359143.1,WP_136351832.1,WP_136357374.1	WP_136359142.1			WP_136354841.1
NZ_CP033795,NZ_CP033789,NZ_CP033790,NZ_CP033793,NZ_CP033792,NZ_CP033788,NZ_CP033796,NZ_CP033791,NZ_CP033794	Bacillus sp. FDAARGOS_527	Bacteria;Firmicutes;Bacilli;Bacillales;Bacillaceae;Bacillus											WP_000186156.1	WP_000238781.1			WP_000174249.1
NZ_CP041757,NZ_CP041758	Bacillus sp. KBS0812	Bacteria;Firmicutes;Bacilli;Bacillales;Bacillaceae;Bacillus											WP_003247145.1	WP_003226797.1			WP_003242645.1
NZ_CP040881	Bacillus sp. HNA3	Bacteria;Firmicutes;Bacilli;Bacillales;Bacillaceae;Bacillus											WP_003150714.1	WP_007615126.1			WP_032875776.1
NZ_CP045403	Bacillus sp. THAF10	Bacteria;Firmicutes;Bacilli;Bacillales;Bacillaceae;Bacillus											WP_152442746.1	WP_152442747.1
NZ_CP041063	Bacillus sp. Cs-700	Bacteria;Firmicutes;Bacilli;Bacillales;Bacillaceae;Bacillus											WP_098445637.1	WP_165999031.1
NZ_CP041372,NZ_CP041370,NZ_CP041371	Bacillus sp. M4U3P1	Bacteria;Firmicutes;Bacilli;Bacillales;Bacillaceae;Bacillus											WP_176007621.1	WP_176007622.1
NZ_CP043830,NZ_CP043832,NZ_CP043831,NZ_CP043834,NZ_CP043833	Bacillus sp. BS98	Bacteria;Firmicutes;Bacilli;Bacillales;Bacillaceae;Bacillus											WP_000186168.1	WP_000238789.1			WP_000174255.1
NZ_CP059973	Bacteroides sp. HF-5141	Bacteria;Bacteroidetes;Bacteroidia;Bacteroidales;Bacteroidaceae;Bacteroides;unclassified Bacteroides	WP_143260410.1,WP_143259659.1	WP_143258182.1		WP_004307837.1		WP_143256761.1		WP_143257581.1		WP_143259482.1			WP_143258242.1
NZ_CP046398,NZ_CP046399	Bacillus sp. A260	Bacteria;Firmicutes;Bacilli;Bacillales;Bacillaceae;Bacillus											WP_000186165.1	WP_074555739.1			WP_000174260.1
NZ_CP047644	Bacillus sp. AM1(2019)	Bacteria;Firmicutes;Bacilli;Bacillales;Bacillaceae;Bacillus											WP_003150714.1	WP_007615126.1			WP_095271322.1
NZ_CP046057	Bacillus sp. N3536	Bacteria;Firmicutes;Bacilli;Bacillales;Bacillaceae;Bacillus											WP_191697987.1	WP_154311976.1			WP_144539809.1
NZ_CP046564	Bacillus sp. N1-1	Bacteria;Firmicutes;Bacilli;Bacillales;Bacillaceae;Bacillus											WP_098445637.1	WP_098445638.1
NZ_CP046653	Bacillus sp. ms-22	Bacteria;Firmicutes;Bacilli;Bacillales;Bacillaceae;Bacillus											WP_071168266.1	WP_157293129.1			WP_008359592.1
NZ_CP048876	Bacillus sp. LUNF1	Bacteria;Firmicutes;Bacilli;Bacillales;Bacillaceae;Bacillus											WP_003150714.1	WP_007615126.1			WP_032875776.1
NZ_AP022842	Bacillus sp. KH172YL63	Bacteria;Firmicutes;Bacilli;Bacillales;Bacillaceae;Bacillus											WP_173104263.1	WP_173104264.1			WP_173107890.1
NZ_CP050831	Bacteroides sp. CBA7301	Bacteria;Bacteroidetes;Bacteroidia;Bacteroidales;Bacteroidaceae;Bacteroides;unclassified Bacteroides	WP_167962437.1,WP_167966102.1	WP_073347862.1		WP_167962163.1		WP_167961215.1		WP_167964654.1		WP_167966473.1			WP_167963086.1
NZ_CP052135	Bacillus sp. CS13	Bacteria;Firmicutes;Bacilli;Bacillales;Bacillaceae;Bacillus											WP_170005863.1	WP_170005864.1
NZ_CP059408,NZ_CP059409,NZ_CP059406,NZ_CP059411,NZ_CP059410,NZ_CP059407,NZ_CP059412	Bacteroides sp. CACC 737	Bacteria;Bacteroidetes;Bacteroidia;Bacteroidales;Bacteroidaceae;Bacteroides;unclassified Bacteroides	WP_034525360.1,WP_181757641.1	WP_117964196.1		WP_119961195.1		WP_181757464.1		WP_005828105.1		WP_117601492.1			WP_005826422.1
NZ_CP059725,NZ_CP059726,NZ_CP059727,NZ_CP059728	Bartonella sp. HY038	Bacteria;Proteobacteria;Alphaproteobacteria;Rhizobiales;Bartonellaceae;Bartonella;unclassified Bartonella	WP_182417107.1	WP_182419464.1		WP_182418826.1			WP_182418416.1,WP_182419179.1	WP_182418533.1		WP_182418478.1			WP_182418445.1
NZ_CP060137	Bacillus sp. PAMC26568	Bacteria;Firmicutes;Bacilli;Bacillales;Bacillaceae;Bacillus															WP_101567266.1
NZ_CP060290	Bacillus sp. PAMC22265	Bacteria;Firmicutes;Bacilli;Bacillales;Bacillaceae;Bacillus											WP_039175840.1	WP_024426747.1			WP_024426411.1
NZ_CP060191	Bacillus sp. PAMC28571	Bacteria;Firmicutes;Bacilli;Bacillales;Bacillaceae;Bacillus											WP_039175840.1	WP_024426747.1			WP_024426411.1
NZ_CP060192	Bacillus sp. PAMC28748	Bacteria;Firmicutes;Bacilli;Bacillales;Bacillaceae;Bacillus											WP_003178108.1	WP_003178110.1			WP_003186148.1
NZ_CP060193	Bacillus sp. PAMC26543	Bacteria;Firmicutes;Bacilli;Bacillales;Bacillaceae;Bacillus											WP_024123589.1	WP_024123590.1			WP_185848485.1	WP_185848413.1
NZ_CP069563,NZ_CP069564	Bacteroides fragilis	Bacteria;Bacteroidetes;Bacteroidia;Bacteroidales;Bacteroidaceae;Bacteroides	WP_005785062.1,WP_008770178.1	WP_005785465.1		WP_005791132.1		WP_008769186.1		WP_005794503.1		WP_005786189.1			WP_005797836.1
NZ_CP063163	Bacillus sp. HD4P25	Bacteria;Firmicutes;Bacilli;Bacillales;Bacillaceae;Bacillus											WP_193470890.1	WP_193470891.1
NZ_CP064937	Bacteroides sp. HF-162	Bacteria;Bacteroidetes;Bacteroidia;Bacteroidales;Bacteroidaceae;Bacteroides;unclassified Bacteroides	WP_034525360.1,WP_117965120.1	WP_117964196.1		WP_005829949.1		WP_117964290.1		WP_005828105.1		WP_117966568.1			WP_022401645.1
NZ_CP065544	Bacillus sp. V3	Bacteria;Firmicutes;Bacilli;Bacillales;Bacillaceae;Bacillus											WP_032087151.1	WP_032087152.1			WP_197669751.1
NZ_CP067375	Bacillus sp. TK-2	Bacteria;Firmicutes;Bacilli;Bacillales;Bacillaceae;Bacillus											WP_000186165.1	WP_000238771.1			WP_000174252.1
NZ_CP070483,NZ_CP070484	Bacillus sp. LJBS06	Bacteria;Firmicutes;Bacilli;Bacillales;Bacillaceae;Bacillus											WP_003247145.1	WP_069840452.1			WP_147772680.1
NZ_CP070345	Bacillus sp. PDNC022	Bacteria;Firmicutes;Bacilli;Bacillales;Bacillaceae;Bacillus											WP_047203776.1	WP_098677510.1			WP_024426411.1
NZ_CP030028	Bacillus sp. Y1	Bacteria;Firmicutes;Bacilli;Bacillales;Bacillaceae;Bacillus											WP_119706180.1	WP_119706181.1			WP_119710306.1
NZ_CP039727,NZ_CP039728	Bacillus sp. S3	Bacteria;Firmicutes;Bacilli;Bacillales;Bacillaceae;Bacillus											WP_149872052.1	WP_149872837.1			WP_149872437.1		WP_149872140.1
NZ_CP019489	Bartonella sp. 1-1C	Bacteria;Proteobacteria;Alphaproteobacteria;Rhizobiales;Bartonellaceae;Bartonella;unclassified Bartonella	WP_100693506.1	WP_100693408.1		WP_100693024.1			WP_100693515.1			WP_100693511.1
NZ_CP025258	Bacillus sp. SJ-10	Bacteria;Firmicutes;Bacilli;Bacillales;Bacillaceae;Bacillus											WP_003150714.1	WP_007615126.1			WP_003150959.1
NC_021171	Bacillus sp. 1NLA3E	Bacteria;Firmicutes;Bacilli;Bacillales;Bacillaceae;Bacillus											WP_187292132.1	WP_015591863.1
NZ_CP010075	Bacillus sp. WP8	Bacteria;Firmicutes;Bacilli;Bacillales;Bacillaceae;Bacillus											WP_039175840.1	WP_039175842.1			WP_024426411.1
NZ_AP013294	Bacillus sp. OxB-1	Bacteria;Firmicutes;Bacilli;Bacillales;Bacillaceae;Bacillus													WP_041071917.1		WP_041073042.1
NZ_CP025704	Bacteriovorax stolpii	Bacteria;Proteobacteria;Oligoflexia;Bacteriovoracales;Bacteriovoracaceae;Bacteriovorax		WP_102241826.1		WP_102243895.1				WP_102243277.1		WP_102242889.1
NZ_CP030035	Bacteriovorax stolpii	Bacteria;Proteobacteria;Oligoflexia;Bacteriovoracales;Bacteriovoracaceae;Bacteriovorax		WP_142410271.1		WP_142409353.1				WP_142409622.1		WP_102242889.1
NZ_CP009748	Bacillus subtilis	Bacteria;Firmicutes;Bacilli;Bacillales;Bacillaceae;Bacillus											WP_013350729.1	WP_013350730.1			WP_013354014.1
NZ_CP009749	Bacillus subtilis	Bacteria;Firmicutes;Bacilli;Bacillales;Bacillaceae;Bacillus											WP_003150714.1	WP_007615126.1			WP_038460925.1
NZ_CP009611	Bacillus subtilis	Bacteria;Firmicutes;Bacilli;Bacillales;Bacillaceae;Bacillus											WP_003150714.1	WP_007408743.1			WP_007407701.1
NZ_CP009796	Bacillus subtilis	Bacteria;Firmicutes;Bacilli;Bacillales;Bacillaceae;Bacillus											WP_003247145.1	WP_038428251.1			WP_014665830.1
NZ_CP010053	Bacillus subtilis	Bacteria;Firmicutes;Bacilli;Bacillales;Bacillaceae;Bacillus											WP_003247145.1	WP_003226797.1			WP_003242645.1
NZ_LN680001	Bacillus subtilis	Bacteria;Firmicutes;Bacilli;Bacillales;Bacillaceae;Bacillus											WP_003247145.1	WP_003226797.1			WP_003242645.1
NZ_LN649259	Bacillus subtilis	Bacteria;Firmicutes;Bacilli;Bacillales;Bacillaceae;Bacillus											WP_003247145.1	WP_003226797.1			WP_003242645.1
NZ_CP011534	Bacillus subtilis	Bacteria;Firmicutes;Bacilli;Bacillales;Bacillaceae;Bacillus											WP_003247145.1	WP_003226797.1			WP_014665830.1
NZ_CP011882	Bacillus subtilis	Bacteria;Firmicutes;Bacilli;Bacillales;Bacillaceae;Bacillus											WP_003247145.1	WP_003226797.1			WP_003242645.1
NZ_CP015004	Bacillus subtilis	Bacteria;Firmicutes;Bacilli;Bacillales;Bacillaceae;Bacillus											WP_003247145.1	WP_003226797.1			WP_003242645.1
NZ_CP016894	Bacillus subtilis	Bacteria;Firmicutes;Bacilli;Bacillales;Bacillaceae;Bacillus											WP_003247145.1	WP_029726364.1			WP_014665830.1
NZ_CP017112	Bacillus subtilis	Bacteria;Firmicutes;Bacilli;Bacillales;Bacillaceae;Bacillus											WP_003247145.1	WP_003226797.1			WP_014665830.1
NZ_CP017314	Bacillus subtilis	Bacteria;Firmicutes;Bacilli;Bacillales;Bacillaceae;Bacillus											WP_003247145.1	WP_064671159.1			WP_014665830.1
NZ_CP015222,NZ_CP015223	Bacillus subtilis	Bacteria;Firmicutes;Bacilli;Bacillales;Bacillaceae;Bacillus											WP_003247145.1	WP_069837175.1			WP_014481258.1
NZ_CP017676	Bacillus subtilis	Bacteria;Firmicutes;Bacilli;Bacillales;Bacillaceae;Bacillus											WP_003247145.1	WP_003226797.1			WP_014665830.1
NZ_CP018295	Bacillus subtilis	Bacteria;Firmicutes;Bacilli;Bacillales;Bacillaceae;Bacillus											WP_003150714.1	WP_007615126.1			WP_003150959.1
NZ_CP018173	Bacillus subtilis	Bacteria;Firmicutes;Bacilli;Bacillales;Bacillaceae;Bacillus											WP_003225444.1,WP_072566398.1	WP_072565612.1,WP_072566397.1			WP_072565460.1
NZ_CP018184,NZ_CP018185	Bacillus subtilis	Bacteria;Firmicutes;Bacilli;Bacillales;Bacillaceae;Bacillus											WP_014478583.1	WP_003226797.1			WP_014481258.1
NZ_CP017763,NZ_CP017764,NZ_CP017765	Bacillus subtilis	Bacteria;Firmicutes;Bacilli;Bacillales;Bacillaceae;Bacillus											WP_014478583.1	WP_003226797.1			WP_014481258.1
NZ_CP020102,NZ_CP020103	Bacillus subtilis	Bacteria;Firmicutes;Bacilli;Bacillales;Bacillaceae;Bacillus											WP_003247145.1	WP_003226797.1			WP_003242645.1
NZ_CP020367	Bacillus subtilis	Bacteria;Firmicutes;Bacilli;Bacillales;Bacillaceae;Bacillus											WP_003247145.1	WP_003226797.1			WP_080529944.1
NZ_CP020722	Bacillus subtilis	Bacteria;Firmicutes;Bacilli;Bacillales;Bacillaceae;Bacillus											WP_014478583.1	WP_003226797.1			WP_014481258.1
NZ_CP021169	Bacillus subtilis	Bacteria;Firmicutes;Bacilli;Bacillales;Bacillaceae;Bacillus											WP_003247145.1	WP_003226797.1			WP_014665830.1
NZ_CP016767	Bacillus subtilis	Bacteria;Firmicutes;Bacilli;Bacillales;Bacillaceae;Bacillus											WP_003242369.1	WP_019257230.1			WP_088111852.1
NZ_CP021903	Bacillus subtilis	Bacteria;Firmicutes;Bacilli;Bacillales;Bacillaceae;Bacillus											WP_003247145.1	WP_003226797.1			WP_003242645.1
NZ_CP022287,NZ_CP022288,NZ_CP022289	Bacillus subtilis	Bacteria;Firmicutes;Bacilli;Bacillales;Bacillaceae;Bacillus											WP_003247145.1	WP_015382545.1			WP_014665830.1
NZ_CP022890	Bacillus subtilis	Bacteria;Firmicutes;Bacilli;Bacillales;Bacillaceae;Bacillus											WP_003247145.1	WP_064671159.1			WP_071581866.1
NZ_CP022891	Bacillus subtilis	Bacteria;Firmicutes;Bacilli;Bacillales;Bacillaceae;Bacillus											WP_003247145.1	WP_069837175.1			WP_014481258.1
NZ_CP023257	Bacillus subtilis	Bacteria;Firmicutes;Bacilli;Bacillales;Bacillaceae;Bacillus											WP_003247145.1	WP_029726364.1			WP_095844048.1
NZ_CP025941,NZ_CP025942	Bacillus subtilis	Bacteria;Firmicutes;Bacilli;Bacillales;Bacillaceae;Bacillus											WP_003247145.1	WP_103031362.1			WP_069838467.1
NZ_CP020023,NZ_CP020024	Bacillus subtilis	Bacteria;Firmicutes;Bacilli;Bacillales;Bacillaceae;Bacillus											WP_014478583.1	WP_003226797.1			WP_014481258.1
NZ_CP029461	Bacillus subtilis	Bacteria;Firmicutes;Bacilli;Bacillales;Bacillaceae;Bacillus											WP_003247145.1	WP_029726364.1			WP_014665830.1
NZ_CP020915	Bacillus subtilis	Bacteria;Firmicutes;Bacilli;Bacillales;Bacillaceae;Bacillus											WP_003247145.1	WP_003226797.1			WP_085185476.1
NZ_CP032310	Bacillus subtilis	Bacteria;Firmicutes;Bacilli;Bacillales;Bacillaceae;Bacillus											WP_003247145.1	WP_003226797.1			WP_003242645.1
NZ_CP032315	Bacillus subtilis	Bacteria;Firmicutes;Bacilli;Bacillales;Bacillaceae;Bacillus											WP_003247145.1	WP_003226797.1			WP_080529944.1
NZ_CP035161	Bacillus subtilis	Bacteria;Firmicutes;Bacilli;Bacillales;Bacillaceae;Bacillus											WP_003226799.1	WP_003226797.1			WP_080529944.1
NZ_CP035162	Bacillus subtilis	Bacteria;Firmicutes;Bacilli;Bacillales;Bacillaceae;Bacillus											WP_003247145.1	WP_069837175.1			WP_014481258.1
NZ_CP035163	Bacillus subtilis	Bacteria;Firmicutes;Bacilli;Bacillales;Bacillaceae;Bacillus											WP_003247145.1	WP_003226797.1			WP_003242645.1
NZ_CP035164	Bacillus subtilis	Bacteria;Firmicutes;Bacilli;Bacillales;Bacillaceae;Bacillus											WP_003247145.1	WP_029726364.1			WP_014665830.1
NZ_CP035165	Bacillus subtilis	Bacteria;Firmicutes;Bacilli;Bacillales;Bacillaceae;Bacillus											WP_003247145.1	WP_003226797.1			WP_003242645.1
NZ_CP035166	Bacillus subtilis	Bacteria;Firmicutes;Bacilli;Bacillales;Bacillaceae;Bacillus											WP_003247145.1	WP_029726364.1			WP_014665830.1
NZ_CP035167	Bacillus subtilis	Bacteria;Firmicutes;Bacilli;Bacillales;Bacillaceae;Bacillus											WP_003226799.1	WP_003226797.1			WP_003242645.1
NZ_CP035191,NZ_CP035192	Bacillus subtilis	Bacteria;Firmicutes;Bacilli;Bacillales;Bacillaceae;Bacillus											WP_003226799.1	WP_003226797.1			WP_003242645.1
NZ_CP026010	Bacillus subtilis	Bacteria;Firmicutes;Bacilli;Bacillales;Bacillaceae;Bacillus											WP_128473478.1	WP_128473479.1			WP_128473388.1
NZ_CP035226,NZ_CP035227	Bacillus subtilis	Bacteria;Firmicutes;Bacilli;Bacillales;Bacillaceae;Bacillus											WP_003247145.1	WP_003226797.1			WP_014665830.1
NZ_CP035230	Bacillus subtilis	Bacteria;Firmicutes;Bacilli;Bacillales;Bacillaceae;Bacillus											WP_003247145.1	WP_029726364.1			WP_014665830.1
NZ_CP035231	Bacillus subtilis	Bacteria;Firmicutes;Bacilli;Bacillales;Bacillaceae;Bacillus											WP_003247145.1	WP_003226797.1			WP_014665830.1
NZ_CP035391,NZ_CP035392	Bacillus subtilis	Bacteria;Firmicutes;Bacilli;Bacillales;Bacillaceae;Bacillus											WP_003247145.1	WP_003226797.1			WP_014665830.1
NZ_CP035390	Bacillus subtilis	Bacteria;Firmicutes;Bacilli;Bacillales;Bacillaceae;Bacillus											WP_003247145.1	WP_064671159.1			WP_014665830.1
NZ_CP035394	Bacillus subtilis	Bacteria;Firmicutes;Bacilli;Bacillales;Bacillaceae;Bacillus											WP_003247145.1	WP_003226797.1			WP_085185476.1
NZ_CP035402	Bacillus subtilis	Bacteria;Firmicutes;Bacilli;Bacillales;Bacillaceae;Bacillus											WP_003247145.1	WP_069837175.1			WP_129134095.1
NZ_CP035395,NZ_CP035396	Bacillus subtilis	Bacteria;Firmicutes;Bacilli;Bacillales;Bacillaceae;Bacillus											WP_014478583.1	WP_120027691.1			WP_014665830.1
NZ_CP035403	Bacillus subtilis	Bacteria;Firmicutes;Bacilli;Bacillales;Bacillaceae;Bacillus											WP_014478583.1	WP_003226797.1			WP_014665830.1
NZ_CP035397,NZ_CP035398	Bacillus subtilis	Bacteria;Firmicutes;Bacilli;Bacillales;Bacillaceae;Bacillus											WP_003247145.1	WP_064671159.1			WP_014665830.1
NZ_CP035401	Bacillus subtilis	Bacteria;Firmicutes;Bacilli;Bacillales;Bacillaceae;Bacillus											WP_003247145.1	WP_029726364.1			WP_014665830.1
NZ_CP035400	Bacillus subtilis	Bacteria;Firmicutes;Bacilli;Bacillales;Bacillaceae;Bacillus											WP_003247145.1	WP_029726364.1			WP_014665830.1
NZ_CP035406,NZ_CP035408,NZ_CP035407,NZ_CP035409	Bacillus subtilis	Bacteria;Firmicutes;Bacilli;Bacillales;Bacillaceae;Bacillus											WP_003247145.1	WP_029726364.1			WP_014665830.1
NZ_CP035413	Bacillus subtilis	Bacteria;Firmicutes;Bacilli;Bacillales;Bacillaceae;Bacillus											WP_003247145.1	WP_029726364.1			WP_014665830.1
NZ_CP035411,NZ_CP035412	Bacillus subtilis	Bacteria;Firmicutes;Bacilli;Bacillales;Bacillaceae;Bacillus											WP_003247145.1	WP_003226797.1			WP_003242645.1
NZ_CP035414	Bacillus subtilis	Bacteria;Firmicutes;Bacilli;Bacillales;Bacillaceae;Bacillus											WP_003247145.1	WP_064671159.1			WP_014665830.1
NZ_CP033205	Bacillus subtilis	Bacteria;Firmicutes;Bacilli;Bacillales;Bacillaceae;Bacillus											WP_003247145.1	WP_003226797.1			WP_003242645.1
NZ_CP039935	Bacillus subtilis	Bacteria;Firmicutes;Bacilli;Bacillales;Bacillaceae;Bacillus											WP_003247145.1	WP_003226797.1			WP_014665830.1
NZ_CP040528	Bacillus subtilis	Bacteria;Firmicutes;Bacilli;Bacillales;Bacillaceae;Bacillus											WP_003247145.1	WP_003226797.1			WP_080529944.1
NZ_CP021123	Bacillus subtilis	Bacteria;Firmicutes;Bacilli;Bacillales;Bacillaceae;Bacillus											WP_003247145.1	WP_029726364.1			WP_014665830.1
NZ_CP041015	Bacillus subtilis	Bacteria;Firmicutes;Bacilli;Bacillales;Bacillaceae;Bacillus											WP_003225444.1	WP_003225441.1			WP_003222141.1
NZ_CP044498	Bacillus subtilis	Bacteria;Firmicutes;Bacilli;Bacillales;Bacillaceae;Bacillus											WP_003247145.1	WP_029726364.1			WP_014665830.1
NZ_CP045425,NZ_CP045426	Bacillus subtilis	Bacteria;Firmicutes;Bacilli;Bacillales;Bacillaceae;Bacillus											WP_014478583.1	WP_003226797.1			WP_014665830.1
NZ_CP031783	Bacillus subtilis	Bacteria;Firmicutes;Bacilli;Bacillales;Bacillaceae;Bacillus											WP_003247145.1	WP_003226797.1			WP_014665830.1
NZ_CP031784	Bacillus subtilis	Bacteria;Firmicutes;Bacilli;Bacillales;Bacillaceae;Bacillus											WP_003247145.1,WP_003247145.1,WP_003247145.1	WP_003226797.1,WP_003226797.1,WP_003226797.1			WP_014665830.1
NZ_CP045819	Bacillus subtilis	Bacteria;Firmicutes;Bacilli;Bacillales;Bacillaceae;Bacillus											WP_003247145.1	WP_029726364.1			WP_014665830.1
NZ_CP045820	Bacillus subtilis	Bacteria;Firmicutes;Bacilli;Bacillales;Bacillaceae;Bacillus											WP_003247145.1	WP_029726364.1			WP_014665830.1
NZ_CP045824	Bacillus subtilis	Bacteria;Firmicutes;Bacilli;Bacillales;Bacillaceae;Bacillus											WP_003247145.1	WP_003226797.1			WP_014665830.1
NZ_CP045821,NZ_CP045822	Bacillus subtilis	Bacteria;Firmicutes;Bacilli;Bacillales;Bacillaceae;Bacillus											WP_003247145.1	WP_003226797.1			WP_003242645.1
NZ_CP045825	Bacillus subtilis	Bacteria;Firmicutes;Bacilli;Bacillales;Bacillaceae;Bacillus											WP_003247145.1	WP_015253024.1			WP_014665830.1
NZ_CP045823	Bacillus subtilis	Bacteria;Firmicutes;Bacilli;Bacillales;Bacillaceae;Bacillus											WP_003247145.1	WP_029726364.1			WP_014665830.1
NZ_CP045826	Bacillus subtilis	Bacteria;Firmicutes;Bacilli;Bacillales;Bacillaceae;Bacillus											WP_003247145.1	WP_029726364.1			WP_014665830.1
NZ_CP045816	Bacillus subtilis	Bacteria;Firmicutes;Bacilli;Bacillales;Bacillaceae;Bacillus											WP_003247145.1	WP_064671159.1			WP_014665830.1
NZ_CP045817	Bacillus subtilis	Bacteria;Firmicutes;Bacilli;Bacillales;Bacillaceae;Bacillus											WP_003247145.1	WP_003226797.1			WP_003242645.1
NZ_CP045818	Bacillus subtilis	Bacteria;Firmicutes;Bacilli;Bacillales;Bacillaceae;Bacillus											WP_003247145.1	WP_029726364.1			WP_014665830.1
NZ_CP045812,NZ_CP045813	Bacillus subtilis	Bacteria;Firmicutes;Bacilli;Bacillales;Bacillaceae;Bacillus											WP_003247145.1	WP_003226797.1			WP_003242645.1
NZ_CP045922,NZ_CP045923	Bacillus subtilis	Bacteria;Firmicutes;Bacilli;Bacillales;Bacillaceae;Bacillus											WP_003247145.1	WP_003226797.1			WP_003242645.1
NZ_CP045811	Bacillus subtilis	Bacteria;Firmicutes;Bacilli;Bacillales;Bacillaceae;Bacillus											WP_003247145.1	WP_003226797.1			WP_003242645.1
NZ_CP046448	Bacillus subtilis	Bacteria;Firmicutes;Bacilli;Bacillales;Bacillaceae;Bacillus											WP_003247145.1	WP_015382545.1			WP_014665830.1
NZ_CP047325	Bacillus subtilis	Bacteria;Firmicutes;Bacilli;Bacillales;Bacillaceae;Bacillus											WP_003247145.1	WP_003226797.1			WP_003242645.1
NZ_CP023409	Bacillus subtilis	Bacteria;Firmicutes;Bacilli;Bacillales;Bacillaceae;Bacillus											WP_003247145.1	WP_003226797.1			WP_014665830.1
NZ_CP047485	Bacillus subtilis	Bacteria;Firmicutes;Bacilli;Bacillales;Bacillaceae;Bacillus											WP_003247145.1	WP_029726364.1			WP_014665830.1
NZ_CP028201	Bacillus subtilis	Bacteria;Firmicutes;Bacilli;Bacillales;Bacillaceae;Bacillus											WP_003247145.1	WP_160221945.1			WP_014665830.1
NZ_CP028202,NZ_CP028203	Bacillus subtilis	Bacteria;Firmicutes;Bacilli;Bacillales;Bacillaceae;Bacillus											WP_003247145.1	WP_122895847.1			WP_014665830.1
NZ_CP028209	Bacillus subtilis	Bacteria;Firmicutes;Bacilli;Bacillales;Bacillaceae;Bacillus											WP_003247145.1	WP_120027691.1			WP_014665830.1
NZ_CP028212	Bacillus subtilis	Bacteria;Firmicutes;Bacilli;Bacillales;Bacillaceae;Bacillus											WP_003247145.1	WP_003226797.1			WP_003242645.1
NZ_CP028213,NZ_CP028214	Bacillus subtilis	Bacteria;Firmicutes;Bacilli;Bacillales;Bacillaceae;Bacillus											WP_003247145.1	WP_003226797.1			WP_014665830.1
NZ_CP028215,NZ_CP028216	Bacillus subtilis	Bacteria;Firmicutes;Bacilli;Bacillales;Bacillaceae;Bacillus											WP_003247145.1	WP_029726364.1			WP_014665830.1
NZ_CP028217	Bacillus subtilis	Bacteria;Firmicutes;Bacilli;Bacillales;Bacillaceae;Bacillus											WP_003247145.1	WP_003226797.1			WP_014665830.1
NZ_CP028218	Bacillus subtilis	Bacteria;Firmicutes;Bacilli;Bacillales;Bacillaceae;Bacillus											WP_003247145.1	WP_003226797.1			WP_014665830.1
NZ_CP031693	Bacillus subtilis	Bacteria;Firmicutes;Bacilli;Bacillales;Bacillaceae;Bacillus											WP_003226799.1	WP_003226797.1			WP_014665830.1
NZ_CP051462	Bacillus subtilis	Bacteria;Firmicutes;Bacilli;Bacillales;Bacillaceae;Bacillus											WP_003242369.1	WP_019257230.1			WP_003236004.1
NZ_CP054177	Bacillus subtilis	Bacteria;Firmicutes;Bacilli;Bacillales;Bacillaceae;Bacillus											WP_003247145.1	WP_120027691.1			WP_014665830.1
NZ_CP054584	Bacillus subtilis	Bacteria;Firmicutes;Bacilli;Bacillales;Bacillaceae;Bacillus											WP_024123589.1	WP_106021713.1			WP_024123277.1
NZ_CP058242	Bacillus subtilis	Bacteria;Firmicutes;Bacilli;Bacillales;Bacillaceae;Bacillus											WP_003247145.1	WP_003226797.1			WP_003242645.1
NZ_CP028812	Bacillus subtilis	Bacteria;Firmicutes;Bacilli;Bacillales;Bacillaceae;Bacillus											WP_003242369.1	WP_060397749.1			WP_060399768.1
NZ_CP049924	Bacillus subtilis	Bacteria;Firmicutes;Bacilli;Bacillales;Bacillaceae;Bacillus											WP_003247145.1	WP_003226797.1			WP_003242645.1
NZ_CP062497	Bacillus subtilis	Bacteria;Firmicutes;Bacilli;Bacillales;Bacillaceae;Bacillus											WP_003247145.1	WP_003226797.1			WP_014665830.1
NZ_CP046592	Bacillus subtilis	Bacteria;Firmicutes;Bacilli;Bacillales;Bacillaceae;Bacillus											WP_003247145.1	WP_003226797.1			WP_003242645.1
NZ_CP046591	Bacillus subtilis	Bacteria;Firmicutes;Bacilli;Bacillales;Bacillaceae;Bacillus											WP_003247145.1	WP_003226797.1			WP_014665830.1
NZ_CP064818,NZ_CP064819	Bacillus subtilis	Bacteria;Firmicutes;Bacilli;Bacillales;Bacillaceae;Bacillus											WP_003247145.1	WP_003226797.1			WP_003242645.1
NZ_CP065789	Bacillus subtilis	Bacteria;Firmicutes;Bacilli;Bacillales;Bacillaceae;Bacillus											WP_003247145.1	WP_003226797.1			WP_003242645.1
NZ_CP069789	Bacillus subtilis	Bacteria;Firmicutes;Bacilli;Bacillales;Bacillaceae;Bacillus											WP_003247145.1	WP_029726364.1			WP_204551395.1
NZ_CP014471,NZ_CP014473,NZ_CP014472	Bacillus subtilis subsp. natto	Bacteria;Firmicutes;Bacilli;Bacillales;Bacillaceae;Bacillus											WP_014478583.1	WP_003226797.1			WP_014481258.1
NZ_CP010314	Bacillus subtilis subsp. subtilis	Bacteria;Firmicutes;Bacilli;Bacillales;Bacillaceae;Bacillus											WP_003247145.1	WP_003226797.1			WP_003242645.1
NZ_CP013654	Bacillus subtilis subsp. subtilis	Bacteria;Firmicutes;Bacilli;Bacillales;Bacillaceae;Bacillus											WP_003247145.1	WP_015382545.1			WP_014665830.1
NZ_CP014166	Bacillus subtilis subsp. subtilis	Bacteria;Firmicutes;Bacilli;Bacillales;Bacillaceae;Bacillus											WP_003247145.1	WP_003226797.1			WP_003242645.1
NZ_CP015975	Bacillus subtilis subsp. subtilis	Bacteria;Firmicutes;Bacilli;Bacillales;Bacillaceae;Bacillus											WP_003247145.1	WP_003226797.1			WP_003242645.1
NZ_CP015375	Bacillus subtilis subsp. subtilis	Bacteria;Firmicutes;Bacilli;Bacillales;Bacillaceae;Bacillus											WP_003247145.1	WP_003226797.1			WP_003242645.1
NZ_CP016852	Bacillus subtilis subsp. subtilis	Bacteria;Firmicutes;Bacilli;Bacillales;Bacillaceae;Bacillus											WP_003247145.1	WP_003226797.1			WP_003242645.1
NZ_CP021507,NZ_CP021508	Bacillus subtilis subsp. subtilis	Bacteria;Firmicutes;Bacilli;Bacillales;Bacillaceae;Bacillus											WP_003247145.1	WP_069837175.1			WP_014481258.1
NZ_CP021498	Bacillus subtilis subsp. subtilis	Bacteria;Firmicutes;Bacilli;Bacillales;Bacillaceae;Bacillus											WP_003247145.1	WP_064671159.1			WP_014665830.1
NZ_CP021499	Bacillus subtilis subsp. subtilis	Bacteria;Firmicutes;Bacilli;Bacillales;Bacillaceae;Bacillus											WP_003247145.1	WP_064671159.1			WP_014665830.1
NZ_CP021889	Bacillus subtilis subsp. subtilis	Bacteria;Firmicutes;Bacilli;Bacillales;Bacillaceae;Bacillus											WP_003247145.1	WP_064671159.1			WP_014665830.1
NZ_CP021892,NZ_CP021893	Bacillus subtilis subsp. subtilis	Bacteria;Firmicutes;Bacilli;Bacillales;Bacillaceae;Bacillus											WP_003247145.1	WP_088272130.1			WP_014481258.1
NZ_CP021921	Bacillus subtilis subsp. subtilis	Bacteria;Firmicutes;Bacilli;Bacillales;Bacillaceae;Bacillus											WP_003247145.1	WP_029726364.1			WP_014665830.1
NZ_CP032852	Bacillus subtilis subsp. subtilis	Bacteria;Firmicutes;Bacilli;Bacillales;Bacillaceae;Bacillus											WP_003247145.1	WP_069837175.1			WP_014481258.1
NZ_CP032855,NZ_CP032856	Bacillus subtilis subsp. subtilis	Bacteria;Firmicutes;Bacilli;Bacillales;Bacillaceae;Bacillus											WP_014478583.1	WP_003226797.1			WP_014665830.1
NZ_CP032853,NZ_CP032854	Bacillus subtilis subsp. subtilis	Bacteria;Firmicutes;Bacilli;Bacillales;Bacillaceae;Bacillus											WP_003247145.1	WP_088272130.1			WP_014481258.1
NZ_CP032860	Bacillus subtilis subsp. subtilis	Bacteria;Firmicutes;Bacilli;Bacillales;Bacillaceae;Bacillus											WP_003247145.1	WP_029726364.1			WP_014665830.1
NZ_CP032857,NZ_CP032858,NZ_CP032859	Bacillus subtilis subsp. subtilis	Bacteria;Firmicutes;Bacilli;Bacillales;Bacillaceae;Bacillus											WP_003247145.1	WP_069837175.1			WP_014481258.1
NZ_CP032867,NZ_CP032868	Bacillus subtilis subsp. subtilis	Bacteria;Firmicutes;Bacilli;Bacillales;Bacillaceae;Bacillus											WP_014478583.1	WP_003226797.1			WP_014481258.1
NZ_CP032863,NZ_CP032864	Bacillus subtilis subsp. subtilis	Bacteria;Firmicutes;Bacilli;Bacillales;Bacillaceae;Bacillus											WP_014478583.1	WP_003226797.1			WP_014481258.1
NZ_CP032861,NZ_CP032862	Bacillus subtilis subsp. subtilis	Bacteria;Firmicutes;Bacilli;Bacillales;Bacillaceae;Bacillus											WP_014478583.1	WP_003226797.1			WP_014481258.1
NZ_CP032865,NZ_CP032866	Bacillus subtilis subsp. subtilis	Bacteria;Firmicutes;Bacilli;Bacillales;Bacillaceae;Bacillus											WP_014478583.1	WP_003226797.1			WP_014481258.1
NZ_CP032872,NZ_CP032873,NZ_CP032874	Bacillus subtilis subsp. subtilis	Bacteria;Firmicutes;Bacilli;Bacillales;Bacillaceae;Bacillus											WP_003247145.1	WP_069837175.1			WP_014481258.1
NZ_CP029609	Bacillus subtilis subsp. subtilis	Bacteria;Firmicutes;Bacilli;Bacillales;Bacillaceae;Bacillus											WP_003247145.1	WP_120027691.1			WP_014665830.1
NZ_AP019714,NZ_AP019715	Bacillus subtilis subsp. subtilis	Bacteria;Firmicutes;Bacilli;Bacillales;Bacillaceae;Bacillus											WP_003247145.1	WP_003226797.1			WP_003242645.1
NZ_CP051465	Bacillus subtilis subsp. subtilis	Bacteria;Firmicutes;Bacilli;Bacillales;Bacillaceae;Bacillus											WP_003247145.1	WP_029726364.1			WP_003242645.1
NZ_CP051466	Bacillus subtilis subsp. subtilis	Bacteria;Firmicutes;Bacilli;Bacillales;Bacillaceae;Bacillus											WP_003247145.1	WP_029726364.1			WP_003242645.1
NZ_CP060417	Bacillus subtilis subsp. subtilis	Bacteria;Firmicutes;Bacilli;Bacillales;Bacillaceae;Bacillus											WP_003247145.1	WP_124073506.1			WP_125121067.1
NZ_CP063151,NZ_CP063152	Bacillus subtilis subsp. subtilis	Bacteria;Firmicutes;Bacilli;Bacillales;Bacillaceae;Bacillus											WP_014478583.1	WP_003226797.1			WP_014481258.1
NC_000964	Bacillus subtilis subsp. subtilis str. 168	Bacteria;Firmicutes;Bacilli;Bacillales;Bacillaceae;Bacillus
NZ_CP010052	Bacillus subtilis subsp. subtilis str. 168	Bacteria;Firmicutes;Bacilli;Bacillales;Bacillaceae;Bacillus											WP_003247145.1	WP_003226797.1			WP_003242645.1
NZ_CP051860	Bacillus subtilis subsp. subtilis str. 168	Bacteria;Firmicutes;Bacilli;Bacillales;Bacillaceae;Bacillus											WP_003247145.1	WP_003226797.1			WP_003242645.1
NZ_CP053102	Bacillus subtilis subsp. subtilis str. 168	Bacteria;Firmicutes;Bacilli;Bacillales;Bacillaceae;Bacillus											WP_003247145.1	WP_003226797.1			WP_003242645.1
NZ_CP050532	Bacillus subtilis subsp. subtilis str. SMY	Bacteria;Firmicutes;Bacilli;Bacillales;Bacillaceae;Bacillus											WP_003247145.1	WP_003226797.1			WP_003242645.1
NZ_CP034484,NZ_CP034485	Bacillus subtilis subsp. subtilis NCIB 3610 = ATCC 6051	Bacteria;Firmicutes;Bacilli;Bacillales;Bacillaceae;Bacillus											WP_003247145.1	WP_003226797.1			WP_003242645.1
NC_017196,NC_017194	Bacillus subtilis subsp. natto BEST195	Bacteria;Firmicutes;Bacilli;Bacillales;Bacillaceae;Bacillus											WP_014478583.1	WP_003226797.1			WP_014481258.1
NC_014976	Bacillus subtilis BSn5	Bacteria;Firmicutes;Bacilli;Bacillales;Bacillaceae;Bacillus											WP_003247145.1	WP_003226797.1			WP_003242645.1
NC_017195	Bacillus subtilis subsp. subtilis str. RO-NN-1	Bacteria;Firmicutes;Bacilli;Bacillales;Bacillaceae;Bacillus											WP_003247145.1	WP_003226797.1			WP_014478343.1
NZ_CP011115	Bacillus subtilis KCTC 1028 = ATCC 6051a	Bacteria;Firmicutes;Bacilli;Bacillales;Bacillaceae;Bacillus											WP_003247145.1	WP_003226797.1			WP_003242645.1
NC_020507	Bacillus subtilis subsp. subtilis 6051-HGW	Bacteria;Firmicutes;Bacilli;Bacillales;Bacillaceae;Bacillus											WP_003247145.1	WP_003226797.1			WP_003242645.1
NC_019896	Bacillus subtilis subsp. subtilis str. BSP1	Bacteria;Firmicutes;Bacilli;Bacillales;Bacillaceae;Bacillus											WP_003247145.1	WP_015253024.1			WP_014665830.1
NZ_AP012496	Bacillus subtilis BEST7003	Bacteria;Firmicutes;Bacilli;Bacillales;Bacillaceae;Bacillus											WP_003247145.1	WP_003226797.1			WP_003242645.1
NC_018520	Bacillus subtilis QB928	Bacteria;Firmicutes;Bacilli;Bacillales;Bacillaceae;Bacillus											WP_003247145.1	WP_003226797.1			WP_003242645.1
NZ_CP008698	Bacillus subtilis subsp. subtilis str. AG1839	Bacteria;Firmicutes;Bacilli;Bacillales;Bacillaceae;Bacillus											WP_003247145.1	WP_003226797.1			WP_003242645.1
NZ_CP007800	Bacillus subtilis subsp. subtilis str. JH642 substr. AG174	Bacteria;Firmicutes;Bacilli;Bacillales;Bacillaceae;Bacillus											WP_003247145.1	WP_003226797.1			WP_003242645.1
NC_020244	Bacillus subtilis XF-1	Bacteria;Firmicutes;Bacilli;Bacillales;Bacillaceae;Bacillus											WP_015382544.1	WP_015382545.1			WP_014665830.1
NC_020832	Bacillus subtilis subsp. subtilis str. BAB-1	Bacteria;Firmicutes;Bacilli;Bacillales;Bacillaceae;Bacillus											WP_003247145.1	WP_015382545.1			WP_014665830.1
NZ_CP005997	Bacillus subtilis TO-A	Bacteria;Firmicutes;Bacilli;Bacillales;Bacillaceae;Bacillus											WP_003247145.1	WP_003226797.1			WP_003242645.1
NZ_CP007409	Bacillus subtilis subsp. subtilis str. OH 131.1	Bacteria;Firmicutes;Bacilli;Bacillales;Bacillaceae;Bacillus											WP_003247145.1	WP_029726364.1			WP_014665830.1
NC_022898	Bacillus subtilis PY79	Bacteria;Firmicutes;Bacilli;Bacillales;Bacillaceae;Bacillus											WP_003247145.1	WP_003226797.1			WP_003242645.1
NZ_CP007173	Bacillus subtilis HJ5	Bacteria;Firmicutes;Bacilli;Bacillales;Bacillaceae;Bacillus											WP_003247145.1	WP_015382545.1			WP_014665830.1
NZ_CP014840	Bacillus subtilis subsp. globigii	Bacteria;Firmicutes;Bacilli;Bacillales;Bacillaceae;Bacillus											WP_003328102.1	WP_003328101.1			WP_003326433.1
NZ_CP015031	Basfia succiniciproducens	Bacteria;Proteobacteria;Gammaproteobacteria;Pasteurellales;Pasteurellaceae;Basfia										WP_090655637.1				WP_090654747.1			WP_090653487.1
NC_014479	Bacillus subtilis subsp. spizizenii str. W23	Bacteria;Firmicutes;Bacilli;Bacillales;Bacillaceae;Bacillus											WP_003225444.1	WP_003225441.1			WP_003222141.1
NZ_CP034943	Bacillus subtilis subsp. spizizenii ATCC 6633	Bacteria;Firmicutes;Bacilli;Bacillales;Bacillaceae;Bacillus											WP_003225444.1	WP_003225441.1			WP_003222141.1
NC_016047	Bacillus subtilis subsp. spizizenii TU-B-10	Bacteria;Firmicutes;Bacilli;Bacillales;Bacillaceae;Bacillus											WP_003225444.1,WP_014114044.1	WP_014112275.1,WP_014114043.1			WP_041521101.1
NZ_CP048852	Bacillus tequilensis	Bacteria;Firmicutes;Bacilli;Bacillales;Bacillaceae;Bacillus											WP_024713939.1	WP_024713938.1			WP_024713130.1
NZ_CP009335,NZ_CP009336,NZ_CP009334,NZ_CP009332,NZ_CP009333	Bacillus thuringiensis	Bacteria;Firmicutes;Bacilli;Bacillales;Bacillaceae;Bacillus;Bacillus cereus group											WP_000186156.1	WP_000238799.1			WP_000174258.1
NZ_CP009600,NZ_CP009599	Bacillus thuringiensis	Bacteria;Firmicutes;Bacilli;Bacillales;Bacillaceae;Bacillus;Bacillus cereus group											WP_000186156.1	WP_000238799.1			WP_000174258.1
NZ_CP009720,NZ_CP009718,NZ_CP009719,NZ_CP009717	Bacillus thuringiensis	Bacteria;Firmicutes;Bacilli;Bacillales;Bacillaceae;Bacillus;Bacillus cereus group											WP_000186156.1	WP_000238799.1			WP_000174258.1
NZ_CP010088,NZ_CP010087	Bacillus thuringiensis	Bacteria;Firmicutes;Bacilli;Bacillales;Bacillaceae;Bacillus;Bacillus cereus group											WP_000186156.1	WP_000238799.1			WP_000174258.1
NZ_CP011349,NZ_CP011350,NZ_CP011357,NZ_CP011358,NZ_CP011351,NZ_CP011352,NZ_CP011353,NZ_CP011355,NZ_CP011354,NZ_CP011356	Bacillus thuringiensis	Bacteria;Firmicutes;Bacilli;Bacillales;Bacillaceae;Bacillus;Bacillus cereus group											WP_000186165.1	WP_000238794.1			WP_000174252.1
NZ_CP012099,NZ_CP012100,NZ_CP012101,NZ_CP012103,NZ_CP012102,NZ_CP012104,NZ_CP012105,NZ_CP012107,NZ_CP012108,NZ_CP012106	Bacillus thuringiensis	Bacteria;Firmicutes;Bacilli;Bacillales;Bacillaceae;Bacillus;Bacillus cereus group											WP_000186154.1	WP_016079534.1			WP_029443697.1
NZ_CP013055,NZ_CP013056,NZ_CP013057,NZ_CP013058,NZ_CP013059,NZ_CP013060,NZ_CP013061	Bacillus thuringiensis	Bacteria;Firmicutes;Bacilli;Bacillales;Bacillaceae;Bacillus;Bacillus cereus group											WP_000186165.1	WP_000238794.1			WP_000174252.1
NZ_CP013274,NZ_CP013273	Bacillus thuringiensis	Bacteria;Firmicutes;Bacilli;Bacillales;Bacillaceae;Bacillus;Bacillus cereus group											WP_000186157.1	WP_060629157.1			WP_025966828.1
NZ_CP014282,NZ_CP014283,NZ_CP014284,NZ_CP014285,NZ_CP014286,NZ_CP014289,NZ_CP014287,NZ_CP014288,NZ_CP014290	Bacillus thuringiensis	Bacteria;Firmicutes;Bacilli;Bacillales;Bacillaceae;Bacillus;Bacillus cereus group											WP_061883699.1	WP_000238787.1			WP_000174252.1
NZ_CP014847,NZ_CP014853,NZ_CP014852,NZ_CP014851,NZ_CP014850,NZ_CP014849,NZ_CP014848	Bacillus thuringiensis	Bacteria;Firmicutes;Bacilli;Bacillales;Bacillaceae;Bacillus;Bacillus cereus group											WP_000186158.1	WP_000238785.1			WP_000174252.1
NZ_CP015150,NZ_CP015152,NZ_CP015156,NZ_CP015155,NZ_CP015154,NZ_CP015153,NZ_CP015151	Bacillus thuringiensis	Bacteria;Firmicutes;Bacilli;Bacillales;Bacillaceae;Bacillus;Bacillus cereus group											WP_000186165.1	WP_000238794.1			WP_000174252.1
NZ_CP015350,NZ_CP015351,NZ_CP015352,NZ_CP015353,NZ_CP015354,NZ_CP015355,NZ_CP015356,NZ_CP015357,NZ_CP015358,NZ_CP015359,NZ_CP015360,NZ_CP015361	Bacillus thuringiensis	Bacteria;Firmicutes;Bacilli;Bacillales;Bacillaceae;Bacillus;Bacillus cereus group											WP_000186154.1	WP_065481422.1			WP_000174259.1
NZ_CP016588,NZ_CP016589,NZ_CP016590	Bacillus thuringiensis	Bacteria;Firmicutes;Bacilli;Bacillales;Bacillaceae;Bacillus;Bacillus cereus group											WP_065702717.1	WP_065702715.1			WP_000174252.1
NZ_CP020002,NZ_CP020005,NZ_CP020003,NZ_CP020004	Bacillus thuringiensis	Bacteria;Firmicutes;Bacilli;Bacillales;Bacillaceae;Bacillus;Bacillus cereus group											WP_000186158.1	WP_000238785.1			WP_000174252.1
NZ_CP021061,NZ_CP021062,NZ_CP021063,NZ_CP021064,NZ_CP021065,NZ_CP021066	Bacillus thuringiensis	Bacteria;Firmicutes;Bacilli;Bacillales;Bacillaceae;Bacillus;Bacillus cereus group											WP_000186154.1	WP_000238793.1			WP_000174259.1
NZ_CP017577,NZ_CP017574,NZ_CP017573,NZ_CP017575,NZ_CP017576	Bacillus thuringiensis	Bacteria;Firmicutes;Bacilli;Bacillales;Bacillaceae;Bacillus;Bacillus cereus group											WP_000186165.1	WP_000238785.1			WP_000174252.1
NZ_CP019230,NZ_CP019235,NZ_CP019234,NZ_CP019232,NZ_CP019231,NZ_CP019233	Bacillus thuringiensis	Bacteria;Firmicutes;Bacilli;Bacillales;Bacillaceae;Bacillus;Bacillus cereus group											WP_000186165.1	WP_000238783.1			WP_000174252.1
NZ_CP020723	Bacillus thuringiensis	Bacteria;Firmicutes;Bacilli;Bacillales;Bacillaceae;Bacillus;Bacillus cereus group											WP_000186156.1	WP_000238799.1			WP_000174258.1
NZ_CP022345,NZ_CP022346	Bacillus thuringiensis	Bacteria;Firmicutes;Bacilli;Bacillales;Bacillaceae;Bacillus;Bacillus cereus group											WP_000186165.1	WP_000238783.1			WP_000174264.1
[truncated: 19,294 more rows]
