# Supplementary material for: Pyridoxal 5’-phosphate synthesis and salvage in Bacteria and Archaea: predicting pathway variant distributions and holes
Source: Microb Genom. 2023 Feb 2;9(2):mgen000926. doi: 10.1099/mgen.0.000926 (PMC9997740; doi:10.1099/mgen.0.000926)
Supplement: Supplementary material 7 [file mgen-9-926-s007.xlsx]

## Sheet: A Pathway Distribution analysis
		Table S6: Distribution of predicted PLP synthesis and salvage pathways in all genomes and List of genomes predicted to rely only on B6 (B) or PLP (C) salvage
NC_Id	Species_Name	Lineage	DXP_D	DXP_I	Salvage	Prototrophy/Auxotrophy
NZ_CP035949,NZ_CP035950	'Catharanthus roseus' aster yellows phytoplasma	Bacteria;Tenericutes;Mollicutes;Acholeplasmatales;Acholeplasmataceae;Candidatus Phytoplasma;Candidatus Phytoplasma asteris	0	0	1	0
NC_014248,NC_014249,NC_014250	'Nostoc azollae' 0708	Bacteria;Cyanobacteria;Nostocales;Nostocaceae;Trichormus	1	0	0	1
NZ_CP036246	[Arcobacter] porcinus	Bacteria;Proteobacteria;Epsilonproteobacteria;Campylobacterales;Campylobacteraceae;Arcobacter group;Aliarcobacter	1	0	0	1
NC_005957,NC_006578	[Bacillus thuringiensis] serovar konkukian str. 97-27	Bacteria;Firmicutes;Bacilli;Bacillales;Bacillaceae;Bacillus;Bacillus cereus group	0	1	1	1
NZ_CP025074,NZ_CP025075	[Bacillus] caldolyticus	Bacteria;Firmicutes;Bacilli;Bacillales;Bacillaceae;Geobacillus;Geobacillus thermoleovorans group	0	1	1	1
NZ_CP011309	[Brevibacterium] flavum	Bacteria;Actinobacteria;Corynebacteriales;Corynebacteriaceae;Corynebacterium	0	1	1	1
NZ_CP004046	[Brevibacterium] flavum ZL-1	Bacteria;Actinobacteria;Corynebacteriales;Corynebacteriaceae;Corynebacterium	0	1	1	1
NZ_CP030063	[Brevibacterium] frigoritolerans	Bacteria;Firmicutes;Bacilli;Bacillales;Bacillaceae;Bacillus	0	1	1	1
NZ_CP036523	[Clostridium] hiranonis	Bacteria;Firmicutes;Clostridia;Clostridiales;Peptostreptococcaceae	0	0	1	0
NZ_CP036524	[Clostridium] hylemonae DSM 15053	Bacteria;Firmicutes;Clostridia;Eubacteriales;Lachnospiraceae	0	0	1	0
NC_014376	[Clostridium] saccharolyticum WM1	Bacteria;Firmicutes;Clostridia;Eubacteriales;Lachnospiraceae;Lacrimispora	0	1	1	1
NZ_CP045695	[Clostridium] scindens	Bacteria;Firmicutes;Clostridia;Eubacteriales;Lachnospiraceae	0	0	1	0
NZ_CP069444	[Clostridium] scindens	Bacteria;Firmicutes;Clostridia;Eubacteriales;Lachnospiraceae	0	0	1	0
NZ_CP036170	[Clostridium] scindens ATCC 35704	Bacteria;Firmicutes;Clostridia;Eubacteriales;Lachnospiraceae	0	0	1	0
NC_014614	[Clostridium] sticklandii	Bacteria;Firmicutes;Clostridia;Clostridiales;Peptostreptococcaceae;Peptoclostridium	0	1	1	1
NZ_CP012871	[Enterobacter] lignolyticus	Bacteria;Proteobacteria;Gammaproteobacteria;Enterobacterales;Enterobacteriaceae;Pluralibacter	1	0	1	1
NC_014618	[Enterobacter] lignolyticus SCF1	Bacteria;Proteobacteria;Gammaproteobacteria;Enterobacterales;Enterobacteriaceae;Pluralibacter	1	0	1	1
NC_012778,NC_012780,NC_012782	[Eubacterium] eligens ATCC 27750	Bacteria;Firmicutes;Clostridia;Eubacteriales;Lachnospiraceae;Lachnospira	0	1	1	1
NZ_CP015424	[Haemophilus] ducreyi	Bacteria;Proteobacteria;Gammaproteobacteria;Pasteurellales;Pasteurellaceae;Haemophilus	0	1	0	1
NZ_CP015425	[Haemophilus] ducreyi	Bacteria;Proteobacteria;Gammaproteobacteria;Pasteurellales;Pasteurellaceae;Haemophilus	0	1	0	1
NZ_CP015426	[Haemophilus] ducreyi	Bacteria;Proteobacteria;Gammaproteobacteria;Pasteurellales;Pasteurellaceae;Haemophilus	0	1	0	1
NZ_CP015427	[Haemophilus] ducreyi	Bacteria;Proteobacteria;Gammaproteobacteria;Pasteurellales;Pasteurellaceae;Haemophilus	0	1	0	1
NZ_CP015428	[Haemophilus] ducreyi	Bacteria;Proteobacteria;Gammaproteobacteria;Pasteurellales;Pasteurellaceae;Haemophilus	0	1	0	1
NZ_CP015429	[Haemophilus] ducreyi	Bacteria;Proteobacteria;Gammaproteobacteria;Pasteurellales;Pasteurellaceae;Haemophilus	0	1	0	1
NZ_CP015430	[Haemophilus] ducreyi	Bacteria;Proteobacteria;Gammaproteobacteria;Pasteurellales;Pasteurellaceae;Haemophilus	0	1	0	1
NZ_CP015431	[Haemophilus] ducreyi	Bacteria;Proteobacteria;Gammaproteobacteria;Pasteurellales;Pasteurellaceae;Haemophilus	0	1	0	1
NZ_CP015432	[Haemophilus] ducreyi	Bacteria;Proteobacteria;Gammaproteobacteria;Pasteurellales;Pasteurellaceae;Haemophilus	0	1	0	1
NZ_CP015433	[Haemophilus] ducreyi	Bacteria;Proteobacteria;Gammaproteobacteria;Pasteurellales;Pasteurellaceae;Haemophilus	0	1	0	1
NZ_CP015434	[Haemophilus] ducreyi	Bacteria;Proteobacteria;Gammaproteobacteria;Pasteurellales;Pasteurellaceae;Haemophilus	0	1	0	1
NZ_CP022037	[Haemophilus] ducreyi	Bacteria;Proteobacteria;Gammaproteobacteria;Pasteurellales;Pasteurellaceae;Haemophilus	0	1	0	1
NZ_LR134364	[Haemophilus] ducreyi	Bacteria;Proteobacteria;Gammaproteobacteria;Pasteurellales;Pasteurellaceae;Haemophilus	0	1	0	1
NC_002940	[Haemophilus] ducreyi 35000HP	Bacteria;Proteobacteria;Gammaproteobacteria;Pasteurellales;Pasteurellaceae;Haemophilus	0	1	0	1
NC_006300	[Mannheimia] succiniciproducens MBEL55E	Bacteria;Proteobacteria;Gammaproteobacteria;Pasteurellales;Pasteurellaceae;Basfia	0	0	1	0
NZ_CP034383	[Mycobacterium] chelonae subsp. chelonae	Bacteria;Actinobacteria;Corynebacteriales;Mycobacteriaceae;Mycobacteroides	0	1	0	1
NZ_CP031516	[Mycobacterium] chelonae subsp. gwanakae	Bacteria;Actinobacteria;Corynebacteriales;Mycobacteriaceae;Mycobacteroides	0	1	0	1
NZ_AP018165	[Mycobacterium] stephanolepidis	Bacteria;Actinobacteria;Corynebacteriales;Mycobacteriaceae;Mycobacteroides	0	1	0	1
NZ_CP051168	[Phormidium] sp. ETS-05	Bacteria;Cyanobacteria;Oscillatoriophycideae;Oscillatoriales;Oscillatoriales incertae sedis;Koinonema;unclassified Koinonema	1	0	0	1
NZ_CP070036	[Ruminococcus] gnavus	Bacteria;Firmicutes;Clostridia;Eubacteriales;Lachnospiraceae;Mediterraneibacter	0	1	1	1
NZ_CP043051	[Ruminococcus] gnavus ATCC 29149	Bacteria;Firmicutes;Clostridia;Eubacteriales;Lachnospiraceae;Mediterraneibacter	0	1	1	1
NZ_CP027002	[Ruminococcus] gnavus ATCC 29149	Bacteria;Firmicutes;Clostridia;Eubacteriales;Lachnospiraceae;Mediterraneibacter	0	1	1	1
NZ_CP053988	Abiotrophia defectiva	Bacteria;Firmicutes;Bacilli;Lactobacillales;Aerococcaceae;Abiotrophia	0	0	1	0
NZ_AP012977	Abyssogena phaseoliformis symbiont OG214 Bacteria.	Bacteria;unclassified Bacteria;Abyssogena phaseoliformis symbiont	1	0	0	1
NZ_CP014692	Acetobacter aceti	Bacteria;Proteobacteria;Alphaproteobacteria;Rhodospirillales;Acetobacteraceae;Acetobacter;Acetobacter subgen. Acetobacter	1	0	0	1
NZ_AP023326,NZ_AP023328,NZ_AP023327,NZ_AP023329,NZ_AP023330	Acetobacter aceti	Bacteria;Proteobacteria;Alphaproteobacteria;Rhodospirillales;Acetobacteraceae;Acetobacter;Acetobacter subgen. Acetobacter	1	0	0	1
NZ_AP023410,NZ_AP023411,NZ_AP023412,NZ_AP023413,NZ_AP023414	Acetobacter aceti NBRC 14818	Bacteria;Proteobacteria;Alphaproteobacteria;Rhodospirillales;Acetobacteraceae;Acetobacter;Acetobacter subgen. Acetobacter	1	0	0	1
NZ_CP015164,NZ_CP015165,NZ_CP015166,NZ_CP015167	Acetobacter ascendens	Bacteria;Proteobacteria;Alphaproteobacteria;Rhodospirillales;Acetobacteraceae;Acetobacter	1	0	0	1
NZ_CP015168,NZ_CP015169,NZ_CP015170,NZ_CP015171	Acetobacter ascendens	Bacteria;Proteobacteria;Alphaproteobacteria;Rhodospirillales;Acetobacteraceae;Acetobacter	1	0	0	1
NZ_CP021524,NZ_CP021525,NZ_CP021526,NZ_CP021527	Acetobacter ascendens	Bacteria;Proteobacteria;Alphaproteobacteria;Rhodospirillales;Acetobacteraceae;Acetobacter	1	0	0	1
NZ_AP018515,NZ_AP018516	Acetobacter orientalis	Bacteria;Proteobacteria;Alphaproteobacteria;Rhodospirillales;Acetobacteraceae;Acetobacter	1	0	0	1
NZ_CP011120,NZ_CP011121,NZ_CP011122,NZ_CP011123	Acetobacter oryzifermentans	Bacteria;Proteobacteria;Alphaproteobacteria;Rhodospirillales;Acetobacteraceae;Acetobacter	1	0	0	1
NZ_CP022374	Acetobacter oryzifermentans	Bacteria;Proteobacteria;Alphaproteobacteria;Rhodospirillales;Acetobacteraceae;Acetobacter	1	0	0	1
NZ_CP042808,NZ_CP042809,NZ_CP042810,NZ_CP042811	Acetobacter oryzoeni	Bacteria;Proteobacteria;Alphaproteobacteria;Rhodospirillales;Acetobacteraceae;Acetobacter	1	0	0	1
NZ_CP012111	Acetobacter pasteurianus	Bacteria;Proteobacteria;Alphaproteobacteria;Rhodospirillales;Acetobacteraceae;Acetobacter	1	0	0	1
NZ_CP039846,NZ_CP039845,NZ_CP039847	Acetobacter pasteurianus	Bacteria;Proteobacteria;Alphaproteobacteria;Rhodospirillales;Acetobacteraceae;Acetobacter	1	0	0	1
NC_013209,NC_013210,NC_013211,NC_013212,NC_013213,NC_013214,NC_013215	Acetobacter pasteurianus IFO 3283-01	Bacteria;Proteobacteria;Alphaproteobacteria;Rhodospirillales;Acetobacteraceae;Acetobacter	1	0	0	1
NC_017150,NC_017104,NC_017105,NC_017151,NC_017106,NC_017107,NC_017152	Acetobacter pasteurianus IFO 3283-01-42C	Bacteria;Proteobacteria;Alphaproteobacteria;Rhodospirillales;Acetobacteraceae;Acetobacter	1	0	0	1
NC_017100,NC_017101,NC_017118,NC_017119,NC_017142,NC_017120,NC_017109	Acetobacter pasteurianus IFO 3283-03	Bacteria;Proteobacteria;Alphaproteobacteria;Rhodospirillales;Acetobacteraceae;Acetobacter	1	0	0	1
NC_017121,NC_017143,NC_017122,NC_017110,NC_017123,NC_017144,NC_017124	Acetobacter pasteurianus IFO 3283-07	Bacteria;Proteobacteria;Alphaproteobacteria;Rhodospirillales;Acetobacteraceae;Acetobacter	1	0	0	1
NC_017125,NC_017117,NC_017126,NC_017127,NC_017145,NC_017128,NC_017129	Acetobacter pasteurianus IFO 3283-22	Bacteria;Proteobacteria;Alphaproteobacteria;Rhodospirillales;Acetobacteraceae;Acetobacter	1	0	0	1
NC_017146,NC_017130,NC_017131,NC_017147,NC_017132,NC_017148,NC_017133	Acetobacter pasteurianus IFO 3283-26	Bacteria;Proteobacteria;Alphaproteobacteria;Rhodospirillales;Acetobacteraceae;Acetobacter	1	0	0	1
NC_017111,NC_017134,NC_017149,NC_017135,NC_017102,NC_017103,NC_017112	Acetobacter pasteurianus IFO 3283-32	Bacteria;Proteobacteria;Alphaproteobacteria;Rhodospirillales;Acetobacteraceae;Acetobacter	1	0	0	1
NZ_AP014881,NZ_AP014882,NZ_AP014883,NZ_AP014884,NZ_AP014885	Acetobacter pasteurianus NBRC 101655	Bacteria;Proteobacteria;Alphaproteobacteria;Rhodospirillales;Acetobacteraceae;Acetobacter	1	0	0	1
NZ_CP021509,NZ_CP021512,NZ_CP021511,NZ_CP021514,NZ_CP021510,NZ_CP021513	Acetobacter pasteurianus subsp. Pasteurianus	Bacteria;Proteobacteria;Alphaproteobacteria;Rhodospirillales;Acetobacteraceae;Acetobacter	1	0	0	1
NZ_CP021922,NZ_CP021924,NZ_CP021923,NZ_CP021925	Acetobacter pasteurianus subsp. Pasteurianus	Bacteria;Proteobacteria;Alphaproteobacteria;Rhodospirillales;Acetobacteraceae;Acetobacter	1	0	0	1
NZ_CP014687,NZ_CP014688	Acetobacter persici	Bacteria;Proteobacteria;Alphaproteobacteria;Rhodospirillales;Acetobacteraceae;Acetobacter	1	0	0	1
NZ_CP023657,NZ_CP023658,NZ_CP023660,NZ_CP023659	Acetobacter pomorum	Bacteria;Proteobacteria;Alphaproteobacteria;Rhodospirillales;Acetobacteraceae;Acetobacter	1	0	0	1
NZ_CP023189,NZ_CP023190,NZ_CP023191	Acetobacter pomorum	Bacteria;Proteobacteria;Alphaproteobacteria;Rhodospirillales;Acetobacteraceae;Acetobacter	1	0	0	1
NZ_LN606600,NZ_LN606601	Acetobacter senegalensis	Bacteria;Proteobacteria;Alphaproteobacteria;Rhodospirillales;Acetobacteraceae;Acetobacter	1	0	0	1
NZ_CP030871,NZ_CP030872,NZ_CP030873	Acetobacter sp. JWB	Bacteria;Proteobacteria;Alphaproteobacteria;Rhodospirillales;Acetobacteraceae;Acetobacter;unclassified Acetobacter	1	0	0	1
NZ_CP043506,NZ_CP043507,NZ_CP043508	Acetobacter sp. KACC 21233	Bacteria;Proteobacteria;Alphaproteobacteria;Rhodospirillales;Acetobacteraceae;Acetobacter;unclassified Acetobacter	1	0	0	1
NZ_CP022699,NZ_CP022700	Acetobacter tropicalis	Bacteria;Proteobacteria;Alphaproteobacteria;Rhodospirillales;Acetobacteraceae;Acetobacter	1	0	0	1
NC_016894	Acetobacterium woodii DSM 1030	Bacteria;Firmicutes;Clostridia;Eubacteriales;Eubacteriaceae;Acetobacterium	0	1	1	1
NC_014378	Acetohalobium arabaticum DSM 5501	Bacteria;Firmicutes;Clostridia;Halanaerobiales;Halobacteroidaceae;Acetohalobium	0	1	0	1
NZ_CP065997	Achromobacter deleyi	Bacteria;Proteobacteria;Betaproteobacteria;Burkholderiales;Alcaligenaceae;Achromobacter	1	0	1	1
NZ_CP013923	Achromobacter denitrificans	Bacteria;Proteobacteria;Betaproteobacteria;Burkholderiales;Alcaligenaceae;Achromobacter	1	0	1	1
NZ_CP020917	Achromobacter denitrificans	Bacteria;Proteobacteria;Betaproteobacteria;Burkholderiales;Alcaligenaceae;Achromobacter	1	0	1	1
NZ_CP033730	Achromobacter denitrificans	Bacteria;Proteobacteria;Betaproteobacteria;Burkholderiales;Alcaligenaceae;Achromobacter	1	0	1	1
NZ_CP053986	Achromobacter denitrificans	Bacteria;Proteobacteria;Betaproteobacteria;Burkholderiales;Alcaligenaceae;Achromobacter	1	0	1	1
NZ_CP053987	Achromobacter denitrificans	Bacteria;Proteobacteria;Betaproteobacteria;Burkholderiales;Alcaligenaceae;Achromobacter	1	0	1	1
NZ_CP054569	Achromobacter denitrificans	Bacteria;Proteobacteria;Betaproteobacteria;Burkholderiales;Alcaligenaceae;Achromobacter	1	0	1	1
NZ_CP026973,NZ_CP026974	Achromobacter insolitus	Bacteria;Proteobacteria;Betaproteobacteria;Burkholderiales;Alcaligenaceae;Achromobacter	1	0	1	1
NZ_CP019325	Achromobacter insolitus	Bacteria;Proteobacteria;Betaproteobacteria;Burkholderiales;Alcaligenaceae;Achromobacter	1	0	1	1
NZ_CP038034	Achromobacter insolitus	Bacteria;Proteobacteria;Betaproteobacteria;Burkholderiales;Alcaligenaceae;Achromobacter	1	0	1	1
NZ_LR134361	Achromobacter insolitus	Bacteria;Proteobacteria;Betaproteobacteria;Burkholderiales;Alcaligenaceae;Achromobacter	1	0	1	1
NZ_CP032084	Achromobacter sp. B7	Bacteria;Proteobacteria;Betaproteobacteria;Burkholderiales;Alcaligenaceae;Achromobacter;unclassified Achromobacter	1	0	1	1
NZ_CP025030	Achromobacter spanius	Bacteria;Proteobacteria;Betaproteobacteria;Burkholderiales;Alcaligenaceae;Achromobacter	1	0	1	1
NZ_CP023270	Achromobacter spanius	Bacteria;Proteobacteria;Betaproteobacteria;Burkholderiales;Alcaligenaceae;Achromobacter	1	0	1	1
NZ_CP034689	Achromobacter spanius	Bacteria;Proteobacteria;Betaproteobacteria;Burkholderiales;Alcaligenaceae;Achromobacter	1	0	1	1
NZ_CP012046	Achromobacter xylosoxidans	Bacteria;Proteobacteria;Betaproteobacteria;Burkholderiales;Alcaligenaceae;Achromobacter	1	0	0	1
NZ_LN831029	Achromobacter xylosoxidans	Bacteria;Proteobacteria;Betaproteobacteria;Burkholderiales;Alcaligenaceae;Achromobacter	1	0	1	1
NZ_CP014065,NZ_CP014066	Achromobacter xylosoxidans	Bacteria;Proteobacteria;Betaproteobacteria;Burkholderiales;Alcaligenaceae;Achromobacter	1	0	1	1
NZ_CP014028	Achromobacter xylosoxidans	Bacteria;Proteobacteria;Betaproteobacteria;Burkholderiales;Alcaligenaceae;Achromobacter	1	0	1	1
NZ_CP043820	Achromobacter xylosoxidans	Bacteria;Proteobacteria;Betaproteobacteria;Burkholderiales;Alcaligenaceae;Achromobacter	1	0	1	1
NZ_CP045222,NZ_CP045223	Achromobacter xylosoxidans	Bacteria;Proteobacteria;Betaproteobacteria;Burkholderiales;Alcaligenaceae;Achromobacter	1	0	1	1
NZ_CP053617	Achromobacter xylosoxidans	Bacteria;Proteobacteria;Betaproteobacteria;Burkholderiales;Alcaligenaceae;Achromobacter	1	0	1	1
NZ_CP053618	Achromobacter xylosoxidans	Bacteria;Proteobacteria;Betaproteobacteria;Burkholderiales;Alcaligenaceae;Achromobacter	1	0	1	1
NZ_CP054571	Achromobacter xylosoxidans	Bacteria;Proteobacteria;Betaproteobacteria;Burkholderiales;Alcaligenaceae;Achromobacter	1	0	1	1
NZ_CP061008	Achromobacter xylosoxidans	Bacteria;Proteobacteria;Betaproteobacteria;Burkholderiales;Alcaligenaceae;Achromobacter	1	0	1	1
NZ_CP065652	Achromobacter xylosoxidans	Bacteria;Proteobacteria;Betaproteobacteria;Burkholderiales;Alcaligenaceae;Achromobacter	1	0	1	1
NZ_CP068211,NZ_CP068212	Achromobacter xylosoxidans	Bacteria;Proteobacteria;Betaproteobacteria;Burkholderiales;Alcaligenaceae;Achromobacter	1	0	1	1
NZ_LN890335	Achromobacter xylosoxidans	Bacteria;Proteobacteria;Betaproteobacteria;Burkholderiales;Alcaligenaceae;Achromobacter	1	0	1	1
NZ_LN890476	Achromobacter xylosoxidans	Bacteria;Proteobacteria;Betaproteobacteria;Burkholderiales;Alcaligenaceae;Achromobacter	1	0	1	1
NZ_LN890477	Achromobacter xylosoxidans	Bacteria;Proteobacteria;Betaproteobacteria;Burkholderiales;Alcaligenaceae;Achromobacter	1	0	1	1
NZ_LS483395	Achromobacter xylosoxidans	Bacteria;Proteobacteria;Betaproteobacteria;Burkholderiales;Alcaligenaceae;Achromobacter	1	0	1	1
NC_014640,NC_014642,NC_014641	Achromobacter xylosoxidans A8	Bacteria;Proteobacteria;Betaproteobacteria;Burkholderiales;Alcaligenaceae;Achromobacter	1	0	1	1
NC_013740	Acidaminococcus fermentans DSM 20731	Bacteria;Firmicutes;Negativicutes;Acidaminococcales;Acidaminococcaceae;Acidaminococcus	0	0	1	0
NC_016077	Acidaminococcus intestini RyC-MR95	Bacteria;Firmicutes;Negativicutes;Acidaminococcales;Acidaminococcaceae;Acidaminococcus	0	0	1	0
NZ_CP045482	Acidianus ambivalens	Archaea;Crenarchaeota;Thermoprotei;Sulfolobales;Sulfolobaceae;Acidianus	0	1	0	1
NZ_CP029289	Acidianus brierleyi	Archaea;Crenarchaeota;Thermoprotei;Sulfolobales;Sulfolobaceae;Acidianus	0	1	0	1
NC_015518	Acidianus hospitalis W1	Archaea;Crenarchaeota;Thermoprotei;Sulfolobales;Sulfolobaceae;Acidianus	0	1	0	1
NZ_CP020477	Acidianus manzaensis	Archaea;Crenarchaeota;Thermoprotei;Sulfolobales;Sulfolobaceae;Acidianus	0	1	0	1
NZ_CP029288	Acidianus sulfidivorans JP7	Archaea;Crenarchaeota;Thermoprotei;Sulfolobales;Sulfolobaceae;Acidianus	0	1	0	1
NZ_CP029176,NZ_CP029177,NZ_CP029178,NZ_CP029179	Acidibrevibacterium fodinaquatile	Bacteria;Proteobacteria;Alphaproteobacteria;Rhodospirillales;Acetobacteraceae;Acidibrevibacterium	1	0	1	1
NZ_CP017415	Acidihalobacter yilgarnenesis	Bacteria;Proteobacteria;Gammaproteobacteria;Chromatiales;Ectothiorhodospiraceae;Acidihalobacter	1	0	0	1
NC_014374	Acidilobus saccharovorans 345-15	Archaea;Crenarchaeota;Thermoprotei;Acidilobales;Acidilobaceae;Acidilobus	0	0	0	0
NZ_CP010515	Acidilobus sp. 7A	Archaea;Crenarchaeota;Thermoprotei;Acidilobales;Acidilobaceae;Acidilobus;unclassified Acidilobus	0	0	0	0
NC_013124	Acidimicrobium ferrooxidans DSM 10331	Bacteria;Actinobacteria;Acidimicrobiia;Acidimicrobiales;Acidimicrobiaceae;Acidimicrobium	0	1	0	1
NC_009484,NC_009467,NC_009468,NC_009469,NC_009470,NC_009471,NC_009472,NC_009473,NC_009474	Acidiphilium cryptum JF-5	Bacteria;Proteobacteria;Alphaproteobacteria;Rhodospirillales;Acetobacteraceae;Acidiphilium	1	1	1	0
NC_015186,NC_015178,NC_015187,NC_015179,NC_015188,NC_015180,NC_015181,NC_015189,NC_015182	Acidiphilium multivorum AIU301	Bacteria;Proteobacteria;Alphaproteobacteria;Rhodospirillales;Acetobacteraceae;Acidiphilium	1	1	1	0
NZ_CP013126	Acidipropionibacterium acidipropionici	Bacteria;Actinobacteria;Propionibacteriales;Propionibacteriaceae;Acidipropionibacterium	0	1	1	1
NZ_CP014352,NZ_CP014353	Acidipropionibacterium acidipropionici	Bacteria;Actinobacteria;Propionibacteriales;Propionibacteriaceae;Acidipropionibacterium	0	1	1	1
NZ_CP015970	Acidipropionibacterium acidipropionici	Bacteria;Actinobacteria;Propionibacteriales;Propionibacteriaceae;Acidipropionibacterium	0	1	1	1
NZ_CP019400	Acidipropionibacterium acidipropionici	Bacteria;Actinobacteria;Propionibacteriales;Propionibacteriaceae;Acidipropionibacterium	0	1	1	1
NZ_CP031057	Acidipropionibacterium acidipropionici	Bacteria;Actinobacteria;Propionibacteriales;Propionibacteriaceae;Acidipropionibacterium	0	1	1	1
NZ_CP040634	Acidipropionibacterium acidipropionici	Bacteria;Actinobacteria;Propionibacteriales;Propionibacteriaceae;Acidipropionibacterium	0	1	1	1
NC_019395	Acidipropionibacterium acidipropionici ATCC 4875	Bacteria;Actinobacteria;Propionibacteriales;Propionibacteriaceae;Acidipropionibacterium	0	1	1	1
NZ_CP025570	Acidipropionibacterium jensenii	Bacteria;Actinobacteria;Propionibacteriales;Propionibacteriaceae;Acidipropionibacterium	0	1	1	1
NZ_CP025571	Acidipropionibacterium jensenii	Bacteria;Actinobacteria;Propionibacteriales;Propionibacteriaceae;Acidipropionibacterium	0	1	1	1
NZ_CP040635	Acidipropionibacterium jensenii	Bacteria;Actinobacteria;Propionibacteriales;Propionibacteriaceae;Acidipropionibacterium	0	1	1	1
NZ_LR134473	Acidipropionibacterium jensenii	Bacteria;Actinobacteria;Propionibacteriales;Propionibacteriaceae;Acidipropionibacterium	0	1	1	1
NZ_CP025198	Acidipropionibacterium virtanenii	Bacteria;Actinobacteria;Propionibacteriales;Propionibacteriaceae;Acidipropionibacterium	0	1	0	1
NZ_CP026328,NZ_CP026329,NZ_CP026330	Acidithiobacillus caldus	Bacteria;Proteobacteria;Acidithiobacillia;Acidithiobacillales;Acidithiobacillaceae;Acidithiobacillus	1	0	0	1
NZ_CP005986,NZ_CP005987,NZ_CP005988,NZ_CP005989	Acidithiobacillus caldus ATCC 51756	Bacteria;Proteobacteria;Acidithiobacillia;Acidithiobacillales;Acidithiobacillaceae;Acidithiobacillus	1	0	0	1
NC_015850,NC_015851,NC_015854,NC_015853,NC_015852	Acidithiobacillus caldus SM-1	Bacteria;Proteobacteria;Acidithiobacillia;Acidithiobacillales;Acidithiobacillaceae;Acidithiobacillus	1	0	0	1
NZ_AP018795	Acidithiobacillus ferridurans	Bacteria;Proteobacteria;Acidithiobacillia;Acidithiobacillales;Acidithiobacillaceae;Acidithiobacillus	1	0	0	1
NZ_CP059488	Acidithiobacillus ferrivorans	Bacteria;Proteobacteria;Acidithiobacillia;Acidithiobacillales;Acidithiobacillaceae;Acidithiobacillus	1	0	0	1
NC_015942	Acidithiobacillus ferrivorans SS3	Bacteria;Proteobacteria;Acidithiobacillia;Acidithiobacillales;Acidithiobacillaceae;Acidithiobacillus	1	0	0	1
NZ_CP040511,NZ_CP040512	Acidithiobacillus ferrooxidans	Bacteria;Proteobacteria;Acidithiobacillia;Acidithiobacillales;Acidithiobacillaceae;Acidithiobacillus	1	0	0	1
NC_011761	Acidithiobacillus ferrooxidans ATCC 23270	Bacteria;Proteobacteria;Acidithiobacillia;Acidithiobacillales;Acidithiobacillaceae;Acidithiobacillus	1	0	0	1
NC_011206	Acidithiobacillus ferrooxidans ATCC 53993	Bacteria;Proteobacteria;Acidithiobacillia;Acidithiobacillales;Acidithiobacillaceae;Acidithiobacillus	1	0	0	1
NZ_CP044411	Acidithiobacillus sp. 'AMD consortium'	Bacteria;Proteobacteria;Acidithiobacillia;Acidithiobacillales;Acidithiobacillaceae;Acidithiobacillus	1	0	0	1
NZ_CP045571	Acidithiobacillus thiooxidans ATCC 19377	Bacteria;Proteobacteria;Acidithiobacillia;Acidithiobacillales;Acidithiobacillaceae;Acidithiobacillus	1	0	0	1
NC_012483	Acidobacterium capsulatum ATCC 51196	Bacteria;Acidobacteria;Acidobacteriales;Acidobacteriaceae;Acidobacterium	0	1	0	1
NZ_CP060394	Acidobacterium sp. 4Y35	Bacteria;Acidobacteria;Acidobacteriales;Acidobacteriaceae;Acidobacterium;unclassified Acidobacterium	0	1	0	1
NC_008578	Acidothermus cellulolyticus 11B	Bacteria;Actinobacteria;Acidothermales;Acidothermaceae;Acidothermus	0	1	0	1
NZ_CP054840,NZ_CP054841,NZ_CP054842	Acidovorax antarcticus	Bacteria;Proteobacteria;Betaproteobacteria;Burkholderiales;Comamonadaceae;Acidovorax	1	0	0	1
NC_015138	Acidovorax avenae subsp. avenae ATCC 19860	Bacteria;Proteobacteria;Betaproteobacteria;Burkholderiales;Comamonadaceae;Acidovorax	1	0	1	1
NZ_CP021366,NZ_CP021367,NZ_CP021368,NZ_CP021369,NZ_CP021370	Acidovorax carolinensis	Bacteria;Proteobacteria;Betaproteobacteria;Burkholderiales;Comamonadaceae;Acidovorax	1	0	0	1
NZ_CP021361	Acidovorax carolinensis	Bacteria;Proteobacteria;Betaproteobacteria;Burkholderiales;Comamonadaceae;Acidovorax	1	0	0	1
NZ_CP021359,NZ_CP021360	Acidovorax carolinensis	Bacteria;Proteobacteria;Betaproteobacteria;Burkholderiales;Comamonadaceae;Acidovorax	1	0	0	1
NZ_CP021362,NZ_CP021363,NZ_CP021364,NZ_CP021365	Acidovorax carolinensis	Bacteria;Proteobacteria;Betaproteobacteria;Burkholderiales;Comamonadaceae;Acidovorax	1	0	0	1
NZ_CP029373,NZ_CP029374	Acidovorax citrulli	Bacteria;Proteobacteria;Betaproteobacteria;Burkholderiales;Comamonadaceae;Acidovorax	1	0	1	1
NZ_CP023687	Acidovorax citrulli	Bacteria;Proteobacteria;Betaproteobacteria;Burkholderiales;Comamonadaceae;Acidovorax	1	0	1	1
NC_008752	Acidovorax citrulli AAC00-1	Bacteria;Proteobacteria;Betaproteobacteria;Burkholderiales;Comamonadaceae;Acidovorax	1	0	1	1
NC_011992	Acidovorax ebreus TPSY	Bacteria;Proteobacteria;Betaproteobacteria;Burkholderiales;Comamonadaceae;Acidovorax	1	0	0	1
NZ_CP060790	Acidovorax monticola	Bacteria;Proteobacteria;Betaproteobacteria;Burkholderiales;Comamonadaceae;Acidovorax	1	0	0	1
NZ_CP033069	Acidovorax sp. 1608163	Bacteria;Proteobacteria;Betaproteobacteria;Burkholderiales;Comamonadaceae;Acidovorax;unclassified Acidovorax	1	0	0	1
NZ_CP049885	Acidovorax sp. HDW3	Bacteria;Proteobacteria;Betaproteobacteria;Burkholderiales;Comamonadaceae;Acidovorax;unclassified Acidovorax	1	0	0	1
NC_008782,NC_008765,NC_008766	Acidovorax sp. JS42	Bacteria;Proteobacteria;Betaproteobacteria;Burkholderiales;Comamonadaceae;Acidovorax;unclassified Acidovorax	1	0	0	1
NC_018708	Acidovorax sp. KKS102	Bacteria;Proteobacteria;Betaproteobacteria;Burkholderiales;Comamonadaceae;Acidovorax;unclassified Acidovorax	1	0	0	1
NZ_CP016447	Acidovorax sp. RAC01	Bacteria;Proteobacteria;Betaproteobacteria;Burkholderiales;Comamonadaceae;Acidovorax;unclassified Acidovorax	1	0	0	1
NZ_CP021648,NZ_CP021649,NZ_CP021650,NZ_CP021651	Acidovorax sp. T1	Bacteria;Proteobacteria;Betaproteobacteria;Burkholderiales;Comamonadaceae;Acidovorax;unclassified Acidovorax	1	0	0	1
NC_013926	Aciduliprofundum boonei T469	Archaea;Candidatus Thermoplasmatota;DHVE2 group;Aciduliprofundum	0	1	0	1
NC_019942	Aciduliprofundum sp. MAR08-339	Archaea;Candidatus Thermoplasmatota;DHVE2 group;Aciduliprofundum;unclassified Aciduliprofundum	0	1	0	1
NZ_CP007535,NZ_CP008851,NZ_CP008850	Acinetobacter baumannii	Bacteria;Proteobacteria;Gammaproteobacteria;Pseudomonadales;Moraxellaceae;Acinetobacter;Acinetobacter calcoaceticus/baumannii complex	1	0	0	1
NZ_CP009256	Acinetobacter baumannii	Bacteria;Proteobacteria;Gammaproteobacteria;Pseudomonadales;Moraxellaceae;Acinetobacter;Acinetobacter calcoaceticus/baumannii complex	1	0	0	1
NZ_CP009257	Acinetobacter baumannii	Bacteria;Proteobacteria;Gammaproteobacteria;Pseudomonadales;Moraxellaceae;Acinetobacter;Acinetobacter calcoaceticus/baumannii complex	1	0	0	1
NZ_CP009534	Acinetobacter baumannii	Bacteria;Proteobacteria;Gammaproteobacteria;Pseudomonadales;Moraxellaceae;Acinetobacter;Acinetobacter calcoaceticus/baumannii complex	1	0	0	1
NZ_CP010397,NZ_CP010398,NZ_CP010399,NZ_CP010400	Acinetobacter baumannii	Bacteria;Proteobacteria;Gammaproteobacteria;Pseudomonadales;Moraxellaceae;Acinetobacter;Acinetobacter calcoaceticus/baumannii complex	1	0	0	1
NZ_AP014649,NZ_AP014650	Acinetobacter baumannii	Bacteria;Proteobacteria;Gammaproteobacteria;Pseudomonadales;Moraxellaceae;Acinetobacter;Acinetobacter calcoaceticus/baumannii complex	1	0	0	1
NZ_CP010781,NZ_CP010782	Acinetobacter baumannii	Bacteria;Proteobacteria;Gammaproteobacteria;Pseudomonadales;Moraxellaceae;Acinetobacter;Acinetobacter calcoaceticus/baumannii complex	1	0	0	1
NZ_CP015483,NZ_CP015484,NZ_CP015485,NZ_CP015486	Acinetobacter baumannii	Bacteria;Proteobacteria;Gammaproteobacteria;Pseudomonadales;Moraxellaceae;Acinetobacter;Acinetobacter calcoaceticus/baumannii complex	1	0	0	1
NZ_CP008706,NZ_CP008707,NZ_CP008708,NZ_CP008709	Acinetobacter baumannii	Bacteria;Proteobacteria;Gammaproteobacteria;Pseudomonadales;Moraxellaceae;Acinetobacter;Acinetobacter calcoaceticus/baumannii complex	1	0	0	1
NZ_CP010779,NZ_CP010780	Acinetobacter baumannii	Bacteria;Proteobacteria;Gammaproteobacteria;Pseudomonadales;Moraxellaceae;Acinetobacter;Acinetobacter calcoaceticus/baumannii complex	1	0	0	1
NZ_CP021342	Acinetobacter baumannii	Bacteria;Proteobacteria;Gammaproteobacteria;Pseudomonadales;Moraxellaceae;Acinetobacter;Acinetobacter calcoaceticus/baumannii complex	1	0	0	1
NZ_CP012006,NZ_CP012007,NZ_CP012008	Acinetobacter baumannii	Bacteria;Proteobacteria;Gammaproteobacteria;Pseudomonadales;Moraxellaceae;Acinetobacter;Acinetobacter calcoaceticus/baumannii complex	1	0	0	1
NZ_CP012004,NZ_CP012005	Acinetobacter baumannii	Bacteria;Proteobacteria;Gammaproteobacteria;Pseudomonadales;Moraxellaceae;Acinetobacter;Acinetobacter calcoaceticus/baumannii complex	1	0	0	1
NZ_CP021347,NZ_CP021348	Acinetobacter baumannii	Bacteria;Proteobacteria;Gammaproteobacteria;Pseudomonadales;Moraxellaceae;Acinetobacter;Acinetobacter calcoaceticus/baumannii complex	1	0	0	1
NZ_LN868200	Acinetobacter baumannii	Bacteria;Proteobacteria;Gammaproteobacteria;Pseudomonadales;Moraxellaceae;Acinetobacter;Acinetobacter calcoaceticus/baumannii complex	1	0	0	1
NZ_CP012952,NZ_CP012956,NZ_CP012955,NZ_CP012954,NZ_CP012953	Acinetobacter baumannii	Bacteria;Proteobacteria;Gammaproteobacteria;Pseudomonadales;Moraxellaceae;Acinetobacter;Acinetobacter calcoaceticus/baumannii complex	1	0	0	1
NZ_LN865143,NZ_LN865144	Acinetobacter baumannii	Bacteria;Proteobacteria;Gammaproteobacteria;Pseudomonadales;Moraxellaceae;Acinetobacter;Acinetobacter calcoaceticus/baumannii complex	1	0	0	1
NZ_CP013924,NZ_CP013925	Acinetobacter baumannii	Bacteria;Proteobacteria;Gammaproteobacteria;Pseudomonadales;Moraxellaceae;Acinetobacter;Acinetobacter calcoaceticus/baumannii complex	1	0	0	1
NZ_LN997846,NZ_LN997847	Acinetobacter baumannii	Bacteria;Proteobacteria;Gammaproteobacteria;Pseudomonadales;Moraxellaceae;Acinetobacter;Acinetobacter calcoaceticus/baumannii complex	1	0	0	1
NZ_CP014215,NZ_CP014216,NZ_CP014217	Acinetobacter baumannii	Bacteria;Proteobacteria;Gammaproteobacteria;Pseudomonadales;Moraxellaceae;Acinetobacter;Acinetobacter calcoaceticus/baumannii complex	1	0	0	1
NZ_CP014538	Acinetobacter baumannii	Bacteria;Proteobacteria;Gammaproteobacteria;Pseudomonadales;Moraxellaceae;Acinetobacter;Acinetobacter calcoaceticus/baumannii complex	1	0	0	1
NZ_CP014539	Acinetobacter baumannii	Bacteria;Proteobacteria;Gammaproteobacteria;Pseudomonadales;Moraxellaceae;Acinetobacter;Acinetobacter calcoaceticus/baumannii complex	1	0	0	1
NZ_CP014540	Acinetobacter baumannii	Bacteria;Proteobacteria;Gammaproteobacteria;Pseudomonadales;Moraxellaceae;Acinetobacter;Acinetobacter calcoaceticus/baumannii complex	1	0	0	1
NZ_CP014541	Acinetobacter baumannii	Bacteria;Proteobacteria;Gammaproteobacteria;Pseudomonadales;Moraxellaceae;Acinetobacter;Acinetobacter calcoaceticus/baumannii complex	1	0	0	1
NZ_CP014528	Acinetobacter baumannii	Bacteria;Proteobacteria;Gammaproteobacteria;Pseudomonadales;Moraxellaceae;Acinetobacter;Acinetobacter calcoaceticus/baumannii complex	1	0	0	1
NZ_CP018664	Acinetobacter baumannii	Bacteria;Proteobacteria;Gammaproteobacteria;Pseudomonadales;Moraxellaceae;Acinetobacter;Acinetobacter calcoaceticus/baumannii complex	1	0	0	1
NZ_CP015364,NZ_CP015366,NZ_CP015365	Acinetobacter baumannii	Bacteria;Proteobacteria;Gammaproteobacteria;Pseudomonadales;Moraxellaceae;Acinetobacter;Acinetobacter calcoaceticus/baumannii complex	1	0	0	1
NZ_CP035049,NZ_CP035050	Acinetobacter baumannii	Bacteria;Proteobacteria;Gammaproteobacteria;Pseudomonadales;Moraxellaceae;Acinetobacter;Acinetobacter calcoaceticus/baumannii complex	1	0	0	1
NZ_CP035045,NZ_CP035046,NZ_CP035047,NZ_CP035048	Acinetobacter baumannii	Bacteria;Proteobacteria;Gammaproteobacteria;Pseudomonadales;Moraxellaceae;Acinetobacter;Acinetobacter calcoaceticus/baumannii complex	1	0	0	1
NZ_CP035051,NZ_CP035052,NZ_CP035053	Acinetobacter baumannii	Bacteria;Proteobacteria;Gammaproteobacteria;Pseudomonadales;Moraxellaceae;Acinetobacter;Acinetobacter calcoaceticus/baumannii complex	1	0	0	1
NZ_CP035043,NZ_CP035044	Acinetobacter baumannii	Bacteria;Proteobacteria;Gammaproteobacteria;Pseudomonadales;Moraxellaceae;Acinetobacter;Acinetobacter calcoaceticus/baumannii complex	1	0	0	1
NZ_CP012587	Acinetobacter baumannii	Bacteria;Proteobacteria;Gammaproteobacteria;Pseudomonadales;Moraxellaceae;Acinetobacter;Acinetobacter calcoaceticus/baumannii complex	1	0	0	1
NZ_CP017642,NZ_CP017643	Acinetobacter baumannii	Bacteria;Proteobacteria;Gammaproteobacteria;Pseudomonadales;Moraxellaceae;Acinetobacter;Acinetobacter calcoaceticus/baumannii complex	1	0	0	1
NZ_CP017644,NZ_CP017645	Acinetobacter baumannii	Bacteria;Proteobacteria;Gammaproteobacteria;Pseudomonadales;Moraxellaceae;Acinetobacter;Acinetobacter calcoaceticus/baumannii complex	1	0	0	1
NZ_CP017646,NZ_CP017647	Acinetobacter baumannii	Bacteria;Proteobacteria;Gammaproteobacteria;Pseudomonadales;Moraxellaceae;Acinetobacter;Acinetobacter calcoaceticus/baumannii complex	1	0	0	1
NZ_CP017648,NZ_CP017649	Acinetobacter baumannii	Bacteria;Proteobacteria;Gammaproteobacteria;Pseudomonadales;Moraxellaceae;Acinetobacter;Acinetobacter calcoaceticus/baumannii complex	1	0	0	1
NZ_CP017650,NZ_CP017651	Acinetobacter baumannii	Bacteria;Proteobacteria;Gammaproteobacteria;Pseudomonadales;Moraxellaceae;Acinetobacter;Acinetobacter calcoaceticus/baumannii complex	1	0	0	1
NZ_CP017652,NZ_CP017653	Acinetobacter baumannii	Bacteria;Proteobacteria;Gammaproteobacteria;Pseudomonadales;Moraxellaceae;Acinetobacter;Acinetobacter calcoaceticus/baumannii complex	1	0	0	1
NZ_CP017654,NZ_CP017655	Acinetobacter baumannii	Bacteria;Proteobacteria;Gammaproteobacteria;Pseudomonadales;Moraxellaceae;Acinetobacter;Acinetobacter calcoaceticus/baumannii complex	1	0	0	1
NZ_CP017656,NZ_CP017657	Acinetobacter baumannii	Bacteria;Proteobacteria;Gammaproteobacteria;Pseudomonadales;Moraxellaceae;Acinetobacter;Acinetobacter calcoaceticus/baumannii complex	1	0	0	1
NZ_CP018143,NZ_CP018144	Acinetobacter baumannii	Bacteria;Proteobacteria;Gammaproteobacteria;Pseudomonadales;Moraxellaceae;Acinetobacter;Acinetobacter calcoaceticus/baumannii complex	1	0	0	1
NZ_AP023077,NZ_AP023078,NZ_AP023079,NZ_AP023080	Acinetobacter baumannii	Bacteria;Proteobacteria;Gammaproteobacteria;Pseudomonadales;Moraxellaceae;Acinetobacter;Acinetobacter calcoaceticus/baumannii complex	1	0	0	1
NZ_CP018256,NZ_CP018257	Acinetobacter baumannii	Bacteria;Proteobacteria;Gammaproteobacteria;Pseudomonadales;Moraxellaceae;Acinetobacter;Acinetobacter calcoaceticus/baumannii complex	1	0	0	1
NZ_CP018254,NZ_CP018255	Acinetobacter baumannii	Bacteria;Proteobacteria;Gammaproteobacteria;Pseudomonadales;Moraxellaceae;Acinetobacter;Acinetobacter calcoaceticus/baumannii complex	1	0	0	1
NZ_CP018421,NZ_CP018422	Acinetobacter baumannii	Bacteria;Proteobacteria;Gammaproteobacteria;Pseudomonadales;Moraxellaceae;Acinetobacter;Acinetobacter calcoaceticus/baumannii complex	1	0	0	1
NZ_CP018677,NZ_CP018678,NZ_CP018679	Acinetobacter baumannii	Bacteria;Proteobacteria;Gammaproteobacteria;Pseudomonadales;Moraxellaceae;Acinetobacter;Acinetobacter calcoaceticus/baumannii complex	1	0	0	1
NZ_CP016295,NZ_CP016296,NZ_CP016297	Acinetobacter baumannii	Bacteria;Proteobacteria;Gammaproteobacteria;Pseudomonadales;Moraxellaceae;Acinetobacter;Acinetobacter calcoaceticus/baumannii complex	1	0	0	1
NZ_CP016298,NZ_CP016299	Acinetobacter baumannii	Bacteria;Proteobacteria;Gammaproteobacteria;Pseudomonadales;Moraxellaceae;Acinetobacter;Acinetobacter calcoaceticus/baumannii complex	1	0	0	1
NZ_CP016300,NZ_CP016301,NZ_CP016302	Acinetobacter baumannii	Bacteria;Proteobacteria;Gammaproteobacteria;Pseudomonadales;Moraxellaceae;Acinetobacter;Acinetobacter calcoaceticus/baumannii complex	1	0	0	1
NZ_CP019034	Acinetobacter baumannii	Bacteria;Proteobacteria;Gammaproteobacteria;Pseudomonadales;Moraxellaceae;Acinetobacter;Acinetobacter calcoaceticus/baumannii complex	1	0	0	1
NZ_CP020584,NZ_CP020582	Acinetobacter baumannii	Bacteria;Proteobacteria;Gammaproteobacteria;Pseudomonadales;Moraxellaceae;Acinetobacter;Acinetobacter calcoaceticus/baumannii complex	1	0	0	1
NZ_CP020586,NZ_CP020585	Acinetobacter baumannii	Bacteria;Proteobacteria;Gammaproteobacteria;Pseudomonadales;Moraxellaceae;Acinetobacter;Acinetobacter calcoaceticus/baumannii complex	1	0	0	1
NZ_CP020590,NZ_CP020589	Acinetobacter baumannii	Bacteria;Proteobacteria;Gammaproteobacteria;Pseudomonadales;Moraxellaceae;Acinetobacter;Acinetobacter calcoaceticus/baumannii complex	1	0	0	1
NZ_CP020574,NZ_CP020573,NZ_CP020575	Acinetobacter baumannii	Bacteria;Proteobacteria;Gammaproteobacteria;Pseudomonadales;Moraxellaceae;Acinetobacter;Acinetobacter calcoaceticus/baumannii complex	1	0	0	1
NZ_CP020592,NZ_CP020593	Acinetobacter baumannii	Bacteria;Proteobacteria;Gammaproteobacteria;Pseudomonadales;Moraxellaceae;Acinetobacter;Acinetobacter calcoaceticus/baumannii complex	1	0	0	1
NZ_CP020591	Acinetobacter baumannii	Bacteria;Proteobacteria;Gammaproteobacteria;Pseudomonadales;Moraxellaceae;Acinetobacter;Acinetobacter calcoaceticus/baumannii complex	1	0	0	1
NZ_CP020597,NZ_CP020596	Acinetobacter baumannii	Bacteria;Proteobacteria;Gammaproteobacteria;Pseudomonadales;Moraxellaceae;Acinetobacter;Acinetobacter calcoaceticus/baumannii complex	1	0	0	1
NZ_CP020598	Acinetobacter baumannii	Bacteria;Proteobacteria;Gammaproteobacteria;Pseudomonadales;Moraxellaceae;Acinetobacter;Acinetobacter calcoaceticus/baumannii complex	1	0	0	1
NZ_CP020595,NZ_CP020594	Acinetobacter baumannii	Bacteria;Proteobacteria;Gammaproteobacteria;Pseudomonadales;Moraxellaceae;Acinetobacter;Acinetobacter calcoaceticus/baumannii complex	1	0	0	1
NZ_CP020579	Acinetobacter baumannii	Bacteria;Proteobacteria;Gammaproteobacteria;Pseudomonadales;Moraxellaceae;Acinetobacter;Acinetobacter calcoaceticus/baumannii complex	1	0	0	1
NZ_CP020578,NZ_CP020577,NZ_CP020576	Acinetobacter baumannii	Bacteria;Proteobacteria;Gammaproteobacteria;Pseudomonadales;Moraxellaceae;Acinetobacter;Acinetobacter calcoaceticus/baumannii complex	1	0	0	1
NZ_CP020581,NZ_CP020580	Acinetobacter baumannii	Bacteria;Proteobacteria;Gammaproteobacteria;Pseudomonadales;Moraxellaceae;Acinetobacter;Acinetobacter calcoaceticus/baumannii complex	1	0	0	1
NZ_CP015121,NZ_CP015122	Acinetobacter baumannii	Bacteria;Proteobacteria;Gammaproteobacteria;Pseudomonadales;Moraxellaceae;Acinetobacter;Acinetobacter calcoaceticus/baumannii complex	1	0	0	1
NZ_CP021782,NZ_CP021787,NZ_CP021786,NZ_CP021785,NZ_CP021783,NZ_CP021784	Acinetobacter baumannii	Bacteria;Proteobacteria;Gammaproteobacteria;Pseudomonadales;Moraxellaceae;Acinetobacter;Acinetobacter calcoaceticus/baumannii complex	1	0	0	1
NZ_CP018332,NZ_CP018333,NZ_CP018334	Acinetobacter baumannii	Bacteria;Proteobacteria;Gammaproteobacteria;Pseudomonadales;Moraxellaceae;Acinetobacter;Acinetobacter calcoaceticus/baumannii complex	1	0	0	1
NZ_CP024418,NZ_CP024419	Acinetobacter baumannii	Bacteria;Proteobacteria;Gammaproteobacteria;Pseudomonadales;Moraxellaceae;Acinetobacter;Acinetobacter calcoaceticus/baumannii complex	1	0	0	1
NZ_CP024576,NZ_CP024578,NZ_CP024577	Acinetobacter baumannii	Bacteria;Proteobacteria;Gammaproteobacteria;Pseudomonadales;Moraxellaceae;Acinetobacter;Acinetobacter calcoaceticus/baumannii complex	1	0	0	1
NZ_CP024124,NZ_CP024125	Acinetobacter baumannii	Bacteria;Proteobacteria;Gammaproteobacteria;Pseudomonadales;Moraxellaceae;Acinetobacter;Acinetobacter calcoaceticus/baumannii complex	1	0	0	1
NZ_CP024611	Acinetobacter baumannii	Bacteria;Proteobacteria;Gammaproteobacteria;Pseudomonadales;Moraxellaceae;Acinetobacter;Acinetobacter calcoaceticus/baumannii complex	1	0	0	1
NZ_CP024613	Acinetobacter baumannii	Bacteria;Proteobacteria;Gammaproteobacteria;Pseudomonadales;Moraxellaceae;Acinetobacter;Acinetobacter calcoaceticus/baumannii complex	1	0	0	1
NZ_CP024612	Acinetobacter baumannii	Bacteria;Proteobacteria;Gammaproteobacteria;Pseudomonadales;Moraxellaceae;Acinetobacter;Acinetobacter calcoaceticus/baumannii complex	1	0	0	1
NZ_CP025266,NZ_CP025267	Acinetobacter baumannii	Bacteria;Proteobacteria;Gammaproteobacteria;Pseudomonadales;Moraxellaceae;Acinetobacter;Acinetobacter calcoaceticus/baumannii complex	1	0	0	1
NZ_CP026125,NZ_CP026129,NZ_CP026128,NZ_CP026127,NZ_CP026126	Acinetobacter baumannii	Bacteria;Proteobacteria;Gammaproteobacteria;Pseudomonadales;Moraxellaceae;Acinetobacter;Acinetobacter calcoaceticus/baumannii complex	1	0	0	1
NZ_CP026707,NZ_CP026705,NZ_CP026706,NZ_CP026708	Acinetobacter baumannii	Bacteria;Proteobacteria;Gammaproteobacteria;Pseudomonadales;Moraxellaceae;Acinetobacter;Acinetobacter calcoaceticus/baumannii complex	1	0	0	1
NZ_CP026711,NZ_CP026712	Acinetobacter baumannii	Bacteria;Proteobacteria;Gammaproteobacteria;Pseudomonadales;Moraxellaceae;Acinetobacter;Acinetobacter calcoaceticus/baumannii complex	1	0	0	1
NZ_CP026761	Acinetobacter baumannii	Bacteria;Proteobacteria;Gammaproteobacteria;Pseudomonadales;Moraxellaceae;Acinetobacter;Acinetobacter calcoaceticus/baumannii complex	1	0	0	1
NZ_CP026750,NZ_CP026749,NZ_CP026748	Acinetobacter baumannii	Bacteria;Proteobacteria;Gammaproteobacteria;Pseudomonadales;Moraxellaceae;Acinetobacter;Acinetobacter calcoaceticus/baumannii complex	1	0	0	1
NZ_CP027528,NZ_CP027529	Acinetobacter baumannii	Bacteria;Proteobacteria;Gammaproteobacteria;Pseudomonadales;Moraxellaceae;Acinetobacter;Acinetobacter calcoaceticus/baumannii complex	1	0	0	1
NZ_CP027246,NZ_CP027243,NZ_CP027245,NZ_CP027244	Acinetobacter baumannii	Bacteria;Proteobacteria;Gammaproteobacteria;Pseudomonadales;Moraxellaceae;Acinetobacter;Acinetobacter calcoaceticus/baumannii complex	1	0	0	1
NZ_CP027530,NZ_CP027531,NZ_CP027532	Acinetobacter baumannii	Bacteria;Proteobacteria;Gammaproteobacteria;Pseudomonadales;Moraxellaceae;Acinetobacter;Acinetobacter calcoaceticus/baumannii complex	1	0	0	1
NZ_CP027607,NZ_CP027608,NZ_CP027609	Acinetobacter baumannii	Bacteria;Proteobacteria;Gammaproteobacteria;Pseudomonadales;Moraxellaceae;Acinetobacter;Acinetobacter calcoaceticus/baumannii complex	1	0	0	1
NZ_CP027611,NZ_CP027610	Acinetobacter baumannii	Bacteria;Proteobacteria;Gammaproteobacteria;Pseudomonadales;Moraxellaceae;Acinetobacter;Acinetobacter calcoaceticus/baumannii complex	1	0	0	1
NZ_CP027123,NZ_CP027122,NZ_CP027121,NZ_CP027124	Acinetobacter baumannii	Bacteria;Proteobacteria;Gammaproteobacteria;Pseudomonadales;Moraxellaceae;Acinetobacter;Acinetobacter calcoaceticus/baumannii complex	1	0	0	1
NZ_CP029569,NZ_CP029570,NZ_CP029571,NZ_CP029573,NZ_CP029572	Acinetobacter baumannii	Bacteria;Proteobacteria;Gammaproteobacteria;Pseudomonadales;Moraxellaceae;Acinetobacter;Acinetobacter calcoaceticus/baumannii complex	1	0	0	1
NZ_CP021321,NZ_CP021322	Acinetobacter baumannii	Bacteria;Proteobacteria;Gammaproteobacteria;Pseudomonadales;Moraxellaceae;Acinetobacter;Acinetobacter calcoaceticus/baumannii complex	1	0	0	1
NZ_CP021326,NZ_CP021327	Acinetobacter baumannii	Bacteria;Proteobacteria;Gammaproteobacteria;Pseudomonadales;Moraxellaceae;Acinetobacter;Acinetobacter calcoaceticus/baumannii complex	1	0	0	1
NZ_CP019217,NZ_CP019218	Acinetobacter baumannii	Bacteria;Proteobacteria;Gammaproteobacteria;Pseudomonadales;Moraxellaceae;Acinetobacter;Acinetobacter calcoaceticus/baumannii complex	1	0	0	1
NZ_CP030083,NZ_CP030084	Acinetobacter baumannii	Bacteria;Proteobacteria;Gammaproteobacteria;Pseudomonadales;Moraxellaceae;Acinetobacter;Acinetobacter calcoaceticus/baumannii complex	1	0	0	1
NZ_CP030106,NZ_CP030109,NZ_CP030107,NZ_CP030108	Acinetobacter baumannii	Bacteria;Proteobacteria;Gammaproteobacteria;Pseudomonadales;Moraxellaceae;Acinetobacter;Acinetobacter calcoaceticus/baumannii complex	1	0	0	1
NZ_CP026338,NZ_CP026339,NZ_CP026340	Acinetobacter baumannii	Bacteria;Proteobacteria;Gammaproteobacteria;Pseudomonadales;Moraxellaceae;Acinetobacter;Acinetobacter calcoaceticus/baumannii complex	1	0	0	1
NZ_CP022283,NZ_CP022285,NZ_CP022284	Acinetobacter baumannii	Bacteria;Proteobacteria;Gammaproteobacteria;Pseudomonadales;Moraxellaceae;Acinetobacter;Acinetobacter calcoaceticus/baumannii complex	1	0	0	1
NZ_CP027178,NZ_CP027182,NZ_CP027180,NZ_CP027179,NZ_CP027181	Acinetobacter baumannii	Bacteria;Proteobacteria;Gammaproteobacteria;Pseudomonadales;Moraxellaceae;Acinetobacter;Acinetobacter calcoaceticus/baumannii complex	1	0	0	1
NZ_CP023031,NZ_CP023033,NZ_CP023032	Acinetobacter baumannii	Bacteria;Proteobacteria;Gammaproteobacteria;Pseudomonadales;Moraxellaceae;Acinetobacter;Acinetobacter calcoaceticus/baumannii complex	1	0	0	1
NZ_CP023020,NZ_CP023021	Acinetobacter baumannii	Bacteria;Proteobacteria;Gammaproteobacteria;Pseudomonadales;Moraxellaceae;Acinetobacter;Acinetobacter calcoaceticus/baumannii complex	1	0	0	1
NZ_CP023022,NZ_CP023025,NZ_CP023024,NZ_CP023023	Acinetobacter baumannii	Bacteria;Proteobacteria;Gammaproteobacteria;Pseudomonadales;Moraxellaceae;Acinetobacter;Acinetobacter calcoaceticus/baumannii complex	1	0	0	1
NZ_CP023026,NZ_CP023028,NZ_CP023027	Acinetobacter baumannii	Bacteria;Proteobacteria;Gammaproteobacteria;Pseudomonadales;Moraxellaceae;Acinetobacter;Acinetobacter calcoaceticus/baumannii complex	1	0	0	1
NZ_CP023029,NZ_CP023030	Acinetobacter baumannii	Bacteria;Proteobacteria;Gammaproteobacteria;Pseudomonadales;Moraxellaceae;Acinetobacter;Acinetobacter calcoaceticus/baumannii complex	1	0	0	1
NZ_CP023034,NZ_CP023035	Acinetobacter baumannii	Bacteria;Proteobacteria;Gammaproteobacteria;Pseudomonadales;Moraxellaceae;Acinetobacter;Acinetobacter calcoaceticus/baumannii complex	1	0	0	1
NZ_CP027183,NZ_CP027185,NZ_CP027184,NZ_CP027186,NZ_CP027187	Acinetobacter baumannii	Bacteria;Proteobacteria;Gammaproteobacteria;Pseudomonadales;Moraxellaceae;Acinetobacter;Acinetobacter calcoaceticus/baumannii complex	1	0	0	1
NZ_CP023140	Acinetobacter baumannii	Bacteria;Proteobacteria;Gammaproteobacteria;Pseudomonadales;Moraxellaceae;Acinetobacter;Acinetobacter calcoaceticus/baumannii complex	1	0	0	1
NZ_CP033754,NZ_CP033753,NZ_CP033752,NZ_CP033751	Acinetobacter baumannii	Bacteria;Proteobacteria;Gammaproteobacteria;Pseudomonadales;Moraxellaceae;Acinetobacter;Acinetobacter calcoaceticus/baumannii complex	1	0	0	1
NZ_CP033768,NZ_CP033769,NZ_CP033770	Acinetobacter baumannii	Bacteria;Proteobacteria;Gammaproteobacteria;Pseudomonadales;Moraxellaceae;Acinetobacter;Acinetobacter calcoaceticus/baumannii complex	1	0	0	1
NZ_CP033869,NZ_CP033872,NZ_CP033871,NZ_CP033870	Acinetobacter baumannii	Bacteria;Proteobacteria;Gammaproteobacteria;Pseudomonadales;Moraxellaceae;Acinetobacter;Acinetobacter calcoaceticus/baumannii complex	1	0	0	1
NZ_CP034242	Acinetobacter baumannii	Bacteria;Proteobacteria;Gammaproteobacteria;Pseudomonadales;Moraxellaceae;Acinetobacter;Acinetobacter calcoaceticus/baumannii complex	1	0	0	1
NZ_CP034243	Acinetobacter baumannii	Bacteria;Proteobacteria;Gammaproteobacteria;Pseudomonadales;Moraxellaceae;Acinetobacter;Acinetobacter calcoaceticus/baumannii complex	1	0	0	1
NZ_CP039341,NZ_CP039342	Acinetobacter baumannii	Bacteria;Proteobacteria;Gammaproteobacteria;Pseudomonadales;Moraxellaceae;Acinetobacter;Acinetobacter calcoaceticus/baumannii complex	1	0	0	1
NZ_CP039518,NZ_CP039519	Acinetobacter baumannii	Bacteria;Proteobacteria;Gammaproteobacteria;Pseudomonadales;Moraxellaceae;Acinetobacter;Acinetobacter calcoaceticus/baumannii complex	1	0	0	1
NZ_CP039520,NZ_CP039521	Acinetobacter baumannii	Bacteria;Proteobacteria;Gammaproteobacteria;Pseudomonadales;Moraxellaceae;Acinetobacter;Acinetobacter calcoaceticus/baumannii complex	1	0	0	1
NZ_CP039343,NZ_CP039344	Acinetobacter baumannii	Bacteria;Proteobacteria;Gammaproteobacteria;Pseudomonadales;Moraxellaceae;Acinetobacter;Acinetobacter calcoaceticus/baumannii complex	1	0	0	1
NZ_CP039993,NZ_CP039994,NZ_CP039995	Acinetobacter baumannii	Bacteria;Proteobacteria;Gammaproteobacteria;Pseudomonadales;Moraxellaceae;Acinetobacter;Acinetobacter calcoaceticus/baumannii complex	1	0	0	1
NZ_CP039930,NZ_CP039931,NZ_CP039932,NZ_CP039933	Acinetobacter baumannii	Bacteria;Proteobacteria;Gammaproteobacteria;Pseudomonadales;Moraxellaceae;Acinetobacter;Acinetobacter calcoaceticus/baumannii complex	1	0	0	1
NZ_CP034092,NZ_CP034093,NZ_CP034094,NZ_CP034097,NZ_CP034095,NZ_CP034096	Acinetobacter baumannii	Bacteria;Proteobacteria;Gammaproteobacteria;Pseudomonadales;Moraxellaceae;Acinetobacter;Acinetobacter calcoaceticus/baumannii complex	1	0	0	1
NZ_CP035184	Acinetobacter baumannii	Bacteria;Proteobacteria;Gammaproteobacteria;Pseudomonadales;Moraxellaceae;Acinetobacter;Acinetobacter calcoaceticus/baumannii complex	1	0	0	1
NZ_CP035183	Acinetobacter baumannii	Bacteria;Proteobacteria;Gammaproteobacteria;Pseudomonadales;Moraxellaceae;Acinetobacter;Acinetobacter calcoaceticus/baumannii complex	1	0	0	1
NZ_CP035185	Acinetobacter baumannii	Bacteria;Proteobacteria;Gammaproteobacteria;Pseudomonadales;Moraxellaceae;Acinetobacter;Acinetobacter calcoaceticus/baumannii complex	1	0	0	1
NZ_CP035186	Acinetobacter baumannii	Bacteria;Proteobacteria;Gammaproteobacteria;Pseudomonadales;Moraxellaceae;Acinetobacter;Acinetobacter calcoaceticus/baumannii complex	1	0	0	1
NZ_CP031444,NZ_CP031445,NZ_CP031446	Acinetobacter baumannii	Bacteria;Proteobacteria;Gammaproteobacteria;Pseudomonadales;Moraxellaceae;Acinetobacter;Acinetobacter calcoaceticus/baumannii complex	1	0	0	1
NZ_CP028138,NZ_CP028139	Acinetobacter baumannii	Bacteria;Proteobacteria;Gammaproteobacteria;Pseudomonadales;Moraxellaceae;Acinetobacter;Acinetobacter calcoaceticus/baumannii complex	1	0	0	1
NZ_CP038262,NZ_CP038263,NZ_CP038264,NZ_CP038265	Acinetobacter baumannii	Bacteria;Proteobacteria;Gammaproteobacteria;Pseudomonadales;Moraxellaceae;Acinetobacter;Acinetobacter calcoaceticus/baumannii complex	1	0	0	1
NZ_CP038258,NZ_CP038259,NZ_CP038260,NZ_CP038261	Acinetobacter baumannii	Bacteria;Proteobacteria;Gammaproteobacteria;Pseudomonadales;Moraxellaceae;Acinetobacter;Acinetobacter calcoaceticus/baumannii complex	1	0	0	1
NZ_CP038500,NZ_CP038501,NZ_CP038502,NZ_CP038503	Acinetobacter baumannii	Bacteria;Proteobacteria;Gammaproteobacteria;Pseudomonadales;Moraxellaceae;Acinetobacter;Acinetobacter calcoaceticus/baumannii complex	1	0	0	1
NZ_CP038644,NZ_CP038645,NZ_CP038646,NZ_CP038647,NZ_CP038648,NZ_CP038649,NZ_CP038650,NZ_CP038651,NZ_CP038652	Acinetobacter baumannii	Bacteria;Proteobacteria;Gammaproteobacteria;Pseudomonadales;Moraxellaceae;Acinetobacter;Acinetobacter calcoaceticus/baumannii complex	1	0	0	1
NZ_CP040050,NZ_CP040051,NZ_CP040052	Acinetobacter baumannii	Bacteria;Proteobacteria;Gammaproteobacteria;Pseudomonadales;Moraxellaceae;Acinetobacter;Acinetobacter calcoaceticus/baumannii complex	1	0	0	1
NZ_CP040080,NZ_CP040081,NZ_CP040082,NZ_CP040083	Acinetobacter baumannii	Bacteria;Proteobacteria;Gammaproteobacteria;Pseudomonadales;Moraxellaceae;Acinetobacter;Acinetobacter calcoaceticus/baumannii complex	1	0	0	1
NZ_CP040084,NZ_CP040085,NZ_CP040086	Acinetobacter baumannii	Bacteria;Proteobacteria;Gammaproteobacteria;Pseudomonadales;Moraxellaceae;Acinetobacter;Acinetobacter calcoaceticus/baumannii complex	1	0	0	1
NZ_CP040087,NZ_CP040088	Acinetobacter baumannii	Bacteria;Proteobacteria;Gammaproteobacteria;Pseudomonadales;Moraxellaceae;Acinetobacter;Acinetobacter calcoaceticus/baumannii complex	1	0	0	1
NZ_CP040259,NZ_CP040260,NZ_CP040261,NZ_CP040262	Acinetobacter baumannii	Bacteria;Proteobacteria;Gammaproteobacteria;Pseudomonadales;Moraxellaceae;Acinetobacter;Acinetobacter calcoaceticus/baumannii complex	1	0	0	1
NZ_CP040425,NZ_CP040426,NZ_CP040427	Acinetobacter baumannii	Bacteria;Proteobacteria;Gammaproteobacteria;Pseudomonadales;Moraxellaceae;Acinetobacter;Acinetobacter calcoaceticus/baumannii complex	1	0	0	1
NZ_CP041035	Acinetobacter baumannii	Bacteria;Proteobacteria;Gammaproteobacteria;Pseudomonadales;Moraxellaceae;Acinetobacter;Acinetobacter calcoaceticus/baumannii complex	1	0	0	1
NZ_CP041587,NZ_CP041590,NZ_CP041589,NZ_CP041588	Acinetobacter baumannii	Bacteria;Proteobacteria;Gammaproteobacteria;Pseudomonadales;Moraxellaceae;Acinetobacter;Acinetobacter calcoaceticus/baumannii complex	1	0	0	1
NZ_CP032055	Acinetobacter baumannii	Bacteria;Proteobacteria;Gammaproteobacteria;Pseudomonadales;Moraxellaceae;Acinetobacter;Acinetobacter calcoaceticus/baumannii complex	1	0	0	1
NZ_CP019114,NZ_CP019115	Acinetobacter baumannii	Bacteria;Proteobacteria;Gammaproteobacteria;Pseudomonadales;Moraxellaceae;Acinetobacter;Acinetobacter calcoaceticus/baumannii complex	1	0	0	1
NZ_CP043180	Acinetobacter baumannii	Bacteria;Proteobacteria;Gammaproteobacteria;Pseudomonadales;Moraxellaceae;Acinetobacter;Acinetobacter calcoaceticus/baumannii complex	1	0	0	1
NZ_CP043419	Acinetobacter baumannii	Bacteria;Proteobacteria;Gammaproteobacteria;Pseudomonadales;Moraxellaceae;Acinetobacter;Acinetobacter calcoaceticus/baumannii complex	1	0	0	1
NZ_CP043417	Acinetobacter baumannii	Bacteria;Proteobacteria;Gammaproteobacteria;Pseudomonadales;Moraxellaceae;Acinetobacter;Acinetobacter calcoaceticus/baumannii complex	1	0	0	1
NZ_CP043418	Acinetobacter baumannii	Bacteria;Proteobacteria;Gammaproteobacteria;Pseudomonadales;Moraxellaceae;Acinetobacter;Acinetobacter calcoaceticus/baumannii complex	1	0	0	1
NZ_CP043910	Acinetobacter baumannii	Bacteria;Proteobacteria;Gammaproteobacteria;Pseudomonadales;Moraxellaceae;Acinetobacter;Acinetobacter calcoaceticus/baumannii complex	1	0	0	1
NZ_CP043953,NZ_CP043954	Acinetobacter baumannii	Bacteria;Proteobacteria;Gammaproteobacteria;Pseudomonadales;Moraxellaceae;Acinetobacter;Acinetobacter calcoaceticus/baumannii complex	1	0	0	1
NZ_CP032743,NZ_CP032741,NZ_CP032742	Acinetobacter baumannii	Bacteria;Proteobacteria;Gammaproteobacteria;Pseudomonadales;Moraxellaceae;Acinetobacter;Acinetobacter calcoaceticus/baumannii complex	1	0	0	1
NZ_CP042556,NZ_CP042557,NZ_CP042558,NZ_CP042559,NZ_CP042560,NZ_CP042561,NZ_CP042562,NZ_CP042563,NZ_CP042564,NZ_CP042565	Acinetobacter baumannii	Bacteria;Proteobacteria;Gammaproteobacteria;Pseudomonadales;Moraxellaceae;Acinetobacter;Acinetobacter calcoaceticus/baumannii complex	1	0	0	1
NZ_CP045110,NZ_CP045109,NZ_CP045108	Acinetobacter baumannii	Bacteria;Proteobacteria;Gammaproteobacteria;Pseudomonadales;Moraxellaceae;Acinetobacter;Acinetobacter calcoaceticus/baumannii complex	1	0	0	1
NZ_CP045528	Acinetobacter baumannii	Bacteria;Proteobacteria;Gammaproteobacteria;Pseudomonadales;Moraxellaceae;Acinetobacter;Acinetobacter calcoaceticus/baumannii complex	1	0	0	1
NZ_CP033243,NZ_CP033245,NZ_CP033244	Acinetobacter baumannii	Bacteria;Proteobacteria;Gammaproteobacteria;Pseudomonadales;Moraxellaceae;Acinetobacter;Acinetobacter calcoaceticus/baumannii complex	1	0	0	1
NZ_CP042931	Acinetobacter baumannii	Bacteria;Proteobacteria;Gammaproteobacteria;Pseudomonadales;Moraxellaceae;Acinetobacter;Acinetobacter calcoaceticus/baumannii complex	1	0	0	1
NZ_CP046536,NZ_CP046537	Acinetobacter baumannii	Bacteria;Proteobacteria;Gammaproteobacteria;Pseudomonadales;Moraxellaceae;Acinetobacter;Acinetobacter calcoaceticus/baumannii complex	1	0	0	1
NZ_CP046654,NZ_CP046655	Acinetobacter baumannii	Bacteria;Proteobacteria;Gammaproteobacteria;Pseudomonadales;Moraxellaceae;Acinetobacter;Acinetobacter calcoaceticus/baumannii complex	1	0	0	1
NZ_CP045428	Acinetobacter baumannii	Bacteria;Proteobacteria;Gammaproteobacteria;Pseudomonadales;Moraxellaceae;Acinetobacter;Acinetobacter calcoaceticus/baumannii complex	1	0	0	1
NZ_CP049363,NZ_CP049364,NZ_CP049365	Acinetobacter baumannii	Bacteria;Proteobacteria;Gammaproteobacteria;Pseudomonadales;Moraxellaceae;Acinetobacter;Acinetobacter calcoaceticus/baumannii complex	1	0	0	1
NZ_CP050904,NZ_CP050905,NZ_CP050906	Acinetobacter baumannii	Bacteria;Proteobacteria;Gammaproteobacteria;Pseudomonadales;Moraxellaceae;Acinetobacter;Acinetobacter calcoaceticus/baumannii complex	1	0	0	1
NZ_CP050907,NZ_CP050908,NZ_CP050909,NZ_CP050910	Acinetobacter baumannii	Bacteria;Proteobacteria;Gammaproteobacteria;Pseudomonadales;Moraxellaceae;Acinetobacter;Acinetobacter calcoaceticus/baumannii complex	1	0	0	1
NZ_CP050911,NZ_CP050912,NZ_CP050913	Acinetobacter baumannii	Bacteria;Proteobacteria;Gammaproteobacteria;Pseudomonadales;Moraxellaceae;Acinetobacter;Acinetobacter calcoaceticus/baumannii complex	1	0	0	1
NZ_CP050914,NZ_CP050915	Acinetobacter baumannii	Bacteria;Proteobacteria;Gammaproteobacteria;Pseudomonadales;Moraxellaceae;Acinetobacter;Acinetobacter calcoaceticus/baumannii complex	1	0	0	1
NZ_CP050916,NZ_CP050917,NZ_CP050918	Acinetobacter baumannii	Bacteria;Proteobacteria;Gammaproteobacteria;Pseudomonadales;Moraxellaceae;Acinetobacter;Acinetobacter calcoaceticus/baumannii complex	1	0	0	1
NZ_CP051862,NZ_CP051863,NZ_CP051864,NZ_CP051865	Acinetobacter baumannii	Bacteria;Proteobacteria;Gammaproteobacteria;Pseudomonadales;Moraxellaceae;Acinetobacter;Acinetobacter calcoaceticus/baumannii complex	1	0	0	1
NZ_CP051869,NZ_CP051870,NZ_CP051871,NZ_CP051872,NZ_CP051873,NZ_CP051874	Acinetobacter baumannii	Bacteria;Proteobacteria;Gammaproteobacteria;Pseudomonadales;Moraxellaceae;Acinetobacter;Acinetobacter calcoaceticus/baumannii complex	1	0	0	1
NZ_CP051875,NZ_CP051876,NZ_CP051877,NZ_CP051878,NZ_CP051879	Acinetobacter baumannii	Bacteria;Proteobacteria;Gammaproteobacteria;Pseudomonadales;Moraxellaceae;Acinetobacter;Acinetobacter calcoaceticus/baumannii complex	1	0	0	1
NZ_CP051866,NZ_CP051867,NZ_CP051868	Acinetobacter baumannii	Bacteria;Proteobacteria;Gammaproteobacteria;Pseudomonadales;Moraxellaceae;Acinetobacter;Acinetobacter calcoaceticus/baumannii complex	1	0	0	1
NZ_CP050385,NZ_CP050386,NZ_CP050387	Acinetobacter baumannii	Bacteria;Proteobacteria;Gammaproteobacteria;Pseudomonadales;Moraxellaceae;Acinetobacter;Acinetobacter calcoaceticus/baumannii complex	1	0	0	1
NZ_CP050388,NZ_CP050389	Acinetobacter baumannii	Bacteria;Proteobacteria;Gammaproteobacteria;Pseudomonadales;Moraxellaceae;Acinetobacter;Acinetobacter calcoaceticus/baumannii complex	1	0	0	1
NZ_CP050390,NZ_CP050391	Acinetobacter baumannii	Bacteria;Proteobacteria;Gammaproteobacteria;Pseudomonadales;Moraxellaceae;Acinetobacter;Acinetobacter calcoaceticus/baumannii complex	1	0	0	1
NZ_CP050400,NZ_CP050392,NZ_CP050393,NZ_CP050394,NZ_CP050395,NZ_CP050396,NZ_CP050397,NZ_CP050398,NZ_CP050399	Acinetobacter baumannii	Bacteria;Proteobacteria;Gammaproteobacteria;Pseudomonadales;Moraxellaceae;Acinetobacter;Acinetobacter calcoaceticus/baumannii complex	1	0	0	1
NZ_CP050401,NZ_CP050402	Acinetobacter baumannii	Bacteria;Proteobacteria;Gammaproteobacteria;Pseudomonadales;Moraxellaceae;Acinetobacter;Acinetobacter calcoaceticus/baumannii complex	1	0	0	1
NZ_CP050403,NZ_CP050404,NZ_CP050405,NZ_CP050406,NZ_CP050407,NZ_CP050408,NZ_CP050409	Acinetobacter baumannii	Bacteria;Proteobacteria;Gammaproteobacteria;Pseudomonadales;Moraxellaceae;Acinetobacter;Acinetobacter calcoaceticus/baumannii complex	1	0	0	1
NZ_CP050421,NZ_CP050422,NZ_CP050423	Acinetobacter baumannii	Bacteria;Proteobacteria;Gammaproteobacteria;Pseudomonadales;Moraxellaceae;Acinetobacter;Acinetobacter calcoaceticus/baumannii complex	1	0	0	1
NZ_CP050410,NZ_CP050411	Acinetobacter baumannii	Bacteria;Proteobacteria;Gammaproteobacteria;Pseudomonadales;Moraxellaceae;Acinetobacter;Acinetobacter calcoaceticus/baumannii complex	1	0	0	1
NZ_CP050412,NZ_CP050413,NZ_CP050414	Acinetobacter baumannii	Bacteria;Proteobacteria;Gammaproteobacteria;Pseudomonadales;Moraxellaceae;Acinetobacter;Acinetobacter calcoaceticus/baumannii complex	1	0	0	1
NZ_CP050415,NZ_CP050416,NZ_CP050417,NZ_CP050418,NZ_CP050419,NZ_CP050420	Acinetobacter baumannii	Bacteria;Proteobacteria;Gammaproteobacteria;Pseudomonadales;Moraxellaceae;Acinetobacter;Acinetobacter calcoaceticus/baumannii complex	1	0	0	1
NZ_CP050425,NZ_CP050426,NZ_CP050427,NZ_CP050428,NZ_CP050429,NZ_CP050430,NZ_CP050431	Acinetobacter baumannii	Bacteria;Proteobacteria;Gammaproteobacteria;Pseudomonadales;Moraxellaceae;Acinetobacter;Acinetobacter calcoaceticus/baumannii complex	1	0	0	1
NZ_CP050432,NZ_CP050433,NZ_CP050434,NZ_CP050435	Acinetobacter baumannii	Bacteria;Proteobacteria;Gammaproteobacteria;Pseudomonadales;Moraxellaceae;Acinetobacter;Acinetobacter calcoaceticus/baumannii complex	1	0	0	1
NZ_CP050523,NZ_CP050524,NZ_CP050525	Acinetobacter baumannii	Bacteria;Proteobacteria;Gammaproteobacteria;Pseudomonadales;Moraxellaceae;Acinetobacter;Acinetobacter calcoaceticus/baumannii complex	1	0	0	1
NZ_CP050526,NZ_CP050527,NZ_CP050528,NZ_CP050529	Acinetobacter baumannii	Bacteria;Proteobacteria;Gammaproteobacteria;Pseudomonadales;Moraxellaceae;Acinetobacter;Acinetobacter calcoaceticus/baumannii complex	1	0	0	1
NZ_CP051474,NZ_CP051475,NZ_CP051476,NZ_CP051477	Acinetobacter baumannii	Bacteria;Proteobacteria;Gammaproteobacteria;Pseudomonadales;Moraxellaceae;Acinetobacter;Acinetobacter calcoaceticus/baumannii complex	1	0	0	1
NZ_CP048827,NZ_CP048828	Acinetobacter baumannii	Bacteria;Proteobacteria;Gammaproteobacteria;Pseudomonadales;Moraxellaceae;Acinetobacter;Acinetobacter calcoaceticus/baumannii complex	1	0	0	1
NZ_CP041148,NZ_CP041149	Acinetobacter baumannii	Bacteria;Proteobacteria;Gammaproteobacteria;Pseudomonadales;Moraxellaceae;Acinetobacter;Acinetobacter calcoaceticus/baumannii complex	1	0	0	1
NZ_CP054302	Acinetobacter baumannii	Bacteria;Proteobacteria;Gammaproteobacteria;Pseudomonadales;Moraxellaceae;Acinetobacter;Acinetobacter calcoaceticus/baumannii complex	1	0	0	1
NZ_CP056784,NZ_CP056785	Acinetobacter baumannii	Bacteria;Proteobacteria;Gammaproteobacteria;Pseudomonadales;Moraxellaceae;Acinetobacter;Acinetobacter calcoaceticus/baumannii complex	1	0	0	1
NZ_CP046898,NZ_CP046899,NZ_CP046900,NZ_CP046901	Acinetobacter baumannii	Bacteria;Proteobacteria;Gammaproteobacteria;Pseudomonadales;Moraxellaceae;Acinetobacter;Acinetobacter calcoaceticus/baumannii complex	1	0	0	1
NZ_CP044517,NZ_CP044518	Acinetobacter baumannii	Bacteria;Proteobacteria;Gammaproteobacteria;Pseudomonadales;Moraxellaceae;Acinetobacter;Acinetobacter calcoaceticus/baumannii complex	1	0	0	1
NZ_CP044519,NZ_CP044520,NZ_CP044521	Acinetobacter baumannii	Bacteria;Proteobacteria;Gammaproteobacteria;Pseudomonadales;Moraxellaceae;Acinetobacter;Acinetobacter calcoaceticus/baumannii complex	1	0	0	1
NZ_CP053215,NZ_CP053216,NZ_CP053217	Acinetobacter baumannii	Bacteria;Proteobacteria;Gammaproteobacteria;Pseudomonadales;Moraxellaceae;Acinetobacter;Acinetobacter calcoaceticus/baumannii complex	1	0	0	1
NZ_CP053218,NZ_CP053219,NZ_CP053220,NZ_CP053221	Acinetobacter baumannii	Bacteria;Proteobacteria;Gammaproteobacteria;Pseudomonadales;Moraxellaceae;Acinetobacter;Acinetobacter calcoaceticus/baumannii complex	1	0	0	1
NZ_CP059386,NZ_CP059387,NZ_CP059388,NZ_CP059389,NZ_CP059390	Acinetobacter baumannii	Bacteria;Proteobacteria;Gammaproteobacteria;Pseudomonadales;Moraxellaceae;Acinetobacter;Acinetobacter calcoaceticus/baumannii complex	1	0	0	1
NZ_AP022077	Acinetobacter baumannii	Bacteria;Proteobacteria;Gammaproteobacteria;Pseudomonadales;Moraxellaceae;Acinetobacter;Acinetobacter calcoaceticus/baumannii complex	1	0	0	1
NZ_AP022238,NZ_AP022239,NZ_AP022240	Acinetobacter baumannii	Bacteria;Proteobacteria;Gammaproteobacteria;Pseudomonadales;Moraxellaceae;Acinetobacter;Acinetobacter calcoaceticus/baumannii complex	1	0	0	1
NZ_CP059479,NZ_CP059478	Acinetobacter baumannii	Bacteria;Proteobacteria;Gammaproteobacteria;Pseudomonadales;Moraxellaceae;Acinetobacter;Acinetobacter calcoaceticus/baumannii complex	1	0	0	1
NZ_CP060285	Acinetobacter baumannii	Bacteria;Proteobacteria;Gammaproteobacteria;Pseudomonadales;Moraxellaceae;Acinetobacter;Acinetobacter calcoaceticus/baumannii complex	1	0	0	1
NZ_CP047973,NZ_CP047974,NZ_CP047975,NZ_CP047976	Acinetobacter baumannii	Bacteria;Proteobacteria;Gammaproteobacteria;Pseudomonadales;Moraxellaceae;Acinetobacter;Acinetobacter calcoaceticus/baumannii complex	1	0	0	1
NZ_CP059039	Acinetobacter baumannii	Bacteria;Proteobacteria;Gammaproteobacteria;Pseudomonadales;Moraxellaceae;Acinetobacter;Acinetobacter calcoaceticus/baumannii complex	1	0	0	1
NZ_CP059040	Acinetobacter baumannii	Bacteria;Proteobacteria;Gammaproteobacteria;Pseudomonadales;Moraxellaceae;Acinetobacter;Acinetobacter calcoaceticus/baumannii complex	1	0	0	1
NZ_CP059041,NZ_CP059042	Acinetobacter baumannii	Bacteria;Proteobacteria;Gammaproteobacteria;Pseudomonadales;Moraxellaceae;Acinetobacter;Acinetobacter calcoaceticus/baumannii complex	1	0	0	1
NZ_CP061517,NZ_CP061518	Acinetobacter baumannii	Bacteria;Proteobacteria;Gammaproteobacteria;Pseudomonadales;Moraxellaceae;Acinetobacter;Acinetobacter calcoaceticus/baumannii complex	1	0	0	1
NZ_CP061514,NZ_CP061515,NZ_CP061516	Acinetobacter baumannii	Bacteria;Proteobacteria;Gammaproteobacteria;Pseudomonadales;Moraxellaceae;Acinetobacter;Acinetobacter calcoaceticus/baumannii complex	1	0	0	1
NZ_CP061525,NZ_CP061526	Acinetobacter baumannii	Bacteria;Proteobacteria;Gammaproteobacteria;Pseudomonadales;Moraxellaceae;Acinetobacter;Acinetobacter calcoaceticus/baumannii complex	1	0	0	1
NZ_CP061523,NZ_CP061524	Acinetobacter baumannii	Bacteria;Proteobacteria;Gammaproteobacteria;Pseudomonadales;Moraxellaceae;Acinetobacter;Acinetobacter calcoaceticus/baumannii complex	1	0	0	1
NZ_CP061521,NZ_CP061522	Acinetobacter baumannii	Bacteria;Proteobacteria;Gammaproteobacteria;Pseudomonadales;Moraxellaceae;Acinetobacter;Acinetobacter calcoaceticus/baumannii complex	1	0	0	1
NZ_CP061519,NZ_CP061520	Acinetobacter baumannii	Bacteria;Proteobacteria;Gammaproteobacteria;Pseudomonadales;Moraxellaceae;Acinetobacter;Acinetobacter calcoaceticus/baumannii complex	1	0	0	1
NZ_CP059300,NZ_CP059301,NZ_CP059303,NZ_CP059304,NZ_CP059302	Acinetobacter baumannii	Bacteria;Proteobacteria;Gammaproteobacteria;Pseudomonadales;Moraxellaceae;Acinetobacter;Acinetobacter calcoaceticus/baumannii complex	1	0	0	1
NZ_CP062919,NZ_CP062920,NZ_CP062921,NZ_CP062922,NZ_CP062923	Acinetobacter baumannii	Bacteria;Proteobacteria;Gammaproteobacteria;Pseudomonadales;Moraxellaceae;Acinetobacter;Acinetobacter calcoaceticus/baumannii complex	1	0	0	1
NZ_CP060732	Acinetobacter baumannii	Bacteria;Proteobacteria;Gammaproteobacteria;Pseudomonadales;Moraxellaceae;Acinetobacter;Acinetobacter calcoaceticus/baumannii complex	1	0	0	1
NZ_CP060011,NZ_CP060012	Acinetobacter baumannii	Bacteria;Proteobacteria;Gammaproteobacteria;Pseudomonadales;Moraxellaceae;Acinetobacter;Acinetobacter calcoaceticus/baumannii complex	1	0	0	1
NZ_CP060013,NZ_CP060014	Acinetobacter baumannii	Bacteria;Proteobacteria;Gammaproteobacteria;Pseudomonadales;Moraxellaceae;Acinetobacter;Acinetobacter calcoaceticus/baumannii complex	1	0	0	1
NZ_CP065432,NZ_CP065433,NZ_CP065434	Acinetobacter baumannii	Bacteria;Proteobacteria;Gammaproteobacteria;Pseudomonadales;Moraxellaceae;Acinetobacter;Acinetobacter calcoaceticus/baumannii complex	1	0	0	1
NZ_CP066016,NZ_CP066017	Acinetobacter baumannii	Bacteria;Proteobacteria;Gammaproteobacteria;Pseudomonadales;Moraxellaceae;Acinetobacter;Acinetobacter calcoaceticus/baumannii complex	1	0	0	1
NZ_CP066229,NZ_CP066230,NZ_CP066231	Acinetobacter baumannii	Bacteria;Proteobacteria;Gammaproteobacteria;Pseudomonadales;Moraxellaceae;Acinetobacter;Acinetobacter calcoaceticus/baumannii complex	1	0	0	1
NZ_CP066232,NZ_CP066233,NZ_CP066234	Acinetobacter baumannii	Bacteria;Proteobacteria;Gammaproteobacteria;Pseudomonadales;Moraxellaceae;Acinetobacter;Acinetobacter calcoaceticus/baumannii complex	1	0	0	1
NZ_CP066237,NZ_CP066238,NZ_CP066239,NZ_CP066240	Acinetobacter baumannii	Bacteria;Proteobacteria;Gammaproteobacteria;Pseudomonadales;Moraxellaceae;Acinetobacter;Acinetobacter calcoaceticus/baumannii complex	1	0	0	1
NZ_CP066235,NZ_CP066236	Acinetobacter baumannii	Bacteria;Proteobacteria;Gammaproteobacteria;Pseudomonadales;Moraxellaceae;Acinetobacter;Acinetobacter calcoaceticus/baumannii complex	1	0	0	1
NZ_CP060029	Acinetobacter baumannii	Bacteria;Proteobacteria;Gammaproteobacteria;Pseudomonadales;Moraxellaceae;Acinetobacter;Acinetobacter calcoaceticus/baumannii complex	1	0	0	1
NZ_CP060504	Acinetobacter baumannii	Bacteria;Proteobacteria;Gammaproteobacteria;Pseudomonadales;Moraxellaceae;Acinetobacter;Acinetobacter calcoaceticus/baumannii complex	1	0	0	1
NZ_CP060505	Acinetobacter baumannii	Bacteria;Proteobacteria;Gammaproteobacteria;Pseudomonadales;Moraxellaceae;Acinetobacter;Acinetobacter calcoaceticus/baumannii complex	1	0	0	1
NZ_CP059729,NZ_CP059731,NZ_CP059730	Acinetobacter baumannii	Bacteria;Proteobacteria;Gammaproteobacteria;Pseudomonadales;Moraxellaceae;Acinetobacter;Acinetobacter calcoaceticus/baumannii complex	1	0	0	1
NZ_AP024415	Acinetobacter baumannii	Bacteria;Proteobacteria;Gammaproteobacteria;Pseudomonadales;Moraxellaceae;Acinetobacter;Acinetobacter calcoaceticus/baumannii complex	1	0	0	1
NZ_CP069840,NZ_CP069841,NZ_CP069842	Acinetobacter baumannii	Bacteria;Proteobacteria;Gammaproteobacteria;Pseudomonadales;Moraxellaceae;Acinetobacter;Acinetobacter calcoaceticus/baumannii complex	1	0	0	1
NZ_CP069851,NZ_CP069852	Acinetobacter baumannii	Bacteria;Proteobacteria;Gammaproteobacteria;Pseudomonadales;Moraxellaceae;Acinetobacter;Acinetobacter calcoaceticus/baumannii complex	1	0	0	1
NZ_CP070362,NZ_CP070365,NZ_CP070364,NZ_CP070363	Acinetobacter baumannii	Bacteria;Proteobacteria;Gammaproteobacteria;Pseudomonadales;Moraxellaceae;Acinetobacter;Acinetobacter calcoaceticus/baumannii complex	1	0	0	1
NZ_CP059350	Acinetobacter baumannii	Bacteria;Proteobacteria;Gammaproteobacteria;Pseudomonadales;Moraxellaceae;Acinetobacter;Acinetobacter calcoaceticus/baumannii complex	1	0	0	1
NZ_CP059349	Acinetobacter baumannii	Bacteria;Proteobacteria;Gammaproteobacteria;Pseudomonadales;Moraxellaceae;Acinetobacter;Acinetobacter calcoaceticus/baumannii complex	1	0	0	1
NZ_CP059359	Acinetobacter baumannii	Bacteria;Proteobacteria;Gammaproteobacteria;Pseudomonadales;Moraxellaceae;Acinetobacter;Acinetobacter calcoaceticus/baumannii complex	1	0	0	1
NZ_CP059353	Acinetobacter baumannii	Bacteria;Proteobacteria;Gammaproteobacteria;Pseudomonadales;Moraxellaceae;Acinetobacter;Acinetobacter calcoaceticus/baumannii complex	1	0	0	1
NZ_CP059351	Acinetobacter baumannii	Bacteria;Proteobacteria;Gammaproteobacteria;Pseudomonadales;Moraxellaceae;Acinetobacter;Acinetobacter calcoaceticus/baumannii complex	1	0	0	1
NZ_CP059352	Acinetobacter baumannii	Bacteria;Proteobacteria;Gammaproteobacteria;Pseudomonadales;Moraxellaceae;Acinetobacter;Acinetobacter calcoaceticus/baumannii complex	1	0	0	1
NZ_CP059355	Acinetobacter baumannii	Bacteria;Proteobacteria;Gammaproteobacteria;Pseudomonadales;Moraxellaceae;Acinetobacter;Acinetobacter calcoaceticus/baumannii complex	1	0	0	1
NZ_CP059354	Acinetobacter baumannii	Bacteria;Proteobacteria;Gammaproteobacteria;Pseudomonadales;Moraxellaceae;Acinetobacter;Acinetobacter calcoaceticus/baumannii complex	1	0	0	1
NZ_CP059356	Acinetobacter baumannii	Bacteria;Proteobacteria;Gammaproteobacteria;Pseudomonadales;Moraxellaceae;Acinetobacter;Acinetobacter calcoaceticus/baumannii complex	1	0	0	1
NZ_CP059357	Acinetobacter baumannii	Bacteria;Proteobacteria;Gammaproteobacteria;Pseudomonadales;Moraxellaceae;Acinetobacter;Acinetobacter calcoaceticus/baumannii complex	1	0	0	1
NZ_CP059358	Acinetobacter baumannii	Bacteria;Proteobacteria;Gammaproteobacteria;Pseudomonadales;Moraxellaceae;Acinetobacter;Acinetobacter calcoaceticus/baumannii complex	1	0	0	1
NZ_LT594095,NZ_LT594096	Acinetobacter baumannii	Bacteria;Proteobacteria;Gammaproteobacteria;Pseudomonadales;Moraxellaceae;Acinetobacter;Acinetobacter calcoaceticus/baumannii complex	1	0	0	1
NZ_LT605059,NZ_LT605060	Acinetobacter baumannii	Bacteria;Proteobacteria;Gammaproteobacteria;Pseudomonadales;Moraxellaceae;Acinetobacter;Acinetobacter calcoaceticus/baumannii complex	1	0	0	1
NZ_LS483472	Acinetobacter baumannii	Bacteria;Proteobacteria;Gammaproteobacteria;Pseudomonadales;Moraxellaceae;Acinetobacter;Acinetobacter calcoaceticus/baumannii complex	1	0	0	1
NC_017162,NC_017163,NC_017164	Acinetobacter baumannii 1656-2	Bacteria;Proteobacteria;Gammaproteobacteria;Pseudomonadales;Moraxellaceae;Acinetobacter;Acinetobacter calcoaceticus/baumannii complex	1	0	0	1
NC_011586,NC_011585	Acinetobacter baumannii AB0057	Bacteria;Proteobacteria;Gammaproteobacteria;Pseudomonadales;Moraxellaceae;Acinetobacter;Acinetobacter calcoaceticus/baumannii complex	1	0	0	1
NZ_CP001172	Acinetobacter baumannii AB307-0294	Bacteria;Proteobacteria;Gammaproteobacteria;Pseudomonadales;Moraxellaceae;Acinetobacter;Acinetobacter calcoaceticus/baumannii complex	1	0	0	1
NC_010611,NC_010606,NC_010605	Acinetobacter baumannii ACICU	Bacteria;Proteobacteria;Gammaproteobacteria;Pseudomonadales;Moraxellaceae;Acinetobacter;Acinetobacter calcoaceticus/baumannii complex	1	0	0	1
NZ_CP031380,NZ_CP031382,NZ_CP031381	Acinetobacter baumannii ACICU	Bacteria;Proteobacteria;Gammaproteobacteria;Pseudomonadales;Moraxellaceae;Acinetobacter;Acinetobacter calcoaceticus/baumannii complex	1	0	0	1
NZ_CP039025,NZ_CP039024,NZ_CP039026	Acinetobacter baumannii ATCC 17978	Bacteria;Proteobacteria;Gammaproteobacteria;Pseudomonadales;Moraxellaceae;Acinetobacter;Acinetobacter calcoaceticus/baumannii complex	1	0	0	1
NZ_CP053098,NZ_CP053099,NZ_CP053100	Acinetobacter baumannii ATCC 17978	Bacteria;Proteobacteria;Gammaproteobacteria;Pseudomonadales;Moraxellaceae;Acinetobacter;Acinetobacter calcoaceticus/baumannii complex	1	0	0	1
NC_010410,NC_010404,NC_010402,NC_010401,NC_010403	Acinetobacter baumannii AYE	Bacteria;Proteobacteria;Gammaproteobacteria;Pseudomonadales;Moraxellaceae;Acinetobacter;Acinetobacter calcoaceticus/baumannii complex	1	0	0	1
NC_021726,NC_021727,NC_021728	Acinetobacter baumannii BJAB07104	Bacteria;Proteobacteria;Gammaproteobacteria;Pseudomonadales;Moraxellaceae;Acinetobacter;Acinetobacter calcoaceticus/baumannii complex	1	0	0	1
NC_021733,NC_021734	Acinetobacter baumannii BJAB0715	Bacteria;Proteobacteria;Gammaproteobacteria;Pseudomonadales;Moraxellaceae;Acinetobacter;Acinetobacter calcoaceticus/baumannii complex	1	0	0	1
NC_021729,NC_021731,NC_021732,NC_021730	Acinetobacter baumannii BJAB0868	Bacteria;Proteobacteria;Gammaproteobacteria;Pseudomonadales;Moraxellaceae;Acinetobacter;Acinetobacter calcoaceticus/baumannii complex	1	0	0	1
NC_020547,NC_020525	Acinetobacter baumannii D1279779	Bacteria;Proteobacteria;Gammaproteobacteria;Pseudomonadales;Moraxellaceae;Acinetobacter;Acinetobacter calcoaceticus/baumannii complex	1	0	0	1
NZ_CP017152	Acinetobacter baumannii DU202	Bacteria;Proteobacteria;Gammaproteobacteria;Pseudomonadales;Moraxellaceae;Acinetobacter;Acinetobacter calcoaceticus/baumannii complex	1	0	0	1
NZ_CP007712,NZ_CP007713,NZ_CP007714	Acinetobacter baumannii LAC-4	Bacteria;Proteobacteria;Gammaproteobacteria;Pseudomonadales;Moraxellaceae;Acinetobacter;Acinetobacter calcoaceticus/baumannii complex	1	0	0	1
NC_017847,NC_020524,NC_017848	Acinetobacter baumannii MDR-TJ	Bacteria;Proteobacteria;Gammaproteobacteria;Pseudomonadales;Moraxellaceae;Acinetobacter;Acinetobacter calcoaceticus/baumannii complex	1	0	0	1
NC_017171	Acinetobacter baumannii MDR-ZJ06	Bacteria;Proteobacteria;Gammaproteobacteria;Pseudomonadales;Moraxellaceae;Acinetobacter;Acinetobacter calcoaceticus/baumannii complex	1	0	0	1
NZ_AP013357	Acinetobacter baumannii NCGM 237	Bacteria;Proteobacteria;Gammaproteobacteria;Pseudomonadales;Moraxellaceae;Acinetobacter;Acinetobacter calcoaceticus/baumannii complex	1	0	0	1
NC_018706	Acinetobacter baumannii TYTH-1	Bacteria;Proteobacteria;Gammaproteobacteria;Pseudomonadales;Moraxellaceae;Acinetobacter;Acinetobacter calcoaceticus/baumannii complex	1	0	0	1
NC_023028,NC_023031,NC_019985	Acinetobacter baumannii ZW85-1	Bacteria;Proteobacteria;Gammaproteobacteria;Pseudomonadales;Moraxellaceae;Acinetobacter;Acinetobacter calcoaceticus/baumannii complex	1	0	0	1
NC_005966	Acinetobacter baylyi ADP1	Bacteria;Proteobacteria;Gammaproteobacteria;Pseudomonadales;Moraxellaceae;Acinetobacter	1	0	0	1
NZ_CP018259	Acinetobacter bereziniae	Bacteria;Proteobacteria;Gammaproteobacteria;Pseudomonadales;Moraxellaceae;Acinetobacter	1	0	0	1
NZ_CP066121,NZ_CP066122	Acinetobacter bereziniae	Bacteria;Proteobacteria;Gammaproteobacteria;Pseudomonadales;Moraxellaceae;Acinetobacter	1	0	0	1
NZ_CP020000,NZ_CP020001	Acinetobacter calcoaceticus	Bacteria;Proteobacteria;Gammaproteobacteria;Pseudomonadales;Moraxellaceae;Acinetobacter;Acinetobacter calcoaceticus/baumannii complex	1	0	0	1
NZ_CP070518	Acinetobacter calcoaceticus	Bacteria;Proteobacteria;Gammaproteobacteria;Pseudomonadales;Moraxellaceae;Acinetobacter;Acinetobacter calcoaceticus/baumannii complex	1	0	0	1
NZ_LS999521	Acinetobacter calcoaceticus	Bacteria;Proteobacteria;Gammaproteobacteria;Pseudomonadales;Moraxellaceae;Acinetobacter;Acinetobacter calcoaceticus/baumannii complex	1	0	0	1
NZ_CP032134,NZ_CP032133,NZ_CP032132,NZ_CP032127,NZ_CP032128,NZ_CP032129,NZ_CP032130,NZ_CP032131	Acinetobacter chinensis	Bacteria;Proteobacteria;Gammaproteobacteria;Pseudomonadales;Moraxellaceae;Acinetobacter	1	0	0	1
NZ_CP035934,NZ_CP035936,NZ_CP035935,NZ_CP035937,NZ_CP035938,NZ_CP035939,NZ_CP035940,NZ_CP035941,NZ_CP035942,NZ_CP035943	Acinetobacter cumulans	Bacteria;Proteobacteria;Gammaproteobacteria;Pseudomonadales;Moraxellaceae;Acinetobacter	1	0	0	1
NZ_CP029397,NZ_CP029396,NZ_CP029389,NZ_CP029390,NZ_CP029391,NZ_CP029392,NZ_CP029393,NZ_CP029394,NZ_CP029395	Acinetobacter defluvii	Bacteria;Proteobacteria;Gammaproteobacteria;Pseudomonadales;Moraxellaceae;Acinetobacter	1	0	0	1
NZ_CP041970	Acinetobacter dispersus	Bacteria;Proteobacteria;Gammaproteobacteria;Pseudomonadales;Moraxellaceae;Acinetobacter	1	0	0	1
NZ_CP012808	Acinetobacter equi	Bacteria;Proteobacteria;Gammaproteobacteria;Pseudomonadales;Moraxellaceae;Acinetobacter	1	0	0	1
NZ_AP014630	Acinetobacter guillouiae	Bacteria;Proteobacteria;Gammaproteobacteria;Pseudomonadales;Moraxellaceae;Acinetobacter	1	0	0	1
NZ_CP041971	Acinetobacter gyllenbergii	Bacteria;Proteobacteria;Gammaproteobacteria;Pseudomonadales;Moraxellaceae;Acinetobacter	1	0	0	1
NZ_CP018871,NZ_CP018872,NZ_CP018873	Acinetobacter haemolyticus	Bacteria;Proteobacteria;Gammaproteobacteria;Pseudomonadales;Moraxellaceae;Acinetobacter	1	0	0	1
NZ_CP018260,NZ_CP018261	Acinetobacter haemolyticus	Bacteria;Proteobacteria;Gammaproteobacteria;Pseudomonadales;Moraxellaceae;Acinetobacter	1	0	0	1
NZ_CP030880	Acinetobacter haemolyticus	Bacteria;Proteobacteria;Gammaproteobacteria;Pseudomonadales;Moraxellaceae;Acinetobacter	1	0	0	1
NZ_CP041224,NZ_CP041229,NZ_CP041225,NZ_CP041226,NZ_CP041227,NZ_CP041228	Acinetobacter haemolyticus	Bacteria;Proteobacteria;Gammaproteobacteria;Pseudomonadales;Moraxellaceae;Acinetobacter	1	0	0	1
NZ_CP038009,NZ_CP038010,NZ_CP038011	Acinetobacter haemolyticus	Bacteria;Proteobacteria;Gammaproteobacteria;Pseudomonadales;Moraxellaceae;Acinetobacter	1	0	0	1
NZ_CP031972,NZ_CP031973,NZ_CP031974,NZ_CP031975	Acinetobacter haemolyticus	Bacteria;Proteobacteria;Gammaproteobacteria;Pseudomonadales;Moraxellaceae;Acinetobacter	1	0	0	1
NZ_CP031976,NZ_CP031977,NZ_CP031978	Acinetobacter haemolyticus	Bacteria;Proteobacteria;Gammaproteobacteria;Pseudomonadales;Moraxellaceae;Acinetobacter	1	0	0	1
NZ_CP031979,NZ_CP031980,NZ_CP031981,NZ_CP031982,NZ_CP031983	Acinetobacter haemolyticus	Bacteria;Proteobacteria;Gammaproteobacteria;Pseudomonadales;Moraxellaceae;Acinetobacter	1	0	0	1
NZ_CP031988,NZ_CP031989,NZ_CP031990	Acinetobacter haemolyticus	Bacteria;Proteobacteria;Gammaproteobacteria;Pseudomonadales;Moraxellaceae;Acinetobacter	1	0	0	1
NZ_CP031984,NZ_CP031985,NZ_CP031986,NZ_CP031987	Acinetobacter haemolyticus	Bacteria;Proteobacteria;Gammaproteobacteria;Pseudomonadales;Moraxellaceae;Acinetobacter	1	0	0	1
NZ_CP031991,NZ_CP031992,NZ_CP031993,NZ_CP031994,NZ_CP031995,NZ_CP031996,NZ_CP031997	Acinetobacter haemolyticus	Bacteria;Proteobacteria;Gammaproteobacteria;Pseudomonadales;Moraxellaceae;Acinetobacter	1	0	0	1
NZ_CP031998,NZ_CP031999,NZ_CP032000,NZ_CP032001	Acinetobacter haemolyticus	Bacteria;Proteobacteria;Gammaproteobacteria;Pseudomonadales;Moraxellaceae;Acinetobacter	1	0	0	1
NZ_CP032002,NZ_CP032003,NZ_CP032004,NZ_CP032005,NZ_CP032006,NZ_CP032007,NZ_CP032008	Acinetobacter haemolyticus	Bacteria;Proteobacteria;Gammaproteobacteria;Pseudomonadales;Moraxellaceae;Acinetobacter	1	0	0	1
NZ_CP024620	Acinetobacter indicus	Bacteria;Proteobacteria;Gammaproteobacteria;Pseudomonadales;Moraxellaceae;Acinetobacter	1	0	0	1
NZ_CP044018,NZ_CP044019,NZ_CP044020	Acinetobacter indicus	Bacteria;Proteobacteria;Gammaproteobacteria;Pseudomonadales;Moraxellaceae;Acinetobacter	1	0	0	1
NZ_CP046392	Acinetobacter indicus	Bacteria;Proteobacteria;Gammaproteobacteria;Pseudomonadales;Moraxellaceae;Acinetobacter	1	0	0	1
NZ_CP045135,NZ_CP045136	Acinetobacter indicus	Bacteria;Proteobacteria;Gammaproteobacteria;Pseudomonadales;Moraxellaceae;Acinetobacter	1	0	0	1
NZ_CP045127,NZ_CP045124,NZ_CP045128,NZ_CP045123,NZ_CP045126,NZ_CP045125	Acinetobacter indicus	Bacteria;Proteobacteria;Gammaproteobacteria;Pseudomonadales;Moraxellaceae;Acinetobacter	1	0	0	1
NZ_CP045129,NZ_CP045130	Acinetobacter indicus	Bacteria;Proteobacteria;Gammaproteobacteria;Pseudomonadales;Moraxellaceae;Acinetobacter	1	0	0	1
NZ_CP045131,NZ_CP045132,NZ_CP045133,NZ_CP045134	Acinetobacter indicus	Bacteria;Proteobacteria;Gammaproteobacteria;Pseudomonadales;Moraxellaceae;Acinetobacter	1	0	0	1
NZ_CP045198,NZ_CP045197,NZ_CP045196	Acinetobacter indicus	Bacteria;Proteobacteria;Gammaproteobacteria;Pseudomonadales;Moraxellaceae;Acinetobacter	1	0	0	1
NZ_CP044445,NZ_CP044446,NZ_CP044447,NZ_CP044448,NZ_CP044449	Acinetobacter indicus	Bacteria;Proteobacteria;Gammaproteobacteria;Pseudomonadales;Moraxellaceae;Acinetobacter	1	0	0	1
NZ_CP044450,NZ_CP044451,NZ_CP044452,NZ_CP044453,NZ_CP044454	Acinetobacter indicus	Bacteria;Proteobacteria;Gammaproteobacteria;Pseudomonadales;Moraxellaceae;Acinetobacter	1	0	0	1
NZ_CP044455,NZ_CP044456,NZ_CP044457,NZ_CP044458,NZ_CP044459,NZ_CP044460,NZ_CP044461,NZ_CP044462	Acinetobacter indicus	Bacteria;Proteobacteria;Gammaproteobacteria;Pseudomonadales;Moraxellaceae;Acinetobacter	1	0	0	1
NZ_CP041291,NZ_CP041290,NZ_CP041288,NZ_CP041292,NZ_CP041287,NZ_CP041289	Acinetobacter indicus	Bacteria;Proteobacteria;Gammaproteobacteria;Pseudomonadales;Moraxellaceae;Acinetobacter	1	0	0	1
NZ_CP041295,NZ_CP041297,NZ_CP041296,NZ_CP041294,NZ_CP041298,NZ_CP041293	Acinetobacter indicus	Bacteria;Proteobacteria;Gammaproteobacteria;Pseudomonadales;Moraxellaceae;Acinetobacter	1	0	0	1
NZ_CP039031	Acinetobacter indicus	Bacteria;Proteobacteria;Gammaproteobacteria;Pseudomonadales;Moraxellaceae;Acinetobacter	1	0	0	1
NZ_CP048654,NZ_CP048655,NZ_CP048656,NZ_CP048657,NZ_CP048658	Acinetobacter indicus	Bacteria;Proteobacteria;Gammaproteobacteria;Pseudomonadales;Moraxellaceae;Acinetobacter	1	0	0	1
NZ_CP048681,NZ_CP048682,NZ_CP048683,NZ_CP048684	Acinetobacter indicus	Bacteria;Proteobacteria;Gammaproteobacteria;Pseudomonadales;Moraxellaceae;Acinetobacter	1	0	0	1
NZ_CP070997	Acinetobacter indicus	Bacteria;Proteobacteria;Gammaproteobacteria;Pseudomonadales;Moraxellaceae;Acinetobacter	1	0	0	1
NZ_CP031011	Acinetobacter johnsonii	Bacteria;Proteobacteria;Gammaproteobacteria;Pseudomonadales;Moraxellaceae;Acinetobacter	1	0	0	1
NZ_CP022298,NZ_CP022299,NZ_CP022300,NZ_CP022301,NZ_CP022302	Acinetobacter johnsonii	Bacteria;Proteobacteria;Gammaproteobacteria;Pseudomonadales;Moraxellaceae;Acinetobacter	1	0	0	1
NZ_CP037424,NZ_CP037425	Acinetobacter johnsonii	Bacteria;Proteobacteria;Gammaproteobacteria;Pseudomonadales;Moraxellaceae;Acinetobacter	1	0	0	1
NZ_CP043307,NZ_CP043309,NZ_CP043310,NZ_CP043308	Acinetobacter johnsonii	Bacteria;Proteobacteria;Gammaproteobacteria;Pseudomonadales;Moraxellaceae;Acinetobacter	1	0	0	1
NZ_CP059080	Acinetobacter johnsonii	Bacteria;Proteobacteria;Gammaproteobacteria;Pseudomonadales;Moraxellaceae;Acinetobacter	1	0	0	1
NZ_CP065666,NZ_CP065663,NZ_CP065664,NZ_CP065665	Acinetobacter johnsonii	Bacteria;Proteobacteria;Gammaproteobacteria;Pseudomonadales;Moraxellaceae;Acinetobacter	1	0	0	1
NZ_CP068195,NZ_CP068198,NZ_CP068197,NZ_CP068196,NZ_CP068199,NZ_CP068200,NZ_CP068201	Acinetobacter johnsonii	Bacteria;Proteobacteria;Gammaproteobacteria;Pseudomonadales;Moraxellaceae;Acinetobacter	1	0	0	1
NZ_CP068187,NZ_CP068188,NZ_CP068185,NZ_CP068191,NZ_CP068189,NZ_CP068186,NZ_CP068193,NZ_CP068190,NZ_CP068192,NZ_CP068194	Acinetobacter johnsonii	Bacteria;Proteobacteria;Gammaproteobacteria;Pseudomonadales;Moraxellaceae;Acinetobacter	1	0	0	1
NZ_CP068206,NZ_CP068202,NZ_CP068205,NZ_CP068207,NZ_CP068208,NZ_CP068203,NZ_CP068204,NZ_CP068209,NZ_CP068210	Acinetobacter johnsonii	Bacteria;Proteobacteria;Gammaproteobacteria;Pseudomonadales;Moraxellaceae;Acinetobacter	1	0	0	1
NZ_CP070866,NZ_CP070867,NZ_CP070868,NZ_CP070869	Acinetobacter johnsonii	Bacteria;Proteobacteria;Gammaproteobacteria;Pseudomonadales;Moraxellaceae;Acinetobacter	1	0	0	1
NZ_CP010350,NZ_CP010351,NZ_CP010358,NZ_CP010356,NZ_CP010357,NZ_CP010354,NZ_CP010355,NZ_CP010353,NZ_CP010352	Acinetobacter johnsonii XBB1	Bacteria;Proteobacteria;Gammaproteobacteria;Pseudomonadales;Moraxellaceae;Acinetobacter	1	0	0	1
NZ_CP019041	Acinetobacter junii	Bacteria;Proteobacteria;Gammaproteobacteria;Pseudomonadales;Moraxellaceae;Acinetobacter	1	0	0	1
NZ_CP028800,NZ_CP028798,NZ_CP028799	Acinetobacter junii	Bacteria;Proteobacteria;Gammaproteobacteria;Pseudomonadales;Moraxellaceae;Acinetobacter	1	0	0	1
NZ_CP024632	Acinetobacter junii	Bacteria;Proteobacteria;Gammaproteobacteria;Pseudomonadales;Moraxellaceae;Acinetobacter	1	0	0	1
NZ_CP068253	Acinetobacter junii	Bacteria;Proteobacteria;Gammaproteobacteria;Pseudomonadales;Moraxellaceae;Acinetobacter	1	0	0	1
NZ_CP020015	Acinetobacter lactucae	Bacteria;Proteobacteria;Gammaproteobacteria;Pseudomonadales;Moraxellaceae;Acinetobacter;Acinetobacter calcoaceticus/baumannii complex	1	0	0	1
NZ_CP053391	Acinetobacter lactucae	Bacteria;Proteobacteria;Gammaproteobacteria;Pseudomonadales;Moraxellaceae;Acinetobacter;Acinetobacter calcoaceticus/baumannii complex	1	0	0	1
NZ_CP049916,NZ_CP049917	Acinetobacter lanii	Bacteria;Proteobacteria;Gammaproteobacteria;Pseudomonadales;Moraxellaceae;Acinetobacter	1	0	0	1
NZ_CP016895	Acinetobacter larvae	Bacteria;Proteobacteria;Gammaproteobacteria;Pseudomonadales;Moraxellaceae;Acinetobacter	1	0	0	1
NZ_CP046296,NZ_CP046295,NZ_CP046299,NZ_CP046298,NZ_CP046297	Acinetobacter lwoffii	Bacteria;Proteobacteria;Gammaproteobacteria;Pseudomonadales;Moraxellaceae;Acinetobacter	1	0	0	1
NZ_CP010368,NZ_CP010369,NZ_CP010903,NZ_CP010370	Acinetobacter nosocomialis	Bacteria;Proteobacteria;Gammaproteobacteria;Pseudomonadales;Moraxellaceae;Acinetobacter;Acinetobacter calcoaceticus/baumannii complex	1	0	0	1
NZ_CP020588,NZ_CP020587	Acinetobacter nosocomialis	Bacteria;Proteobacteria;Gammaproteobacteria;Pseudomonadales;Moraxellaceae;Acinetobacter;Acinetobacter calcoaceticus/baumannii complex	1	0	0	1
NZ_CP014019	Acinetobacter nosocomialis	Bacteria;Proteobacteria;Gammaproteobacteria;Pseudomonadales;Moraxellaceae;Acinetobacter;Acinetobacter calcoaceticus/baumannii complex	1	0	0	1
NZ_CP029351	Acinetobacter nosocomialis	Bacteria;Proteobacteria;Gammaproteobacteria;Pseudomonadales;Moraxellaceae;Acinetobacter;Acinetobacter calcoaceticus/baumannii complex	1	0	0	1
NZ_CP036171	Acinetobacter nosocomialis	Bacteria;Proteobacteria;Gammaproteobacteria;Pseudomonadales;Moraxellaceae;Acinetobacter;Acinetobacter calcoaceticus/baumannii complex	1	0	0	1
NZ_CP038816	Acinetobacter nosocomialis	Bacteria;Proteobacteria;Gammaproteobacteria;Pseudomonadales;Moraxellaceae;Acinetobacter;Acinetobacter calcoaceticus/baumannii complex	1	0	0	1
NZ_CP042994,NZ_CP042995,NZ_CP042996	Acinetobacter nosocomialis	Bacteria;Proteobacteria;Gammaproteobacteria;Pseudomonadales;Moraxellaceae;Acinetobacter;Acinetobacter calcoaceticus/baumannii complex	1	0	0	1
NZ_CP045560,NZ_CP045561	Acinetobacter nosocomialis	Bacteria;Proteobacteria;Gammaproteobacteria;Pseudomonadales;Moraxellaceae;Acinetobacter;Acinetobacter calcoaceticus/baumannii complex	1	0	0	1
NZ_CP059078	Acinetobacter nosocomialis	Bacteria;Proteobacteria;Gammaproteobacteria;Pseudomonadales;Moraxellaceae;Acinetobacter;Acinetobacter calcoaceticus/baumannii complex	1	0	0	1
NZ_CP040105	Acinetobacter nosocomialis M2	Bacteria;Proteobacteria;Gammaproteobacteria;Pseudomonadales;Moraxellaceae;Acinetobacter;Acinetobacter calcoaceticus/baumannii complex	1	0	0	1
NC_014259	Acinetobacter oleivorans DR1	Bacteria;Proteobacteria;Gammaproteobacteria;Pseudomonadales;Moraxellaceae;Acinetobacter	1	0	0	1
NZ_CP048659,NZ_CP048660,NZ_CP048661,NZ_CP048662,NZ_CP048663,NZ_CP048664,NZ_CP048665,NZ_CP048666,NZ_CP048667,NZ_CP048668,NZ_CP048669	Acinetobacter piscicola	Bacteria;Proteobacteria;Gammaproteobacteria;Pseudomonadales;Moraxellaceae;Acinetobacter	1	0	0	1
NZ_CP014477,NZ_CP014478,NZ_CP014479	Acinetobacter pittii	Bacteria;Proteobacteria;Gammaproteobacteria;Pseudomonadales;Moraxellaceae;Acinetobacter;Acinetobacter calcoaceticus/baumannii complex	1	0	0	1
NZ_CP017938,NZ_CP017939	Acinetobacter pittii	Bacteria;Proteobacteria;Gammaproteobacteria;Pseudomonadales;Moraxellaceae;Acinetobacter;Acinetobacter calcoaceticus/baumannii complex	1	0	0	1
NZ_CP021428,NZ_CP021429	Acinetobacter pittii	Bacteria;Proteobacteria;Gammaproteobacteria;Pseudomonadales;Moraxellaceae;Acinetobacter;Acinetobacter calcoaceticus/baumannii complex	1	0	0	1
NZ_CP018909,NZ_CP018910	Acinetobacter pittii	Bacteria;Proteobacteria;Gammaproteobacteria;Pseudomonadales;Moraxellaceae;Acinetobacter;Acinetobacter calcoaceticus/baumannii complex	1	0	0	1
NZ_CP026089,NZ_CP026086,NZ_CP026087,NZ_CP026088	Acinetobacter pittii	Bacteria;Proteobacteria;Gammaproteobacteria;Pseudomonadales;Moraxellaceae;Acinetobacter;Acinetobacter calcoaceticus/baumannii complex	1	0	0	1
NZ_CP028574,NZ_CP028569,NZ_CP028573,NZ_CP028570,NZ_CP028571,NZ_CP028572	Acinetobacter pittii	Bacteria;Proteobacteria;Gammaproteobacteria;Pseudomonadales;Moraxellaceae;Acinetobacter;Acinetobacter calcoaceticus/baumannii complex	1	0	0	1
NZ_CP042364,NZ_CP042365,NZ_CP042366,NZ_CP042367,NZ_CP042368,NZ_CP042369,NZ_CP042370	Acinetobacter pittii	Bacteria;Proteobacteria;Gammaproteobacteria;Pseudomonadales;Moraxellaceae;Acinetobacter;Acinetobacter calcoaceticus/baumannii complex	1	0	0	1
NZ_CP040911,NZ_CP040912,NZ_CP040913	Acinetobacter pittii	Bacteria;Proteobacteria;Gammaproteobacteria;Pseudomonadales;Moraxellaceae;Acinetobacter;Acinetobacter calcoaceticus/baumannii complex	1	0	0	1
NZ_CP035109	Acinetobacter pittii	Bacteria;Proteobacteria;Gammaproteobacteria;Pseudomonadales;Moraxellaceae;Acinetobacter;Acinetobacter calcoaceticus/baumannii complex	1	0	0	1
NZ_CP049806,NZ_CP049807,NZ_CP049808,NZ_CP049810,NZ_CP049809	Acinetobacter pittii	Bacteria;Proteobacteria;Gammaproteobacteria;Pseudomonadales;Moraxellaceae;Acinetobacter;Acinetobacter calcoaceticus/baumannii complex	1	0	0	1
NZ_AP021936,NZ_AP021937,NZ_AP021938,NZ_AP021939	Acinetobacter pittii	Bacteria;Proteobacteria;Gammaproteobacteria;Pseudomonadales;Moraxellaceae;Acinetobacter;Acinetobacter calcoaceticus/baumannii complex	1	0	0	1
NZ_CP054137,NZ_CP054138	Acinetobacter pittii	Bacteria;Proteobacteria;Gammaproteobacteria;Pseudomonadales;Moraxellaceae;Acinetobacter;Acinetobacter calcoaceticus/baumannii complex	1	0	0	1
NZ_CP069504,NZ_CP069506,NZ_CP069508,NZ_CP069505,NZ_CP069507	Acinetobacter pittii	Bacteria;Proteobacteria;Gammaproteobacteria;Pseudomonadales;Moraxellaceae;Acinetobacter;Acinetobacter calcoaceticus/baumannii complex	1	0	0	1
NZ_CP069586	Acinetobacter pittii	Bacteria;Proteobacteria;Gammaproteobacteria;Pseudomonadales;Moraxellaceae;Acinetobacter;Acinetobacter calcoaceticus/baumannii complex	1	0	0	1
NC_016603	Acinetobacter pittii PHEA-2	Bacteria;Proteobacteria;Gammaproteobacteria;Pseudomonadales;Moraxellaceae;Acinetobacter;Acinetobacter calcoaceticus/baumannii complex	1	0	0	1
NZ_CP030031	Acinetobacter radioresistens	Bacteria;Proteobacteria;Gammaproteobacteria;Pseudomonadales;Moraxellaceae;Acinetobacter	1	0	0	1
NZ_AP019740,NZ_AP019741,NZ_AP019742,NZ_AP019743,NZ_AP019744,NZ_AP019745,NZ_AP019746,NZ_AP019747,NZ_AP019748	Acinetobacter radioresistens DSM 6976 = NBRC 102413 = CIP 103788	Bacteria;Proteobacteria;Gammaproteobacteria;Pseudomonadales;Moraxellaceae;Acinetobacter	1	0	0	1
NZ_CP015615,NZ_CP015616,NZ_CP015617,NZ_CP015618,NZ_CP015619,NZ_CP015620,NZ_CP015621	Acinetobacter schindleri	Bacteria;Proteobacteria;Gammaproteobacteria;Pseudomonadales;Moraxellaceae;Acinetobacter	1	0	0	1
NZ_CP025618,NZ_CP025619	Acinetobacter schindleri	Bacteria;Proteobacteria;Gammaproteobacteria;Pseudomonadales;Moraxellaceae;Acinetobacter	1	0	0	1
NZ_CP044474,NZ_CP044475,NZ_CP044476,NZ_CP044477,NZ_CP044478,NZ_CP044479,NZ_CP044480,NZ_CP044481,NZ_CP044482	Acinetobacter schindleri	Bacteria;Proteobacteria;Gammaproteobacteria;Pseudomonadales;Moraxellaceae;Acinetobacter	1	0	0	1
NZ_CP061561,NZ_CP061562,NZ_CP061563,NZ_CP061564	Acinetobacter seifertii	Bacteria;Proteobacteria;Gammaproteobacteria;Pseudomonadales;Moraxellaceae;Acinetobacter;Acinetobacter calcoaceticus/baumannii complex	1	0	0	1
NZ_CP061578,NZ_CP061579,NZ_CP061580,NZ_CP061581	Acinetobacter seifertii	Bacteria;Proteobacteria;Gammaproteobacteria;Pseudomonadales;Moraxellaceae;Acinetobacter;Acinetobacter calcoaceticus/baumannii complex	1	0	0	1
NZ_CP061582,NZ_CP061583,NZ_CP061584,NZ_CP061585,NZ_CP061586,NZ_CP061587,NZ_CP061588	Acinetobacter seifertii	Bacteria;Proteobacteria;Gammaproteobacteria;Pseudomonadales;Moraxellaceae;Acinetobacter;Acinetobacter calcoaceticus/baumannii complex	1	0	0	1
NZ_CP061592,NZ_CP061593,NZ_CP061594,NZ_CP061595	Acinetobacter seifertii	Bacteria;Proteobacteria;Gammaproteobacteria;Pseudomonadales;Moraxellaceae;Acinetobacter;Acinetobacter calcoaceticus/baumannii complex	1	0	0	1
NZ_CP061603,NZ_CP061604,NZ_CP061605,NZ_CP061606,NZ_CP061607,NZ_CP061608	Acinetobacter seifertii	Bacteria;Proteobacteria;Gammaproteobacteria;Pseudomonadales;Moraxellaceae;Acinetobacter;Acinetobacter calcoaceticus/baumannii complex	1	0	0	1
NZ_CP061613,NZ_CP061614,NZ_CP061615,NZ_CP061616,NZ_CP061617,NZ_CP061618,NZ_CP061619	Acinetobacter seifertii	Bacteria;Proteobacteria;Gammaproteobacteria;Pseudomonadales;Moraxellaceae;Acinetobacter;Acinetobacter calcoaceticus/baumannii complex	1	0	0	1
NZ_CP061620,NZ_CP061621,NZ_CP061622,NZ_CP061623,NZ_CP061624,NZ_CP061625	Acinetobacter seifertii	Bacteria;Proteobacteria;Gammaproteobacteria;Pseudomonadales;Moraxellaceae;Acinetobacter;Acinetobacter calcoaceticus/baumannii complex	1	0	0	1
NZ_CP061626,NZ_CP061627,NZ_CP061628	Acinetobacter seifertii	Bacteria;Proteobacteria;Gammaproteobacteria;Pseudomonadales;Moraxellaceae;Acinetobacter;Acinetobacter calcoaceticus/baumannii complex	1	0	0	1
NZ_CP061646,NZ_CP061647,NZ_CP061648,NZ_CP061649	Acinetobacter seifertii	Bacteria;Proteobacteria;Gammaproteobacteria;Pseudomonadales;Moraxellaceae;Acinetobacter;Acinetobacter calcoaceticus/baumannii complex	1	0	0	1
NZ_CP061660,NZ_CP061661,NZ_CP061662,NZ_CP061663	Acinetobacter seifertii	Bacteria;Proteobacteria;Gammaproteobacteria;Pseudomonadales;Moraxellaceae;Acinetobacter;Acinetobacter calcoaceticus/baumannii complex	1	0	0	1
NZ_CP061664,NZ_CP061665	Acinetobacter seifertii	Bacteria;Proteobacteria;Gammaproteobacteria;Pseudomonadales;Moraxellaceae;Acinetobacter;Acinetobacter calcoaceticus/baumannii complex	1	0	0	1
NZ_CP061666,NZ_CP061667,NZ_CP061668	Acinetobacter seifertii	Bacteria;Proteobacteria;Gammaproteobacteria;Pseudomonadales;Moraxellaceae;Acinetobacter;Acinetobacter calcoaceticus/baumannii complex	1	0	0	1
NZ_CP061675,NZ_CP061676,NZ_CP061677	Acinetobacter seifertii	Bacteria;Proteobacteria;Gammaproteobacteria;Pseudomonadales;Moraxellaceae;Acinetobacter;Acinetobacter calcoaceticus/baumannii complex	1	0	0	1
NZ_CP061678,NZ_CP061679,NZ_CP061680	Acinetobacter seifertii	Bacteria;Proteobacteria;Gammaproteobacteria;Pseudomonadales;Moraxellaceae;Acinetobacter;Acinetobacter calcoaceticus/baumannii complex	1	0	0	1
NZ_CP061681,NZ_CP061682	Acinetobacter seifertii	Bacteria;Proteobacteria;Gammaproteobacteria;Pseudomonadales;Moraxellaceae;Acinetobacter;Acinetobacter calcoaceticus/baumannii complex	1	0	0	1
NZ_CP061683,NZ_CP061684,NZ_CP061685,NZ_CP061686	Acinetobacter seifertii	Bacteria;Proteobacteria;Gammaproteobacteria;Pseudomonadales;Moraxellaceae;Acinetobacter;Acinetobacter calcoaceticus/baumannii complex	1	0	0	1
NZ_CP061828,NZ_CP061829,NZ_CP061830,NZ_CP061831	Acinetobacter seifertii	Bacteria;Proteobacteria;Gammaproteobacteria;Pseudomonadales;Moraxellaceae;Acinetobacter;Acinetobacter calcoaceticus/baumannii complex	1	0	0	1
NZ_CP049801	Acinetobacter shaoyimingii	Bacteria;Proteobacteria;Gammaproteobacteria;Pseudomonadales;Moraxellaceae;Acinetobacter	1	0	0	1
NZ_CP016896,NZ_CP016897,NZ_CP016898,NZ_CP016899,NZ_CP016900,NZ_CP016901,NZ_CP016902,NZ_CP016903	Acinetobacter soli	Bacteria;Proteobacteria;Gammaproteobacteria;Pseudomonadales;Moraxellaceae;Acinetobacter	1	0	0	1
NZ_CP039143,NZ_CP039144,NZ_CP039145,NZ_CP039146,NZ_CP039147,NZ_CP039148,NZ_CP039149,NZ_CP039150,NZ_CP039151,NZ_CP039152,NZ_CP039153,NZ_CP039154,NZ_CP039155	Acinetobacter sp. 10FS3-1	Bacteria;Proteobacteria;Gammaproteobacteria;Pseudomonadales;Moraxellaceae;Acinetobacter	1	0	0	1
NZ_CP063769,NZ_CP063770,NZ_CP063771	Acinetobacter sp. Ac-14	Bacteria;Proteobacteria;Gammaproteobacteria;Pseudomonadales;Moraxellaceae;Acinetobacter	1	0	0	1
NZ_CP026420,NZ_CP026426,NZ_CP026423,NZ_CP026425,NZ_CP026424,NZ_CP026422,NZ_CP026421,NZ_CP026427	Acinetobacter sp. ACNIH1	Bacteria;Proteobacteria;Gammaproteobacteria;Pseudomonadales;Moraxellaceae;Acinetobacter	1	0	0	1
NZ_CP026412,NZ_CP026416,NZ_CP026415,NZ_CP026418,NZ_CP026419,NZ_CP026414,NZ_CP026417,NZ_CP026413	Acinetobacter sp. ACNIH2	Bacteria;Proteobacteria;Gammaproteobacteria;Pseudomonadales;Moraxellaceae;Acinetobacter	1	0	0	1
NZ_AP022302,NZ_AP022303,NZ_AP022304	Acinetobacter sp. BEC1-S18-ESBL-01	Bacteria;Proteobacteria;Gammaproteobacteria;Pseudomonadales;Moraxellaceae;Acinetobacter	1	0	0	1
NZ_CP043909	Acinetobacter sp. C16S1	Bacteria;Proteobacteria;Gammaproteobacteria;Pseudomonadales;Moraxellaceae;Acinetobacter	1	0	0	1
NZ_CP067019,NZ_CP067021,NZ_CP067020	Acinetobacter sp. CS-2	Bacteria;Proteobacteria;Gammaproteobacteria;Pseudomonadales;Moraxellaceae;Acinetobacter	1	0	0	1
NZ_CP033858,NZ_CP033857,NZ_CP033859,NZ_CP033860	Acinetobacter sp. FDAARGOS_493	Bacteria;Proteobacteria;Gammaproteobacteria;Pseudomonadales;Moraxellaceae;Acinetobacter	1	0	0	1
NZ_CP033866,NZ_CP033867	Acinetobacter sp. FDAARGOS_494	Bacteria;Proteobacteria;Gammaproteobacteria;Pseudomonadales;Moraxellaceae;Acinetobacter	1	0	0	1
NZ_CP033862,NZ_CP033864,NZ_CP033863	Acinetobacter sp. FDAARGOS_560	Bacteria;Proteobacteria;Gammaproteobacteria;Pseudomonadales;Moraxellaceae;Acinetobacter	1	0	0	1
NZ_CP024011,NZ_CP024012	Acinetobacter sp. LoGeW2-3	Bacteria;Proteobacteria;Gammaproteobacteria;Pseudomonadales;Moraxellaceae;Acinetobacter	1	0	0	1
NZ_LR782267	Acinetobacter sp. Marseille-Q1620	Bacteria;Proteobacteria;Gammaproteobacteria;Pseudomonadales;Moraxellaceae;Acinetobacter	1	0	0	1
NZ_CP058272	Acinetobacter sp. MYb10	Bacteria;Proteobacteria;Gammaproteobacteria;Pseudomonadales;Moraxellaceae;Acinetobacter	1	0	0	1
NZ_CP015594,NZ_CP015595	Acinetobacter sp. NCu2D-2	Bacteria;Proteobacteria;Gammaproteobacteria;Pseudomonadales;Moraxellaceae;Acinetobacter	1	0	0	1
NZ_CP055277,NZ_CP055284,NZ_CP055285,NZ_CP055286,NZ_CP055287,NZ_CP055288,NZ_CP055289,NZ_CP055290,NZ_CP055283,NZ_CP055291,NZ_CP055278,NZ_CP055279,NZ_CP055280,NZ_CP055281,NZ_CP055282	Acinetobacter sp. NEB 394	Bacteria;Proteobacteria;Gammaproteobacteria;Pseudomonadales;Moraxellaceae;Acinetobacter	1	0	0	1
NZ_CP051208,NZ_CP051209,NZ_CP051210,NZ_CP051211,NZ_CP051212	Acinetobacter sp. NEB149	Bacteria;Proteobacteria;Gammaproteobacteria;Pseudomonadales;Moraxellaceae;Acinetobacter	1	0	0	1
NZ_CP026616,NZ_CP026617	Acinetobacter sp. SWBY1	Bacteria;Proteobacteria;Gammaproteobacteria;Pseudomonadales;Moraxellaceae;Acinetobacter	1	0	0	1
NZ_CP015110,NZ_CP015111,NZ_CP015112	Acinetobacter sp. TGL-Y2	Bacteria;Proteobacteria;Gammaproteobacteria;Pseudomonadales;Moraxellaceae;Acinetobacter	1	0	0	1
NZ_CP012608	Acinetobacter sp. TTH0-4	Bacteria;Proteobacteria;Gammaproteobacteria;Pseudomonadales;Moraxellaceae;Acinetobacter	1	0	0	1
NZ_CP028561,NZ_CP028560,NZ_CP028556,NZ_CP028557,NZ_CP028558,NZ_CP028559	Acinetobacter sp. WCHA45	Bacteria;Proteobacteria;Gammaproteobacteria;Pseudomonadales;Moraxellaceae;Acinetobacter	1	0	0	1
NZ_CP032286,NZ_CP032285,NZ_CP032280,NZ_CP032284,NZ_CP032281,NZ_CP032282,NZ_CP032283	Acinetobacter sp. WCHA55	Bacteria;Proteobacteria;Gammaproteobacteria;Pseudomonadales;Moraxellaceae;Acinetobacter	1	0	0	1
NZ_CP032279,NZ_CP032268,NZ_CP032278,NZ_CP032270,NZ_CP032271,NZ_CP032272,NZ_CP032273,NZ_CP032274,NZ_CP032275,NZ_CP032276,NZ_CP032277,NZ_CP032267,NZ_CP032269	Acinetobacter sp. WCHAc010034	Bacteria;Proteobacteria;Gammaproteobacteria;Pseudomonadales;Moraxellaceae;Acinetobacter	1	0	0	1
NZ_CP032143,NZ_CP032142,NZ_CP032138,NZ_CP032139,NZ_CP032140,NZ_CP032141	Acinetobacter sp. WCHAc010052	Bacteria;Proteobacteria;Gammaproteobacteria;Pseudomonadales;Moraxellaceae;Acinetobacter	1	0	0	1
NZ_CP048670,NZ_CP048671,NZ_CP048672,NZ_CP048673,NZ_CP048674,NZ_CP048675,NZ_CP048676,NZ_CP048677,NZ_CP048678,NZ_CP048679,NZ_CP048680	Acinetobacter sp. YH12138	Bacteria;Proteobacteria;Gammaproteobacteria;Pseudomonadales;Moraxellaceae;Acinetobacter	1	0	0	1
NZ_CP041365,NZ_CP041366,NZ_CP041367	Acinetobacter tandoii	Bacteria;Proteobacteria;Gammaproteobacteria;Pseudomonadales;Moraxellaceae;Acinetobacter	1	0	0	1
NZ_CP046045,NZ_CP046044,NZ_CP046043	Acinetobacter towneri	Bacteria;Proteobacteria;Gammaproteobacteria;Pseudomonadales;Moraxellaceae;Acinetobacter	1	0	0	1
NZ_CP048014,NZ_CP048015,NZ_CP048016,NZ_CP048017,NZ_CP048018	Acinetobacter towneri	Bacteria;Proteobacteria;Gammaproteobacteria;Pseudomonadales;Moraxellaceae;Acinetobacter	1	0	0	1
NZ_AP018824,NZ_AP018825,NZ_AP018826	Acinetobacter ursingii	Bacteria;Proteobacteria;Gammaproteobacteria;Pseudomonadales;Moraxellaceae;Acinetobacter	1	0	0	1
NZ_CP068180,NZ_CP068181,NZ_CP068182,NZ_CP068183,NZ_CP068184	Acinetobacter ursingii	Bacteria;Proteobacteria;Gammaproteobacteria;Pseudomonadales;Moraxellaceae;Acinetobacter	1	0	0	1
NZ_CP068176,NZ_CP068175,NZ_CP068177,NZ_CP068178,NZ_CP068179	Acinetobacter ursingii	Bacteria;Proteobacteria;Gammaproteobacteria;Pseudomonadales;Moraxellaceae;Acinetobacter	1	0	0	1
NZ_CP060811,NZ_CP060812,NZ_CP060813,NZ_CP060814,NZ_CP060815,NZ_CP060816	Acinetobacter variabilis	Bacteria;Proteobacteria;Gammaproteobacteria;Pseudomonadales;Moraxellaceae;Acinetobacter	1	0	0	1
NZ_CP045650	Acinetobacter wanghuae	Bacteria;Proteobacteria;Gammaproteobacteria;Pseudomonadales;Moraxellaceae;Acinetobacter	1	0	0	1
NZ_CP031716,NZ_CP031709,NZ_CP031710,NZ_CP031712,NZ_CP031711,NZ_CP031713,NZ_CP031714,NZ_CP031715	Acinetobacter wuhouensis	Bacteria;Proteobacteria;Gammaproteobacteria;Pseudomonadales;Moraxellaceae;Acinetobacter	1	0	0	1
NZ_CP033133,NZ_CP033130,NZ_CP033131,NZ_CP033119,NZ_CP033122,NZ_CP033123,NZ_CP033124,NZ_CP033125,NZ_CP033126,NZ_CP033132,NZ_CP033127,NZ_CP033128,NZ_CP033129,NZ_CP033118,NZ_CP033120,NZ_CP033121	Acinetobacter wuhouensis	Bacteria;Proteobacteria;Gammaproteobacteria;Pseudomonadales;Moraxellaceae;Acinetobacter	1	0	0	1
NZ_CP016076	Actinoalloteichus fjordicus	Bacteria;Actinobacteria;Pseudonocardiales;Pseudonocardiaceae;Actinoalloteichus	0	1	0	1
NZ_CP022521	Actinoalloteichus hoggarensis	Bacteria;Actinobacteria;Pseudonocardiales;Pseudonocardiaceae;Actinoalloteichus	0	1	0	1
NZ_CP016077,NZ_CP016078	Actinoalloteichus sp. GBA129-24	Bacteria;Actinobacteria;Pseudonocardiales;Pseudonocardiaceae;Actinoalloteichus;unclassified Actinoalloteichus	0	1	0	1
NZ_LR134510	Actinobacillus delphinicola	Bacteria;Proteobacteria;Gammaproteobacteria;Pasteurellales;Pasteurellaceae;Actinobacillus	0	0	1	0
NZ_LR134310	Actinobacillus equuli	Bacteria;Proteobacteria;Gammaproteobacteria;Pasteurellales;Pasteurellaceae;Actinobacillus	0	1	1	1
NZ_CP007715	Actinobacillus equuli subsp. equuli	Bacteria;Proteobacteria;Gammaproteobacteria;Pasteurellales;Pasteurellaceae;Actinobacillus	0	1	1	1
NZ_LR134169	Actinobacillus lignieresii	Bacteria;Proteobacteria;Gammaproteobacteria;Pasteurellales;Pasteurellaceae;Actinobacillus	0	1	1	1
NZ_CP030753	Actinobacillus pleuropneumoniae	Bacteria;Proteobacteria;Gammaproteobacteria;Pasteurellales;Pasteurellaceae;Actinobacillus	0	1	1	1
NZ_CP022715,NZ_CP022716	Actinobacillus pleuropneumoniae	Bacteria;Proteobacteria;Gammaproteobacteria;Pasteurellales;Pasteurellaceae;Actinobacillus	0	1	1	1
NZ_LS483358	Actinobacillus pleuropneumoniae	Bacteria;Proteobacteria;Gammaproteobacteria;Pasteurellales;Pasteurellaceae;Actinobacillus	0	1	1	1
NZ_CP029003	Actinobacillus pleuropneumoniae serovar 1 str. 4074	Bacteria;Proteobacteria;Gammaproteobacteria;Pasteurellales;Pasteurellaceae;Actinobacillus	0	1	1	1
NC_010278	Actinobacillus pleuropneumoniae serovar 3 str. JL03	Bacteria;Proteobacteria;Gammaproteobacteria;Pasteurellales;Pasteurellaceae;Actinobacillus	0	1	1	1
NC_009053	Actinobacillus pleuropneumoniae serovar 5b str. L20	Bacteria;Proteobacteria;Gammaproteobacteria;Pasteurellales;Pasteurellaceae;Actinobacillus	0	1	1	1
NC_010939,NC_010942,NC_010941,NC_010940	Actinobacillus pleuropneumoniae serovar 7 str. AP76	Bacteria;Proteobacteria;Gammaproteobacteria;Pasteurellales;Pasteurellaceae;Actinobacillus	0	1	1	1
NZ_LN908249	Actinobacillus pleuropneumoniae serovar 8	Bacteria;Proteobacteria;Gammaproteobacteria;Pasteurellales;Pasteurellaceae;Actinobacillus	0	1	1	1
NZ_CP029206	Actinobacillus porcitonsillarum	Bacteria;Proteobacteria;Gammaproteobacteria;Pasteurellales;Pasteurellaceae;Actinobacillus	0	0	1	0
NC_009655	Actinobacillus succinogenes 130Z	Bacteria;Proteobacteria;Gammaproteobacteria;Pasteurellales;Pasteurellaceae;Actinobacillus	0	0	1	0
NZ_LT906456	Actinobacillus suis	Bacteria;Proteobacteria;Gammaproteobacteria;Pasteurellales;Pasteurellaceae;Actinobacillus	0	1	1	1
NZ_CP009159	Actinobacillus suis ATCC 33415	Bacteria;Proteobacteria;Gammaproteobacteria;Pasteurellales;Pasteurellaceae;Actinobacillus	0	1	1	1
NZ_AP023355	Actinocatenispora thailandica	Bacteria;Actinobacteria;Micromonosporales;Micromonosporaceae;Actinocatenispora	0	1	0	1
NZ_CP054932	Actinomadura sp. NAK00032	Bacteria;Actinobacteria;Streptosporangiales;Thermomonosporaceae;Actinomadura;unclassified Actinomadura	0	1	0	1
NZ_CP044407	Actinomadura sp. WMMB 499	Bacteria;Actinobacteria;Streptosporangiales;Thermomonosporaceae;Actinomadura;unclassified Actinomadura	0	1	0	1
NZ_CP045851	Actinomarinicola tropica	Bacteria;Actinobacteria;Acidimicrobiia;Acidimicrobiales;Iamiaceae;Actinomarinicola	0	1	0	1
NZ_CP020468	Actinomyces gaoshouyii	Bacteria;Actinobacteria;Actinomycetales;Actinomycetaceae;Actinomyces	0	1	0	1
NZ_LR134350	Actinomyces howellii	Bacteria;Actinobacteria;Actinomycetales;Actinomycetaceae;Actinomyces	0	1	0	1
NZ_LR134357	Actinomyces israelii	Bacteria;Actinobacteria;Actinomycetales;Actinomycetaceae;Actinomyces	0	1	0	1
NZ_CP053642	Actinomyces marmotae	Bacteria;Actinobacteria;Actinomycetales;Actinomycetaceae;Actinomyces	0	1	0	1
NZ_CP066049	Actinomyces naeslundii	Bacteria;Actinobacteria;Actinomycetales;Actinomycetaceae;Actinomyces	0	1	0	1
NZ_CP014232	Actinomyces oris	Bacteria;Actinobacteria;Actinomycetales;Actinomycetaceae;Actinomyces	0	1	0	1
NZ_CP066060,NZ_CP066061	Actinomyces oris	Bacteria;Actinobacteria;Actinomycetales;Actinomycetaceae;Actinomyces	0	1	0	1
NZ_LT635457	Actinomyces pacaensis	Bacteria;Actinobacteria;Actinomycetales;Actinomycetaceae;Actinomyces	0	1	0	1
NZ_CP014228	Actinomyces radicidentis	Bacteria;Actinobacteria;Actinomycetales;Actinomycetaceae;Actinomyces	0	1	0	1
NZ_LR134363	Actinomyces slackii	Bacteria;Actinobacteria;Actinomycetales;Actinomycetaceae;Actinomyces	0	1	0	1
NZ_CP025249	Actinomyces sp. 432	Bacteria;Actinobacteria;Actinomycetales;Actinomycetaceae;Actinomyces	0	1	0	1
NZ_AP017896	Actinomyces sp. Chiba101	Bacteria;Actinobacteria;Actinomycetales;Actinomycetaceae;Actinomyces	0	1	0	1
NZ_CP068012	Actinomyces sp. HMT 175	Bacteria;Actinobacteria;Actinomycetales;Actinomycetaceae;Actinomyces	0	1	0	1
NZ_CP067336	Actinomyces sp. HMT 897	Bacteria;Actinobacteria;Actinomycetales;Actinomycetaceae;Actinomyces	0	1	0	1
NZ_CP058259	Actinomyces sp. oral taxon 169	Bacteria;Actinobacteria;Actinomycetales;Actinomycetaceae;Actinomyces	0	1	0	1
NZ_CP040005	Actinomyces sp. oral taxon 171 str. F0337	Bacteria;Actinobacteria;Actinomycetales;Actinomycetaceae;Actinomyces	0	1	0	1
NZ_CP027236,NZ_CP027237	Actinomyces sp. oral taxon 897	Bacteria;Actinobacteria;Actinomycetales;Actinomycetaceae;Actinomyces	0	1	0	1
NZ_CP027862	Actinomyces sp. Z16	Bacteria;Actinobacteria;Actinomycetales;Actinomycetaceae;Actinomyces	0	1	0	1
NZ_CP064951	Actinomyces sp. zg-332	Bacteria;Actinobacteria;Actinomycetales;Actinomycetaceae;Actinomyces	0	1	0	1
NZ_CP063418,NZ_CP063419	Actinomyces sp. ZJ34	Bacteria;Actinobacteria;Actinomycetales;Actinomycetaceae;Actinomyces	0	1	0	1
NZ_LR134477	Actinomyces viscosus	Bacteria;Actinobacteria;Actinomycetales;Actinomycetaceae;Actinomyces	0	1	0	1
NC_022657	Actinoplanes friuliensis DSM 7358	Bacteria;Actinobacteria;Micromonosporales;Micromonosporaceae;Actinoplanes	0	1	1	1
NC_017093	Actinoplanes missouriensis 431	Bacteria;Actinobacteria;Micromonosporales;Micromonosporaceae;Actinoplanes	0	1	1	1
NZ_AP019371	Actinoplanes sp. OR16	Bacteria;Actinobacteria;Micromonosporales;Micromonosporaceae;Actinoplanes;unclassified Actinoplanes	0	1	1	1
NZ_CP023298	Actinoplanes sp. SE50	Bacteria;Actinobacteria;Micromonosporales;Micromonosporaceae;Actinoplanes;unclassified Actinoplanes	0	1	1	1
NZ_CP023865	Actinoplanes teichomyceticus ATCC 31121	Bacteria;Actinobacteria;Micromonosporales;Micromonosporaceae;Actinoplanes	0	1	1	1
NZ_CP022752	Actinopolyspora erythraea	Bacteria;Actinobacteria;Actinopolysporales;Actinopolysporaceae;Actinopolyspora	0	1	0	1
NC_013093	Actinosynnema mirum DSM 43827	Bacteria;Actinobacteria;Pseudonocardiales;Pseudonocardiaceae;Actinosynnema	0	1	0	1
NZ_CP055153,NZ_CP055152	Adhaeribacter sp. KUDC8001	Bacteria;Bacteroidetes;Cytophagia;Cytophagales;Hymenobacteraceae;Adhaeribacter;unclassified Adhaeribacter	1	0	0	1
NZ_CP055156,NZ_CP055154,NZ_CP055155	Adhaeribacter swui	Bacteria;Bacteroidetes;Cytophagia;Cytophagales;Hymenobacteraceae;Adhaeribacter	1	0	0	1
NC_022567	Adlercreutzia equolifaciens DSM 19450	Bacteria;Actinobacteria;Coriobacteriia;Eggerthellales;Eggerthellaceae;Adlercreutzia	0	1	1	1
NZ_AP022829	Adlercreutzia sp. 8CFCBH1	Bacteria;Actinobacteria;Coriobacteriia;Eggerthellales;Eggerthellaceae;Adlercreutzia;unclassified Adlercreutzia	0	1	1	1
NC_017964,NC_017965	Advenella kashmirensis WT001	Bacteria;Proteobacteria;Betaproteobacteria;Burkholderiales;Alcaligenaceae	1	0	1	1
NZ_CP003915,NZ_CP003916	Advenella mimigardefordensis DPN7	Bacteria;Proteobacteria;Betaproteobacteria;Burkholderiales;Alcaligenaceae	1	0	1	1
NZ_CP036278	Aeoliella mucimassa	Bacteria;Planctomycetes;Planctomycetia;Pirellulales;Lacipirellulaceae;Aeoliella	1	0	0	1
NZ_CP034951	Aequorivita sp. H23M31	Bacteria;Bacteroidetes;Flavobacteriia;Flavobacteriales;Flavobacteriaceae;Aequorivita	1	0	0	1
NZ_CP017703	Aeribacillus pallidus	Bacteria;Firmicutes;Bacilli;Bacillales;Bacillaceae;Aeribacillus	0	1	1	1
NZ_CP014159	Aerococcus christensenii	Bacteria;Firmicutes;Bacilli;Lactobacillales;Aerococcaceae;Aerococcus	0	0	1	0
NZ_CP014160	Aerococcus sanguinicola	Bacteria;Firmicutes;Bacilli;Lactobacillales;Aerococcaceae;Aerococcus	0	0	1	0
NZ_CP014161	Aerococcus urinae	Bacteria;Firmicutes;Bacilli;Lactobacillales;Aerococcaceae;Aerococcus	0	1	1	1
NZ_CP065662	Aerococcus urinae	Bacteria;Firmicutes;Bacilli;Lactobacillales;Aerococcaceae;Aerococcus	0	1	1	1
NC_015278	Aerococcus urinae ACS-120-V-Col10a	Bacteria;Firmicutes;Bacilli;Lactobacillales;Aerococcaceae;Aerococcus	0	1	1	1
NZ_CP013988	Aerococcus urinaeequi	Bacteria;Firmicutes;Bacilli;Lactobacillales;Aerococcaceae;Aerococcus	0	0	1	0
NZ_CP014162	Aerococcus urinaeequi	Bacteria;Firmicutes;Bacilli;Lactobacillales;Aerococcaceae;Aerococcus	0	0	1	0
NZ_CP063065,NZ_CP063066,NZ_CP063067	Aerococcus urinaeequi	Bacteria;Firmicutes;Bacilli;Lactobacillales;Aerococcaceae;Aerococcus	0	0	1	0
NZ_CP014163	Aerococcus urinaehominis	Bacteria;Firmicutes;Bacilli;Lactobacillales;Aerococcaceae;Aerococcus	0	0	1	0
NZ_CP014164	Aerococcus viridans	Bacteria;Firmicutes;Bacilli;Lactobacillales;Aerococcaceae;Aerococcus	0	0	1	0
NZ_CP026952	Aeromicrobium chenweiae	Bacteria;Actinobacteria;Propionibacteriales;Nocardioidaceae;Aeromicrobium	0	1	0	1
NZ_CP011502	Aeromicrobium erythreum	Bacteria;Actinobacteria;Propionibacteriales;Nocardioidaceae;Aeromicrobium	0	1	0	1
NZ_CP027482	Aeromicrobium sp. A1-2	Bacteria;Actinobacteria;Propionibacteriales;Nocardioidaceae;Aeromicrobium;unclassified Aeromicrobium	0	1	0	1
NZ_CP060587	Aeromicrobium sp. zg-629	Bacteria;Actinobacteria;Propionibacteriales;Nocardioidaceae;Aeromicrobium;unclassified Aeromicrobium	0	1	0	1
NZ_CP045737,NZ_CP045736	Aeromicrobium yanjiei	Bacteria;Actinobacteria;Propionibacteriales;Nocardioidaceae;Aeromicrobium	0	1	0	1
NZ_CP065745,NZ_CP065746	Aeromonas allosaccharophila	Bacteria;Proteobacteria;Gammaproteobacteria;Aeromonadales;Aeromonadaceae;Aeromonas	1	0	1	1
NZ_CP026055	Aeromonas caviae	Bacteria;Proteobacteria;Gammaproteobacteria;Aeromonadales;Aeromonadaceae;Aeromonas	1	0	1	1
NZ_CP025705,NZ_CP039626	Aeromonas caviae	Bacteria;Proteobacteria;Gammaproteobacteria;Aeromonadales;Aeromonadaceae;Aeromonas	1	0	1	1
NZ_AP019195,NZ_AP019196,NZ_AP019197,NZ_AP019198	Aeromonas caviae	Bacteria;Proteobacteria;Gammaproteobacteria;Aeromonadales;Aeromonadaceae;Aeromonas	1	0	1	1
NZ_CP039832	Aeromonas caviae	Bacteria;Proteobacteria;Gammaproteobacteria;Aeromonadales;Aeromonadaceae;Aeromonas	1	0	1	1
NZ_CP047981	Aeromonas caviae	Bacteria;Proteobacteria;Gammaproteobacteria;Aeromonadales;Aeromonadaceae;Aeromonas	1	0	1	1
NZ_CP047982	Aeromonas caviae	Bacteria;Proteobacteria;Gammaproteobacteria;Aeromonadales;Aeromonadaceae;Aeromonas	1	0	1	1
NZ_CP047983	Aeromonas caviae	Bacteria;Proteobacteria;Gammaproteobacteria;Aeromonadales;Aeromonadaceae;Aeromonas	1	0	1	1
NZ_AP022013	Aeromonas caviae	Bacteria;Proteobacteria;Gammaproteobacteria;Aeromonadales;Aeromonadaceae;Aeromonas	1	0	1	1
NZ_AP022214	Aeromonas caviae	Bacteria;Proteobacteria;Gammaproteobacteria;Aeromonadales;Aeromonadaceae;Aeromonas	1	0	1	1
NZ_AP021927,NZ_AP021928	Aeromonas caviae	Bacteria;Proteobacteria;Gammaproteobacteria;Aeromonadales;Aeromonadaceae;Aeromonas	1	0	1	1
NZ_AP022110,NZ_AP022111	Aeromonas caviae	Bacteria;Proteobacteria;Gammaproteobacteria;Aeromonadales;Aeromonadaceae;Aeromonas	1	0	1	1
NZ_AP022241,NZ_AP022242,NZ_AP022243,NZ_AP022244	Aeromonas caviae	Bacteria;Proteobacteria;Gammaproteobacteria;Aeromonadales;Aeromonadaceae;Aeromonas	1	0	1	1
NZ_CP066813,NZ_CP066814,NZ_CP066815,NZ_CP066816	Aeromonas caviae	Bacteria;Proteobacteria;Gammaproteobacteria;Aeromonadales;Aeromonadaceae;Aeromonas	1	0	1	1
NZ_CP068232,NZ_CP068233	Aeromonas caviae	Bacteria;Proteobacteria;Gammaproteobacteria;Aeromonadales;Aeromonadaceae;Aeromonas	1	0	1	1
NZ_AP024402,NZ_AP024403,NZ_AP024404,NZ_AP024405,NZ_AP024406,NZ_AP024407,NZ_AP024408,NZ_AP024409	Aeromonas caviae	Bacteria;Proteobacteria;Gammaproteobacteria;Aeromonadales;Aeromonadaceae;Aeromonas	1	0	1	1
NZ_LR134376	Aeromonas encheleia	Bacteria;Proteobacteria;Gammaproteobacteria;Aeromonadales;Aeromonadaceae;Aeromonas	1	0	1	1
NZ_CP010947,NZ_CP010950,NZ_CP010949,NZ_CP010948	Aeromonas hydrophila	Bacteria;Proteobacteria;Gammaproteobacteria;Aeromonadales;Aeromonadaceae;Aeromonas	1	0	1	1
NZ_CP013178,NZ_CP013179,NZ_CP013180,NZ_CP013181	Aeromonas hydrophila	Bacteria;Proteobacteria;Gammaproteobacteria;Aeromonadales;Aeromonadaceae;Aeromonas	1	0	1	1
NZ_CP013965,NZ_CP013966,NZ_CP013967,NZ_CP013968,NZ_CP013969	Aeromonas hydrophila	Bacteria;Proteobacteria;Gammaproteobacteria;Aeromonadales;Aeromonadaceae;Aeromonas	1	0	1	1
NZ_CP016392	Aeromonas hydrophila	Bacteria;Proteobacteria;Gammaproteobacteria;Aeromonadales;Aeromonadaceae;Aeromonas	1	0	1	1
NZ_CP016380,NZ_CP016381	Aeromonas hydrophila	Bacteria;Proteobacteria;Gammaproteobacteria;Aeromonadales;Aeromonadaceae;Aeromonas	1	0	1	1
NZ_CP018201	Aeromonas hydrophila	Bacteria;Proteobacteria;Gammaproteobacteria;Aeromonadales;Aeromonadaceae;Aeromonas	1	0	1	1
NZ_CP027804	Aeromonas hydrophila	Bacteria;Proteobacteria;Gammaproteobacteria;Aeromonadales;Aeromonadaceae;Aeromonas	1	0	1	1
NZ_CP016989	Aeromonas hydrophila	Bacteria;Proteobacteria;Gammaproteobacteria;Aeromonadales;Aeromonadaceae;Aeromonas	1	0	1	1
NZ_CP016990	Aeromonas hydrophila	Bacteria;Proteobacteria;Gammaproteobacteria;Aeromonadales;Aeromonadaceae;Aeromonas	1	0	1	1
NZ_AP019193,NZ_AP019194	Aeromonas hydrophila	Bacteria;Proteobacteria;Gammaproteobacteria;Aeromonadales;Aeromonadaceae;Aeromonas	1	0	1	1
NZ_CP038463,NZ_CP038464	Aeromonas hydrophila	Bacteria;Proteobacteria;Gammaproteobacteria;Aeromonadales;Aeromonadaceae;Aeromonas	1	0	1	1
NZ_CP038465,NZ_CP038466	Aeromonas hydrophila	Bacteria;Proteobacteria;Gammaproteobacteria;Aeromonadales;Aeromonadaceae;Aeromonas	1	0	1	1
NZ_CP046954	Aeromonas hydrophila	Bacteria;Proteobacteria;Gammaproteobacteria;Aeromonadales;Aeromonadaceae;Aeromonas	1	0	1	1
NZ_CP050012	Aeromonas hydrophila	Bacteria;Proteobacteria;Gammaproteobacteria;Aeromonadales;Aeromonadaceae;Aeromonas	1	0	1	1
NZ_CP050994	Aeromonas hydrophila	Bacteria;Proteobacteria;Gammaproteobacteria;Aeromonadales;Aeromonadaceae;Aeromonas	1	0	1	1
NZ_AP022206	Aeromonas hydrophila	Bacteria;Proteobacteria;Gammaproteobacteria;Aeromonadales;Aeromonadaceae;Aeromonas	1	0	1	1
NZ_AP022252,NZ_AP022253	Aeromonas hydrophila	Bacteria;Proteobacteria;Gammaproteobacteria;Aeromonadales;Aeromonadaceae;Aeromonas	1	0	1	1
NZ_AP023398,NZ_AP023399,NZ_AP023400,NZ_AP023401,NZ_AP023402,NZ_AP023403,NZ_AP023404,NZ_AP023405,NZ_AP023406,NZ_AP023407	Aeromonas hydrophila	Bacteria;Proteobacteria;Gammaproteobacteria;Aeromonadales;Aeromonadaceae;Aeromonas	1	0	1	1
NZ_CP065651	Aeromonas hydrophila	Bacteria;Proteobacteria;Gammaproteobacteria;Aeromonadales;Aeromonadaceae;Aeromonas	1	0	1	1
NZ_CP007566	Aeromonas hydrophila AL09-71	Bacteria;Proteobacteria;Gammaproteobacteria;Aeromonadales;Aeromonadaceae;Aeromonas	1	0	1	1
NZ_CP006883	Aeromonas hydrophila J-1	Bacteria;Proteobacteria;Gammaproteobacteria;Aeromonadales;Aeromonadaceae;Aeromonas	1	0	1	1
NC_021290	Aeromonas hydrophila ML09-119	Bacteria;Proteobacteria;Gammaproteobacteria;Aeromonadales;Aeromonadaceae;Aeromonas	1	0	1	1
NZ_CP006870	Aeromonas hydrophila NJ-35	Bacteria;Proteobacteria;Gammaproteobacteria;Aeromonadales;Aeromonadaceae;Aeromonas	1	0	1	1
NZ_CP007576	Aeromonas hydrophila pc104A	Bacteria;Proteobacteria;Gammaproteobacteria;Aeromonadales;Aeromonadaceae;Aeromonas	1	0	1	1
NZ_CP028568,NZ_CP028567,NZ_CP028566,NZ_CP028565,NZ_CP028562,NZ_CP028563,NZ_CP028564	Aeromonas hydrophila subsp. hydrophila	Bacteria;Proteobacteria;Gammaproteobacteria;Aeromonadales;Aeromonadaceae;Aeromonas	1	0	1	1
NC_008570	Aeromonas hydrophila subsp. hydrophila ATCC 7966	Bacteria;Proteobacteria;Gammaproteobacteria;Aeromonadales;Aeromonadaceae;Aeromonas	1	0	1	1
NZ_CP007518	Aeromonas hydrophila YL17	Bacteria;Proteobacteria;Gammaproteobacteria;Aeromonadales;Aeromonadaceae;Aeromonas	1	0	1	1
NZ_CP066092	Aeromonas jandaei	Bacteria;Proteobacteria;Gammaproteobacteria;Aeromonadales;Aeromonadaceae;Aeromonas	1	0	1	1
NZ_AP024466,NZ_AP024467	Aeromonas jandaei	Bacteria;Proteobacteria;Gammaproteobacteria;Aeromonadales;Aeromonadaceae;Aeromonas	1	0	1	1
NZ_CP047962,NZ_CP047963,NZ_CP047964	Aeromonas media	Bacteria;Proteobacteria;Gammaproteobacteria;Aeromonadales;Aeromonadaceae;Aeromonas	1	0	1	1
NZ_CP038443	Aeromonas media	Bacteria;Proteobacteria;Gammaproteobacteria;Aeromonadales;Aeromonadaceae;Aeromonas	1	0	1	1
NZ_CP038444	Aeromonas media	Bacteria;Proteobacteria;Gammaproteobacteria;Aeromonadales;Aeromonadaceae;Aeromonas	1	0	1	1
NZ_CP038445,NZ_CP038446,NZ_CP038447	Aeromonas media	Bacteria;Proteobacteria;Gammaproteobacteria;Aeromonadales;Aeromonadaceae;Aeromonas	1	0	1	1
NZ_CP038448,NZ_CP038450,NZ_CP038449	Aeromonas media	Bacteria;Proteobacteria;Gammaproteobacteria;Aeromonadales;Aeromonadaceae;Aeromonas	1	0	1	1
NZ_CP007567,NZ_CP007568	Aeromonas media WS	Bacteria;Proteobacteria;Gammaproteobacteria;Aeromonadales;Aeromonadaceae;Aeromonas	1	0	1	1
NZ_CP027856	Aeromonas rivipollensis	Bacteria;Proteobacteria;Gammaproteobacteria;Aeromonadales;Aeromonadaceae;Aeromonas	1	0	1	1
NZ_CP021654,NZ_CP021658,NZ_CP021657,NZ_CP021656,NZ_CP021655	Aeromonas salmonicida	Bacteria;Proteobacteria;Gammaproteobacteria;Aeromonadales;Aeromonadaceae;Aeromonas	1	0	1	1
NZ_CP022175,NZ_CP022170,NZ_CP022171,NZ_CP022172,NZ_CP022173,NZ_CP022174	Aeromonas salmonicida	Bacteria;Proteobacteria;Gammaproteobacteria;Aeromonadales;Aeromonadaceae;Aeromonas	1	0	1	1
NZ_CP022186,NZ_CP022182,NZ_CP022183,NZ_CP022184,NZ_CP022185	Aeromonas salmonicida	Bacteria;Proteobacteria;Gammaproteobacteria;Aeromonadales;Aeromonadaceae;Aeromonas	1	0	1	1
NZ_CP022181,NZ_CP022176,NZ_CP022177,NZ_CP022178,NZ_CP022179,NZ_CP022180	Aeromonas salmonicida	Bacteria;Proteobacteria;Gammaproteobacteria;Aeromonadales;Aeromonadaceae;Aeromonas	1	0	1	1
NZ_CP022550	Aeromonas salmonicida	Bacteria;Proteobacteria;Gammaproteobacteria;Aeromonadales;Aeromonadaceae;Aeromonas	1	0	1	1
NZ_CP051883	Aeromonas salmonicida	Bacteria;Proteobacteria;Gammaproteobacteria;Aeromonadales;Aeromonadaceae;Aeromonas	1	0	1	1
NZ_CP017143,NZ_CP017144,NZ_CP017145	Aeromonas salmonicida subsp. masoucida	Bacteria;Proteobacteria;Gammaproteobacteria;Aeromonadales;Aeromonadaceae;Aeromonas	1	0	1	1
NZ_CP060030,NZ_CP060032,NZ_CP060031,NZ_CP060033	Aeromonas salmonicida subsp. masoucida	Bacteria;Proteobacteria;Gammaproteobacteria;Aeromonadales;Aeromonadaceae;Aeromonas	1	0	1	1
NZ_CP022426	Aeromonas salmonicida subsp. pectinolytica 34mel	Bacteria;Proteobacteria;Gammaproteobacteria;Aeromonadales;Aeromonadaceae;Aeromonas	1	0	1	1
NZ_CP048223,NZ_CP048224,NZ_CP048227,NZ_CP048225,NZ_CP048226	Aeromonas salmonicida subsp. salmonicida	Bacteria;Proteobacteria;Gammaproteobacteria;Aeromonadales;Aeromonadaceae;Aeromonas	1	0	1	1
NZ_CP038102,NZ_CP038103,NZ_CP038104,NZ_CP038105	Aeromonas salmonicida subsp. salmonicida	Bacteria;Proteobacteria;Gammaproteobacteria;Aeromonadales;Aeromonadaceae;Aeromonas	1	0	1	1
NZ_CP047374,NZ_CP047375	Aeromonas salmonicida subsp. salmonicida	Bacteria;Proteobacteria;Gammaproteobacteria;Aeromonadales;Aeromonadaceae;Aeromonas	1	0	1	1
NZ_CP047376,NZ_CP047377	Aeromonas salmonicida subsp. salmonicida	Bacteria;Proteobacteria;Gammaproteobacteria;Aeromonadales;Aeromonadaceae;Aeromonas	1	0	1	1
NZ_CP027000	Aeromonas salmonicida subsp. salmonicida 01-B526	Bacteria;Proteobacteria;Gammaproteobacteria;Aeromonadales;Aeromonadaceae;Aeromonas	1	0	1	1
NC_009348,NC_009349,NC_009350,NC_004924,NC_004923,NC_004925	Aeromonas salmonicida subsp. salmonicida A449	Bacteria;Proteobacteria;Gammaproteobacteria;Aeromonadales;Aeromonadaceae;Aeromonas	1	0	1	1
NZ_CP013067	Aeromonas schubertii	Bacteria;Proteobacteria;Gammaproteobacteria;Aeromonadales;Aeromonadaceae;Aeromonas	1	0	1	1
NZ_CP038513,NZ_CP038514	Aeromonas sp. 2692-1	Bacteria;Proteobacteria;Gammaproteobacteria;Aeromonadales;Aeromonadaceae;Aeromonas	1	0	1	1
NZ_CP026228,NZ_CP026230,NZ_CP026229	Aeromonas sp. ASNIH1	Bacteria;Proteobacteria;Gammaproteobacteria;Aeromonadales;Aeromonadaceae;Aeromonas	1	0	1	1
NZ_CP026406,NZ_CP026408,NZ_CP026407,NZ_CP026409,NZ_CP026410,NZ_CP026411	Aeromonas sp. ASNIH2	Bacteria;Proteobacteria;Gammaproteobacteria;Aeromonadales;Aeromonadaceae;Aeromonas	1	0	1	1
NZ_CP026222,NZ_CP026225,NZ_CP026224,NZ_CP026223	Aeromonas sp. ASNIH3	Bacteria;Proteobacteria;Gammaproteobacteria;Aeromonadales;Aeromonadaceae;Aeromonas	1	0	1	1
NZ_CP026217,NZ_CP026221,NZ_CP026219,NZ_CP026220,NZ_CP026218	Aeromonas sp. ASNIH4	Bacteria;Proteobacteria;Gammaproteobacteria;Aeromonadales;Aeromonadaceae;Aeromonas	1	0	1	1
NZ_CP026122,NZ_CP026123	Aeromonas sp. ASNIH5	Bacteria;Proteobacteria;Gammaproteobacteria;Aeromonadales;Aeromonadaceae;Aeromonas	1	0	1	1
NZ_CP026226,NZ_CP026227	Aeromonas sp. ASNIH7	Bacteria;Proteobacteria;Gammaproteobacteria;Aeromonadales;Aeromonadaceae;Aeromonas	1	0	1	1
NZ_CP023818	Aeromonas sp. CA23	Bacteria;Proteobacteria;Gammaproteobacteria;Aeromonadales;Aeromonadaceae;Aeromonas	1	0	1	1
NZ_CP023817	Aeromonas sp. CU5	Bacteria;Proteobacteria;Gammaproteobacteria;Aeromonadales;Aeromonadaceae;Aeromonas	1	0	1	1
NZ_CP014774,NZ_CP014775	Aeromonas veronii	Bacteria;Proteobacteria;Gammaproteobacteria;Aeromonadales;Aeromonadaceae;Aeromonas	1	0	1	1
NZ_CP024930	Aeromonas veronii	Bacteria;Proteobacteria;Gammaproteobacteria;Aeromonadales;Aeromonadaceae;Aeromonas	1	0	1	1
NZ_CP024933	Aeromonas veronii	Bacteria;Proteobacteria;Gammaproteobacteria;Aeromonadales;Aeromonadaceae;Aeromonas	1	0	1	1
NZ_CP028133,NZ_CP028134	Aeromonas veronii	Bacteria;Proteobacteria;Gammaproteobacteria;Aeromonadales;Aeromonadaceae;Aeromonas	1	0	1	1
NZ_CP033604	Aeromonas veronii	Bacteria;Proteobacteria;Gammaproteobacteria;Aeromonadales;Aeromonadaceae;Aeromonas	1	0	1	1
NZ_CP044060,NZ_CP044061	Aeromonas veronii	Bacteria;Proteobacteria;Gammaproteobacteria;Aeromonadales;Aeromonadaceae;Aeromonas	1	0	1	1
NZ_CP040717,NZ_CP040718	Aeromonas veronii	Bacteria;Proteobacteria;Gammaproteobacteria;Aeromonadales;Aeromonadaceae;Aeromonas	1	0	1	1
NZ_CP047155	Aeromonas veronii	Bacteria;Proteobacteria;Gammaproteobacteria;Aeromonadales;Aeromonadaceae;Aeromonas	1	0	1	1
NZ_AP021940,NZ_AP021941,NZ_AP021942,NZ_AP021943	Aeromonas veronii	Bacteria;Proteobacteria;Gammaproteobacteria;Aeromonadales;Aeromonadaceae;Aeromonas	1	0	1	1
NZ_AP022264,NZ_AP022265,NZ_AP022266,NZ_AP022267	Aeromonas veronii	Bacteria;Proteobacteria;Gammaproteobacteria;Aeromonadales;Aeromonadaceae;Aeromonas	1	0	1	1
NZ_AP022281,NZ_AP022282,NZ_AP022283,NZ_AP022284,NZ_AP022285,NZ_AP022286	Aeromonas veronii	Bacteria;Proteobacteria;Gammaproteobacteria;Aeromonadales;Aeromonadaceae;Aeromonas	1	0	1	1
NZ_AP022290,NZ_AP022291,NZ_AP022292,NZ_AP022293,NZ_AP022294	Aeromonas veronii	Bacteria;Proteobacteria;Gammaproteobacteria;Aeromonadales;Aeromonadaceae;Aeromonas	1	0	1	1
NC_015424	Aeromonas veronii B565	Bacteria;Proteobacteria;Gammaproteobacteria;Aeromonadales;Aeromonadaceae;Aeromonas	1	0	1	1
NZ_CP059396,NZ_CP059397	Aeromonas veronii Hm21	Bacteria;Proteobacteria;Gammaproteobacteria;Aeromonadales;Aeromonadaceae;Aeromonas	1	0	1	1
NC_022521	Aeropyrum camini SY1 = JCM 12091	Archaea;Crenarchaeota;Thermoprotei;Desulfurococcales;Desulfurococcaceae;Aeropyrum	0	1	0	1
NC_000854	Aeropyrum pernix K1	Archaea;Crenarchaeota;Thermoprotei;Desulfurococcales;Desulfurococcaceae;Aeropyrum	0	1	0	1
NC_017538,NC_017539,NC_017536	Afipia carboxidovorans OM4	Bacteria;Proteobacteria;Alphaproteobacteria;Rhizobiales;Bradyrhizobiaceae;Afipia	1	0	0	1
NC_011386	Afipia carboxidovorans OM5	Bacteria;Proteobacteria;Alphaproteobacteria;Rhizobiales;Bradyrhizobiaceae;Afipia	1	0	0	1
NC_015684,NC_015685,NC_015689	Afipia carboxidovorans OM5	Bacteria;Proteobacteria;Alphaproteobacteria;Rhizobiales;Bradyrhizobiaceae;Afipia	1	0	0	1
NZ_CP020038,NZ_CP021745,NZ_CP021746,NZ_CP021747	Agarilytica rhodophyticola	Bacteria;Proteobacteria;Gammaproteobacteria;Cellvibrionales;Cellvibrionaceae;Agarilytica	1	0	0	1
NZ_CP013021	Agarivorans gilvus	Bacteria;Proteobacteria;Gammaproteobacteria;Alteromonadales;Alteromonadaceae;Agarivorans	1	0	1	1
NZ_CP012958	Aggregatibacter actinomycetemcomitans	Bacteria;Proteobacteria;Gammaproteobacteria;Pasteurellales;Pasteurellaceae;Aggregatibacter	0	0	1	0
NZ_CP012959	Aggregatibacter actinomycetemcomitans	Bacteria;Proteobacteria;Gammaproteobacteria;Pasteurellales;Pasteurellaceae;Aggregatibacter	0	0	1	0
NZ_CP016553	Aggregatibacter actinomycetemcomitans	Bacteria;Proteobacteria;Gammaproteobacteria;Pasteurellales;Pasteurellaceae;Aggregatibacter	0	0	1	0
NZ_CP065604	Aggregatibacter actinomycetemcomitans	Bacteria;Proteobacteria;Gammaproteobacteria;Pasteurellales;Pasteurellaceae;Aggregatibacter	0	0	1	0
NC_017846	Aggregatibacter actinomycetemcomitans D7S-1	Bacteria;Proteobacteria;Gammaproteobacteria;Pasteurellales;Pasteurellaceae;Aggregatibacter	0	0	1	0
NZ_CP007502	Aggregatibacter actinomycetemcomitans HK1651	Bacteria;Proteobacteria;Gammaproteobacteria;Pasteurellales;Pasteurellaceae;Aggregatibacter	0	0	1	0
NZ_CP012067	Aggregatibacter aphrophilus	Bacteria;Proteobacteria;Gammaproteobacteria;Pasteurellales;Pasteurellaceae;Aggregatibacter	0	0	1	0
NZ_LS483485	Aggregatibacter aphrophilus	Bacteria;Proteobacteria;Gammaproteobacteria;Pasteurellales;Pasteurellaceae;Aggregatibacter	0	0	1	0
NZ_LR134327	Aggregatibacter aphrophilus ATCC 33389	Bacteria;Proteobacteria;Gammaproteobacteria;Pasteurellales;Pasteurellaceae;Aggregatibacter	0	0	1	0
NC_012913	Aggregatibacter aphrophilus NJ8700	Bacteria;Proteobacteria;Gammaproteobacteria;Pasteurellales;Pasteurellaceae;Aggregatibacter	0	0	1	0
NZ_CP009230	Aggregatibacter aphrophilus NJ8700	Bacteria;Proteobacteria;Gammaproteobacteria;Pasteurellales;Pasteurellaceae;Aggregatibacter	0	0	1	0
NZ_CP065983	Aggregatibacter segnis	Bacteria;Proteobacteria;Gammaproteobacteria;Pasteurellales;Pasteurellaceae;Aggregatibacter	0	0	1	0
NZ_LS483443	Aggregatibacter segnis ATCC 33393	Bacteria;Proteobacteria;Gammaproteobacteria;Pasteurellales;Pasteurellaceae;Aggregatibacter	0	0	1	0
NZ_LR882035,NZ_LR882036	Agreia sp. COWG	Bacteria;Actinobacteria;Micrococcales;Microbacteriaceae;Agreia;unclassified Agreia	0	1	0	1
NZ_CP033022,NZ_CP033023,NZ_CP033024,NZ_CP033026,NZ_CP033025	Agrobacterium fabrum	Bacteria;Proteobacteria;Alphaproteobacteria;Rhizobiales;Rhizobiaceae;Rhizobium/Agrobacterium group;Agrobacterium;Agrobacterium tumefaciens complex	1	0	1	1
NZ_CP033034,NZ_CP033035,NZ_CP033036,NZ_CP033037,NZ_CP033038	Agrobacterium fabrum	Bacteria;Proteobacteria;Alphaproteobacteria;Rhizobiales;Rhizobiaceae;Rhizobium/Agrobacterium group;Agrobacterium;Agrobacterium tumefaciens complex	1	0	1	1
NZ_CP067027,NZ_CP067028,NZ_CP067029,NZ_CP067030,NZ_CP067031	Agrobacterium fabrum	Bacteria;Proteobacteria;Alphaproteobacteria;Rhizobiales;Rhizobiaceae;Rhizobium/Agrobacterium group;Agrobacterium;Agrobacterium tumefaciens complex	1	0	1	1
NZ_CP067032,NZ_CP067033,NZ_CP067034,NZ_CP067035,NZ_CP067036	Agrobacterium fabrum	Bacteria;Proteobacteria;Alphaproteobacteria;Rhizobiales;Rhizobiaceae;Rhizobium/Agrobacterium group;Agrobacterium;Agrobacterium tumefaciens complex	1	0	1	1
NZ_CP067037,NZ_CP067038,NZ_CP067039,NZ_CP067040	Agrobacterium fabrum	Bacteria;Proteobacteria;Alphaproteobacteria;Rhizobiales;Rhizobiaceae;Rhizobium/Agrobacterium group;Agrobacterium;Agrobacterium tumefaciens complex	1	0	1	1
NZ_CP043962,NZ_CP043963,NZ_CP043964,NZ_CP043965	Agrobacterium fabrum	Bacteria;Proteobacteria;Alphaproteobacteria;Rhizobiales;Rhizobiaceae;Rhizobium/Agrobacterium group;Agrobacterium;Agrobacterium tumefaciens complex	1	0	1	1
NC_003062,NC_003063,NC_003064,NC_003065	Agrobacterium fabrum str. C58	Bacteria;Proteobacteria;Alphaproteobacteria;Rhizobiales;Rhizobiaceae;Rhizobium/Agrobacterium group;Agrobacterium;Agrobacterium tumefaciens complex	1	0	1	1
NZ_CP039691,NZ_CP039692,NZ_CP039694,NZ_CP039693	Agrobacterium larrymoorei	Bacteria;Proteobacteria;Alphaproteobacteria;Rhizobiales;Rhizobiaceae;Rhizobium/Agrobacterium group;Agrobacterium	1	0	1	1
NC_011985,NC_011983,NC_011987,NC_011990,NC_011994	Agrobacterium radiobacter K84	Bacteria;Proteobacteria;Alphaproteobacteria;Rhizobiales;Rhizobiaceae;Rhizobium/Agrobacterium group;Agrobacterium;Agrobacterium tumefaciens complex	1	0	1	1
NZ_CP019701,NZ_CP019702,NZ_CP019703	Agrobacterium rhizogenes	Bacteria;Proteobacteria;Alphaproteobacteria;Rhizobiales;Rhizobiaceae;Rhizobium/Agrobacterium group;Agrobacterium	1	0	1	1
NZ_CP044122,NZ_CP044123,NZ_CP044124	Agrobacterium rhizogenes	Bacteria;Proteobacteria;Alphaproteobacteria;Rhizobiales;Rhizobiaceae;Rhizobium/Agrobacterium group;Agrobacterium	1	0	1	1
NZ_CP047387,NZ_CP047388,NZ_CP047389,NZ_CP047390	Agrobacterium sp. CGMCC 11546	Bacteria;Proteobacteria;Alphaproteobacteria;Rhizobiales;Rhizobiaceae;Rhizobium/Agrobacterium group;Agrobacterium;unclassified Agrobacterium	1	0	1	1
NC_015183,NC_015508,NC_015184	Agrobacterium sp. H13-3	Bacteria;Proteobacteria;Alphaproteobacteria;Rhizobiales;Rhizobiaceae;Rhizobium/Agrobacterium group;Agrobacterium;unclassified Agrobacterium	1	0	1	1
NZ_CP045854,NZ_CP045856,NZ_CP045855	Agrobacterium sp. MA01	Bacteria;Proteobacteria;Alphaproteobacteria;Rhizobiales;Rhizobiaceae;Rhizobium/Agrobacterium group;Agrobacterium;unclassified Agrobacterium	1	0	1	1
NZ_CP016499,NZ_CP016500	Agrobacterium sp. RAC06	Bacteria;Proteobacteria;Alphaproteobacteria;Rhizobiales;Rhizobiaceae;Rhizobium/Agrobacterium group;Agrobacterium;unclassified Agrobacterium	1	0	1	1
NZ_CP040640,NZ_CP040641,NZ_CP040642	Agrobacterium sp. T29	Bacteria;Proteobacteria;Alphaproteobacteria;Rhizobiales;Rhizobiaceae;Rhizobium/Agrobacterium group;Agrobacterium;unclassified Agrobacterium	1	0	1	1
NZ_CP011246,NZ_CP011247,NZ_CP011248,NZ_CP011249	Agrobacterium tumefaciens	Bacteria;Proteobacteria;Alphaproteobacteria;Rhizobiales;Rhizobiaceae;Rhizobium/Agrobacterium group;Agrobacterium;Agrobacterium tumefaciens complex	1	0	1	1
NZ_CP042274,NZ_CP042275,NZ_CP042276,NZ_CP042277	Agrobacterium tumefaciens	Bacteria;Proteobacteria;Alphaproteobacteria;Rhizobiales;Rhizobiaceae;Rhizobium/Agrobacterium group;Agrobacterium;Agrobacterium tumefaciens complex	1	0	1	1
NZ_CP032921,NZ_CP032922,NZ_CP032923,NZ_CP032924,NZ_CP032925	Agrobacterium tumefaciens	Bacteria;Proteobacteria;Alphaproteobacteria;Rhizobiales;Rhizobiaceae;Rhizobium/Agrobacterium group;Agrobacterium;Agrobacterium tumefaciens complex	1	0	1	1
NZ_CP032926,NZ_CP032927,NZ_CP032928,NZ_CP032929	Agrobacterium tumefaciens	Bacteria;Proteobacteria;Alphaproteobacteria;Rhizobiales;Rhizobiaceae;Rhizobium/Agrobacterium group;Agrobacterium;Agrobacterium tumefaciens complex	1	0	1	1
NZ_CP032917,NZ_CP032918,NZ_CP032919,NZ_CP032920	Agrobacterium tumefaciens	Bacteria;Proteobacteria;Alphaproteobacteria;Rhizobiales;Rhizobiaceae;Rhizobium/Agrobacterium group;Agrobacterium;Agrobacterium tumefaciens complex	1	0	1	1
NZ_CP033031,NZ_CP033032,NZ_CP033033	Agrobacterium tumefaciens	Bacteria;Proteobacteria;Alphaproteobacteria;Rhizobiales;Rhizobiaceae;Rhizobium/Agrobacterium group;Agrobacterium;Agrobacterium tumefaciens complex	1	0	1	1
NZ_CP033027,NZ_CP033028,NZ_CP033029,NZ_CP033030	Agrobacterium tumefaciens	Bacteria;Proteobacteria;Alphaproteobacteria;Rhizobiales;Rhizobiaceae;Rhizobium/Agrobacterium group;Agrobacterium;Agrobacterium tumefaciens complex	1	0	1	1
NZ_CP039897,NZ_CP039898,NZ_CP039899,NZ_CP039902,NZ_CP039900,NZ_CP039901	Agrobacterium tumefaciens	Bacteria;Proteobacteria;Alphaproteobacteria;Rhizobiales;Rhizobiaceae;Rhizobium/Agrobacterium group;Agrobacterium;Agrobacterium tumefaciens complex	1	0	1	1
NZ_CP039903,NZ_CP039904,NZ_CP039905,NZ_CP039906	Agrobacterium tumefaciens	Bacteria;Proteobacteria;Alphaproteobacteria;Rhizobiales;Rhizobiaceae;Rhizobium/Agrobacterium group;Agrobacterium;Agrobacterium tumefaciens complex	1	0	1	1
NZ_CP039922,NZ_CP039923,NZ_CP039924,NZ_CP039925,NZ_CP039927,NZ_CP039926	Agrobacterium tumefaciens	Bacteria;Proteobacteria;Alphaproteobacteria;Rhizobiales;Rhizobiaceae;Rhizobium/Agrobacterium group;Agrobacterium;Agrobacterium tumefaciens complex	1	0	1	1
NZ_CP039907,NZ_CP039908,NZ_CP039909	Agrobacterium tumefaciens	Bacteria;Proteobacteria;Alphaproteobacteria;Rhizobiales;Rhizobiaceae;Rhizobium/Agrobacterium group;Agrobacterium;Agrobacterium tumefaciens complex	1	0	1	1
NZ_CP061003,NZ_CP061004	Agrobacterium tumefaciens	Bacteria;Proteobacteria;Alphaproteobacteria;Rhizobiales;Rhizobiaceae;Rhizobium/Agrobacterium group;Agrobacterium;Agrobacterium tumefaciens complex	1	0	1	1
NZ_CP066274,NZ_CP066276,NZ_CP066273,NZ_CP066275	Agrobacterium tumefaciens	Bacteria;Proteobacteria;Alphaproteobacteria;Rhizobiales;Rhizobiaceae;Rhizobium/Agrobacterium group;Agrobacterium;Agrobacterium tumefaciens complex	1	0	1	1
NZ_AP023279,NZ_AP023280,NZ_AP023281,NZ_AP023282,NZ_AP023283,NZ_AP023284,NZ_AP023285	Agrobacterium vitis	Bacteria;Proteobacteria;Alphaproteobacteria;Rhizobiales;Rhizobiaceae;Rhizobium/Agrobacterium group;Agrobacterium	1	0	1	1
NZ_AP023272,NZ_AP023273,NZ_AP023274,NZ_AP023275,NZ_AP023276,NZ_AP023277,NZ_AP023278	Agrobacterium vitis	Bacteria;Proteobacteria;Alphaproteobacteria;Rhizobiales;Rhizobiaceae;Rhizobium/Agrobacterium group;Agrobacterium	1	0	1	1
NZ_AP023268,NZ_AP023269,NZ_AP023270,NZ_AP023271	Agrobacterium vitis	Bacteria;Proteobacteria;Alphaproteobacteria;Rhizobiales;Rhizobiaceae;Rhizobium/Agrobacterium group;Agrobacterium	1	0	1	1
NZ_CP027942	Agrococcus sp. SGAir0287	Bacteria;Actinobacteria;Micrococcales;Microbacteriaceae;Agrococcus	0	1	1	1
NZ_CP013979	Agromyces aureus	Bacteria;Actinobacteria;Micrococcales;Microbacteriaceae;Agromyces	0	1	1	1
NZ_CP035491	Agromyces protaetiae	Bacteria;Actinobacteria;Micrococcales;Microbacteriaceae;Agromyces	0	1	0	1
NZ_CP040872	Agromyces sp. HY052	Bacteria;Actinobacteria;Micrococcales;Microbacteriaceae;Agromyces;unclassified Agromyces	0	1	1	1
NZ_CP034753	Agromyces sp. LHK192	Bacteria;Actinobacteria;Micrococcales;Microbacteriaceae;Agromyces;unclassified Agromyces	0	1	1	1
NZ_CP028913	Agromyces sp. MF30-A	Bacteria;Actinobacteria;Micrococcales;Microbacteriaceae;Agromyces;unclassified Agromyces	0	1	1	1
NZ_CP027860,NZ_CP027861	Ahniella affigens	Bacteria;Proteobacteria;Gammaproteobacteria;Xanthomonadales;Rhodanobacteraceae;Ahniella	1	0	0	1
NZ_LT629973	Akkermansia glycaniphila	Bacteria;Verrucomicrobia;Verrucomicrobiae;Verrucomicrobiales;Akkermansiaceae;Akkermansia	1	0	0	1
NZ_CP015409	Akkermansia muciniphila	Bacteria;Verrucomicrobia;Verrucomicrobiae;Verrucomicrobiales;Akkermansiaceae;Akkermansia	1	0	0	1
NZ_CP024736	Akkermansia muciniphila	Bacteria;Verrucomicrobia;Verrucomicrobiae;Verrucomicrobiales;Akkermansiaceae;Akkermansia	1	0	0	1
NZ_CP024738	Akkermansia muciniphila	Bacteria;Verrucomicrobia;Verrucomicrobiae;Verrucomicrobiales;Akkermansiaceae;Akkermansia	1	0	0	1
NZ_CP024740	Akkermansia muciniphila	Bacteria;Verrucomicrobia;Verrucomicrobiae;Verrucomicrobiales;Akkermansiaceae;Akkermansia	1	0	0	1
NZ_CP024742	Akkermansia muciniphila	Bacteria;Verrucomicrobia;Verrucomicrobiae;Verrucomicrobiales;Akkermansiaceae;Akkermansia	1	0	0	1
NZ_CP025825	Akkermansia muciniphila	Bacteria;Verrucomicrobia;Verrucomicrobiae;Verrucomicrobiales;Akkermansiaceae;Akkermansia	1	0	0	1
NZ_CP025826	Akkermansia muciniphila	Bacteria;Verrucomicrobia;Verrucomicrobiae;Verrucomicrobiales;Akkermansiaceae;Akkermansia	1	0	0	1
NZ_CP025827	Akkermansia muciniphila	Bacteria;Verrucomicrobia;Verrucomicrobiae;Verrucomicrobiales;Akkermansiaceae;Akkermansia	1	0	0	1
NZ_CP025829	Akkermansia muciniphila	Bacteria;Verrucomicrobia;Verrucomicrobiae;Verrucomicrobiales;Akkermansiaceae;Akkermansia	1	0	0	1
NZ_CP025833	Akkermansia muciniphila	Bacteria;Verrucomicrobia;Verrucomicrobiae;Verrucomicrobiales;Akkermansiaceae;Akkermansia	1	0	0	1
NZ_CP025834	Akkermansia muciniphila	Bacteria;Verrucomicrobia;Verrucomicrobiae;Verrucomicrobiales;Akkermansiaceae;Akkermansia	1	0	0	1
NZ_CP025837	Akkermansia muciniphila	Bacteria;Verrucomicrobia;Verrucomicrobiae;Verrucomicrobiales;Akkermansiaceae;Akkermansia	1	0	0	1
NZ_CP025831	Akkermansia muciniphila	Bacteria;Verrucomicrobia;Verrucomicrobiae;Verrucomicrobiales;Akkermansiaceae;Akkermansia	1	0	0	1
NZ_CP025832	Akkermansia muciniphila	Bacteria;Verrucomicrobia;Verrucomicrobiae;Verrucomicrobiales;Akkermansiaceae;Akkermansia	1	0	0	1
NZ_CP025823	Akkermansia muciniphila	Bacteria;Verrucomicrobia;Verrucomicrobiae;Verrucomicrobiales;Akkermansiaceae;Akkermansia	1	0	0	1
NZ_CP025824	Akkermansia muciniphila	Bacteria;Verrucomicrobia;Verrucomicrobiae;Verrucomicrobiales;Akkermansiaceae;Akkermansia	1	0	0	1
NZ_CP025828	Akkermansia muciniphila	Bacteria;Verrucomicrobia;Verrucomicrobiae;Verrucomicrobiales;Akkermansiaceae;Akkermansia	1	0	0	1
NZ_CP025830	Akkermansia muciniphila	Bacteria;Verrucomicrobia;Verrucomicrobiae;Verrucomicrobiales;Akkermansiaceae;Akkermansia	1	0	0	1
NZ_CP025835	Akkermansia muciniphila	Bacteria;Verrucomicrobia;Verrucomicrobiae;Verrucomicrobiales;Akkermansiaceae;Akkermansia	1	0	0	1
NZ_CP025836	Akkermansia muciniphila	Bacteria;Verrucomicrobia;Verrucomicrobiae;Verrucomicrobiales;Akkermansiaceae;Akkermansia	1	0	0	1
NZ_CP033388	Akkermansia muciniphila	Bacteria;Verrucomicrobia;Verrucomicrobiae;Verrucomicrobiales;Akkermansiaceae;Akkermansia	1	0	0	1
NZ_CP036293	Akkermansia muciniphila	Bacteria;Verrucomicrobia;Verrucomicrobiae;Verrucomicrobiales;Akkermansiaceae;Akkermansia	1	0	0	1
NZ_CP042830	Akkermansia muciniphila	Bacteria;Verrucomicrobia;Verrucomicrobiae;Verrucomicrobiales;Akkermansiaceae;Akkermansia	1	0	0	1
NZ_AP021898,NZ_AP021899	Akkermansia muciniphila	Bacteria;Verrucomicrobia;Verrucomicrobiae;Verrucomicrobiales;Akkermansiaceae;Akkermansia	1	0	0	1
NZ_CP027003	Akkermansia muciniphila	Bacteria;Verrucomicrobia;Verrucomicrobiae;Verrucomicrobiales;Akkermansiaceae;Akkermansia	1	0	0	1
NZ_CP027004	Akkermansia muciniphila	Bacteria;Verrucomicrobia;Verrucomicrobiae;Verrucomicrobiales;Akkermansiaceae;Akkermansia	1	0	0	1
NZ_CP027005	Akkermansia muciniphila	Bacteria;Verrucomicrobia;Verrucomicrobiae;Verrucomicrobiales;Akkermansiaceae;Akkermansia	1	0	0	1
NZ_CP027006	Akkermansia muciniphila	Bacteria;Verrucomicrobia;Verrucomicrobiae;Verrucomicrobiales;Akkermansiaceae;Akkermansia	1	0	0	1
NZ_CP027007	Akkermansia muciniphila	Bacteria;Verrucomicrobia;Verrucomicrobiae;Verrucomicrobiales;Akkermansiaceae;Akkermansia	1	0	0	1
NZ_CP027008	Akkermansia muciniphila	Bacteria;Verrucomicrobia;Verrucomicrobiae;Verrucomicrobiales;Akkermansiaceae;Akkermansia	1	0	0	1
NZ_CP027009	Akkermansia muciniphila	Bacteria;Verrucomicrobia;Verrucomicrobiae;Verrucomicrobiales;Akkermansiaceae;Akkermansia	1	0	0	1
NZ_CP027010	Akkermansia muciniphila	Bacteria;Verrucomicrobia;Verrucomicrobiae;Verrucomicrobiales;Akkermansiaceae;Akkermansia	1	0	0	1
NZ_CP027011	Akkermansia muciniphila	Bacteria;Verrucomicrobia;Verrucomicrobiae;Verrucomicrobiales;Akkermansiaceae;Akkermansia	1	0	0	1
NZ_CP027012	Akkermansia muciniphila	Bacteria;Verrucomicrobia;Verrucomicrobiae;Verrucomicrobiales;Akkermansiaceae;Akkermansia	1	0	0	1
NZ_CP027013	Akkermansia muciniphila	Bacteria;Verrucomicrobia;Verrucomicrobiae;Verrucomicrobiales;Akkermansiaceae;Akkermansia	1	0	0	1
NZ_CP029695	Akkermansia muciniphila	Bacteria;Verrucomicrobia;Verrucomicrobiae;Verrucomicrobiales;Akkermansiaceae;Akkermansia	1	0	0	1
NZ_CP029696	Akkermansia muciniphila	Bacteria;Verrucomicrobia;Verrucomicrobiae;Verrucomicrobiales;Akkermansiaceae;Akkermansia	1	0	0	1
NZ_CP029697	Akkermansia muciniphila	Bacteria;Verrucomicrobia;Verrucomicrobiae;Verrucomicrobiales;Akkermansiaceae;Akkermansia	1	0	0	1
NZ_CP029698	Akkermansia muciniphila	Bacteria;Verrucomicrobia;Verrucomicrobiae;Verrucomicrobiales;Akkermansiaceae;Akkermansia	1	0	0	1
NZ_CP029699	Akkermansia muciniphila	Bacteria;Verrucomicrobia;Verrucomicrobiae;Verrucomicrobiales;Akkermansiaceae;Akkermansia	1	0	0	1
NZ_CP029700	Akkermansia muciniphila	Bacteria;Verrucomicrobia;Verrucomicrobiae;Verrucomicrobiales;Akkermansiaceae;Akkermansia	1	0	0	1
NZ_CP029701	Akkermansia muciniphila	Bacteria;Verrucomicrobia;Verrucomicrobiae;Verrucomicrobiales;Akkermansiaceae;Akkermansia	1	0	0	1
NZ_CP029703	Akkermansia muciniphila	Bacteria;Verrucomicrobia;Verrucomicrobiae;Verrucomicrobiales;Akkermansiaceae;Akkermansia	1	0	0	1
NZ_CP029704	Akkermansia muciniphila	Bacteria;Verrucomicrobia;Verrucomicrobiae;Verrucomicrobiales;Akkermansiaceae;Akkermansia	1	0	0	1
NZ_CP029705	Akkermansia muciniphila	Bacteria;Verrucomicrobia;Verrucomicrobiae;Verrucomicrobiales;Akkermansiaceae;Akkermansia	1	0	0	1
NZ_CP029706	Akkermansia muciniphila	Bacteria;Verrucomicrobia;Verrucomicrobiae;Verrucomicrobiales;Akkermansiaceae;Akkermansia	1	0	0	1
NZ_CP048438	Akkermansia muciniphila	Bacteria;Verrucomicrobia;Verrucomicrobiae;Verrucomicrobiales;Akkermansiaceae;Akkermansia	1	0	0	1
NZ_CP058562	Akkermansia muciniphila	Bacteria;Verrucomicrobia;Verrucomicrobiae;Verrucomicrobiales;Akkermansiaceae;Akkermansia	1	0	0	1
NZ_LR699001	Akkermansia muciniphila	Bacteria;Verrucomicrobia;Verrucomicrobiae;Verrucomicrobiales;Akkermansiaceae;Akkermansia	1	0	0	1
NC_010655	Akkermansia muciniphila ATCC BAA-835	Bacteria;Verrucomicrobia;Verrucomicrobiae;Verrucomicrobiales;Akkermansiaceae;Akkermansia	1	0	0	1
NZ_CP032153	Alcaligenes aquatilis	Bacteria;Proteobacteria;Betaproteobacteria;Burkholderiales;Alcaligenaceae;Alcaligenes	1	0	1	1
NZ_CP013119,NZ_CP013143	Alcaligenes faecalis	Bacteria;Proteobacteria;Betaproteobacteria;Burkholderiales;Alcaligenaceae;Alcaligenes	1	0	1	1
NZ_CP021079	Alcaligenes faecalis	Bacteria;Proteobacteria;Betaproteobacteria;Burkholderiales;Alcaligenaceae;Alcaligenes	1	0	1	1
NZ_CP021641	Alcaligenes faecalis	Bacteria;Proteobacteria;Betaproteobacteria;Burkholderiales;Alcaligenaceae;Alcaligenes	1	0	1	1
NZ_CP023667	Alcaligenes faecalis	Bacteria;Proteobacteria;Betaproteobacteria;Burkholderiales;Alcaligenaceae;Alcaligenes	1	0	1	1
NZ_CP032521	Alcaligenes faecalis	Bacteria;Proteobacteria;Betaproteobacteria;Burkholderiales;Alcaligenaceae;Alcaligenes	1	0	1	1
NZ_CP033861	Alcaligenes faecalis	Bacteria;Proteobacteria;Betaproteobacteria;Burkholderiales;Alcaligenaceae;Alcaligenes	1	0	1	1
NZ_CP036294	Alcaligenes faecalis	Bacteria;Proteobacteria;Betaproteobacteria;Burkholderiales;Alcaligenaceae;Alcaligenes	1	0	1	1
NZ_CP048039,NZ_CP048040,NZ_CP048041	Alcaligenes faecalis	Bacteria;Proteobacteria;Betaproteobacteria;Burkholderiales;Alcaligenaceae;Alcaligenes	1	0	1	1
NZ_CP066058	Alcaligenes faecalis	Bacteria;Proteobacteria;Betaproteobacteria;Burkholderiales;Alcaligenaceae;Alcaligenes	1	0	1	1
NZ_CP047670	Alcaligenes faecalis	Bacteria;Proteobacteria;Betaproteobacteria;Burkholderiales;Alcaligenaceae;Alcaligenes	1	0	1	1
NZ_CP023256	Alcaligenes faecalis	Bacteria;Proteobacteria;Betaproteobacteria;Burkholderiales;Alcaligenaceae;Alcaligenes	1	0	1	1
NC_008260	Alcanivorax borkumensis SK2	Bacteria;Proteobacteria;Gammaproteobacteria;Oceanospirillales;Alcanivoracaceae;Alcanivorax	1	0	0	1
NC_018691	Alcanivorax dieselolei B5	Bacteria;Proteobacteria;Gammaproteobacteria;Oceanospirillales;Alcanivoracaceae;Alcanivorax	1	0	0	1
NZ_CP004387	Alcanivorax pacificus W11-5	Bacteria;Proteobacteria;Gammaproteobacteria;Oceanospirillales;Alcanivoracaceae;Alcanivorax	1	0	1	1
NZ_AP014613	Alcanivorax sp. NBRC 101098	Bacteria;Proteobacteria;Gammaproteobacteria;Oceanospirillales;Alcanivoracaceae;Alcanivorax;unclassified Alcanivorax	1	0	0	1
NZ_CP012331	Alcanivorax xenomutans	Bacteria;Proteobacteria;Gammaproteobacteria;Oceanospirillales;Alcanivoracaceae;Alcanivorax	1	0	0	1
NZ_CP047029	Algibacter sp. L1A34	Bacteria;Bacteroidetes;Flavobacteriia;Flavobacteriales;Flavobacteriaceae;Algibacter	1	0	0	1
NZ_CP047030	Algibacter sp. L3A6	Bacteria;Bacteroidetes;Flavobacteriia;Flavobacteriales;Flavobacteriaceae;Algibacter	1	0	0	1
NZ_CP028901	Algicoccus marinus	Bacteria;Proteobacteria;Betaproteobacteria;Burkholderiales;Alcaligenaceae;Algicoccus	1	0	0	1
NZ_CP053837,NZ_CP053838	Aliarcobacter faecis	Bacteria;Proteobacteria;Epsilonproteobacteria;Campylobacterales;Campylobacteraceae;Arcobacter group;Aliarcobacter	1	0	0	1
NZ_CP051298,NZ_CP051297	Alicycliphilus denitrificans	Bacteria;Proteobacteria;Betaproteobacteria;Burkholderiales;Comamonadaceae;Alicycliphilus	1	0	0	1
NZ_AP024172	Alicycliphilus denitrificans	Bacteria;Proteobacteria;Betaproteobacteria;Burkholderiales;Comamonadaceae;Alicycliphilus	1	0	0	1
NC_014910,NC_014908,NC_014911	Alicycliphilus denitrificans BC	Bacteria;Proteobacteria;Betaproteobacteria;Burkholderiales;Comamonadaceae;Alicycliphilus	1	0	0	1
NC_015422,NC_015423	Alicycliphilus denitrificans K601	Bacteria;Proteobacteria;Betaproteobacteria;Burkholderiales;Comamonadaceae;Alicycliphilus	1	0	0	1
NC_013205,NC_013206,NC_013207,NC_013208	Alicyclobacillus acidocaldarius subsp. acidocaldarius DSM 446	Bacteria;Firmicutes;Bacilli;Bacillales;Alicyclobacillaceae;Alicyclobacillus	0	1	0	1
NC_017167	Alicyclobacillus acidocaldarius subsp. acidocaldarius Tc-4-1	Bacteria;Firmicutes;Bacilli;Bacillales;Alicyclobacillaceae;Alicyclobacillus	0	1	0	1
NZ_CP044434,NZ_CP044435	Alicyclobacillus sp. TC	Bacteria;Firmicutes;Bacilli;Bacillales;Alicyclobacillaceae;Alicyclobacillus;unclassified Alicyclobacillus	0	1	0	1
NC_006840,NC_006841,NC_006842	Aliivibrio fischeri ES114	Bacteria;Proteobacteria;Gammaproteobacteria;Vibrionales;Vibrionaceae;Aliivibrio	1	0	1	1
NZ_CP034240,NZ_CP034241,NZ_CP034238,NZ_CP034239	Aliivibrio salmonicida	Bacteria;Proteobacteria;Gammaproteobacteria;Vibrionales;Vibrionaceae;Aliivibrio	1	0	1	1
NC_011312,NC_011313,NC_011311,NC_011314,NC_011315,NC_011316	Aliivibrio salmonicida LFI1238	Bacteria;Proteobacteria;Gammaproteobacteria;Vibrionales;Vibrionaceae;Aliivibrio	1	0	1	1
NZ_AP019735	Alistipes communis	Bacteria;Bacteroidetes;Bacteroidia;Bacteroidales;Rikenellaceae;Alistipes	1	0	0	1
NZ_AP019739	Alistipes communis	Bacteria;Bacteroidetes;Bacteroidia;Bacteroidales;Rikenellaceae;Alistipes	1	0	0	1
NZ_AP019736	Alistipes dispar	Bacteria;Bacteroidetes;Bacteroidia;Bacteroidales;Rikenellaceae;Alistipes	1	0	0	1
NC_018011	Alistipes finegoldii DSM 17242	Bacteria;Bacteroidetes;Bacteroidia;Bacteroidales;Rikenellaceae;Alistipes	1	0	0	1
NZ_AP023049,NZ_AP023050	Alistipes indistinctus	Bacteria;Bacteroidetes;Bacteroidia;Bacteroidales;Rikenellaceae;Alistipes	1	0	0	1
NZ_LR027382	Alistipes megaguti	Bacteria;Bacteroidetes;Bacteroidia;Bacteroidales;Rikenellaceae;Alistipes	1	0	0	1
NZ_AP019734	Alistipes onderdonkii subsp. vulgaris	Bacteria;Bacteroidetes;Bacteroidia;Bacteroidales;Rikenellaceae;Alistipes	1	0	0	1
NZ_AP019737	Alistipes onderdonkii subsp. vulgaris	Bacteria;Bacteroidetes;Bacteroidia;Bacteroidales;Rikenellaceae;Alistipes	1	0	0	1
NZ_AP019738	Alistipes onderdonkii subsp. vulgaris	Bacteria;Bacteroidetes;Bacteroidia;Bacteroidales;Rikenellaceae;Alistipes	1	0	0	1
NZ_CP045651	Alistipes sp. dk3624	Bacteria;Bacteroidetes;Bacteroidia;Bacteroidales;Rikenellaceae;Alistipes	1	0	0	1
NZ_CP012475,NZ_CP012476	Alkalihalobacillus clausii	Bacteria;Firmicutes;Bacilli;Bacillales;Bacillaceae;Alkalihalobacillus	0	1	1	1
NZ_CP019985	Alkalihalobacillus clausii	Bacteria;Firmicutes;Bacilli;Bacillales;Bacillaceae;Alkalihalobacillus	0	1	1	1
NZ_CP040441	Alkalihalobacillus halodurans	Bacteria;Firmicutes;Bacilli;Bacillales;Bacillaceae;Alkalihalobacillus	0	1	0	1
NZ_CP020814	Alkalihalobacillus krulwichiae	Bacteria;Firmicutes;Bacilli;Bacillales;Bacillaceae;Alkalihalobacillus	0	1	0	1
NC_008340	Alkalilimnicola ehrlichii MLHE-1	Bacteria;Proteobacteria;Gammaproteobacteria;Chromatiales;Ectothiorhodospiraceae;Alkalilimnicola	1	0	0	1
NZ_CP021904	Alkalitalea saponilacus	Bacteria;Bacteroidetes;Bacteroidia;Marinilabiliales;Marinilabiliaceae;Alkalitalea	1	0	0	1
NZ_LN850107	Alloactinosynnema sp. L-07	Bacteria;Actinobacteria;Pseudonocardiales;Pseudonocardiaceae;unclassified Alloactinosynnema	0	1	0	1
NC_013851,NC_013852,NC_013862	Allochromatium vinosum DSM 180	Bacteria;Proteobacteria;Gammaproteobacteria;Chromatiales;Chromatiaceae;Allochromatium	1	0	0	1
NZ_CP038017	Allofrancisella frigidaquae	Bacteria;Proteobacteria;Gammaproteobacteria;Thiotrichales;Francisellaceae;Allofrancisella	0	0	1	0
NZ_CP010427,NZ_CP010428	Allofrancisella guangzhouensis	Bacteria;Proteobacteria;Gammaproteobacteria;Thiotrichales;Francisellaceae;Allofrancisella	0	0	1	0
NZ_CP038241	Allofrancisella inopinata	Bacteria;Proteobacteria;Gammaproteobacteria;Thiotrichales;Francisellaceae;Allofrancisella	0	0	1	0
NZ_CP033459	Alloprevotella sp. E39	Bacteria;Bacteroidetes;Bacteroidia;Bacteroidales;Prevotellaceae;Alloprevotella;unclassified Alloprevotella	1	0	0	1
NZ_CP011452,NZ_CP011453	Altererythrobacter atlanticus	Bacteria;Proteobacteria;Alphaproteobacteria;Sphingomonadales;Erythrobacteraceae;Altererythrobacter	1	0	0	1
NZ_CP016591	Altererythrobacter dongtanensis	Bacteria;Proteobacteria;Alphaproteobacteria;Sphingomonadales;Erythrobacteraceae;Altererythrobacter	1	0	0	1
NZ_CP012669	Altererythrobacter epoxidivorans	Bacteria;Proteobacteria;Alphaproteobacteria;Sphingomonadales;Erythrobacteraceae;Altererythrobacter	1	0	0	1
NZ_CP015963	Altererythrobacter ishigakiensis	Bacteria;Proteobacteria;Alphaproteobacteria;Sphingomonadales;Erythrobacteraceae;Altererythrobacter	1	0	0	1
NZ_CP011805	Altererythrobacter marensis	Bacteria;Proteobacteria;Alphaproteobacteria;Sphingomonadales;Erythrobacteraceae;Altererythrobacter	1	0	0	1
NZ_AP018498	Altererythrobacter sp. B11	Bacteria;Proteobacteria;Alphaproteobacteria;Sphingomonadales;Erythrobacteraceae;Altererythrobacter	1	0	0	1
NZ_CP049259	Altererythrobacter sp. BO-6	Bacteria;Proteobacteria;Alphaproteobacteria;Sphingomonadales;Erythrobacteraceae;Altererythrobacter	1	0	0	1
NZ_CP014322	Alteromonas addita	Bacteria;Proteobacteria;Gammaproteobacteria;Alteromonadales;Alteromonadaceae;Alteromonas	1	0	0	1
NZ_CP008849	Alteromonas australica	Bacteria;Proteobacteria;Gammaproteobacteria;Alteromonadales;Alteromonadaceae;Alteromonas	1	0	0	1
NZ_CP010912	Alteromonas australica	Bacteria;Proteobacteria;Gammaproteobacteria;Alteromonadales;Alteromonadaceae;Alteromonas	1	0	0	1
NZ_CP012202,NZ_CP012203	Alteromonas macleodii	Bacteria;Proteobacteria;Gammaproteobacteria;Alteromonadales;Alteromonadaceae;Alteromonas	1	0	0	1
NZ_CP018321,NZ_CP018322	Alteromonas macleodii	Bacteria;Proteobacteria;Gammaproteobacteria;Alteromonadales;Alteromonadaceae;Alteromonas	1	0	0	1
NC_018632	Alteromonas macleodii ATCC 27126	Bacteria;Proteobacteria;Gammaproteobacteria;Alteromonadales;Alteromonadaceae;Alteromonas	1	0	0	1
NC_018679,NC_018680	Alteromonas macleodii str. 'Balearic Sea AD45'	Bacteria;Proteobacteria;Gammaproteobacteria;Alteromonadales;Alteromonadaceae;Alteromonas	1	0	0	1
NC_018692	Alteromonas macleodii str. 'Black Sea 11'	Bacteria;Proteobacteria;Gammaproteobacteria;Alteromonadales;Alteromonadaceae;Alteromonas	1	0	0	1
NC_018678	Alteromonas macleodii str. 'English Channel 673'	Bacteria;Proteobacteria;Gammaproteobacteria;Alteromonadales;Alteromonadaceae;Alteromonas	1	0	0	1
NZ_CP013930,NZ_CP013931	Alteromonas mediterranea	Bacteria;Proteobacteria;Gammaproteobacteria;Alteromonadales;Alteromonadaceae;Alteromonas	1	0	0	1
NZ_CP013928,NZ_CP013929	Alteromonas mediterranea	Bacteria;Proteobacteria;Gammaproteobacteria;Alteromonadales;Alteromonadaceae;Alteromonas	1	0	0	1
NZ_CP018024,NZ_CP018025	Alteromonas mediterranea	Bacteria;Proteobacteria;Gammaproteobacteria;Alteromonadales;Alteromonadaceae;Alteromonas	1	0	0	1
NZ_CP018027,NZ_CP018028	Alteromonas mediterranea	Bacteria;Proteobacteria;Gammaproteobacteria;Alteromonadales;Alteromonadaceae;Alteromonas	1	0	0	1
NZ_CP018029,NZ_CP018030	Alteromonas mediterranea	Bacteria;Proteobacteria;Gammaproteobacteria;Alteromonadales;Alteromonadaceae;Alteromonas	1	0	0	1
NZ_CP018026	Alteromonas mediterranea	Bacteria;Proteobacteria;Gammaproteobacteria;Alteromonadales;Alteromonadaceae;Alteromonas	1	0	0	1
NZ_CP041169	Alteromonas mediterranea	Bacteria;Proteobacteria;Gammaproteobacteria;Alteromonadales;Alteromonadaceae;Alteromonas	1	0	0	1
NC_011138	Alteromonas mediterranea DE	Bacteria;Proteobacteria;Gammaproteobacteria;Alteromonadales;Alteromonadaceae;Alteromonas	1	0	0	1
NC_019393,NC_019394	Alteromonas mediterranea DE1	Bacteria;Proteobacteria;Gammaproteobacteria;Alteromonadales;Alteromonadaceae;Alteromonas	1	0	0	1
NC_023045	Alteromonas mediterranea MED64	Bacteria;Proteobacteria;Gammaproteobacteria;Alteromonadales;Alteromonadaceae;Alteromonas	1	0	0	1
NC_021717	Alteromonas mediterranea U7	Bacteria;Proteobacteria;Gammaproteobacteria;Alteromonadales;Alteromonadaceae;Alteromonas	1	0	0	1
NC_021714	Alteromonas mediterranea UM4b	Bacteria;Proteobacteria;Gammaproteobacteria;Alteromonadales;Alteromonadaceae;Alteromonas	1	0	0	1
NC_021713,NC_021718	Alteromonas mediterranea UM7	Bacteria;Proteobacteria;Gammaproteobacteria;Alteromonadales;Alteromonadaceae;Alteromonas	1	0	0	1
NC_015554	Alteromonas naphthalenivorans	Bacteria;Proteobacteria;Gammaproteobacteria;Alteromonadales;Alteromonadaceae;Alteromonas	1	0	0	1
NZ_CP052766	Alteromonas pelagimontana	Bacteria;Proteobacteria;Gammaproteobacteria;Alteromonadales;Alteromonadaceae;Alteromonas	1	0	0	1
NZ_LR136958,NZ_LR136959	Alteromonas sp. 76-1	Bacteria;Proteobacteria;Gammaproteobacteria;Alteromonadales;Alteromonadaceae;Alteromonas	1	0	0	1
NZ_CP065233	Alteromonas sp. B31-7	Bacteria;Proteobacteria;Gammaproteobacteria;Alteromonadales;Alteromonadaceae;Alteromonas	1	0	0	1
NZ_CP031967	Alteromonas sp. BL110	Bacteria;Proteobacteria;Gammaproteobacteria;Alteromonadales;Alteromonadaceae;Alteromonas	1	0	0	1
NZ_CP013932	Alteromonas sp. Mac1	Bacteria;Proteobacteria;Gammaproteobacteria;Alteromonadales;Alteromonadaceae;Alteromonas	1	0	0	1
NZ_CP025115	Alteromonas sp. MB-3u-76	Bacteria;Proteobacteria;Gammaproteobacteria;Alteromonadales;Alteromonadaceae;Alteromonas	1	0	0	1
NZ_CP031010,NZ_CP032914	Alteromonas sp. RKMC-009	Bacteria;Proteobacteria;Gammaproteobacteria;Alteromonadales;Alteromonadaceae;Alteromonas	1	0	0	1
NZ_CP018031	Alteromonas sp. RW2A1	Bacteria;Proteobacteria;Gammaproteobacteria;Alteromonadales;Alteromonadaceae;Alteromonas	1	0	0	1
NZ_CP015346	Alteromonas stellipolaris	Bacteria;Proteobacteria;Gammaproteobacteria;Alteromonadales;Alteromonadaceae;Alteromonas	1	0	0	1
NZ_CP013120	Alteromonas stellipolaris LMG 21856	Bacteria;Proteobacteria;Gammaproteobacteria;Alteromonadales;Alteromonadaceae;Alteromonas	1	0	0	1
NZ_CP052909	Altibacter sp. ALE3EI	Bacteria;Bacteroidetes;Flavobacteriia;Flavobacteriales;Flavobacteriaceae;Altibacter;unclassified Altibacter	1	0	0	1
NZ_CP059564	Alysiella filiformis	Bacteria;Proteobacteria;Betaproteobacteria;Neisseriales;Neisseriaceae;Alysiella	1	0	0	1
NZ_CP047591	Aminipila sp. CBA3637	Bacteria;Firmicutes;Clostridia;Eubacteriales;Clostridiales Family XIII. Incertae Sedis;Aminipila;unclassified Aminipila	0	1	0	1
NZ_CP060197,NZ_CP060198,NZ_CP060199,NZ_CP060200	Aminobacter sp. MDW-2	Bacteria;Proteobacteria;Alphaproteobacteria;Rhizobiales;Phyllobacteriaceae;Aminobacter;unclassified Aminobacter	1	0	1	1
NZ_CP028968,NZ_CP028969,NZ_CP028970,NZ_CP028971,NZ_CP028972,NZ_CP028966,NZ_CP028967,NZ_CP028973	Aminobacter sp. MSH1	Bacteria;Proteobacteria;Alphaproteobacteria;Rhizobiales;Phyllobacteriaceae;Aminobacter;unclassified Aminobacter	1	0	1	1
NZ_CP026265,NZ_CP026266,NZ_CP026267,NZ_CP026268	Aminobacter sp. MSH1	Bacteria;Proteobacteria;Alphaproteobacteria;Rhizobiales;Phyllobacteriaceae;Aminobacter;unclassified Aminobacter	1	0	1	1
NZ_CP062112,NZ_CP062113,NZ_CP062119,NZ_CP062120,NZ_CP062115,NZ_CP062117,NZ_CP062114,NZ_CP062116,NZ_CP062118	Aminobacter sp. SR38	Bacteria;Proteobacteria;Alphaproteobacteria;Rhizobiales;Phyllobacteriaceae;Aminobacter;unclassified Aminobacter	1	0	1	1
NC_013385,NC_013386	Ammonifex degensii KC4	Bacteria;Firmicutes;Clostridia;Thermoanaerobacterales;Thermoanaerobacteraceae;Moorella group;Ammonifex	0	1	0	1
NZ_CP060698,NZ_CP060699	Amniculibacterium sp. G2-70	Bacteria;Bacteroidetes;Flavobacteriia;Flavobacteriales;Flavobacteriaceae;Amniculibacterium	1	0	0	1
NC_018704	Amphibacillus xylanus NBRC 15112	Bacteria;Firmicutes;Bacilli;Bacillales;Bacillaceae;Amphibacillus	0	0	1	0
NZ_AP014545	Amphritea japonica ATCC BAA-1530	Bacteria;Proteobacteria;Gammaproteobacteria;Oceanospirillales;Oceanospirillaceae;Amphritea	1	0	0	1
NZ_CP015163	Amycolatopsis albispora	Bacteria;Actinobacteria;Pseudonocardiales;Pseudonocardiaceae;Amycolatopsis	0	1	0	1
NZ_CP008953,NZ_CP008954	Amycolatopsis japonica	Bacteria;Actinobacteria;Pseudonocardiales;Pseudonocardiaceae;Amycolatopsis	0	1	0	1
NC_021252,NC_023497	Amycolatopsis keratiniphila	Bacteria;Actinobacteria;Pseudonocardiales;Pseudonocardiaceae;Amycolatopsis	0	1	0	1
NC_017186	Amycolatopsis mediterranei S699	Bacteria;Actinobacteria;Pseudonocardiales;Pseudonocardiaceae;Amycolatopsis	0	1	0	1
NC_018266	Amycolatopsis mediterranei S699	Bacteria;Actinobacteria;Pseudonocardiales;Pseudonocardiaceae;Amycolatopsis	0	1	0	1
NZ_CP009110	Amycolatopsis methanolica 239	Bacteria;Actinobacteria;Pseudonocardiales;Pseudonocardiaceae;Amycolatopsis	0	1	0	1
NZ_CP016174	Amycolatopsis orientalis	Bacteria;Actinobacteria;Pseudonocardiales;Pseudonocardiaceae;Amycolatopsis	0	1	0	1
NZ_CP024894,NZ_CP024895,NZ_CP024896	Amycolatopsis sp. AA4	Bacteria;Actinobacteria;Pseudonocardiales;Pseudonocardiaceae;Amycolatopsis;unclassified Amycolatopsis	0	1	0	1
NZ_CP017780	Amycolatopsis sp. BJA-103	Bacteria;Actinobacteria;Pseudonocardiales;Pseudonocardiaceae;Amycolatopsis;unclassified Amycolatopsis	0	1	0	1
NZ_CP069526,NZ_CP069527	Amycolatopsis sp. FDAARGOS 1241	Bacteria;Actinobacteria;Pseudonocardiales;Pseudonocardiaceae;Amycolatopsis;unclassified Amycolatopsis	0	1	0	1
NZ_CP054925	Amycolatopsis sp. Hca4	Bacteria;Actinobacteria;Pseudonocardiales;Pseudonocardiaceae;Amycolatopsis;unclassified Amycolatopsis	0	1	0	1
NZ_CP045480,NZ_CP045481	Amycolatopsis sp. YIM 10	Bacteria;Actinobacteria;Pseudonocardiales;Pseudonocardiaceae;Amycolatopsis;unclassified Amycolatopsis	0	1	0	1
NC_019771,NC_019772,NC_020157,NC_019773,NC_019774,NC_019775,NC_020056	Anabaena cylindrica PCC 7122	Bacteria;Cyanobacteria;Nostocales;Nostocaceae;Anabaena	1	0	0	1
NC_019427,NC_019439,NC_019428,NC_019429,NC_019440	Anabaena sp. 90	Bacteria;Cyanobacteria;Nostocales;Nostocaceae;Anabaena;unclassified Anabaena	1	0	0	1
NZ_CP011456,NZ_CP011457	Anabaena sp. WA102	Bacteria;Cyanobacteria;Nostocales;Nostocaceae;Anabaena;unclassified Anabaena	1	0	0	1
NZ_CP034058	Anabaena sp. YBS01	Bacteria;Cyanobacteria;Nostocales;Nostocaceae;Anabaena;unclassified Anabaena	1	0	0	1
NZ_CP063356	Anaerobacillus isosaccharinicus	Bacteria;Firmicutes;Bacilli;Bacillales;Bacillaceae;Anaerobacillus	0	1	0	1
NZ_LT907978	Anaerobutyricum hallii	Bacteria;Firmicutes;Clostridia;Eubacteriales;Lachnospiraceae;Anaerobutyricum	0	1	1	1
NZ_LT635772	Anaerococcus mediterraneensis	Bacteria;Firmicutes;Tissierellia;Tissierellales;Peptoniphilaceae;Anaerococcus	0	0	1	0
NZ_CP067016,NZ_CP067017	Anaerococcus obesiensis	Bacteria;Firmicutes;Tissierellia;Tissierellales;Peptoniphilaceae;Anaerococcus	0	0	1	0
NC_013171,NC_013164	Anaerococcus prevotii DSM 20548	Bacteria;Firmicutes;Tissierellia;Tissierellales;Peptoniphilaceae;Anaerococcus	0	0	1	0
NZ_CP066014	Anaerococcus vaginalis	Bacteria;Firmicutes;Tissierellia;Tissierellales;Peptoniphilaceae;Anaerococcus	0	0	1	0
NZ_CP048000	Anaerocolumna sp. CBA3638	Bacteria;Firmicutes;Clostridia;Eubacteriales;Lachnospiraceae;Anaerocolumna;unclassified Anaerocolumna	0	1	0	1
NZ_AP023368	Anaerocolumna sp. CTTW	Bacteria;Firmicutes;Clostridia;Eubacteriales;Lachnospiraceae;Anaerocolumna;unclassified Anaerocolumna	0	0	1	0
NZ_CP019791	Anaerohalosphaera lusitana	Bacteria;Planctomycetes;Phycisphaerae;Sedimentisphaerales;Anaerohalosphaeraceae;Anaerohalosphaera	1	0	0	1
NZ_CP062983	Anaerolinea sp. 'rifampicinis'	Bacteria;Chloroflexi;Anaerolineae;Anaerolineales;Anaerolineaceae;Anaerolinea;unclassified Anaerolinea	0	1	0	1
NC_014960	Anaerolinea thermophila UNI-1	Bacteria;Chloroflexi;Anaerolineae;Anaerolineales;Anaerolineaceae;Anaerolinea	0	1	0	1
NC_011891	Anaeromyxobacter dehalogenans 2CP-1	Bacteria;Proteobacteria;Deltaproteobacteria;Myxococcales;Cystobacterineae;Anaeromyxobacteraceae;Anaeromyxobacter	1	0	0	1
NC_007760	Anaeromyxobacter dehalogenans 2CP-C	Bacteria;Proteobacteria;Deltaproteobacteria;Myxococcales;Cystobacterineae;Anaeromyxobacteraceae;Anaeromyxobacter	1	0	0	1
NC_009675	Anaeromyxobacter sp. Fw109-5	Bacteria;Proteobacteria;Deltaproteobacteria;Myxococcales;Cystobacterineae;Anaeromyxobacteraceae;Anaeromyxobacter;unclassified Anaeromyxobacter	1	0	0	1
NC_011145	Anaeromyxobacter sp. K	Bacteria;Proteobacteria;Deltaproteobacteria;Myxococcales;Cystobacterineae;Anaeromyxobacteraceae;Anaeromyxobacter;unclassified Anaeromyxobacter	1	0	0	1
NZ_CP036345	Anaerostipes caccae	Bacteria;Firmicutes;Clostridia;Eubacteriales;Lachnospiraceae;Anaerostipes	0	1	1	1
NZ_AP023027	Anaerostipes caccae	Bacteria;Firmicutes;Clostridia;Eubacteriales;Lachnospiraceae;Anaerostipes	0	1	1	1
NZ_CP012098	Anaerostipes hadrus	Bacteria;Firmicutes;Clostridia;Eubacteriales;Lachnospiraceae;Anaerostipes	0	1	1	1
NZ_LR699012	Anaerostipes hadrus	Bacteria;Firmicutes;Clostridia;Eubacteriales;Lachnospiraceae;Anaerostipes	0	1	1	1
NC_013532	Anaplasma centrale str. Israel	Bacteria;Proteobacteria;Alphaproteobacteria;Rickettsiales;Anaplasmataceae;Anaplasma	1	0	0	1
NC_012026	Anaplasma marginale str. Florida	Bacteria;Proteobacteria;Alphaproteobacteria;Rickettsiales;Anaplasmataceae;Anaplasma	1	0	0	1
NC_004842	Anaplasma marginale str. St. Maries	Bacteria;Proteobacteria;Alphaproteobacteria;Rickettsiales;Anaplasmataceae;Anaplasma	1	0	0	1
NZ_CP015994	Anaplasma ovis str. Haibei	Bacteria;Proteobacteria;Alphaproteobacteria;Rickettsiales;Anaplasmataceae;Anaplasma	1	0	0	1
NC_007797	Anaplasma phagocytophilum str. HZ	Bacteria;Proteobacteria;Alphaproteobacteria;Rickettsiales;Anaplasmataceae;Anaplasma;phagocytophilum group	1	0	0	1
NC_021879	Anaplasma phagocytophilum str. HZ2	Bacteria;Proteobacteria;Alphaproteobacteria;Rickettsiales;Anaplasmataceae;Anaplasma;phagocytophilum group	1	0	0	1
NC_021880	Anaplasma phagocytophilum str. JM	Bacteria;Proteobacteria;Alphaproteobacteria;Rickettsiales;Anaplasmataceae;Anaplasma;phagocytophilum group	1	0	0	1
NZ_CP046639	Anaplasma phagocytophilum str. Norway variant1	Bacteria;Proteobacteria;Alphaproteobacteria;Rickettsiales;Anaplasmataceae;Anaplasma;phagocytophilum group	1	0	0	1
NZ_CP015376	Anaplasma phagocytophilum str. Norway variant2	Bacteria;Proteobacteria;Alphaproteobacteria;Rickettsiales;Anaplasmataceae;Anaplasma;phagocytophilum group	1	0	0	1
NZ_CP036274	Anatilimnocola aggregata	Bacteria;Planctomycetes;Planctomycetia;Pirellulales;Pirellulaceae;Anatilimnocola	1	0	0	1
NZ_CP048630,NZ_CP048631	Ancylobacter pratisalsi	Bacteria;Proteobacteria;Alphaproteobacteria;Rhizobiales;Xanthobacteraceae;Ancylobacter	1	0	1	1
NZ_CP045144	Ancylobacter sp. TS-1	Bacteria;Proteobacteria;Alphaproteobacteria;Rhizobiales;Xanthobacteraceae;Ancylobacter;unclassified Ancylobacter	1	0	1	1
NZ_AP017312	Aneurinibacillus soli	Bacteria;Firmicutes;Bacilli;Bacillales;Paenibacillaceae;Aneurinibacillus group;Aneurinibacillus	0	1	1	1
NZ_CP014140	Aneurinibacillus sp. XH2	Bacteria;Firmicutes;Bacilli;Bacillales;Paenibacillaceae;Aneurinibacillus group;Aneurinibacillus;unclassified Aneurinibacillus	0	1	1	1
NZ_CP015438,NZ_CP015439,NZ_CP015440	Anoxybacillus amylolyticus	Bacteria;Firmicutes;Bacilli;Bacillales;Bacillaceae;Anoxybacillus	0	1	0	1
NZ_CP064060,NZ_CP064061	Anoxybacillus caldiproteolyticus	Bacteria;Firmicutes;Bacilli;Bacillales;Bacillaceae;Anoxybacillus	0	1	1	1
NZ_CP021838,NZ_CP021839	Anoxybacillus flavithermus	Bacteria;Firmicutes;Bacilli;Bacillales;Bacillaceae;Anoxybacillus	0	1	0	1
NC_011567	Anoxybacillus flavithermus WK1	Bacteria;Firmicutes;Bacilli;Bacillales;Bacillaceae;Anoxybacillus	0	1	0	1
NZ_CP012152	Anoxybacillus gonensis	Bacteria;Firmicutes;Bacilli;Bacillales;Bacillaceae;Anoxybacillus	0	1	0	1
NZ_CP015435	Anoxybacillus sp. B2M1	Bacteria;Firmicutes;Bacilli;Bacillales;Bacillaceae;Anoxybacillus;unclassified Anoxybacillus	0	1	1	1
NZ_CP015436,NZ_CP015437	Anoxybacillus sp. B7M1	Bacteria;Firmicutes;Bacilli;Bacillales;Bacillaceae;Anoxybacillus;unclassified Anoxybacillus	0	1	1	1
NZ_CP047158	Anoxybacillus sp. PDR2	Bacteria;Firmicutes;Bacilli;Bacillales;Bacillaceae;Anoxybacillus;unclassified Anoxybacillus	0	1	1	1
NZ_CP016379	Anoxybacter fermentans	Bacteria;Firmicutes;Clostridia;Halanaerobiales;Anoxybacter	0	1	0	1
NZ_CP042432	Anseongella ginsenosidimutans	Bacteria;Bacteroidetes;Sphingobacteriia;Sphingobacteriales;Sphingobacteriaceae;Anseongella	1	0	0	1
NZ_CP042476	Antarcticibacterium arcticum	Bacteria;Bacteroidetes;Flavobacteriia;Flavobacteriales;Flavobacteriaceae;Antarcticibacterium	1	0	0	1
NZ_CP040812	Antarcticibacterium flavum	Bacteria;Bacteroidetes;Flavobacteriia;Flavobacteriales;Flavobacteriaceae;Antarcticibacterium	1	0	0	1
NZ_CP022540,NZ_CP022541,NZ_CP022542,NZ_CP022543	Antarctobacter heliothermus	Bacteria;Proteobacteria;Alphaproteobacteria;Rhodobacterales;Rhodobacteraceae;Antarctobacter	1	0	1	1
NZ_CP034930	Apibacter raozihei	Bacteria;Bacteroidetes;Flavobacteriia;Flavobacteriales;Weeksellaceae;Apibacter	0	1	1	1
NZ_CP049714	Apibacter sp. B2966	Bacteria;Bacteroidetes;Flavobacteriia;Flavobacteriales;Weeksellaceae;Apibacter;unclassified Apibacter	0	1	1	1
NZ_CP049715	Apibacter sp. B3706	Bacteria;Bacteroidetes;Flavobacteriia;Flavobacteriales;Weeksellaceae;Apibacter;unclassified Apibacter	0	1	1	1
NZ_CP032626	Apilactobacillus bombintestini	Bacteria;Firmicutes;Bacilli;Lactobacillales;Lactobacillaceae;Apilactobacillus	0	0	0	0
NZ_CP029210,NZ_CP029211	Aquabacterium olei	Bacteria;Proteobacteria;Betaproteobacteria;Burkholderiales;Aquabacterium	1	0	0	1
NZ_CP019509	Aquaspirillum sp. LM1	Bacteria;Proteobacteria;Betaproteobacteria;Neisseriales;Chromobacteriaceae;Aquaspirillum;unclassified Aquaspirillum	1	0	0	1
NZ_LR699119,NZ_LR699120	Aquicella siphonis	Bacteria;Proteobacteria;Gammaproteobacteria;Legionellales;Coxiellaceae;Aquicella	1	0	0	1
NC_000918,NC_001880	Aquifex aeolicus VF5	Bacteria;Aquificae;Aquificales;Aquificaceae;Aquifex	1	0	0	1
NZ_CP031966	Aquimarina sp. AD1	Bacteria;Bacteroidetes;Flavobacteriia;Flavobacteriales;Flavobacteriaceae;Aquimarina;unclassified Aquimarina	1	0	0	1
NZ_CP031965	Aquimarina sp. AD10	Bacteria;Bacteroidetes;Flavobacteriia;Flavobacteriales;Flavobacteriaceae;Aquimarina;unclassified Aquimarina	1	0	0	1
NZ_CP031963	Aquimarina sp. BL5	Bacteria;Bacteroidetes;Flavobacteriia;Flavobacteriales;Flavobacteriaceae;Aquimarina;unclassified Aquimarina	1	0	0	1
NZ_CP053590,NZ_CP053591	Aquimarina sp. TRL1	Bacteria;Bacteroidetes;Flavobacteriia;Flavobacteriales;Flavobacteriaceae;Aquimarina;unclassified Aquimarina	1	0	0	1
NZ_CP029346	Aquirufa nivalisilvae	Bacteria;Bacteroidetes;Cytophagia;Cytophagales;Cytophagaceae;Aquirufa	1	0	0	1
NZ_CP050695	Aquisalimonas sp. 2447	Bacteria;Proteobacteria;Gammaproteobacteria;Chromatiales;Ectothiorhodospiraceae;Aquisalimonas;unclassified Aquisalimonas	1	0	0	1
NZ_CP042997,NZ_CP042998,NZ_CP042999	Aquisphaera giovannonii	Bacteria;Planctomycetes;Planctomycetia;Isosphaerales;Isosphaeraceae;Aquisphaera	1	0	0	1
NZ_CP047241	Aquitalea denitrificans	Bacteria;Proteobacteria;Betaproteobacteria;Neisseriales;Chromobacteriaceae;Aquitalea	1	0	0	1
NZ_AP018823	Aquitalea magnusonii	Bacteria;Proteobacteria;Betaproteobacteria;Neisseriales;Chromobacteriaceae;Aquitalea	1	0	0	1
NZ_CP039731	Aquitalea sp. THG-DN7.12	Bacteria;Proteobacteria;Betaproteobacteria;Neisseriales;Chromobacteriaceae;Aquitalea;unclassified Aquitalea	1	0	0	1
NZ_CP029539,NZ_CP029540	Aquitalea sp. USM4	Bacteria;Proteobacteria;Betaproteobacteria;Neisseriales;Chromobacteriaceae;Aquitalea;unclassified Aquitalea	1	0	0	1
NZ_CP042434	Arachidicoccus ginsenosidivorans	Bacteria;Bacteroidetes;Chitinophagia;Chitinophagales;Chitinophagaceae;Arachidicoccus	1	0	0	1
NZ_CP032489	Arachidicoccus soli	Bacteria;Bacteroidetes;Chitinophagia;Chitinophagales;Chitinophagaceae;Arachidicoccus	1	0	0	1
NZ_CP044016,NZ_CP044017	Arachidicoccus sp. B3-10	Bacteria;Bacteroidetes;Chitinophagia;Chitinophagales;Chitinophagaceae;Arachidicoccus;unclassified Arachidicoccus	1	0	1	1
NZ_CP015971	Arachidicoccus sp. BS20	Bacteria;Bacteroidetes;Chitinophagia;Chitinophagales;Chitinophagaceae;Arachidicoccus;unclassified Arachidicoccus	1	0	0	1
NZ_LS483427	Arcanobacterium haemolyticum	Bacteria;Actinobacteria;Actinomycetales;Actinomycetaceae;Arcanobacterium	0	1	0	1
NC_014218	Arcanobacterium haemolyticum DSM 20595	Bacteria;Actinobacteria;Actinomycetales;Actinomycetaceae;Arcanobacterium	0	1	0	1
NZ_CP070228	Arcanobacterium phocisimile	Bacteria;Actinobacteria;Actinomycetales;Actinomycetaceae;Arcanobacterium	0	1	0	1
NZ_CP050804	Arcanobacterium sp. 2701	Bacteria;Actinobacteria;Actinomycetales;Actinomycetaceae;Arcanobacterium;unclassified Arcanobacterium	0	1	0	1
NC_000917	Archaeoglobus fulgidus DSM 4304	Archaea;Euryarchaeota;Archaeoglobi;Archaeoglobales;Archaeoglobaceae;Archaeoglobus	0	1	0	1
NZ_CP006577	Archaeoglobus fulgidus DSM 8774	Archaea;Euryarchaeota;Archaeoglobi;Archaeoglobales;Archaeoglobaceae;Archaeoglobus	0	1	0	1
NC_013741,NC_013742	Archaeoglobus profundus DSM 5631	Archaea;Euryarchaeota;Archaeoglobi;Archaeoglobales;Archaeoglobaceae;Archaeoglobus	0	1	0	1
NC_021169	Archaeoglobus sulfaticallidus PM70-1	Archaea;Euryarchaeota;Archaeoglobi;Archaeoglobales;Archaeoglobaceae;Archaeoglobus	0	1	0	1
NC_015320	Archaeoglobus veneficus SNP6	Archaea;Euryarchaeota;Archaeoglobi;Archaeoglobales;Archaeoglobaceae;Archaeoglobus	0	1	0	1
NZ_CP011509	Archangium gephyra	Bacteria;Proteobacteria;Deltaproteobacteria;Myxococcales;Cystobacterineae;Archangiaceae;Archangium	1	0	0	1
NZ_CP069338	Archangium violaceum	Bacteria;Proteobacteria;Deltaproteobacteria;Myxococcales;Cystobacterineae;Archangiaceae;Archangium	1	0	1	1
NZ_CP069396	Archangium violaceum	Bacteria;Proteobacteria;Deltaproteobacteria;Myxococcales;Cystobacterineae;Archangiaceae;Archangium	1	0	1	1
NZ_CP041070	Arcobacter anaerophilus	Bacteria;Proteobacteria;Epsilonproteobacteria;Campylobacterales;Campylobacteraceae;Arcobacter group;Arcobacter	1	0	0	1
NZ_CP030944	Arcobacter aquimarinus	Bacteria;Proteobacteria;Epsilonproteobacteria;Campylobacterales;Campylobacteraceae;Arcobacter group;Arcobacter	1	0	0	1
NZ_CP041386	Arcobacter butzleri	Bacteria;Proteobacteria;Epsilonproteobacteria;Campylobacterales;Campylobacteraceae;Arcobacter group;Arcobacter	1	0	0	1
NZ_LT906455	Arcobacter butzleri	Bacteria;Proteobacteria;Epsilonproteobacteria;Campylobacterales;Campylobacteraceae;Arcobacter group;Arcobacter	1	0	0	1
NC_021878	Arcobacter butzleri 7h1h	Bacteria;Proteobacteria;Epsilonproteobacteria;Campylobacterales;Campylobacteraceae;Arcobacter group;Arcobacter	1	0	0	1
NC_017187	Arcobacter butzleri ED-1	Bacteria;Proteobacteria;Epsilonproteobacteria;Campylobacterales;Campylobacteraceae;Arcobacter group;Arcobacter	1	0	0	1
NZ_CP040507	Arcobacter butzleri JV22	Bacteria;Proteobacteria;Epsilonproteobacteria;Campylobacterales;Campylobacteraceae;Arcobacter group;Arcobacter	1	0	0	1
NC_009850	Arcobacter butzleri RM4018	Bacteria;Proteobacteria;Epsilonproteobacteria;Campylobacterales;Campylobacteraceae;Arcobacter group;Arcobacter	1	0	0	1
NZ_CP043857,NZ_CP043858	Arcobacter cibarius	Bacteria;Proteobacteria;Epsilonproteobacteria;Campylobacterales;Campylobacteraceae;Arcobacter group;Arcobacter	1	0	0	1
NZ_CP054051	Arcobacter cibarius	Bacteria;Proteobacteria;Epsilonproteobacteria;Campylobacterales;Campylobacteraceae;Arcobacter group;Arcobacter	1	0	0	1
NZ_CP053833,NZ_CP053834	Arcobacter cloacae	Bacteria;Proteobacteria;Epsilonproteobacteria;Campylobacterales;Campylobacteraceae;Arcobacter group;Arcobacter	1	0	0	1
NZ_CP026655	Arcobacter cryaerophilus	Bacteria;Proteobacteria;Epsilonproteobacteria;Campylobacterales;Campylobacteraceae;Arcobacter group;Arcobacter	1	0	0	1
NZ_CP060264	Arcobacter cryaerophilus	Bacteria;Proteobacteria;Epsilonproteobacteria;Campylobacterales;Campylobacteraceae;Arcobacter group;Arcobacter	1	0	0	1
NZ_CP060692	Arcobacter cryaerophilus	Bacteria;Proteobacteria;Epsilonproteobacteria;Campylobacterales;Campylobacteraceae;Arcobacter group;Arcobacter	1	0	0	1
NZ_CP060693	Arcobacter cryaerophilus	Bacteria;Proteobacteria;Epsilonproteobacteria;Campylobacterales;Campylobacteraceae;Arcobacter group;Arcobacter	1	0	0	1
NZ_CP060694	Arcobacter cryaerophilus	Bacteria;Proteobacteria;Epsilonproteobacteria;Campylobacterales;Campylobacteraceae;Arcobacter group;Arcobacter	1	0	0	1
NZ_CP032823,NZ_CP032824	Arcobacter cryaerophilus ATCC 43158	Bacteria;Proteobacteria;Epsilonproteobacteria;Campylobacterales;Campylobacteraceae;Arcobacter group;Arcobacter	1	0	0	1
NZ_CP032825	Arcobacter cryaerophilus D2610	Bacteria;Proteobacteria;Epsilonproteobacteria;Campylobacterales;Campylobacteraceae;Arcobacter group;Arcobacter	1	0	0	1
NZ_CP053835	Arcobacter defluvii	Bacteria;Proteobacteria;Epsilonproteobacteria;Campylobacterales;Campylobacteraceae;Arcobacter group;Arcobacter	1	0	0	1
NZ_CP032097	Arcobacter ellisii	Bacteria;Proteobacteria;Epsilonproteobacteria;Campylobacterales;Campylobacteraceae;Arcobacter group;Arcobacter	1	0	0	1
NZ_CP053839	Arcobacter lanthieri	Bacteria;Proteobacteria;Epsilonproteobacteria;Campylobacterales;Campylobacteraceae;Arcobacter group;Arcobacter	1	0	0	1
NC_014166	Arcobacter nitrofigilis DSM 7299	Bacteria;Proteobacteria;Epsilonproteobacteria;Campylobacterales;Campylobacteraceae;Arcobacter group;Arcobacter	1	0	0	1
NZ_CP034309	Arcobacter skirrowii	Bacteria;Proteobacteria;Epsilonproteobacteria;Campylobacterales;Campylobacteraceae;Arcobacter group;Arcobacter	1	0	0	1
NZ_CP032099	Arcobacter skirrowii CCUG 10374	Bacteria;Proteobacteria;Epsilonproteobacteria;Campylobacterales;Campylobacteraceae;Arcobacter group;Arcobacter	1	0	0	1
NZ_CP032100	Arcobacter suis CECT 7833	Bacteria;Proteobacteria;Epsilonproteobacteria;Campylobacterales;Campylobacteraceae;Arcobacter group;Arcobacter	1	0	0	1
NZ_CP035926	Arcobacter thereius LMG 24486	Bacteria;Proteobacteria;Epsilonproteobacteria;Campylobacterales;Campylobacteraceae;Arcobacter group;Arcobacter	1	0	0	1
NZ_CP031367	Arcobacter trophiarum LMG 25534	Bacteria;Proteobacteria;Epsilonproteobacteria;Campylobacterales;Campylobacteraceae;Arcobacter group;Arcobacter	1	0	0	1
NZ_CP053840	Arcobacter venerupis	Bacteria;Proteobacteria;Epsilonproteobacteria;Campylobacterales;Campylobacteraceae;Arcobacter group;Arcobacter	1	0	0	1
NZ_CP029480	Arcticibacterium luteifluviistationis	Bacteria;Bacteroidetes;Cytophagia;Cytophagales;Cytophagaceae;Arcticibacterium	1	0	0	1
NZ_CP022515,NZ_CP022516	Arenibacter algicola	Bacteria;Bacteroidetes;Flavobacteriia;Flavobacteriales;Flavobacteriaceae;Arenibacter	1	0	0	1
NC_006513,NC_006824,NC_006823	Aromatoleum aromaticum EbN1	Bacteria;Proteobacteria;Betaproteobacteria;Rhodocyclales;Rhodocyclaceae;Aromatoleum	1	0	0	1
NZ_CP012070	Arsenicicoccus sp. oral taxon 190	Bacteria;Actinobacteria;Micrococcales;Intrasporangiaceae;Arsenicicoccus	0	1	0	1
NZ_LR025108	Arsenophonus endosymbiont of Aleurodicus dispersus	Bacteria;Proteobacteria;Gammaproteobacteria;Enterobacterales;Morganellaceae;Arsenophonus;unclassified Arsenophonus	1	0	0	1
NZ_CP038155,NZ_CP038156	Arsenophonus endosymbiont of Aphis craccivora	Bacteria;Proteobacteria;Gammaproteobacteria;Enterobacterales;Morganellaceae;Arsenophonus;unclassified Arsenophonus	1	0	1	1
NZ_CP038613,NZ_CP038614,NZ_CP038617,NZ_CP038619,NZ_CP038620,NZ_CP038616,NZ_CP038615,NZ_CP038618,NZ_CP038621,NZ_CP038622,NZ_CP038623,NZ_CP038624,NZ_CP038625,NZ_CP038626,NZ_CP038627,NZ_CP038628,NZ_CP038630,NZ_CP038629	Arsenophonus nasoniae	Bacteria;Proteobacteria;Gammaproteobacteria;Enterobacterales;Morganellaceae;Arsenophonus	1	0	1	1
NZ_LR131272	Arthrobacter agilis	Bacteria;Actinobacteria;Micrococcales;Micrococcaceae;Arthrobacter	0	1	0	1
NZ_CP013745,NZ_CP013746	Arthrobacter alpinus	Bacteria;Actinobacteria;Micrococcales;Micrococcaceae;Arthrobacter	0	1	0	1
NZ_CP012677	Arthrobacter alpinus	Bacteria;Actinobacteria;Micrococcales;Micrococcaceae;Arthrobacter	0	1	0	1
NZ_CP013200,NZ_CP013201	Arthrobacter alpinus	Bacteria;Actinobacteria;Micrococcales;Micrococcaceae;Arthrobacter	0	1	0	1
NZ_CP053688,NZ_CP053689,NZ_CP053690	Arthrobacter citreus	Bacteria;Actinobacteria;Micrococcales;Micrococcaceae;Arthrobacter	0	1	1	1
NZ_CP018863,NZ_CP018865,NZ_CP018864	Arthrobacter crystallopoietes	Bacteria;Actinobacteria;Micrococcales;Micrococcaceae;Arthrobacter	0	1	0	1
NZ_CP029642,NZ_CP029643	Arthrobacter dokdonellae	Bacteria;Actinobacteria;Micrococcales;Micrococcaceae;Arthrobacter	0	1	0	1
NZ_CP040018	Arthrobacter sp. 24S4-2	Bacteria;Actinobacteria;Micrococcales;Micrococcaceae;Arthrobacter	0	1	0	1
NZ_CP046105	Arthrobacter sp. AQ5-05	Bacteria;Actinobacteria;Micrococcales;Micrococcaceae;Arthrobacter	0	1	0	1
NZ_CP012479,NZ_CP012477,NZ_CP012478	Arthrobacter sp. ERGS1:01	Bacteria;Actinobacteria;Micrococcales;Micrococcaceae;Arthrobacter	0	1	0	1
NC_008541,NC_008537,NC_008538,NC_008539	Arthrobacter sp. FB24	Bacteria;Actinobacteria;Micrococcales;Micrococcaceae;Arthrobacter	0	1	0	1
NZ_CP042172	Arthrobacter sp. KBS0702	Bacteria;Actinobacteria;Micrococcales;Micrococcaceae;Arthrobacter	0	1	0	1
NZ_CP053707	Arthrobacter sp. NEB 688	Bacteria;Actinobacteria;Micrococcales;Micrococcaceae;Arthrobacter	0	1	1	1
NZ_CP007595	Arthrobacter sp. PAMC 25486	Bacteria;Actinobacteria;Micrococcales;Micrococcaceae;Arthrobacter	0	1	0	1
NZ_CP039290	Arthrobacter sp. PAMC25564	Bacteria;Actinobacteria;Micrococcales;Micrococcaceae;Arthrobacter	0	1	0	1
NZ_CP026514	Arthrobacter sp. PGP41	Bacteria;Actinobacteria;Micrococcales;Micrococcaceae;Arthrobacter	0	1	0	1
NZ_CP019304	Arthrobacter sp. QXT-31	Bacteria;Actinobacteria;Micrococcales;Micrococcaceae;Arthrobacter	0	1	0	1
NC_018531,NC_018532,NC_009453	Arthrobacter sp. Rue61a	Bacteria;Actinobacteria;Micrococcales;Micrococcaceae;Arthrobacter	0	1	0	1
NZ_CP011022	Arthrobacter sp. SLBN-53	Bacteria;Actinobacteria;Micrococcales;Micrococcaceae;Arthrobacter	0	1	0	1
NZ_CP062235,NZ_CP062236,NZ_CP062237,NZ_CP062238	Arthrobacter sp. TES	Bacteria;Actinobacteria;Micrococcales;Micrococcaceae;Arthrobacter	0	1	0	1
NZ_CP015732,NZ_CP015733,NZ_CP015734,NZ_CP015735	Arthrobacter sp. U41	Bacteria;Actinobacteria;Micrococcales;Micrococcaceae;Arthrobacter	0	1	0	1
NZ_CP040174	Arthrobacter sp. UKPF54-2	Bacteria;Actinobacteria;Micrococcales;Micrococcaceae;Arthrobacter	0	1	0	1
NZ_CP013297,NZ_CP013298,NZ_CP013299	Arthrobacter sp. YC-RL1	Bacteria;Actinobacteria;Micrococcales;Micrococcaceae;Arthrobacter	0	1	1	1
NZ_CP022436	Arthrobacter sp. YN	Bacteria;Actinobacteria;Micrococcales;Micrococcaceae;Arthrobacter	0	1	0	1
NZ_CP017421,NZ_CP017422,NZ_CP017423,NZ_CP017424,NZ_CP017425,NZ_CP017426	Arthrobacter sp. ZXY-2	Bacteria;Actinobacteria;Micrococcales;Micrococcaceae;Arthrobacter	0	1	0	1
NZ_CP066886	Arthrospira sp. PCC 9108	Bacteria;Cyanobacteria;Oscillatoriophycideae;Oscillatoriales;Microcoleaceae;Arthrospira;unclassified Arthrospira	1	0	0	1
NZ_AP024470	Asaccharobacter celatus DSM 18785	Bacteria;Actinobacteria;Coriobacteriia;Eggerthellales;Eggerthellaceae;Adlercreutzia	0	1	1	1
NZ_AP014690	Asaia bogorensis NBRC 16594	Bacteria;Proteobacteria;Alphaproteobacteria;Rhodospirillales;Acetobacteraceae;Asaia	1	0	0	1
NC_007716,NC_007719,NC_007720,NC_007718,NC_007717	Aster yellows witches'-broom phytoplasma AYWB	Bacteria;Tenericutes;Mollicutes;Acholeplasmatales;Acholeplasmataceae;Candidatus Phytoplasma;Candidatus Phytoplasma asteris	0	0	0	0
NZ_AP018827,NZ_AP018828,NZ_AP018829	Asticcacaulis excentricus	Bacteria;Proteobacteria;Alphaproteobacteria;Caulobacterales;Caulobacteraceae;Asticcacaulis	1	0	0	1
NC_014816,NC_014817,NC_014818,NC_014819	Asticcacaulis excentricus CB 48	Bacteria;Proteobacteria;Alphaproteobacteria;Caulobacterales;Caulobacteraceae;Asticcacaulis	1	0	0	1
NZ_AP019551,NZ_AP019552,NZ_AP019553	Athalassotoga saccharophila	Bacteria;Thermotogae;Mesoaciditogales;Mesoaciditogaceae;Athalassotoga	0	1	0	1
NZ_CP042941	Atlantibacter hermannii	Bacteria;Proteobacteria;Gammaproteobacteria;Enterobacterales;Enterobacteriaceae;Atlantibacter	1	0	1	1
NZ_CP049608	Atlantibacter hermannii	Bacteria;Proteobacteria;Gammaproteobacteria;Enterobacterales;Enterobacteriaceae;Atlantibacter	1	0	1	1
NZ_CP065700	Atlantibacter hermannii	Bacteria;Proteobacteria;Gammaproteobacteria;Enterobacterales;Enterobacteriaceae;Atlantibacter	1	0	1	1
NC_013203	Atopobium parvulum DSM 20469	Bacteria;Actinobacteria;Coriobacteriia;Coriobacteriales;Atopobiaceae;Lancefieldella	0	0	1	0
NZ_AP017457	Aurantimicrobium minutum	Bacteria;Actinobacteria;Micrococcales;Microbacteriaceae;Aurantimicrobium	0	1	0	1
NZ_CP023994	Aurantimicrobium sp. MWH-Mo1	Bacteria;Actinobacteria;Micrococcales;Microbacteriaceae;Aurantimicrobium;unclassified Aurantimicrobium	0	1	0	1
NZ_CP030929	Aurantimicrobium sp. MWH-Uga1	Bacteria;Actinobacteria;Micrococcales;Microbacteriaceae;Aurantimicrobium;unclassified Aurantimicrobium	0	1	0	1
NZ_CP006367,NZ_CP006368,NZ_CP006369,NZ_CP006370,NZ_CP006371,NZ_CP006372,NZ_CP006373,NZ_CP006374,NZ_CP006375	Aureimonas sp. AU20	Bacteria;Proteobacteria;Alphaproteobacteria;Rhizobiales;Aurantimonadaceae;Aureimonas	1	0	1	1
NZ_CP059692	Aureimonas sp. LMG 31693	Bacteria;Proteobacteria;Alphaproteobacteria;Rhizobiales;Aurantimonadaceae;Aureimonas	1	0	1	1
NZ_CP062167	Aureimonas sp. OT7	Bacteria;Proteobacteria;Alphaproteobacteria;Rhizobiales;Aurantimonadaceae;Aureimonas	1	0	1	1
NZ_CP027062	Aureitalea sp. RR4-38	Bacteria;Bacteroidetes;Flavobacteriia;Flavobacteriales;Flavobacteriaceae;Aureitalea;unclassified Aureitalea	1	0	0	1
NZ_CP036298	Aureliella helgolandensis	Bacteria;Planctomycetes;Planctomycetia;Pirellulales;Pirellulaceae;Aureliella	1	0	0	1
NZ_CP019573	Auricoccus indicus	Bacteria;Firmicutes;Bacilli;Bacillales;Staphylococcaceae;Auricoccus	0	1	1	1
NZ_CP031447,NZ_CP031448	Austwickia chelonae	Bacteria;Actinobacteria;Micrococcales;Dermatophilaceae;Austwickia	0	1	0	1
NZ_CP058307	Avibacterium paragallinarum	Bacteria;Proteobacteria;Gammaproteobacteria;Pasteurellales;Pasteurellaceae;Avibacterium	0	0	1	0
NZ_CP034110	Avibacterium paragallinarum	Bacteria;Proteobacteria;Gammaproteobacteria;Pasteurellales;Pasteurellaceae;Avibacterium	0	0	1	0
NZ_CP050316	Avibacterium paragallinarum	Bacteria;Proteobacteria;Gammaproteobacteria;Pasteurellales;Pasteurellaceae;Avibacterium	0	0	1	0
NZ_CP051636	Avibacterium paragallinarum	Bacteria;Proteobacteria;Gammaproteobacteria;Pasteurellales;Pasteurellaceae;Avibacterium	0	0	1	0
NZ_CP051637	Avibacterium paragallinarum	Bacteria;Proteobacteria;Gammaproteobacteria;Pasteurellales;Pasteurellaceae;Avibacterium	0	0	1	0
NZ_CP051638	Avibacterium paragallinarum	Bacteria;Proteobacteria;Gammaproteobacteria;Pasteurellales;Pasteurellaceae;Avibacterium	0	0	1	0
NZ_CP051639	Avibacterium paragallinarum	Bacteria;Proteobacteria;Gammaproteobacteria;Pasteurellales;Pasteurellaceae;Avibacterium	0	0	1	0
NZ_CP051640	Avibacterium paragallinarum	Bacteria;Proteobacteria;Gammaproteobacteria;Pasteurellales;Pasteurellaceae;Avibacterium	0	0	1	0
NZ_CP051641	Avibacterium paragallinarum	Bacteria;Proteobacteria;Gammaproteobacteria;Pasteurellales;Pasteurellaceae;Avibacterium	0	0	1	0
NZ_CP051642	Avibacterium paragallinarum	Bacteria;Proteobacteria;Gammaproteobacteria;Pasteurellales;Pasteurellaceae;Avibacterium	0	0	1	0
NZ_LR134167	Avibacterium volantium	Bacteria;Proteobacteria;Gammaproteobacteria;Pasteurellales;Pasteurellaceae;Avibacterium	0	0	1	0
NZ_CP022187	Azoarcus communis	Bacteria;Proteobacteria;Betaproteobacteria;Rhodocyclales;Zoogloeaceae;Azoarcus	1	0	0	1
NZ_CP022188	Azoarcus communis	Bacteria;Proteobacteria;Betaproteobacteria;Rhodocyclales;Zoogloeaceae;Azoarcus	1	0	0	1
NC_008702	Azoarcus olearius	Bacteria;Proteobacteria;Betaproteobacteria;Rhodocyclales;Zoogloeaceae;Azoarcus	1	0	0	1
NZ_CP016210	Azoarcus olearius	Bacteria;Proteobacteria;Betaproteobacteria;Rhodocyclales;Zoogloeaceae;Azoarcus	1	0	0	1
NZ_CP025682	Azoarcus pumilus	Bacteria;Proteobacteria;Betaproteobacteria;Rhodocyclales;Zoogloeaceae;Azoarcus	1	0	0	1
NZ_CP011072	Azoarcus sp. CIB	Bacteria;Proteobacteria;Betaproteobacteria;Rhodocyclales;Zoogloeaceae;Azoarcus;unclassified Azoarcus	1	0	0	1
NZ_CP022958	Azoarcus sp. DD4	Bacteria;Proteobacteria;Betaproteobacteria;Rhodocyclales;Zoogloeaceae;Azoarcus;unclassified Azoarcus	1	0	0	1
NZ_CP021731	Azoarcus sp. DN11	Bacteria;Proteobacteria;Betaproteobacteria;Rhodocyclales;Zoogloeaceae;Azoarcus;unclassified Azoarcus	1	0	0	1
NC_020516,NC_020548	Azoarcus sp. KH32C	Bacteria;Proteobacteria;Betaproteobacteria;Rhodocyclales;Zoogloeaceae;Azoarcus;unclassified Azoarcus	1	0	0	1
NZ_CP048836	Azoarcus sp. M9-3-2	Bacteria;Proteobacteria;Betaproteobacteria;Rhodocyclales;Zoogloeaceae;Azoarcus;unclassified Azoarcus	1	0	0	1
NC_009937	Azorhizobium caulinodans ORS 571	Bacteria;Proteobacteria;Alphaproteobacteria;Rhizobiales;Xanthobacteraceae;Azorhizobium	1	0	1	1
NC_016616	Azospira oryzae PS	Bacteria;Proteobacteria;Betaproteobacteria;Rhodocyclales;Rhodocyclaceae;Azospira	1	0	0	1
NZ_CP064781	Azospira restricta	Bacteria;Proteobacteria;Betaproteobacteria;Rhodocyclales;Rhodocyclaceae;Azospira	1	0	0	1
NZ_AP021844,NZ_AP021845	Azospira sp. I09	Bacteria;Proteobacteria;Betaproteobacteria;Rhodocyclales;Rhodocyclaceae;Azospira	1	0	0	1
NZ_CP007793,NZ_CP007794,NZ_CP007795,NZ_CP007796,NZ_CP007797,NZ_CP007798	Azospirillum brasilense	Bacteria;Proteobacteria;Alphaproteobacteria;Rhodospirillales;Rhodospirillaceae;Azospirillum	1	0	1	1
NZ_CP012914,NZ_CP012915,NZ_CP012916,NZ_CP012917,NZ_CP012918,NZ_CP012919	Azospirillum brasilense	Bacteria;Proteobacteria;Alphaproteobacteria;Rhodospirillales;Rhodospirillaceae;Azospirillum	1	0	1	1
NZ_CP032339,NZ_CP032340,NZ_CP032341,NZ_CP032342,NZ_CP032343,NZ_CP032344	Azospirillum brasilense	Bacteria;Proteobacteria;Alphaproteobacteria;Rhodospirillales;Rhodospirillaceae;Azospirillum	1	0	1	1
NZ_CP032321,NZ_CP032322,NZ_CP032323,NZ_CP032324,NZ_CP032325,NZ_CP032326,NZ_CP032328,NZ_CP032327	Azospirillum brasilense	Bacteria;Proteobacteria;Alphaproteobacteria;Rhodospirillales;Rhodospirillaceae;Azospirillum	1	0	1	1
NZ_CP032345,NZ_CP032346,NZ_CP032347,NZ_CP032348,NZ_CP032349,NZ_CP032350	Azospirillum brasilense	Bacteria;Proteobacteria;Alphaproteobacteria;Rhodospirillales;Rhodospirillaceae;Azospirillum	1	0	1	1
NZ_CP033312,NZ_CP033313,NZ_CP033314,NZ_CP033316,NZ_CP033315,NZ_CP033317	Azospirillum brasilense	Bacteria;Proteobacteria;Alphaproteobacteria;Rhodospirillales;Rhodospirillaceae;Azospirillum	1	0	1	1
NZ_CP033318,NZ_CP033319,NZ_CP033320,NZ_CP033322,NZ_CP033321,NZ_CP033323	Azospirillum brasilense	Bacteria;Proteobacteria;Alphaproteobacteria;Rhodospirillales;Rhodospirillaceae;Azospirillum	1	0	1	1
NC_016622,NC_016585,NC_016586,NC_016623,NC_016587,NC_016624,NC_016588	Azospirillum lipoferum 4B	Bacteria;Proteobacteria;Alphaproteobacteria;Rhodospirillales;Rhodospirillaceae;Azospirillum	1	0	1	1
NZ_CP054619,NZ_CP054621,NZ_CP054617,NZ_CP054616,NZ_CP054620,NZ_CP054618,NZ_CP054615,NZ_CP054622	Azospirillum oryzae	Bacteria;Proteobacteria;Alphaproteobacteria;Rhodospirillales;Rhodospirillaceae;Azospirillum	1	0	1	1
NZ_CP029829,NZ_CP029830,NZ_CP029831,NZ_CP029832,NZ_CP029833,NZ_CP029834,NZ_CP029835,NZ_CP029836	Azospirillum ramasamyi	Bacteria;Proteobacteria;Alphaproteobacteria;Rhodospirillales;Rhodospirillaceae;Azospirillum	1	0	1	1
NC_013854,NC_013855,NC_013856,NC_013857,NC_013858,NC_013859,NC_013860	Azospirillum sp. B510	Bacteria;Proteobacteria;Alphaproteobacteria;Rhodospirillales;Rhodospirillaceae;Azospirillum	1	0	1	1
NZ_CP039650,NZ_CP039647,NZ_CP039649,NZ_CP039648,NZ_CP039645,NZ_CP039642,NZ_CP039646,NZ_CP039651,NZ_CP039644,NZ_CP039643	Azospirillum sp. TSA2s	Bacteria;Proteobacteria;Alphaproteobacteria;Rhodospirillales;Rhodospirillaceae;Azospirillum;unclassified Azospirillum	1	0	1	1
NZ_CP039634,NZ_CP039635,NZ_CP039636,NZ_CP039637,NZ_CP039638,NZ_CP039639,NZ_CP039640,NZ_CP039641	Azospirillum sp. TSH100	Bacteria;Proteobacteria;Alphaproteobacteria;Rhodospirillales;Rhodospirillaceae;Azospirillum;unclassified Azospirillum	1	0	1	1
NZ_CP022364,NZ_CP022367,NZ_CP022363,NZ_CP022366,NZ_CP022369,NZ_CP022365,NZ_CP022368	Azospirillum sp. TSH58	Bacteria;Proteobacteria;Alphaproteobacteria;Rhodospirillales;Rhodospirillaceae;Azospirillum;unclassified Azospirillum	1	0	1	1
NZ_CP029353,NZ_CP029352,NZ_CP029354,NZ_CP029355,NZ_CP029356,NZ_CP029357,NZ_CP029358,NZ_CP029359,NZ_CP029360	Azospirillum thermophilum	Bacteria;Proteobacteria;Alphaproteobacteria;Rhodospirillales;Rhodospirillaceae;Azospirillum	1	0	1	1
NZ_CP012401,NZ_CP012402,NZ_CP012403,NZ_CP012404,NZ_CP012406,NZ_CP012405,NZ_CP012407,NZ_CP012408	Azospirillum thiophilum	Bacteria;Proteobacteria;Alphaproteobacteria;Rhodospirillales;Rhodospirillaceae;Azospirillum	1	0	1	1
NZ_CP011835,NZ_CP011836,NZ_CP011837,NZ_CP011838	Azotobacter chroococcum	Bacteria;Proteobacteria;Gammaproteobacteria;Pseudomonadales;Pseudomonadaceae;Azotobacter	1	0	0	1
NZ_CP066310,NZ_CP066311,NZ_CP066312,NZ_CP066313,NZ_CP066314	Azotobacter chroococcum	Bacteria;Proteobacteria;Gammaproteobacteria;Pseudomonadales;Pseudomonadaceae;Azotobacter	1	0	0	1
NZ_CP010415,NZ_CP010421,NZ_CP010420,NZ_CP010419,NZ_CP010418,NZ_CP010417,NZ_CP010416	Azotobacter chroococcum NCIMB 8003	Bacteria;Proteobacteria;Gammaproteobacteria;Pseudomonadales;Pseudomonadaceae;Azotobacter	1	0	0	1
NZ_CP045302,NZ_CP045303,NZ_CP045301	Azotobacter salinestris	Bacteria;Proteobacteria;Gammaproteobacteria;Pseudomonadales;Pseudomonadaceae;Azotobacter	1	0	0	1
NC_021149	Azotobacter vinelandii CA	Bacteria;Proteobacteria;Gammaproteobacteria;Pseudomonadales;Pseudomonadaceae;Azotobacter	1	0	0	1
NC_021150	Azotobacter vinelandii CA6	Bacteria;Proteobacteria;Gammaproteobacteria;Pseudomonadales;Pseudomonadaceae;Azotobacter	1	0	0	1
NC_012560	Azotobacter vinelandii DJ	Bacteria;Proteobacteria;Gammaproteobacteria;Pseudomonadales;Pseudomonadaceae;Azotobacter	1	0	0	1
NZ_CP026008	Bacillus aerophilus	Bacteria;Firmicutes;Bacilli;Bacillales;Bacillaceae;Bacillus	0	1	1	1
NZ_CP040344,NZ_CP040345,NZ_CP040346	Bacillus albus	Bacteria;Firmicutes;Bacilli;Bacillales;Bacillaceae;Bacillus;Bacillus cereus group	0	1	1	1
NZ_CP039020	Bacillus altitudinis	Bacteria;Firmicutes;Bacilli;Bacillales;Bacillaceae;Bacillus	0	1	1	1
NZ_CP011150	Bacillus altitudinis	Bacteria;Firmicutes;Bacilli;Bacillales;Bacillaceae;Bacillus	0	1	1	1
NZ_CP009108,NZ_CP009109	Bacillus altitudinis	Bacteria;Firmicutes;Bacilli;Bacillales;Bacillaceae;Bacillus	0	1	1	1
NZ_CP012329	Bacillus altitudinis	Bacteria;Firmicutes;Bacilli;Bacillales;Bacillaceae;Bacillus	0	1	1	1
NZ_CP012482	Bacillus altitudinis	Bacteria;Firmicutes;Bacilli;Bacillales;Bacillaceae;Bacillus	0	1	1	1
NZ_CP012330	Bacillus altitudinis	Bacteria;Firmicutes;Bacilli;Bacillales;Bacillaceae;Bacillus	0	1	1	1
NZ_CP018574,NZ_CP018575	Bacillus altitudinis	Bacteria;Firmicutes;Bacilli;Bacillales;Bacillaceae;Bacillus	0	1	1	1
NZ_CP022319,NZ_CP022320	Bacillus altitudinis	Bacteria;Firmicutes;Bacilli;Bacillales;Bacillaceae;Bacillus	0	1	1	1
NZ_CP024204	Bacillus altitudinis	Bacteria;Firmicutes;Bacilli;Bacillales;Bacillaceae;Bacillus	0	1	1	1
NZ_CP043559	Bacillus altitudinis	Bacteria;Firmicutes;Bacilli;Bacillales;Bacillaceae;Bacillus	0	1	1	1
NZ_CP040514,NZ_CP040513	Bacillus altitudinis	Bacteria;Firmicutes;Bacilli;Bacillales;Bacillaceae;Bacillus	0	1	1	1
NZ_CP040747,NZ_CP040745,NZ_CP040746	Bacillus altitudinis	Bacteria;Firmicutes;Bacilli;Bacillales;Bacillaceae;Bacillus	0	1	1	1
NZ_CP054136	Bacillus altitudinis	Bacteria;Firmicutes;Bacilli;Bacillales;Bacillaceae;Bacillus	0	1	1	1
NZ_CP038517	Bacillus altitudinis	Bacteria;Firmicutes;Bacilli;Bacillales;Bacillaceae;Bacillus	0	1	1	1
NZ_CP063360	Bacillus altitudinis	Bacteria;Firmicutes;Bacilli;Bacillales;Bacillaceae;Bacillus	0	1	1	1
NZ_CP065040	Bacillus altitudinis	Bacteria;Firmicutes;Bacilli;Bacillales;Bacillaceae;Bacillus	0	1	1	1
NZ_CP068389	Bacillus altitudinis	Bacteria;Firmicutes;Bacilli;Bacillales;Bacillaceae;Bacillus	0	1	1	1
NZ_CP069098,NZ_CP069099	Bacillus altitudinis	Bacteria;Firmicutes;Bacilli;Bacillales;Bacillaceae;Bacillus	0	1	1	1
NZ_CP065591	Bacillus altitudinis	Bacteria;Firmicutes;Bacilli;Bacillales;Bacillaceae;Bacillus	0	1	1	1
NZ_CP013727,NZ_CP013728	Bacillus amyloliquefaciens	Bacteria;Firmicutes;Bacilli;Bacillales;Bacillaceae;Bacillus;Bacillus amyloliquefaciens group	0	1	1	1
NZ_CP014700,NZ_CP014701	Bacillus amyloliquefaciens	Bacteria;Firmicutes;Bacilli;Bacillales;Bacillaceae;Bacillus;Bacillus amyloliquefaciens group	0	1	1	1
NZ_CP014783	Bacillus amyloliquefaciens	Bacteria;Firmicutes;Bacilli;Bacillales;Bacillaceae;Bacillus;Bacillus amyloliquefaciens group	0	1	1	1
NZ_CP016913	Bacillus amyloliquefaciens	Bacteria;Firmicutes;Bacilli;Bacillales;Bacillaceae;Bacillus;Bacillus amyloliquefaciens group	0	1	1	1
NZ_CP017953	Bacillus amyloliquefaciens	Bacteria;Firmicutes;Bacilli;Bacillales;Bacillaceae;Bacillus;Bacillus amyloliquefaciens group	0	1	1	1
NZ_CP018152	Bacillus amyloliquefaciens	Bacteria;Firmicutes;Bacilli;Bacillales;Bacillaceae;Bacillus;Bacillus amyloliquefaciens group	0	1	1	1
NZ_CP018200	Bacillus amyloliquefaciens	Bacteria;Firmicutes;Bacilli;Bacillales;Bacillaceae;Bacillus;Bacillus amyloliquefaciens group	0	1	1	1
NZ_CP021505,NZ_CP021506	Bacillus amyloliquefaciens	Bacteria;Firmicutes;Bacilli;Bacillales;Bacillaceae;Bacillus;Bacillus amyloliquefaciens group	0	1	1	1
NZ_CP011252	Bacillus amyloliquefaciens	Bacteria;Firmicutes;Bacilli;Bacillales;Bacillaceae;Bacillus;Bacillus amyloliquefaciens group	0	1	1	1
NZ_CP029070	Bacillus amyloliquefaciens	Bacteria;Firmicutes;Bacilli;Bacillales;Bacillaceae;Bacillus;Bacillus amyloliquefaciens group	0	1	1	1
NZ_CP029069	Bacillus amyloliquefaciens	Bacteria;Firmicutes;Bacilli;Bacillales;Bacillaceae;Bacillus;Bacillus amyloliquefaciens group	0	1	1	1
NZ_CP029071	Bacillus amyloliquefaciens	Bacteria;Firmicutes;Bacilli;Bacillales;Bacillaceae;Bacillus;Bacillus amyloliquefaciens group	0	1	1	1
NZ_CP030097,NZ_CP030098	Bacillus amyloliquefaciens	Bacteria;Firmicutes;Bacilli;Bacillales;Bacillaceae;Bacillus;Bacillus amyloliquefaciens group	0	1	1	1
NZ_CP032146	Bacillus amyloliquefaciens	Bacteria;Firmicutes;Bacilli;Bacillales;Bacillaceae;Bacillus;Bacillus amyloliquefaciens group	0	1	1	1
NZ_CP018902	Bacillus amyloliquefaciens	Bacteria;Firmicutes;Bacilli;Bacillales;Bacillaceae;Bacillus;Bacillus amyloliquefaciens group	0	1	1	1
NZ_CP038028	Bacillus amyloliquefaciens	Bacteria;Firmicutes;Bacilli;Bacillales;Bacillaceae;Bacillus;Bacillus amyloliquefaciens group	0	1	1	1
NZ_CP041691	Bacillus amyloliquefaciens	Bacteria;Firmicutes;Bacilli;Bacillales;Bacillaceae;Bacillus;Bacillus amyloliquefaciens group	0	1	1	1
NZ_CP041693	Bacillus amyloliquefaciens	Bacteria;Firmicutes;Bacilli;Bacillales;Bacillaceae;Bacillus;Bacillus amyloliquefaciens group	0	1	1	1
NZ_CP040672	Bacillus amyloliquefaciens	Bacteria;Firmicutes;Bacilli;Bacillales;Bacillaceae;Bacillus;Bacillus amyloliquefaciens group	0	1	1	1
NZ_CP041770	Bacillus amyloliquefaciens	Bacteria;Firmicutes;Bacilli;Bacillales;Bacillaceae;Bacillus;Bacillus amyloliquefaciens group	0	1	1	1
NZ_CP044360	Bacillus amyloliquefaciens	Bacteria;Firmicutes;Bacilli;Bacillales;Bacillaceae;Bacillus;Bacillus amyloliquefaciens group	0	1	1	1
NZ_CP044444	Bacillus amyloliquefaciens	Bacteria;Firmicutes;Bacilli;Bacillales;Bacillaceae;Bacillus;Bacillus amyloliquefaciens group	0	1	1	1
NZ_CP053376	Bacillus amyloliquefaciens	Bacteria;Firmicutes;Bacilli;Bacillales;Bacillaceae;Bacillus;Bacillus amyloliquefaciens group	0	1	1	1
NZ_CP054415	Bacillus amyloliquefaciens	Bacteria;Firmicutes;Bacilli;Bacillales;Bacillaceae;Bacillus;Bacillus amyloliquefaciens group	0	1	1	1
NZ_CP054479,NZ_CP054478	Bacillus amyloliquefaciens	Bacteria;Firmicutes;Bacilli;Bacillales;Bacillaceae;Bacillus;Bacillus amyloliquefaciens group	0	1	1	1
NZ_CP061168	Bacillus amyloliquefaciens	Bacteria;Firmicutes;Bacilli;Bacillales;Bacillaceae;Bacillus;Bacillus amyloliquefaciens group	0	1	1	1
NZ_CP061852	Bacillus amyloliquefaciens	Bacteria;Firmicutes;Bacilli;Bacillales;Bacillaceae;Bacillus;Bacillus amyloliquefaciens group	0	1	1	1
NZ_CP061853	Bacillus amyloliquefaciens	Bacteria;Firmicutes;Bacilli;Bacillales;Bacillaceae;Bacillus;Bacillus amyloliquefaciens group	0	1	1	1
NZ_CP029466,NZ_CP029467	Bacillus amyloliquefaciens	Bacteria;Firmicutes;Bacilli;Bacillales;Bacillaceae;Bacillus;Bacillus amyloliquefaciens group	0	1	1	1
NZ_CP062984	Bacillus amyloliquefaciens	Bacteria;Firmicutes;Bacilli;Bacillales;Bacillaceae;Bacillus;Bacillus amyloliquefaciens group	0	1	1	1
NZ_CP065539	Bacillus amyloliquefaciens	Bacteria;Firmicutes;Bacilli;Bacillales;Bacillaceae;Bacillus;Bacillus amyloliquefaciens group	0	1	1	1
NC_022653	Bacillus amyloliquefaciens CC178	Bacteria;Firmicutes;Bacilli;Bacillales;Bacillaceae;Bacillus;Bacillus amyloliquefaciens group	0	1	1	1
NC_014551	Bacillus amyloliquefaciens DSM 7 = ATCC 23350	Bacteria;Firmicutes;Bacilli;Bacillales;Bacillaceae;Bacillus;Bacillus amyloliquefaciens group	0	1	1	1
NC_020272,NC_020273	Bacillus amyloliquefaciens IT-45	Bacteria;Firmicutes;Bacilli;Bacillales;Bacillaceae;Bacillus;Bacillus amyloliquefaciens group	0	1	1	1
NZ_CP007242	Bacillus amyloliquefaciens KHG19	Bacteria;Firmicutes;Bacilli;Bacillales;Bacillaceae;Bacillus;Bacillus amyloliquefaciens group	0	1	1	1
NC_023073	Bacillus amyloliquefaciens LFB112	Bacteria;Firmicutes;Bacilli;Bacillales;Bacillaceae;Bacillus;Bacillus amyloliquefaciens group	0	1	1	1
NC_017190,NC_017189	Bacillus amyloliquefaciens LL3	Bacteria;Firmicutes;Bacilli;Bacillales;Bacillaceae;Bacillus;Bacillus amyloliquefaciens group	0	1	1	1
NC_017188	Bacillus amyloliquefaciens TA208	Bacteria;Firmicutes;Bacilli;Bacillales;Bacillaceae;Bacillus;Bacillus amyloliquefaciens group	0	1	1	1
NZ_CP006960	Bacillus amyloliquefaciens UMAF6614	Bacteria;Firmicutes;Bacilli;Bacillales;Bacillaceae;Bacillus;Bacillus amyloliquefaciens group	0	1	1	1
NZ_CP006058	Bacillus amyloliquefaciens UMAF6639	Bacteria;Firmicutes;Bacilli;Bacillales;Bacillaceae;Bacillus;Bacillus amyloliquefaciens group	0	1	1	1
NC_017191	Bacillus amyloliquefaciens XH7	Bacteria;Firmicutes;Bacilli;Bacillales;Bacillaceae;Bacillus;Bacillus amyloliquefaciens group	0	1	1	1
NC_017912	Bacillus amyloliquefaciens Y2	Bacteria;Firmicutes;Bacilli;Bacillales;Bacillaceae;Bacillus;Bacillus amyloliquefaciens group	0	1	1	1
NZ_AP018443,NZ_AP018444,NZ_AP018445	Bacillus anthracis	Bacteria;Firmicutes;Bacilli;Bacillales;Bacillaceae;Bacillus;Bacillus cereus group	0	1	1	1
NZ_CP008846,NZ_CP008847,NZ_CP008848	Bacillus anthracis	Bacteria;Firmicutes;Bacilli;Bacillales;Bacillaceae;Bacillus;Bacillus cereus group	0	1	1	1
NZ_CP007618,NZ_CP007617	Bacillus anthracis	Bacteria;Firmicutes;Bacilli;Bacillales;Bacillaceae;Bacillus;Bacillus cereus group	0	1	1	1
NZ_CP009325,NZ_CP009324	Bacillus anthracis	Bacteria;Firmicutes;Bacilli;Bacillales;Bacillaceae;Bacillus;Bacillus cereus group	0	1	1	1
NZ_CP009328,NZ_CP009327,NZ_CP009326	Bacillus anthracis	Bacteria;Firmicutes;Bacilli;Bacillales;Bacillaceae;Bacillus;Bacillus cereus group	0	1	1	1
NZ_CP009331,NZ_CP009330,NZ_CP009329	Bacillus anthracis	Bacteria;Firmicutes;Bacilli;Bacillales;Bacillaceae;Bacillus;Bacillus cereus group	0	1	1	1
NZ_CP009341,NZ_CP009340,NZ_CP009339	Bacillus anthracis	Bacteria;Firmicutes;Bacilli;Bacillales;Bacillaceae;Bacillus;Bacillus cereus group	0	1	1	1
NZ_CP009464,NZ_CP009463,NZ_CP009462	Bacillus anthracis	Bacteria;Firmicutes;Bacilli;Bacillales;Bacillaceae;Bacillus;Bacillus cereus group	0	1	1	1
NZ_CP009476,NZ_CP009475	Bacillus anthracis	Bacteria;Firmicutes;Bacilli;Bacillales;Bacillaceae;Bacillus;Bacillus cereus group	0	1	1	1
NZ_CP009544,NZ_CP009543,NZ_CP009542	Bacillus anthracis	Bacteria;Firmicutes;Bacilli;Bacillales;Bacillaceae;Bacillus;Bacillus cereus group	0	1	1	1
NZ_CP009700,NZ_CP009699,NZ_CP009698	Bacillus anthracis	Bacteria;Firmicutes;Bacilli;Bacillales;Bacillaceae;Bacillus;Bacillus cereus group	0	1	1	1
NZ_CP009697,NZ_CP009696,NZ_CP009695	Bacillus anthracis	Bacteria;Firmicutes;Bacilli;Bacillales;Bacillaceae;Bacillus;Bacillus cereus group	0	1	1	1
NZ_CP009902,NZ_CP009901,NZ_CP009900	Bacillus anthracis	Bacteria;Firmicutes;Bacilli;Bacillales;Bacillaceae;Bacillus;Bacillus cereus group	0	1	1	1
NZ_CP009981,NZ_CP009980,NZ_CP009979	Bacillus anthracis	Bacteria;Firmicutes;Bacilli;Bacillales;Bacillaceae;Bacillus;Bacillus cereus group	0	1	1	1
NZ_CP010322,NZ_CP010321,NZ_CP010320	Bacillus anthracis	Bacteria;Firmicutes;Bacilli;Bacillales;Bacillaceae;Bacillus;Bacillus cereus group	0	1	1	1
NZ_CP010852,NZ_CP010853,NZ_CP010854	Bacillus anthracis	Bacteria;Firmicutes;Bacilli;Bacillales;Bacillaceae;Bacillus;Bacillus cereus group	0	1	1	1
NZ_CP014179,NZ_CP014177,NZ_CP014178	Bacillus anthracis	Bacteria;Firmicutes;Bacilli;Bacillales;Bacillaceae;Bacillus;Bacillus cereus group	0	1	1	1
NZ_CP015779,NZ_CP015777,NZ_CP015778	Bacillus anthracis	Bacteria;Firmicutes;Bacilli;Bacillales;Bacillaceae;Bacillus;Bacillus cereus group	0	1	1	1
NZ_CP012729	Bacillus anthracis	Bacteria;Firmicutes;Bacilli;Bacillales;Bacillaceae;Bacillus;Bacillus cereus group	0	1	1	1
NZ_CP012730	Bacillus anthracis	Bacteria;Firmicutes;Bacilli;Bacillales;Bacillaceae;Bacillus;Bacillus cereus group	0	1	1	1
NZ_CP012720	Bacillus anthracis	Bacteria;Firmicutes;Bacilli;Bacillales;Bacillaceae;Bacillus;Bacillus cereus group	0	1	1	1
NZ_CP012721	Bacillus anthracis	Bacteria;Firmicutes;Bacilli;Bacillales;Bacillaceae;Bacillus;Bacillus cereus group	0	1	1	1
NZ_CP012722	Bacillus anthracis	Bacteria;Firmicutes;Bacilli;Bacillales;Bacillaceae;Bacillus;Bacillus cereus group	0	1	1	1
NZ_CP012723	Bacillus anthracis	Bacteria;Firmicutes;Bacilli;Bacillales;Bacillaceae;Bacillus;Bacillus cereus group	0	1	1	1
NZ_CP012724	Bacillus anthracis	Bacteria;Firmicutes;Bacilli;Bacillales;Bacillaceae;Bacillus;Bacillus cereus group	0	1	1	1
NZ_CP012725	Bacillus anthracis	Bacteria;Firmicutes;Bacilli;Bacillales;Bacillaceae;Bacillus;Bacillus cereus group	0	1	1	1
NZ_CP012726	Bacillus anthracis	Bacteria;Firmicutes;Bacilli;Bacillales;Bacillaceae;Bacillus;Bacillus cereus group	0	1	1	1
NZ_CP012727	Bacillus anthracis	Bacteria;Firmicutes;Bacilli;Bacillales;Bacillaceae;Bacillus;Bacillus cereus group	0	1	1	1
NZ_CP012728	Bacillus anthracis	Bacteria;Firmicutes;Bacilli;Bacillales;Bacillaceae;Bacillus;Bacillus cereus group	0	1	1	1
NZ_CP018903,NZ_CP018904,NZ_CP018905	Bacillus anthracis	Bacteria;Firmicutes;Bacilli;Bacillales;Bacillaceae;Bacillus;Bacillus cereus group	0	1	1	1
NZ_CP019588,NZ_CP019589	Bacillus anthracis	Bacteria;Firmicutes;Bacilli;Bacillales;Bacillaceae;Bacillus;Bacillus cereus group	0	1	1	1
NZ_CP022044,NZ_CP022045	Bacillus anthracis	Bacteria;Firmicutes;Bacilli;Bacillales;Bacillaceae;Bacillus;Bacillus cereus group	0	1	1	1
NZ_CP023001,NZ_CP023002,NZ_CP023003	Bacillus anthracis	Bacteria;Firmicutes;Bacilli;Bacillales;Bacillaceae;Bacillus;Bacillus cereus group	0	1	1	1
NZ_AP014833,NZ_AP014834,NZ_AP014835	Bacillus anthracis	Bacteria;Firmicutes;Bacilli;Bacillales;Bacillaceae;Bacillus;Bacillus cereus group	0	1	1	1
NZ_CP066168	Bacillus anthracis	Bacteria;Firmicutes;Bacilli;Bacillales;Bacillaceae;Bacillus;Bacillus cereus group	0	1	1	1
NZ_CP029805,NZ_CP029806,NZ_CP029807	Bacillus anthracis	Bacteria;Firmicutes;Bacilli;Bacillales;Bacillaceae;Bacillus;Bacillus cereus group	0	1	1	1
NZ_CP031642	Bacillus anthracis	Bacteria;Firmicutes;Bacilli;Bacillales;Bacillaceae;Bacillus;Bacillus cereus group	0	1	1	1
NZ_CP031643,NZ_CP031644,NZ_CP031645	Bacillus anthracis	Bacteria;Firmicutes;Bacilli;Bacillales;Bacillaceae;Bacillus;Bacillus cereus group	0	1	1	1
NZ_CP026608	Bacillus anthracis	Bacteria;Firmicutes;Bacilli;Bacillales;Bacillaceae;Bacillus;Bacillus cereus group	0	1	1	1
NZ_CP029323,NZ_CP029324,NZ_CP029325	Bacillus anthracis	Bacteria;Firmicutes;Bacilli;Bacillales;Bacillaceae;Bacillus;Bacillus cereus group	0	1	1	1
NZ_AP019731,NZ_AP019732,NZ_AP019733	Bacillus anthracis	Bacteria;Firmicutes;Bacilli;Bacillales;Bacillaceae;Bacillus;Bacillus cereus group	0	1	1	1
NZ_CP047097	Bacillus anthracis	Bacteria;Firmicutes;Bacilli;Bacillales;Bacillaceae;Bacillus;Bacillus cereus group	0	1	1	1
NZ_CP047098	Bacillus anthracis	Bacteria;Firmicutes;Bacilli;Bacillales;Bacillaceae;Bacillus;Bacillus cereus group	0	1	1	1
NZ_CP047099,NZ_CP047100,NZ_CP047101,NZ_CP047102,NZ_CP047103	Bacillus anthracis	Bacteria;Firmicutes;Bacilli;Bacillales;Bacillaceae;Bacillus;Bacillus cereus group	0	1	1	1
NZ_CP047104,NZ_CP047105,NZ_CP047106	Bacillus anthracis	Bacteria;Firmicutes;Bacilli;Bacillales;Bacillaceae;Bacillus;Bacillus cereus group	0	1	1	1
NZ_CP047107,NZ_CP047108,NZ_CP047109,NZ_CP047110	Bacillus anthracis	Bacteria;Firmicutes;Bacilli;Bacillales;Bacillaceae;Bacillus;Bacillus cereus group	0	1	1	1
NZ_CP047111	Bacillus anthracis	Bacteria;Firmicutes;Bacilli;Bacillales;Bacillaceae;Bacillus;Bacillus cereus group	0	1	1	1
NC_007530,NC_007322,NC_007323	Bacillus anthracis str. 'Ames Ancestor'	Bacteria;Firmicutes;Bacilli;Bacillales;Bacillaceae;Bacillus;Bacillus cereus group	0	1	1	1
NC_012659,NC_012656,NC_012655	Bacillus anthracis str. A0248	Bacteria;Firmicutes;Bacilli;Bacillales;Bacillaceae;Bacillus;Bacillus cereus group	0	1	1	1
NZ_CP001970,NZ_CP001971,NZ_CP001972	Bacillus anthracis str. A16	Bacteria;Firmicutes;Bacilli;Bacillales;Bacillaceae;Bacillus;Bacillus cereus group	0	1	1	1
NZ_CP001974,NZ_CP001975	Bacillus anthracis str. A16R	Bacteria;Firmicutes;Bacilli;Bacillales;Bacillaceae;Bacillus;Bacillus cereus group	0	1	1	1
NC_003997	Bacillus anthracis str. Ames	Bacteria;Firmicutes;Bacilli;Bacillales;Bacillaceae;Bacillus;Bacillus cereus group	0	1	1	1
NZ_CP047131,NZ_CP047132,NZ_CP047133	Bacillus anthracis str. BF1	Bacteria;Firmicutes;Bacilli;Bacillales;Bacillaceae;Bacillus;Bacillus cereus group	0	1	1	1
NC_012581,NC_012579,NC_012577	Bacillus anthracis str. CDC 684	Bacteria;Firmicutes;Bacilli;Bacillales;Bacillaceae;Bacillus;Bacillus cereus group	0	1	1	1
NC_017729,NC_017726,NC_017727	Bacillus anthracis str. H9401	Bacteria;Firmicutes;Bacilli;Bacillales;Bacillaceae;Bacillus;Bacillus cereus group	0	1	1	1
NC_005945	Bacillus anthracis str. Sterne	Bacteria;Firmicutes;Bacilli;Bacillales;Bacillaceae;Bacillus;Bacillus cereus group	0	1	1	1
NZ_CP009541,NZ_CP009540	Bacillus anthracis str. Sterne	Bacteria;Firmicutes;Bacilli;Bacillales;Bacillaceae;Bacillus;Bacillus cereus group	0	1	1	1
NZ_CP006742,NZ_CP006743,NZ_CP006744	Bacillus anthracis str. SVA11	Bacteria;Firmicutes;Bacilli;Bacillales;Bacillaceae;Bacillus;Bacillus cereus group	0	1	1	1
NZ_CP009315,NZ_CP009316,NZ_CP009314	Bacillus anthracis str. Turkey32	Bacteria;Firmicutes;Bacilli;Bacillales;Bacillaceae;Bacillus;Bacillus cereus group	0	1	1	1
NZ_CP009598,NZ_CP009597	Bacillus anthracis str. V770-NP-1R	Bacteria;Firmicutes;Bacilli;Bacillales;Bacillaceae;Bacillus;Bacillus cereus group	0	1	1	1
NZ_CP007666,NZ_CP007665,NZ_CP007664	Bacillus anthracis str. Vollum	Bacteria;Firmicutes;Bacilli;Bacillales;Bacillaceae;Bacillus;Bacillus cereus group	0	1	1	1
NZ_CP065421,NZ_CP065422	Bacillus aryabhattai	Bacteria;Firmicutes;Bacilli;Bacillales;Bacillaceae;Bacillus	1	0	1	1
NZ_CP021500	Bacillus atrophaeus	Bacteria;Firmicutes;Bacilli;Bacillales;Bacillaceae;Bacillus	0	1	1	1
NZ_CP022653	Bacillus atrophaeus	Bacteria;Firmicutes;Bacilli;Bacillales;Bacillaceae;Bacillus	0	1	1	1
NZ_CP024051	Bacillus atrophaeus	Bacteria;Firmicutes;Bacilli;Bacillales;Bacillaceae;Bacillus	0	1	1	1
NC_014639	Bacillus atrophaeus 1942	Bacteria;Firmicutes;Bacilli;Bacillales;Bacillaceae;Bacillus	0	1	1	1
NZ_CP012502	Bacillus beveridgei	Bacteria;Firmicutes;Bacilli;Bacillales;Bacillaceae;Bacillus	0	1	0	1
NZ_CP007512,NZ_CP007513	Bacillus bombysepticus	Bacteria;Firmicutes;Bacilli;Bacillales;Bacillaceae;Bacillus;Bacillus cereus group	0	1	1	1
NC_014829	Bacillus cellulosilyticus DSM 2522	Bacteria;Firmicutes;Bacilli;Bacillales;Bacillaceae;Bacillus	0	1	0	1
NZ_CP015727,NZ_CP015730,NZ_CP015728,NZ_CP015729	Bacillus cereus	Bacteria;Firmicutes;Bacilli;Bacillales;Bacillaceae;Bacillus;Bacillus cereus group	0	1	1	1
NZ_CP009941,NZ_CP009940,NZ_CP009939	Bacillus cereus	Bacteria;Firmicutes;Bacilli;Bacillales;Bacillaceae;Bacillus;Bacillus cereus group	0	1	1	1
NZ_CP009369,NZ_CP009368	Bacillus cereus	Bacteria;Firmicutes;Bacilli;Bacillales;Bacillaceae;Bacillus;Bacillus cereus group	0	1	1	1
NZ_CP009596,NZ_CP009595,NZ_CP009594,NZ_CP009593	Bacillus cereus	Bacteria;Firmicutes;Bacilli;Bacillales;Bacillaceae;Bacillus;Bacillus cereus group	0	1	1	1
NZ_CP009605,NZ_CP009606,NZ_CP009603,NZ_CP009604	Bacillus cereus	Bacteria;Firmicutes;Bacilli;Bacillales;Bacillaceae;Bacillus;Bacillus cereus group	0	1	1	1
NZ_CP009686	Bacillus cereus	Bacteria;Firmicutes;Bacilli;Bacillales;Bacillaceae;Bacillus;Bacillus cereus group	0	1	1	1
NZ_CP012483,NZ_CP012485,NZ_CP012484,NZ_CP012486	Bacillus cereus	Bacteria;Firmicutes;Bacilli;Bacillales;Bacillaceae;Bacillus;Bacillus cereus group	0	1	1	1
NZ_CP011145,NZ_CP011146	Bacillus cereus	Bacteria;Firmicutes;Bacilli;Bacillales;Bacillaceae;Bacillus;Bacillus cereus group	0	1	1	1
NZ_CP011151,NZ_CP011152	Bacillus cereus	Bacteria;Firmicutes;Bacilli;Bacillales;Bacillaceae;Bacillus;Bacillus cereus group	0	1	1	1
NZ_CP011153,NZ_CP011154	Bacillus cereus	Bacteria;Firmicutes;Bacilli;Bacillales;Bacillaceae;Bacillus;Bacillus cereus group	0	1	1	1
NZ_CP011155,NZ_CP011156,NZ_CP011157	Bacillus cereus	Bacteria;Firmicutes;Bacilli;Bacillales;Bacillaceae;Bacillus;Bacillus cereus group	0	0	1	0
NZ_CP012691	Bacillus cereus	Bacteria;Firmicutes;Bacilli;Bacillales;Bacillaceae;Bacillus;Bacillus cereus group	0	1	1	1
NZ_CP015589,NZ_CP015592,NZ_CP015591,NZ_CP015590	Bacillus cereus	Bacteria;Firmicutes;Bacilli;Bacillales;Bacillaceae;Bacillus;Bacillus cereus group	0	1	1	1
NZ_CP018933,NZ_CP018934	Bacillus cereus	Bacteria;Firmicutes;Bacilli;Bacillales;Bacillaceae;Bacillus;Bacillus cereus group	0	1	1	1
NZ_CP018931,NZ_CP018932	Bacillus cereus	Bacteria;Firmicutes;Bacilli;Bacillales;Bacillaceae;Bacillus;Bacillus cereus group	0	1	1	1
NZ_CP018935,NZ_CP018936	Bacillus cereus	Bacteria;Firmicutes;Bacilli;Bacillales;Bacillaceae;Bacillus;Bacillus cereus group	0	1	1	1
NZ_CP014486,NZ_CP014487	Bacillus cereus	Bacteria;Firmicutes;Bacilli;Bacillales;Bacillaceae;Bacillus;Bacillus cereus group	0	1	1	1
NZ_CP016315	Bacillus cereus	Bacteria;Firmicutes;Bacilli;Bacillales;Bacillaceae;Bacillus;Bacillus cereus group	0	1	1	1
NZ_CP016316,NZ_CP016317	Bacillus cereus	Bacteria;Firmicutes;Bacilli;Bacillales;Bacillaceae;Bacillus;Bacillus cereus group	0	1	1	1
NZ_CP017234	Bacillus cereus	Bacteria;Firmicutes;Bacilli;Bacillales;Bacillaceae;Bacillus;Bacillus cereus group	0	1	1	1
NZ_CP016595,NZ_CP016596,NZ_CP016597	Bacillus cereus	Bacteria;Firmicutes;Bacilli;Bacillales;Bacillaceae;Bacillus;Bacillus cereus group	0	1	1	1
NZ_CP016360,NZ_CP016361,NZ_CP016362,NZ_CP016363	Bacillus cereus	Bacteria;Firmicutes;Bacilli;Bacillales;Bacillaceae;Bacillus;Bacillus cereus group	0	1	1	1
NZ_CP017060,NZ_CP018741,NZ_CP018742	Bacillus cereus	Bacteria;Firmicutes;Bacilli;Bacillales;Bacillaceae;Bacillus;Bacillus cereus group	0	1	1	1
NZ_CP023179,NZ_CP023180,NZ_CP023183,NZ_CP023182,NZ_CP023181	Bacillus cereus	Bacteria;Firmicutes;Bacilli;Bacillales;Bacillaceae;Bacillus;Bacillus cereus group	0	1	1	1
NZ_CP024655,NZ_CP024657,NZ_CP024658,NZ_CP024656	Bacillus cereus	Bacteria;Firmicutes;Bacilli;Bacillales;Bacillaceae;Bacillus;Bacillus cereus group	0	1	1	1
NZ_CP026678,NZ_CP026679	Bacillus cereus	Bacteria;Firmicutes;Bacilli;Bacillales;Bacillaceae;Bacillus;Bacillus cereus group	0	1	1	1
NZ_CP020383	Bacillus cereus	Bacteria;Firmicutes;Bacilli;Bacillales;Bacillaceae;Bacillus;Bacillus cereus group	0	1	1	1
NZ_CP023245,NZ_CP023246	Bacillus cereus	Bacteria;Firmicutes;Bacilli;Bacillales;Bacillaceae;Bacillus;Bacillus cereus group	0	1	1	1
NZ_CP030982	Bacillus cereus	Bacteria;Firmicutes;Bacilli;Bacillales;Bacillaceae;Bacillus;Bacillus cereus group	0	1	1	1
NZ_CP028516	Bacillus cereus	Bacteria;Firmicutes;Bacilli;Bacillales;Bacillaceae;Bacillus;Bacillus cereus group	0	1	1	1
NZ_CP039269	Bacillus cereus	Bacteria;Firmicutes;Bacilli;Bacillales;Bacillaceae;Bacillus;Bacillus cereus group	0	1	1	1
NZ_CP029468	Bacillus cereus	Bacteria;Firmicutes;Bacilli;Bacillales;Bacillaceae;Bacillus;Bacillus cereus group	0	1	1	1
NZ_CP029454,NZ_CP029455,NZ_CP029456,NZ_CP029457	Bacillus cereus	Bacteria;Firmicutes;Bacilli;Bacillales;Bacillaceae;Bacillus;Bacillus cereus group	0	1	1	1
NZ_CP042929,NZ_CP042928	Bacillus cereus	Bacteria;Firmicutes;Bacilli;Bacillales;Bacillaceae;Bacillus;Bacillus cereus group	0	1	1	1
NZ_CP045606,NZ_CP045607,NZ_CP045608,NZ_CP045609,NZ_CP045610	Bacillus cereus	Bacteria;Firmicutes;Bacilli;Bacillales;Bacillaceae;Bacillus;Bacillus cereus group	0	1	1	1
NZ_CP040334,NZ_CP040335	Bacillus cereus	Bacteria;Firmicutes;Bacilli;Bacillales;Bacillaceae;Bacillus;Bacillus cereus group	0	1	1	1
NZ_CP040340,NZ_CP040341	Bacillus cereus	Bacteria;Firmicutes;Bacilli;Bacillales;Bacillaceae;Bacillus;Bacillus cereus group	0	1	1	1
NZ_CP040342,NZ_CP040343	Bacillus cereus	Bacteria;Firmicutes;Bacilli;Bacillales;Bacillaceae;Bacillus;Bacillus cereus group	0	1	1	1
NZ_CP053289,NZ_CP053290	Bacillus cereus	Bacteria;Firmicutes;Bacilli;Bacillales;Bacillaceae;Bacillus;Bacillus cereus group	0	1	1	1
NZ_CP053656,NZ_CP053657,NZ_CP053658	Bacillus cereus	Bacteria;Firmicutes;Bacilli;Bacillales;Bacillaceae;Bacillus;Bacillus cereus group	0	1	1	1
NZ_CP053965,NZ_CP053963,NZ_CP053962,NZ_CP053961,NZ_CP053966,NZ_CP053964,NZ_CP053967,NZ_CP053968	Bacillus cereus	Bacteria;Firmicutes;Bacilli;Bacillales;Bacillaceae;Bacillus;Bacillus cereus group	0	1	1	1
NZ_CP053951,NZ_CP053949,NZ_CP053950	Bacillus cereus	Bacteria;Firmicutes;Bacilli;Bacillales;Bacillaceae;Bacillus;Bacillus cereus group	0	1	1	1
NZ_CP053954,NZ_CP053952,NZ_CP053953	Bacillus cereus	Bacteria;Firmicutes;Bacilli;Bacillales;Bacillaceae;Bacillus;Bacillus cereus group	0	1	1	1
NZ_CP053991,NZ_CP053992,NZ_CP053990,NZ_CP053993	Bacillus cereus	Bacteria;Firmicutes;Bacilli;Bacillales;Bacillaceae;Bacillus;Bacillus cereus group	0	1	1	1
NZ_CP053997,NZ_CP053994,NZ_CP053996,NZ_CP053995	Bacillus cereus	Bacteria;Firmicutes;Bacilli;Bacillales;Bacillaceae;Bacillus;Bacillus cereus group	0	1	1	1
NZ_CP053931,NZ_CP053930	Bacillus cereus	Bacteria;Firmicutes;Bacilli;Bacillales;Bacillaceae;Bacillus;Bacillus cereus group	0	1	1	1
NZ_CP043966,NZ_CP043967,NZ_CP043968	Bacillus cereus	Bacteria;Firmicutes;Bacilli;Bacillales;Bacillaceae;Bacillus;Bacillus cereus group	0	1	1	1
NZ_CP065650,NZ_CP065649	Bacillus cereus	Bacteria;Firmicutes;Bacilli;Bacillales;Bacillaceae;Bacillus;Bacillus cereus group	0	1	1	1
NZ_CP068135	Bacillus cereus	Bacteria;Firmicutes;Bacilli;Bacillales;Bacillaceae;Bacillus;Bacillus cereus group	0	1	1	1
NZ_CP068717,NZ_CP068718	Bacillus cereus	Bacteria;Firmicutes;Bacilli;Bacillales;Bacillaceae;Bacillus;Bacillus cereus group	0	1	1	1
NZ_CP068719,NZ_CP068720,NZ_CP068721,NZ_CP068722,NZ_CP068723	Bacillus cereus	Bacteria;Firmicutes;Bacilli;Bacillales;Bacillaceae;Bacillus;Bacillus cereus group	0	1	1	1
NZ_CP068724,NZ_CP068725,NZ_CP068726,NZ_CP068727,NZ_CP068728	Bacillus cereus	Bacteria;Firmicutes;Bacilli;Bacillales;Bacillaceae;Bacillus;Bacillus cereus group	0	1	1	1
NZ_CP070339,NZ_CP070340,NZ_CP070341,NZ_CP070342	Bacillus cereus	Bacteria;Firmicutes;Bacilli;Bacillales;Bacillaceae;Bacillus;Bacillus cereus group	0	1	1	1
NC_012472,NC_012473	Bacillus cereus 03BB102	Bacteria;Firmicutes;Bacilli;Bacillales;Bacillaceae;Bacillus;Bacillus cereus group	0	1	1	1
NZ_CP009318,NZ_CP009317	Bacillus cereus 03BB102	Bacteria;Firmicutes;Bacilli;Bacillales;Bacillaceae;Bacillus;Bacillus cereus group	0	1	1	1
NZ_CP009641,NZ_CP009639,NZ_CP009636,NZ_CP009640,NZ_CP009638,NZ_CP009637,NZ_CP009635,NZ_CP009634	Bacillus cereus 03BB108	Bacteria;Firmicutes;Bacilli;Bacillales;Bacillaceae;Bacillus;Bacillus cereus group	0	1	1	1
NC_011658,NC_011655,NC_011656,NC_011654,NC_011657	Bacillus cereus AH187	Bacteria;Firmicutes;Bacilli;Bacillales;Bacillaceae;Bacillus;Bacillus cereus group	0	1	1	1
NC_011773,NC_011777,NC_011771,NC_011776	Bacillus cereus AH820	Bacteria;Firmicutes;Bacilli;Bacillales;Bacillaceae;Bacillus;Bacillus cereus group	0	1	1	1
NC_003909,NC_005707	Bacillus cereus ATCC 10987	Bacteria;Firmicutes;Bacilli;Bacillales;Bacillaceae;Bacillus;Bacillus cereus group	0	1	1	1
NC_004722,NC_004721	Bacillus cereus ATCC 14579	Bacteria;Firmicutes;Bacilli;Bacillales;Bacillaceae;Bacillus;Bacillus cereus group	0	1	1	1
NZ_CP034551,NZ_CP034552	Bacillus cereus ATCC 14579	Bacteria;Firmicutes;Bacilli;Bacillales;Bacillaceae;Bacillus;Bacillus cereus group	0	1	1	1
NZ_CP009628,NZ_CP009627	Bacillus cereus ATCC 4342	Bacteria;Firmicutes;Bacilli;Bacillales;Bacillaceae;Bacillus;Bacillus cereus group	0	1	1	1
NC_011725	Bacillus cereus B4264	Bacteria;Firmicutes;Bacilli;Bacillales;Bacillaceae;Bacillus;Bacillus cereus group	0	1	1	1
NC_014335,NC_014331,NC_014332,NC_014333	Bacillus cereus biovar anthracis str. CI	Bacteria;Firmicutes;Bacilli;Bacillales;Bacillaceae;Bacillus;Bacillus cereus group	0	1	1	1
NZ_CP022445,NZ_CP022446,NZ_CP022448,NZ_CP022447	Bacillus cereus C1L	Bacteria;Firmicutes;Bacilli;Bacillales;Bacillaceae;Bacillus;Bacillus cereus group	0	1	1	1
NZ_CP009300,NZ_CP009299	Bacillus cereus D17	Bacteria;Firmicutes;Bacilli;Bacillales;Bacillaceae;Bacillus;Bacillus cereus group	0	1	1	1
NC_006274,NC_007103,NC_007105,NC_007107,NC_007106,NC_007104	Bacillus cereus E33L	Bacteria;Firmicutes;Bacilli;Bacillales;Bacillaceae;Bacillus;Bacillus cereus group	0	1	1	1
NZ_CP009968,NZ_CP009967,NZ_CP009966,NZ_CP009969,NZ_CP009970,NZ_CP009965	Bacillus cereus E33L	Bacteria;Firmicutes;Bacilli;Bacillales;Bacillaceae;Bacillus;Bacillus cereus group	0	1	1	1
NC_016779,NC_016794,NC_016780	Bacillus cereus F837/76	Bacteria;Firmicutes;Bacilli;Bacillales;Bacillaceae;Bacillus;Bacillus cereus group	0	1	1	1
NC_018491,NC_018492,NC_018493,NC_018499,NC_018494	Bacillus cereus FRI-35	Bacteria;Firmicutes;Bacilli;Bacillales;Bacillaceae;Bacillus;Bacillus cereus group	0	1	1	1
NZ_CP009590,NZ_CP009591,NZ_CP009592,NZ_CP009589	Bacillus cereus G9241	Bacteria;Firmicutes;Bacilli;Bacillales;Bacillaceae;Bacillus;Bacillus cereus group	0	1	1	1
NC_011772,NC_011775,NC_011774	Bacillus cereus G9842	Bacteria;Firmicutes;Bacilli;Bacillales;Bacillaceae;Bacillus;Bacillus cereus group	0	1	1	1
NC_016771,NC_016792,NC_016772,NC_016773,NC_016793,NC_016774	Bacillus cereus NC7401	Bacteria;Firmicutes;Bacilli;Bacillales;Bacillaceae;Bacillus;Bacillus cereus group	0	1	1	1
NC_011969,NC_011973,NC_011971	Bacillus cereus Q1	Bacteria;Firmicutes;Bacilli;Bacillales;Bacillaceae;Bacillus;Bacillus cereus group	0	1	1	1
NZ_CP041305	Bacillus ciccensis	Bacteria;Firmicutes;Bacilli;Bacillales;Bacillaceae;Bacillus	0	1	1	1
NZ_CP026031	Bacillus circulans	Bacteria;Firmicutes;Bacilli;Bacillales;Bacillaceae;Bacillus	0	1	1	1
NZ_CP026033	Bacillus circulans	Bacteria;Firmicutes;Bacilli;Bacillales;Bacillaceae;Bacillus	0	1	1	1
NZ_CP053315,NZ_CP053316	Bacillus circulans	Bacteria;Firmicutes;Bacilli;Bacillales;Bacillaceae;Bacillus	0	1	1	1
NZ_CP053989	Bacillus circulans	Bacteria;Firmicutes;Bacilli;Bacillales;Bacillaceae;Bacillus	0	1	1	1
NC_006582	Bacillus clausii KSM-K16	Bacteria;Firmicutes;Bacilli;Bacillales;Bacillaceae;Alkalihalobacillus	0	1	1	1
NZ_CP010525	Bacillus coagulans	Bacteria;Firmicutes;Bacilli;Bacillales;Bacillaceae;Bacillus	0	1	1	1
NZ_CP011939	Bacillus coagulans	Bacteria;Firmicutes;Bacilli;Bacillales;Bacillaceae;Bacillus	0	1	1	1
NZ_CP017888	Bacillus coagulans	Bacteria;Firmicutes;Bacilli;Bacillales;Bacillaceae;Bacillus	0	1	1	1
NZ_CP026649	Bacillus coagulans	Bacteria;Firmicutes;Bacilli;Bacillales;Bacillaceae;Bacillus	0	1	1	1
NZ_CP025437	Bacillus coagulans	Bacteria;Firmicutes;Bacilli;Bacillales;Bacillaceae;Bacillus	0	1	1	1
NZ_CP035305	Bacillus coagulans	Bacteria;Firmicutes;Bacilli;Bacillales;Bacillaceae;Bacillus	0	1	1	1
NZ_CP033687	Bacillus coagulans	Bacteria;Firmicutes;Bacilli;Bacillales;Bacillaceae;Bacillus	0	1	1	1
NZ_CP058594	Bacillus coagulans	Bacteria;Firmicutes;Bacilli;Bacillales;Bacillaceae;Bacillus	0	1	1	1
NZ_CP064767	Bacillus coagulans	Bacteria;Firmicutes;Bacilli;Bacillales;Bacillaceae;Bacillus	0	1	1	1
NZ_CP068054	Bacillus coagulans	Bacteria;Firmicutes;Bacilli;Bacillales;Bacillaceae;Bacillus	0	1	1	1
NC_015634	Bacillus coagulans 2-6	Bacteria;Firmicutes;Bacilli;Bacillales;Bacillaceae;Bacillus	0	1	1	1
NC_016023	Bacillus coagulans 36D1	Bacteria;Firmicutes;Bacilli;Bacillales;Bacillaceae;Bacillus	0	1	1	1
NZ_CP018866	Bacillus cohnii	Bacteria;Firmicutes;Bacilli;Bacillales;Bacillaceae;Bacillus	0	1	0	1
NZ_CP024098,NZ_CP024100,NZ_CP024099	Bacillus cytotoxicus	Bacteria;Firmicutes;Bacilli;Bacillales;Bacillaceae;Bacillus;Bacillus cereus group	0	1	1	1
NZ_CP024101,NZ_CP024103,NZ_CP024102	Bacillus cytotoxicus	Bacteria;Firmicutes;Bacilli;Bacillales;Bacillaceae;Bacillus;Bacillus cereus group	0	1	1	1
NZ_CP024104,NZ_CP024106,NZ_CP024105	Bacillus cytotoxicus	Bacteria;Firmicutes;Bacilli;Bacillales;Bacillaceae;Bacillus;Bacillus cereus group	0	1	1	1
NZ_CP024109,NZ_CP024110	Bacillus cytotoxicus	Bacteria;Firmicutes;Bacilli;Bacillales;Bacillaceae;Bacillus;Bacillus cereus group	0	1	1	1
NZ_CP024111,NZ_CP024112	Bacillus cytotoxicus	Bacteria;Firmicutes;Bacilli;Bacillales;Bacillaceae;Bacillus;Bacillus cereus group	0	1	1	1
NZ_CP024096,NZ_CP024097	Bacillus cytotoxicus	Bacteria;Firmicutes;Bacilli;Bacillales;Bacillaceae;Bacillus;Bacillus cereus group	0	1	1	1
NZ_CP024107,NZ_CP024108	Bacillus cytotoxicus	Bacteria;Firmicutes;Bacilli;Bacillales;Bacillaceae;Bacillus;Bacillus cereus group	0	1	1	1
NZ_CP024116,NZ_CP024118,NZ_CP024117	Bacillus cytotoxicus	Bacteria;Firmicutes;Bacilli;Bacillales;Bacillaceae;Bacillus;Bacillus cereus group	0	1	1	1
NZ_CP024120,NZ_CP024122,NZ_CP024121,NZ_CP024119	Bacillus cytotoxicus	Bacteria;Firmicutes;Bacilli;Bacillales;Bacillaceae;Bacillus;Bacillus cereus group	0	1	1	1
NZ_CP024113,NZ_CP024115,NZ_CP024114	Bacillus cytotoxicus	Bacteria;Firmicutes;Bacilli;Bacillales;Bacillaceae;Bacillus;Bacillus cereus group	0	1	1	1
NC_009674,NC_009673	Bacillus cytotoxicus NVH 391-98	Bacteria;Firmicutes;Bacilli;Bacillales;Bacillaceae;Bacillus;Bacillus cereus group	0	1	1	1
NZ_CP042593	Bacillus dafuensis	Bacteria;Firmicutes;Bacilli;Bacillales;Bacillaceae;Bacillus	0	1	1	1
NZ_LR134328	Bacillus freudenreichii	Bacteria;Firmicutes;Bacilli;Bacillales;Bacillaceae;Bacillus	0	0	1	0
NZ_CP017070	Bacillus gibsonii	Bacteria;Firmicutes;Bacilli;Bacillales;Bacillaceae;Bacillus	0	1	1	1
NZ_CP023481	Bacillus glycinifermentans	Bacteria;Firmicutes;Bacilli;Bacillales;Bacillaceae;Bacillus	0	1	1	1
NZ_CP035232,NZ_CP035233	Bacillus glycinifermentans	Bacteria;Firmicutes;Bacilli;Bacillales;Bacillaceae;Bacillus	0	1	1	1
NZ_LT603683	Bacillus glycinifermentans	Bacteria;Firmicutes;Bacilli;Bacillales;Bacillaceae;Bacillus	0	1	1	1
NC_002570	Bacillus halodurans C-125	Bacteria;Firmicutes;Bacilli;Bacillales;Bacillaceae;Alkalihalobacillus	0	1	0	1
NZ_CP029364	Bacillus halotolerans	Bacteria;Firmicutes;Bacilli;Bacillales;Bacillaceae;Bacillus	0	1	1	1
NZ_CP041357	Bacillus halotolerans	Bacteria;Firmicutes;Bacilli;Bacillales;Bacillaceae;Bacillus	0	1	1	1
NZ_CP061284	Bacillus halotolerans	Bacteria;Firmicutes;Bacilli;Bacillales;Bacillaceae;Bacillus	0	1	1	1
NZ_CP059494	Bacillus haynesii	Bacteria;Firmicutes;Bacilli;Bacillales;Bacillaceae;Bacillus	0	1	1	1
NZ_CP020880,NZ_CP020881	Bacillus horikoshii	Bacteria;Firmicutes;Bacilli;Bacillales;Bacillaceae;Bacillus	0	1	0	1
NC_022524	Bacillus infantis NRRL B-14911	Bacteria;Firmicutes;Bacilli;Bacillales;Bacillaceae;Bacillus	0	1	1	1
NZ_CP011051	Bacillus intestinalis	Bacteria;Firmicutes;Bacilli;Bacillales;Bacillaceae;Bacillus	0	1	1	1
NZ_CP003923	Bacillus lehensis G1	Bacteria;Firmicutes;Bacilli;Bacillales;Bacillaceae;Alkalihalobacillus	0	1	1	1
NZ_LS483476	Bacillus lentus	Bacteria;Firmicutes;Bacilli;Bacillales;Bacillaceae;Bacillus	0	1	1	1
NZ_CP014781	Bacillus licheniformis	Bacteria;Firmicutes;Bacilli;Bacillales;Bacillaceae;Bacillus	0	1	1	1
NZ_CP017247	Bacillus licheniformis	Bacteria;Firmicutes;Bacilli;Bacillales;Bacillaceae;Bacillus	0	1	1	1
NZ_CP014795	Bacillus licheniformis	Bacteria;Firmicutes;Bacilli;Bacillales;Bacillaceae;Bacillus	0	1	1	1
NZ_CP014842,NZ_CP014843	Bacillus licheniformis	Bacteria;Firmicutes;Bacilli;Bacillales;Bacillaceae;Bacillus	0	1	1	1
NZ_CP014793	Bacillus licheniformis	Bacteria;Firmicutes;Bacilli;Bacillales;Bacillaceae;Bacillus	0	1	1	1
NZ_CP014794	Bacillus licheniformis	Bacteria;Firmicutes;Bacilli;Bacillales;Bacillaceae;Bacillus	0	1	1	1
NZ_CP021669,NZ_CP021670,NZ_CP021671	Bacillus licheniformis	Bacteria;Firmicutes;Bacilli;Bacillales;Bacillaceae;Bacillus	0	1	1	1
NZ_CP021677,NZ_CP021678,NZ_CP021679	Bacillus licheniformis	Bacteria;Firmicutes;Bacilli;Bacillales;Bacillaceae;Bacillus	0	1	1	1
NZ_CP022477	Bacillus licheniformis	Bacteria;Firmicutes;Bacilli;Bacillales;Bacillaceae;Bacillus	0	1	1	1
NZ_CP023729	Bacillus licheniformis	Bacteria;Firmicutes;Bacilli;Bacillales;Bacillaceae;Bacillus	0	1	1	1
NZ_CP026673	Bacillus licheniformis	Bacteria;Firmicutes;Bacilli;Bacillales;Bacillaceae;Bacillus	0	1	1	1
NZ_CP021970	Bacillus licheniformis	Bacteria;Firmicutes;Bacilli;Bacillales;Bacillaceae;Bacillus	0	1	1	1
NZ_CP031126	Bacillus licheniformis	Bacteria;Firmicutes;Bacilli;Bacillales;Bacillaceae;Bacillus	0	1	1	1
NZ_CP027789,NZ_CP027790,NZ_CP027791	Bacillus licheniformis	Bacteria;Firmicutes;Bacilli;Bacillales;Bacillaceae;Bacillus	0	1	1	1
NZ_CP032538,NZ_CP032539	Bacillus licheniformis	Bacteria;Firmicutes;Bacilli;Bacillales;Bacillaceae;Bacillus	0	1	1	1
NZ_CP025226	Bacillus licheniformis	Bacteria;Firmicutes;Bacilli;Bacillales;Bacillaceae;Bacillus	0	1	1	1
NZ_CP035188,NZ_CP035189,NZ_CP035190	Bacillus licheniformis	Bacteria;Firmicutes;Bacilli;Bacillales;Bacillaceae;Bacillus	0	1	1	1
NZ_CP035228,NZ_CP035229	Bacillus licheniformis	Bacteria;Firmicutes;Bacilli;Bacillales;Bacillaceae;Bacillus	0	1	1	1
NZ_CP035404	Bacillus licheniformis	Bacteria;Firmicutes;Bacilli;Bacillales;Bacillaceae;Bacillus	0	1	1	1
NZ_CP035405	Bacillus licheniformis	Bacteria;Firmicutes;Bacilli;Bacillales;Bacillaceae;Bacillus	0	1	1	1
NZ_CP038186	Bacillus licheniformis	Bacteria;Firmicutes;Bacilli;Bacillales;Bacillaceae;Bacillus	0	1	1	1
NZ_CP034569	Bacillus licheniformis	Bacteria;Firmicutes;Bacilli;Bacillales;Bacillaceae;Bacillus	0	1	1	1
NZ_CP041154	Bacillus licheniformis	Bacteria;Firmicutes;Bacilli;Bacillales;Bacillaceae;Bacillus	0	1	1	1
NZ_CP033218	Bacillus licheniformis	Bacteria;Firmicutes;Bacilli;Bacillales;Bacillaceae;Bacillus	0	1	1	1
NZ_CP042252	Bacillus licheniformis	Bacteria;Firmicutes;Bacilli;Bacillales;Bacillaceae;Bacillus	0	1	1	1
NZ_CP045814,NZ_CP045815	Bacillus licheniformis	Bacteria;Firmicutes;Bacilli;Bacillales;Bacillaceae;Bacillus	0	1	1	1
NZ_CP065029	Bacillus licheniformis	Bacteria;Firmicutes;Bacilli;Bacillales;Bacillaceae;Bacillus	0	1	1	1
NZ_CP065647,NZ_CP065648,NZ_CP065645,NZ_CP065644,NZ_CP065646	Bacillus licheniformis	Bacteria;Firmicutes;Bacilli;Bacillales;Bacillaceae;Bacillus	0	1	1	1
NZ_CP065943,NZ_CP065945,NZ_CP065944	Bacillus licheniformis	Bacteria;Firmicutes;Bacilli;Bacillales;Bacillaceae;Bacillus	0	1	1	1
NZ_LR698983	Bacillus licheniformis	Bacteria;Firmicutes;Bacilli;Bacillales;Bacillaceae;Bacillus	0	1	1	1
NC_006322	Bacillus licheniformis DSM 13 = ATCC 14580	Bacteria;Firmicutes;Bacilli;Bacillales;Bacillaceae;Bacillus	0	1	1	1
NC_006270	Bacillus licheniformis DSM 13 = ATCC 14580	Bacteria;Firmicutes;Bacilli;Bacillales;Bacillaceae;Bacillus	0	1	1	1
NZ_CP040336,NZ_CP040339,NZ_CP040337,NZ_CP040338	Bacillus luti	Bacteria;Firmicutes;Bacilli;Bacillales;Bacillaceae;Bacillus;Bacillus cereus group	0	1	1	1
NZ_CP033051	Bacillus marisflavi	Bacteria;Firmicutes;Bacilli;Bacillales;Bacillaceae;Bacillus	0	1	0	1
NZ_CP047095,NZ_CP047096	Bacillus marisflavi	Bacteria;Firmicutes;Bacilli;Bacillales;Bacillaceae;Bacillus	0	1	1	1
NZ_CP018874,NZ_CP018875,NZ_CP018876,NZ_CP018877,NZ_CP018878,NZ_CP018879,NZ_CP018880,NZ_CP018881	Bacillus megaterium	Bacteria;Firmicutes;Bacilli;Bacillales;Bacillaceae;Bacillus	0	1	1	1
NZ_CP026736,NZ_CP026738,NZ_CP026740,NZ_CP026737,NZ_CP026739	Bacillus megaterium	Bacteria;Firmicutes;Bacilli;Bacillales;Bacillaceae;Bacillus	0	1	1	1
NZ_CP041066,NZ_CP041065,NZ_CP041064,NZ_CP041069,NZ_CP041067,NZ_CP041068	Bacillus megaterium	Bacteria;Firmicutes;Bacilli;Bacillales;Bacillaceae;Bacillus	0	1	1	1
NZ_CP023317,NZ_CP023318,NZ_CP023319	Bacillus megaterium	Bacteria;Firmicutes;Bacilli;Bacillales;Bacillaceae;Bacillus	0	1	1	1
NZ_CP051128	Bacillus megaterium	Bacteria;Firmicutes;Bacilli;Bacillales;Bacillaceae;Bacillus	0	1	1	1
NZ_CP045272,NZ_CP045273,NZ_CP045274,NZ_CP045275,NZ_CP045276,NZ_CP045267,NZ_CP045268,NZ_CP045269,NZ_CP045270,NZ_CP045271	Bacillus megaterium	Bacteria;Firmicutes;Bacilli;Bacillales;Bacillaceae;Bacillus	0	1	1	1
NZ_CP058262,NZ_CP058263,NZ_CP058264,NZ_CP058265,NZ_CP058266,NZ_CP058267,NZ_CP058268,NZ_CP058269,NZ_CP058270,NZ_CP058271	Bacillus megaterium	Bacteria;Firmicutes;Bacilli;Bacillales;Bacillaceae;Bacillus	0	1	1	1
NZ_CP048883,NZ_CP048884,NZ_CP048886,NZ_CP048887,NZ_CP048885,NZ_CP048889,NZ_CP048888,NZ_CP048890,NZ_CP048891,NZ_CP048892	Bacillus megaterium	Bacteria;Firmicutes;Bacilli;Bacillales;Bacillaceae;Bacillus	0	1	1	1
NZ_CP058255	Bacillus megaterium	Bacteria;Firmicutes;Bacilli;Bacillales;Bacillaceae;Bacillus	0	1	1	1
NZ_CP064793	Bacillus megaterium	Bacteria;Firmicutes;Bacilli;Bacillales;Bacillaceae;Bacillus	0	1	1	1
NC_014103	Bacillus megaterium DSM 319	Bacteria;Firmicutes;Bacilli;Bacillales;Bacillaceae;Priestia	0	1	1	1
NZ_CP009920,NZ_CP009921,NZ_CP009919,NZ_CP009915,NZ_CP009918,NZ_CP009916,NZ_CP009917	Bacillus megaterium NBRC 15308 = ATCC 14581	Bacteria;Firmicutes;Bacilli;Bacillales;Bacillaceae;Priestia	0	1	1	1
NZ_CP035094,NZ_CP035095,NZ_CP035096,NZ_CP035097,NZ_CP035098,NZ_CP035099,NZ_CP035100	Bacillus megaterium NBRC 15308 = ATCC 14581	Bacteria;Firmicutes;Bacilli;Bacillales;Bacillaceae;Bacillus	0	1	1	1
NZ_CP032527,NZ_CP032528,NZ_CP032530,NZ_CP032531,NZ_CP032532,NZ_CP032533,NZ_CP032534,NZ_CP032535,NZ_CP032536,NZ_CP032537,NZ_CP032529	Bacillus megaterium NCT-2	Bacteria;Firmicutes;Bacilli;Bacillales;Bacillaceae;Bacillus	0	1	1	1
NZ_CP010586,NZ_CP010587	Bacillus megaterium Q3	Bacteria;Firmicutes;Bacilli;Bacillales;Bacillaceae;Priestia	0	1	1	1
NC_014019,NC_014023,NC_014031,NC_014025,NC_004604,NC_010010,NC_010009,NC_010008	Bacillus megaterium QM B1551	Bacteria;Firmicutes;Bacilli;Bacillales;Bacillaceae;Priestia	0	1	1	1
NC_017138,NC_017139,NC_017140,NC_017141	Bacillus megaterium WSH-002	Bacteria;Firmicutes;Bacilli;Bacillales;Bacillaceae;Priestia	0	1	1	1
NZ_CP007739,NZ_CP007740,NZ_CP007741	Bacillus methanolicus MGA3	Bacteria;Firmicutes;Bacilli;Bacillales;Bacillaceae;Bacillus	0	1	1	1
NZ_CP031443	Bacillus mobilis	Bacteria;Firmicutes;Bacilli;Bacillales;Bacillaceae;Bacillus;Bacillus cereus group	0	1	1	1
NZ_CP051464	Bacillus mojavensis	Bacteria;Firmicutes;Bacilli;Bacillales;Bacillaceae;Bacillus	0	1	1	1
NZ_CP063276	Bacillus mojavensis	Bacteria;Firmicutes;Bacilli;Bacillales;Bacillaceae;Bacillus	0	1	1	1
NZ_CP009746	Bacillus mycoides	Bacteria;Firmicutes;Bacilli;Bacillales;Bacillaceae;Bacillus;Bacillus cereus group	0	1	1	1
NZ_CP009692,NZ_CP009691,NZ_CP009690,NZ_CP009689	Bacillus mycoides	Bacteria;Firmicutes;Bacilli;Bacillales;Bacillaceae;Bacillus;Bacillus cereus group	0	1	1	1
NZ_CP020743,NZ_CP020744,NZ_CP020745,NZ_CP020746,NZ_CP020747,NZ_CP020748,NZ_CP020749,NZ_CP020750,NZ_CP020751	Bacillus mycoides	Bacteria;Firmicutes;Bacilli;Bacillales;Bacillaceae;Bacillus;Bacillus cereus group	0	1	1	1
NZ_CP031071,NZ_CP031072,NZ_CP031073,NZ_CP031074,NZ_CP031075,NZ_CP031076,NZ_CP031077	Bacillus mycoides	Bacteria;Firmicutes;Bacilli;Bacillales;Bacillaceae;Bacillus;Bacillus cereus group	0	1	1	1
NC_010184,NC_010180,NC_010181,NC_010182,NC_010183	Bacillus mycoides KBAB4	Bacteria;Firmicutes;Bacilli;Bacillales;Bacillaceae;Bacillus;Bacillus cereus group	0	1	1	1
NZ_CP015506,NZ_CP015507	Bacillus oceanisediminis 2691	Bacteria;Firmicutes;Bacilli;Bacillales;Bacillaceae;Cytobacillus	0	1	1	1
NZ_CP010524	Bacillus paralicheniformis	Bacteria;Firmicutes;Bacilli;Bacillales;Bacillaceae;Bacillus	0	1	1	1
NZ_CP020352	Bacillus paralicheniformis	Bacteria;Firmicutes;Bacilli;Bacillales;Bacillaceae;Bacillus	0	1	1	1
NZ_CP023168	Bacillus paralicheniformis	Bacteria;Firmicutes;Bacilli;Bacillales;Bacillaceae;Bacillus	0	1	1	1
NZ_CP023665	Bacillus paralicheniformis	Bacteria;Firmicutes;Bacilli;Bacillales;Bacillaceae;Bacillus	0	1	1	1
NZ_CP023666	Bacillus paralicheniformis	Bacteria;Firmicutes;Bacilli;Bacillales;Bacillaceae;Bacillus	0	1	1	1
NZ_CP033389	Bacillus paralicheniformis	Bacteria;Firmicutes;Bacilli;Bacillales;Bacillaceae;Bacillus	0	1	1	1
NZ_CP043501,NZ_CP043502,NZ_CP043503	Bacillus paralicheniformis	Bacteria;Firmicutes;Bacilli;Bacillales;Bacillaceae;Bacillus	0	1	1	1
NZ_CP033198	Bacillus paralicheniformis	Bacteria;Firmicutes;Bacilli;Bacillales;Bacillaceae;Bacillus	0	1	1	1
NZ_LR134165	Bacillus paralicheniformis	Bacteria;Firmicutes;Bacilli;Bacillales;Bacillaceae;Bacillus	0	1	1	1
NZ_CP068988	Bacillus paralicheniformis	Bacteria;Firmicutes;Bacilli;Bacillales;Bacillaceae;Bacillus	0	1	1	1
NC_021362	Bacillus paralicheniformis ATCC 9945a	Bacteria;Firmicutes;Bacilli;Bacillales;Bacillaceae;Bacillus	0	1	1	1
NZ_CP040515	Bacillus paranthracis	Bacteria;Firmicutes;Bacilli;Bacillales;Bacillaceae;Bacillus;Bacillus cereus group	0	1	1	1
NZ_CP045777,NZ_CP045776,NZ_CP045775,NZ_CP045774,NZ_CP045773,NZ_CP045772	Bacillus paranthracis	Bacteria;Firmicutes;Bacilli;Bacillales;Bacillaceae;Bacillus;Bacillus cereus group	0	1	1	1
NZ_CP047085,NZ_CP047086,NZ_CP047087,NZ_CP047088	Bacillus paranthracis	Bacteria;Firmicutes;Bacilli;Bacillales;Bacillaceae;Bacillus;Bacillus cereus group	0	1	1	1
NZ_CP048687	Bacillus paranthracis	Bacteria;Firmicutes;Bacilli;Bacillales;Bacillaceae;Bacillus;Bacillus cereus group	0	1	1	1
NZ_CP065149	Bacillus paranthracis	Bacteria;Firmicutes;Bacilli;Bacillales;Bacillaceae;Bacillus;Bacillus cereus group	0	1	1	1
NC_013791,NC_013792,NC_013793	Bacillus pseudofirmus OF4	Bacteria;Firmicutes;Bacilli;Bacillales;Bacillaceae;Alkalihalobacillus	0	1	1	1
NZ_CP007626,NZ_CP007625,NZ_CP007624,NZ_CP007623,NZ_CP007622,NZ_CP007621	Bacillus pseudomycoides	Bacteria;Firmicutes;Bacilli;Bacillales;Bacillaceae;Bacillus;Bacillus cereus group	0	1	1	1
NZ_CP009651,NZ_CP009650,NZ_CP009649,NZ_CP009648,NZ_CP009647,NZ_CP009645,NZ_CP009646	Bacillus pseudomycoides	Bacteria;Firmicutes;Bacilli;Bacillales;Bacillaceae;Bacillus;Bacillus cereus group	0	1	1	1
NZ_CP007436	Bacillus pumilus	Bacteria;Firmicutes;Bacilli;Bacillales;Bacillaceae;Bacillus	0	1	1	1
NZ_AP014928	Bacillus pumilus	Bacteria;Firmicutes;Bacilli;Bacillales;Bacillaceae;Bacillus	0	1	1	1
NZ_CP010997	Bacillus pumilus	Bacteria;Firmicutes;Bacilli;Bacillales;Bacillaceae;Bacillus	0	1	1	1
NZ_CP011007,NZ_CP011023	Bacillus pumilus	Bacteria;Firmicutes;Bacilli;Bacillales;Bacillaceae;Bacillus	0	1	1	1
NZ_CP016784,NZ_CP016785	Bacillus pumilus	Bacteria;Firmicutes;Bacilli;Bacillales;Bacillaceae;Bacillus	0	1	1	1
NZ_CP027116	Bacillus pumilus	Bacteria;Firmicutes;Bacilli;Bacillales;Bacillaceae;Bacillus	0	1	1	1
NZ_CP027034	Bacillus pumilus	Bacteria;Firmicutes;Bacilli;Bacillales;Bacillaceae;Bacillus	0	1	1	1
NZ_CP029464	Bacillus pumilus	Bacteria;Firmicutes;Bacilli;Bacillales;Bacillaceae;Bacillus	0	1	1	1
NZ_CP058951	Bacillus pumilus	Bacteria;Firmicutes;Bacilli;Bacillales;Bacillaceae;Bacillus	0	1	1	1
NZ_CP060799,NZ_CP060800	Bacillus pumilus	Bacteria;Firmicutes;Bacilli;Bacillales;Bacillaceae;Bacillus	0	1	1	1
NZ_LT906438	Bacillus pumilus	Bacteria;Firmicutes;Bacilli;Bacillales;Bacillaceae;Bacillus	0	1	1	1
NC_009848	Bacillus pumilus SAFR-032	Bacteria;Firmicutes;Bacilli;Bacillales;Bacillaceae;Bacillus	0	1	1	1
NZ_CP018197,NZ_CP018198	Bacillus safensis	Bacteria;Firmicutes;Bacilli;Bacillales;Bacillaceae;Bacillus	0	1	1	1
NZ_CP015607,NZ_CP015608,NZ_CP015609	Bacillus safensis	Bacteria;Firmicutes;Bacilli;Bacillales;Bacillaceae;Bacillus	0	1	1	1
NZ_CP015610	Bacillus safensis	Bacteria;Firmicutes;Bacilli;Bacillales;Bacillaceae;Bacillus	0	1	1	1
NZ_CP015611	Bacillus safensis	Bacteria;Firmicutes;Bacilli;Bacillales;Bacillaceae;Bacillus	0	1	1	1
NZ_CP018100	Bacillus safensis	Bacteria;Firmicutes;Bacilli;Bacillales;Bacillaceae;Bacillus	0	1	1	1
NZ_CP043404	Bacillus safensis	Bacteria;Firmicutes;Bacilli;Bacillales;Bacillaceae;Bacillus	0	1	1	1
NZ_CP069061	Bacillus safensis	Bacteria;Firmicutes;Bacilli;Bacillales;Bacillaceae;Bacillus	0	1	1	1
NZ_CP025001,NZ_CP025002	Bacillus siamensis	Bacteria;Firmicutes;Bacilli;Bacillales;Bacillaceae;Bacillus;Bacillus amyloliquefaciens group	0	1	1	1
NZ_CP066219,NZ_CP066220,NZ_CP066221	Bacillus siamensis	Bacteria;Firmicutes;Bacilli;Bacillales;Bacillaceae;Bacillus;Bacillus amyloliquefaciens group	0	1	1	1
NZ_CP012024,NZ_CP012025	Bacillus smithii	Bacteria;Firmicutes;Bacilli;Bacillales;Bacillaceae;Bacillus	0	1	1	1
NZ_CP021920	Bacillus sonorensis	Bacteria;Firmicutes;Bacilli;Bacillales;Bacillaceae;Bacillus	0	1	1	1
NC_021171	Bacillus sp. 1NLA3E	Bacteria;Firmicutes;Bacilli;Bacillales;Bacillaceae;Bacillus	0	1	0	1
NZ_CP022874	Bacillus sp. 1s-1	Bacteria;Firmicutes;Bacilli;Bacillales;Bacillaceae;Bacillus	0	1	1	1
NZ_CP019626,NZ_CP019627	Bacillus sp. 275	Bacteria;Firmicutes;Bacilli;Bacillales;Bacillaceae;Bacillus	0	1	1	1
NZ_CP046398,NZ_CP046399	Bacillus sp. A260	Bacteria;Firmicutes;Bacilli;Bacillales;Bacillaceae;Bacillus	0	1	1	1
NZ_CP017016,NZ_CP017017	Bacillus sp. ABP14	Bacteria;Firmicutes;Bacilli;Bacillales;Bacillaceae;Bacillus;Bacillus cereus group;unclassified Bacillus cereus group	0	1	1	1
NZ_CP047644	Bacillus sp. AM1(2019)	Bacteria;Firmicutes;Bacilli;Bacillales;Bacillaceae;Bacillus	0	1	1	1
NZ_CP031062,NZ_CP031063,NZ_CP031064	Bacillus sp. AR4-2	Bacteria;Firmicutes;Bacilli;Bacillales;Bacillaceae;Bacillus;Bacillus cereus group;unclassified Bacillus cereus group	0	1	1	1
NZ_CP034686,NZ_CP034685,NZ_CP034684	Bacillus sp. BD59S	Bacteria;Firmicutes;Bacilli;Bacillales;Bacillaceae;Bacillus	0	1	1	1
NZ_CP009938	Bacillus sp. BH072	Bacteria;Firmicutes;Bacilli;Bacillales;Bacillaceae;Bacillus	0	1	1	1
NZ_CP043830,NZ_CP043832,NZ_CP043831,NZ_CP043834,NZ_CP043833	Bacillus sp. BS98	Bacteria;Firmicutes;Bacilli;Bacillales;Bacillaceae;Bacillus	0	1	1	1
NZ_CP041063	Bacillus sp. Cs-700	Bacteria;Firmicutes;Bacilli;Bacillales;Bacillaceae;Bacillus	0	1	0	1
NZ_CP052135	Bacillus sp. CS13	Bacteria;Firmicutes;Bacilli;Bacillales;Bacillaceae;Bacillus	0	1	0	1
NZ_CP030937,NZ_CP030938	Bacillus sp. DM2	Bacteria;Firmicutes;Bacilli;Bacillales;Bacillaceae;Bacillus	0	1	1	1
NZ_CP046266	Bacillus sp. DSL-17	Bacteria;Firmicutes;Bacilli;Bacillales;Bacillaceae;Bacillus	0	1	1	1
NZ_CP026607	Bacillus sp. DU-106	Bacteria;Firmicutes;Bacilli;Bacillales;Bacillaceae;Bacillus	0	1	1	1
NZ_CP020437,NZ_CP020434,NZ_CP020436,NZ_CP020435	Bacillus sp. FDAARGOS_235	Bacteria;Firmicutes;Bacilli;Bacillales;Bacillaceae;Bacillus;Bacillus cereus group;unclassified Bacillus cereus group	0	1	1	1
NZ_CP033795,NZ_CP033789,NZ_CP033790,NZ_CP033793,NZ_CP033792,NZ_CP033788,NZ_CP033796,NZ_CP033791,NZ_CP033794	Bacillus sp. FDAARGOS_527	Bacteria;Firmicutes;Bacilli;Bacillales;Bacillaceae;Bacillus	0	1	1	1
NZ_CP017072	Bacillus sp. FJAT-14266	Bacteria;Firmicutes;Bacilli;Bacillales;Bacillaceae;Bacillus	0	1	1	1
NZ_CP018249	Bacillus sp. H15-1	Bacteria;Firmicutes;Bacilli;Bacillales;Bacillaceae;Bacillus	0	1	1	1
NZ_CP025122	Bacillus sp. HBCD-sjtu	Bacteria;Firmicutes;Bacilli;Bacillales;Bacillaceae;Bacillus;Bacillus cereus group;unclassified Bacillus cereus group	0	1	1	1
NZ_CP063163	Bacillus sp. HD4P25	Bacteria;Firmicutes;Bacilli;Bacillales;Bacillaceae;Bacillus	0	1	0	1
NZ_CP040881	Bacillus sp. HNA3	Bacteria;Firmicutes;Bacilli;Bacillales;Bacillaceae;Bacillus	0	1	1	1
NZ_CP015226	Bacillus sp. IHB B 7164	Bacteria;Firmicutes;Bacilli;Bacillales;Bacillaceae;Bacillus	0	1	1	1
NZ_CP031068,NZ_CP031069,NZ_CP031070	Bacillus sp. JAS24-2	Bacteria;Firmicutes;Bacilli;Bacillales;Bacillaceae;Bacillus;Bacillus cereus group;unclassified Bacillus cereus group	0	1	1	1
NC_017743	Bacillus sp. JS	Bacteria;Firmicutes;Bacilli;Bacillales;Bacillaceae;Bacillus	0	1	1	1
NZ_CP041757,NZ_CP041758	Bacillus sp. KBS0812	Bacteria;Firmicutes;Bacilli;Bacillales;Bacillaceae;Bacillus	0	1	1	1
NZ_AP022842	Bacillus sp. KH172YL63	Bacteria;Firmicutes;Bacilli;Bacillales;Bacillaceae;Bacillus	0	1	1	1
NZ_CP070483,NZ_CP070484	Bacillus sp. LJBS06	Bacteria;Firmicutes;Bacilli;Bacillales;Bacillaceae;Bacillus	0	1	1	1
NZ_CP011101	Bacillus sp. LM 4-2	Bacteria;Firmicutes;Bacilli;Bacillales;Bacillaceae;Bacillus	0	1	1	1
NZ_CP048876	Bacillus sp. LUNF1	Bacteria;Firmicutes;Bacilli;Bacillales;Bacillaceae;Bacillus	0	1	1	1
NZ_CP024647,NZ_CP024648	Bacillus sp. Lzh-5	Bacteria;Firmicutes;Bacilli;Bacillales;Bacillaceae;Bacillus	0	1	1	1
NZ_CP041372,NZ_CP041370,NZ_CP041371	Bacillus sp. M4U3P1	Bacteria;Firmicutes;Bacilli;Bacillales;Bacillaceae;Bacillus	0	1	0	1
NZ_CP021911	Bacillus sp. MD-5	Bacteria;Firmicutes;Bacilli;Bacillales;Bacillaceae;Bacillus	0	1	1	1
NZ_CP046653	Bacillus sp. ms-22	Bacteria;Firmicutes;Bacilli;Bacillales;Bacillaceae;Bacillus	0	1	1	1
NZ_CP046564	Bacillus sp. N1-1	Bacteria;Firmicutes;Bacilli;Bacillales;Bacillaceae;Bacillus	0	1	0	1
NZ_CP046057	Bacillus sp. N3536	Bacteria;Firmicutes;Bacilli;Bacillales;Bacillaceae;Bacillus	0	1	1	1
NZ_CP048273	Bacillus sp. NSP9.1	Bacteria;Firmicutes;Bacilli;Bacillales;Bacillaceae;Bacillus	0	1	1	1
NZ_AP013294	Bacillus sp. OxB-1	Bacteria;Firmicutes;Bacilli;Bacillales;Bacillaceae;Bacillus	0	0	1	0
NZ_CP060290	Bacillus sp. PAMC22265	Bacteria;Firmicutes;Bacilli;Bacillales;Bacillaceae;Bacillus	0	1	1	1
NZ_CP060193	Bacillus sp. PAMC26543	Bacteria;Firmicutes;Bacilli;Bacillales;Bacillaceae;Bacillus	0	1	1	1
NZ_CP060137	Bacillus sp. PAMC26568	Bacteria;Firmicutes;Bacilli;Bacillales;Bacillaceae;Bacillus	0	0	1	0
NZ_CP060191	Bacillus sp. PAMC28571	Bacteria;Firmicutes;Bacilli;Bacillales;Bacillaceae;Bacillus	0	1	1	1
NZ_CP060192	Bacillus sp. PAMC28748	Bacteria;Firmicutes;Bacilli;Bacillales;Bacillaceae;Bacillus	0	1	1	1
NZ_CP010406	Bacillus sp. Pc3	Bacteria;Firmicutes;Bacilli;Bacillales;Bacillaceae;Bacillus	0	1	1	1
NZ_CP070345	Bacillus sp. PDNC022	Bacteria;Firmicutes;Bacilli;Bacillales;Bacillaceae;Bacillus	0	1	1	1
NZ_CP049978	Bacillus sp. RZ2MS9	Bacteria;Firmicutes;Bacilli;Bacillales;Bacillaceae;Bacillus	0	1	1	1
NZ_CP039727,NZ_CP039728	Bacillus sp. S3	Bacteria;Firmicutes;Bacilli;Bacillales;Bacillaceae;Bacillus	0	1	1	1
NZ_CP048117	Bacillus sp. SB49	Bacteria;Firmicutes;Bacilli;Bacillales;Bacillaceae;Bacillus	0	1	0	1
NZ_CP013950	Bacillus sp. SDLI1	Bacteria;Firmicutes;Bacilli;Bacillales;Bacillaceae;Bacillus	0	1	1	1
NZ_CP031065,NZ_CP031066,NZ_CP031067	Bacillus sp. SH8-8	Bacteria;Firmicutes;Bacilli;Bacillales;Bacillaceae;Bacillus;Bacillus cereus group;unclassified Bacillus cereus group	0	1	1	1
NZ_CP025258	Bacillus sp. SJ-10	Bacteria;Firmicutes;Bacilli;Bacillales;Bacillaceae;Bacillus	0	1	1	1
NZ_CP036356,NZ_CP036355,NZ_CP036354	Bacillus sp. SYJ	Bacteria;Firmicutes;Bacilli;Bacillales;Bacillaceae;Bacillus	0	1	1	1
NZ_CP045403	Bacillus sp. THAF10	Bacteria;Firmicutes;Bacilli;Bacillales;Bacillaceae;Bacillus	0	1	0	1
NZ_CP067375	Bacillus sp. TK-2	Bacteria;Firmicutes;Bacilli;Bacillales;Bacillaceae;Bacillus	0	1	1	1
NZ_CP065544	Bacillus sp. V3	Bacteria;Firmicutes;Bacilli;Bacillales;Bacillaceae;Bacillus	0	1	1	1
NZ_CP010075	Bacillus sp. WP8	Bacteria;Firmicutes;Bacilli;Bacillales;Bacillaceae;Bacillus	0	1	1	1
NZ_CP033064	Bacillus sp. WR11	Bacteria;Firmicutes;Bacilli;Bacillales;Bacillaceae;Bacillus	0	1	1	1
NZ_CP008855	Bacillus sp. X1(2014)	Bacteria;Firmicutes;Bacilli;Bacillales;Bacillaceae;Bacillus	0	1	1	1
NZ_CP024794	Bacillus sp. Y-01	Bacteria;Firmicutes;Bacilli;Bacillales;Bacillaceae;Bacillus	0	1	1	1
NZ_CP030028	Bacillus sp. Y1	Bacteria;Firmicutes;Bacilli;Bacillales;Bacillaceae;Bacillus	0	1	1	1
NZ_CP010014,NZ_CP010015	Bacillus sp. YP1	Bacteria;Firmicutes;Bacilli;Bacillales;Bacillaceae;Bacillus	0	1	1	1
NZ_CP027061	Bacillus sp. ZY-1-1	Bacteria;Firmicutes;Bacilli;Bacillales;Bacillaceae;Bacillus	0	1	1	1
NZ_CP009748	Bacillus subtilis	Bacteria;Firmicutes;Bacilli;Bacillales;Bacillaceae;Bacillus	0	1	1	1
NZ_CP009749	Bacillus subtilis	Bacteria;Firmicutes;Bacilli;Bacillales;Bacillaceae;Bacillus	0	1	1	1
NZ_CP009611	Bacillus subtilis	Bacteria;Firmicutes;Bacilli;Bacillales;Bacillaceae;Bacillus	0	1	1	1
NZ_CP009796	Bacillus subtilis	Bacteria;Firmicutes;Bacilli;Bacillales;Bacillaceae;Bacillus	0	1	1	1
NZ_CP010053	Bacillus subtilis	Bacteria;Firmicutes;Bacilli;Bacillales;Bacillaceae;Bacillus	0	1	1	1
NZ_LN680001	Bacillus subtilis	Bacteria;Firmicutes;Bacilli;Bacillales;Bacillaceae;Bacillus	0	1	1	1
NZ_LN649259	Bacillus subtilis	Bacteria;Firmicutes;Bacilli;Bacillales;Bacillaceae;Bacillus	0	1	1	1
NZ_CP011534	Bacillus subtilis	Bacteria;Firmicutes;Bacilli;Bacillales;Bacillaceae;Bacillus	0	1	1	1
NZ_CP011882	Bacillus subtilis	Bacteria;Firmicutes;Bacilli;Bacillales;Bacillaceae;Bacillus	0	1	1	1
NZ_CP015004	Bacillus subtilis	Bacteria;Firmicutes;Bacilli;Bacillales;Bacillaceae;Bacillus	0	1	1	1
NZ_CP016894	Bacillus subtilis	Bacteria;Firmicutes;Bacilli;Bacillales;Bacillaceae;Bacillus	0	1	1	1
NZ_CP017112	Bacillus subtilis	Bacteria;Firmicutes;Bacilli;Bacillales;Bacillaceae;Bacillus	0	1	1	1
NZ_CP017314	Bacillus subtilis	Bacteria;Firmicutes;Bacilli;Bacillales;Bacillaceae;Bacillus	0	1	1	1
NZ_CP015222,NZ_CP015223	Bacillus subtilis	Bacteria;Firmicutes;Bacilli;Bacillales;Bacillaceae;Bacillus	0	1	1	1
NZ_CP017676	Bacillus subtilis	Bacteria;Firmicutes;Bacilli;Bacillales;Bacillaceae;Bacillus	0	1	1	1
NZ_CP018295	Bacillus subtilis	Bacteria;Firmicutes;Bacilli;Bacillales;Bacillaceae;Bacillus	0	1	1	1
NZ_CP018173	Bacillus subtilis	Bacteria;Firmicutes;Bacilli;Bacillales;Bacillaceae;Bacillus	0	1	1	1
NZ_CP018184,NZ_CP018185	Bacillus subtilis	Bacteria;Firmicutes;Bacilli;Bacillales;Bacillaceae;Bacillus	0	1	1	1
NZ_CP017763,NZ_CP017764,NZ_CP017765	Bacillus subtilis	Bacteria;Firmicutes;Bacilli;Bacillales;Bacillaceae;Bacillus	0	1	1	1
NZ_CP020102,NZ_CP020103	Bacillus subtilis	Bacteria;Firmicutes;Bacilli;Bacillales;Bacillaceae;Bacillus	0	1	1	1
NZ_CP020367	Bacillus subtilis	Bacteria;Firmicutes;Bacilli;Bacillales;Bacillaceae;Bacillus	0	1	1	1
NZ_CP020722	Bacillus subtilis	Bacteria;Firmicutes;Bacilli;Bacillales;Bacillaceae;Bacillus	0	1	1	1
NZ_CP021169	Bacillus subtilis	Bacteria;Firmicutes;Bacilli;Bacillales;Bacillaceae;Bacillus	0	1	1	1
NZ_CP016767	Bacillus subtilis	Bacteria;Firmicutes;Bacilli;Bacillales;Bacillaceae;Bacillus	0	1	1	1
NZ_CP021903	Bacillus subtilis	Bacteria;Firmicutes;Bacilli;Bacillales;Bacillaceae;Bacillus	0	1	1	1
NZ_CP022287,NZ_CP022288,NZ_CP022289	Bacillus subtilis	Bacteria;Firmicutes;Bacilli;Bacillales;Bacillaceae;Bacillus	0	1	1	1
NZ_CP022890	Bacillus subtilis	Bacteria;Firmicutes;Bacilli;Bacillales;Bacillaceae;Bacillus	0	1	1	1
NZ_CP022891	Bacillus subtilis	Bacteria;Firmicutes;Bacilli;Bacillales;Bacillaceae;Bacillus	0	1	1	1
NZ_CP023257	Bacillus subtilis	Bacteria;Firmicutes;Bacilli;Bacillales;Bacillaceae;Bacillus	0	1	1	1
NZ_CP025941,NZ_CP025942	Bacillus subtilis	Bacteria;Firmicutes;Bacilli;Bacillales;Bacillaceae;Bacillus	0	1	1	1
NZ_CP020023,NZ_CP020024	Bacillus subtilis	Bacteria;Firmicutes;Bacilli;Bacillales;Bacillaceae;Bacillus	0	1	1	1
NZ_CP029461	Bacillus subtilis	Bacteria;Firmicutes;Bacilli;Bacillales;Bacillaceae;Bacillus	0	1	1	1
NZ_CP020915	Bacillus subtilis	Bacteria;Firmicutes;Bacilli;Bacillales;Bacillaceae;Bacillus	0	1	1	1
NZ_CP032310	Bacillus subtilis	Bacteria;Firmicutes;Bacilli;Bacillales;Bacillaceae;Bacillus	0	1	1	1
NZ_CP032315	Bacillus subtilis	Bacteria;Firmicutes;Bacilli;Bacillales;Bacillaceae;Bacillus	0	1	1	1
NZ_CP035161	Bacillus subtilis	Bacteria;Firmicutes;Bacilli;Bacillales;Bacillaceae;Bacillus	0	1	1	1
NZ_CP035162	Bacillus subtilis	Bacteria;Firmicutes;Bacilli;Bacillales;Bacillaceae;Bacillus	0	1	1	1
NZ_CP035163	Bacillus subtilis	Bacteria;Firmicutes;Bacilli;Bacillales;Bacillaceae;Bacillus	0	1	1	1
NZ_CP035164	Bacillus subtilis	Bacteria;Firmicutes;Bacilli;Bacillales;Bacillaceae;Bacillus	0	1	1	1
NZ_CP035165	Bacillus subtilis	Bacteria;Firmicutes;Bacilli;Bacillales;Bacillaceae;Bacillus	0	1	1	1
NZ_CP035166	Bacillus subtilis	Bacteria;Firmicutes;Bacilli;Bacillales;Bacillaceae;Bacillus	0	1	1	1
NZ_CP035167	Bacillus subtilis	Bacteria;Firmicutes;Bacilli;Bacillales;Bacillaceae;Bacillus	0	1	1	1
NZ_CP035191,NZ_CP035192	Bacillus subtilis	Bacteria;Firmicutes;Bacilli;Bacillales;Bacillaceae;Bacillus	0	1	1	1
NZ_CP026010	Bacillus subtilis	Bacteria;Firmicutes;Bacilli;Bacillales;Bacillaceae;Bacillus	0	1	1	1
NZ_CP035226,NZ_CP035227	Bacillus subtilis	Bacteria;Firmicutes;Bacilli;Bacillales;Bacillaceae;Bacillus	0	1	1	1
NZ_CP035230	Bacillus subtilis	Bacteria;Firmicutes;Bacilli;Bacillales;Bacillaceae;Bacillus	0	1	1	1
NZ_CP035231	Bacillus subtilis	Bacteria;Firmicutes;Bacilli;Bacillales;Bacillaceae;Bacillus	0	1	1	1
NZ_CP035391,NZ_CP035392	Bacillus subtilis	Bacteria;Firmicutes;Bacilli;Bacillales;Bacillaceae;Bacillus	0	1	1	1
NZ_CP035390	Bacillus subtilis	Bacteria;Firmicutes;Bacilli;Bacillales;Bacillaceae;Bacillus	0	1	1	1
NZ_CP035394	Bacillus subtilis	Bacteria;Firmicutes;Bacilli;Bacillales;Bacillaceae;Bacillus	0	1	1	1
NZ_CP035402	Bacillus subtilis	Bacteria;Firmicutes;Bacilli;Bacillales;Bacillaceae;Bacillus	0	1	1	1
NZ_CP035395,NZ_CP035396	Bacillus subtilis	Bacteria;Firmicutes;Bacilli;Bacillales;Bacillaceae;Bacillus	0	1	1	1
NZ_CP035403	Bacillus subtilis	Bacteria;Firmicutes;Bacilli;Bacillales;Bacillaceae;Bacillus	0	1	1	1
NZ_CP035397,NZ_CP035398	Bacillus subtilis	Bacteria;Firmicutes;Bacilli;Bacillales;Bacillaceae;Bacillus	0	1	1	1
NZ_CP035401	Bacillus subtilis	Bacteria;Firmicutes;Bacilli;Bacillales;Bacillaceae;Bacillus	0	1	1	1
NZ_CP035400	Bacillus subtilis	Bacteria;Firmicutes;Bacilli;Bacillales;Bacillaceae;Bacillus	0	1	1	1
NZ_CP035406,NZ_CP035408,NZ_CP035407,NZ_CP035409	Bacillus subtilis	Bacteria;Firmicutes;Bacilli;Bacillales;Bacillaceae;Bacillus	0	1	1	1
NZ_CP035413	Bacillus subtilis	Bacteria;Firmicutes;Bacilli;Bacillales;Bacillaceae;Bacillus	0	1	1	1
NZ_CP035411,NZ_CP035412	Bacillus subtilis	Bacteria;Firmicutes;Bacilli;Bacillales;Bacillaceae;Bacillus	0	1	1	1
NZ_CP035414	Bacillus subtilis	Bacteria;Firmicutes;Bacilli;Bacillales;Bacillaceae;Bacillus	0	1	1	1
NZ_CP033205	Bacillus subtilis	Bacteria;Firmicutes;Bacilli;Bacillales;Bacillaceae;Bacillus	0	1	1	1
NZ_CP039935	Bacillus subtilis	Bacteria;Firmicutes;Bacilli;Bacillales;Bacillaceae;Bacillus	0	1	1	1
NZ_CP040528	Bacillus subtilis	Bacteria;Firmicutes;Bacilli;Bacillales;Bacillaceae;Bacillus	0	1	1	1
NZ_CP021123	Bacillus subtilis	Bacteria;Firmicutes;Bacilli;Bacillales;Bacillaceae;Bacillus	0	1	1	1
NZ_CP041015	Bacillus subtilis	Bacteria;Firmicutes;Bacilli;Bacillales;Bacillaceae;Bacillus	0	1	1	1
NZ_CP044498	Bacillus subtilis	Bacteria;Firmicutes;Bacilli;Bacillales;Bacillaceae;Bacillus	0	1	1	1
NZ_CP045425,NZ_CP045426	Bacillus subtilis	Bacteria;Firmicutes;Bacilli;Bacillales;Bacillaceae;Bacillus	0	1	1	1
NZ_CP031783	Bacillus subtilis	Bacteria;Firmicutes;Bacilli;Bacillales;Bacillaceae;Bacillus	0	1	1	1
NZ_CP031784	Bacillus subtilis	Bacteria;Firmicutes;Bacilli;Bacillales;Bacillaceae;Bacillus	0	1	1	1
NZ_CP045819	Bacillus subtilis	Bacteria;Firmicutes;Bacilli;Bacillales;Bacillaceae;Bacillus	0	1	1	1
NZ_CP045820	Bacillus subtilis	Bacteria;Firmicutes;Bacilli;Bacillales;Bacillaceae;Bacillus	0	1	1	1
NZ_CP045824	Bacillus subtilis	Bacteria;Firmicutes;Bacilli;Bacillales;Bacillaceae;Bacillus	0	1	1	1
NZ_CP045821,NZ_CP045822	Bacillus subtilis	Bacteria;Firmicutes;Bacilli;Bacillales;Bacillaceae;Bacillus	0	1	1	1
NZ_CP045825	Bacillus subtilis	Bacteria;Firmicutes;Bacilli;Bacillales;Bacillaceae;Bacillus	0	1	1	1
NZ_CP045823	Bacillus subtilis	Bacteria;Firmicutes;Bacilli;Bacillales;Bacillaceae;Bacillus	0	1	1	1
NZ_CP045826	Bacillus subtilis	Bacteria;Firmicutes;Bacilli;Bacillales;Bacillaceae;Bacillus	0	1	1	1
NZ_CP045816	Bacillus subtilis	Bacteria;Firmicutes;Bacilli;Bacillales;Bacillaceae;Bacillus	0	1	1	1
NZ_CP045817	Bacillus subtilis	Bacteria;Firmicutes;Bacilli;Bacillales;Bacillaceae;Bacillus	0	1	1	1
NZ_CP045818	Bacillus subtilis	Bacteria;Firmicutes;Bacilli;Bacillales;Bacillaceae;Bacillus	0	1	1	1
NZ_CP045812,NZ_CP045813	Bacillus subtilis	Bacteria;Firmicutes;Bacilli;Bacillales;Bacillaceae;Bacillus	0	1	1	1
NZ_CP045922,NZ_CP045923	Bacillus subtilis	Bacteria;Firmicutes;Bacilli;Bacillales;Bacillaceae;Bacillus	0	1	1	1
NZ_CP045811	Bacillus subtilis	Bacteria;Firmicutes;Bacilli;Bacillales;Bacillaceae;Bacillus	0	1	1	1
NZ_CP046448	Bacillus subtilis	Bacteria;Firmicutes;Bacilli;Bacillales;Bacillaceae;Bacillus	0	1	1	1
NZ_CP047325	Bacillus subtilis	Bacteria;Firmicutes;Bacilli;Bacillales;Bacillaceae;Bacillus	0	1	1	1
NZ_CP023409	Bacillus subtilis	Bacteria;Firmicutes;Bacilli;Bacillales;Bacillaceae;Bacillus	0	1	1	1
NZ_CP047485	Bacillus subtilis	Bacteria;Firmicutes;Bacilli;Bacillales;Bacillaceae;Bacillus	0	1	1	1
NZ_CP028201	Bacillus subtilis	Bacteria;Firmicutes;Bacilli;Bacillales;Bacillaceae;Bacillus	0	1	1	1
NZ_CP028202,NZ_CP028203	Bacillus subtilis	Bacteria;Firmicutes;Bacilli;Bacillales;Bacillaceae;Bacillus	0	1	1	1
NZ_CP028209	Bacillus subtilis	Bacteria;Firmicutes;Bacilli;Bacillales;Bacillaceae;Bacillus	0	1	1	1
NZ_CP028212	Bacillus subtilis	Bacteria;Firmicutes;Bacilli;Bacillales;Bacillaceae;Bacillus	0	1	1	1
NZ_CP028213,NZ_CP028214	Bacillus subtilis	Bacteria;Firmicutes;Bacilli;Bacillales;Bacillaceae;Bacillus	0	1	1	1
NZ_CP028215,NZ_CP028216	Bacillus subtilis	Bacteria;Firmicutes;Bacilli;Bacillales;Bacillaceae;Bacillus	0	1	1	1
NZ_CP028217	Bacillus subtilis	Bacteria;Firmicutes;Bacilli;Bacillales;Bacillaceae;Bacillus	0	1	1	1
NZ_CP028218	Bacillus subtilis	Bacteria;Firmicutes;Bacilli;Bacillales;Bacillaceae;Bacillus	0	1	1	1
NZ_CP031693	Bacillus subtilis	Bacteria;Firmicutes;Bacilli;Bacillales;Bacillaceae;Bacillus	0	1	1	1
NZ_CP051462	Bacillus subtilis	Bacteria;Firmicutes;Bacilli;Bacillales;Bacillaceae;Bacillus	0	1	1	1
NZ_CP054177	Bacillus subtilis	Bacteria;Firmicutes;Bacilli;Bacillales;Bacillaceae;Bacillus	0	1	1	1
NZ_CP054584	Bacillus subtilis	Bacteria;Firmicutes;Bacilli;Bacillales;Bacillaceae;Bacillus	0	1	1	1
NZ_CP058242	Bacillus subtilis	Bacteria;Firmicutes;Bacilli;Bacillales;Bacillaceae;Bacillus	0	1	1	1
NZ_CP028812	Bacillus subtilis	Bacteria;Firmicutes;Bacilli;Bacillales;Bacillaceae;Bacillus	0	1	1	1
NZ_CP049924	Bacillus subtilis	Bacteria;Firmicutes;Bacilli;Bacillales;Bacillaceae;Bacillus	0	1	1	1
NZ_CP062497	Bacillus subtilis	Bacteria;Firmicutes;Bacilli;Bacillales;Bacillaceae;Bacillus	0	1	1	1
NZ_CP046592	Bacillus subtilis	Bacteria;Firmicutes;Bacilli;Bacillales;Bacillaceae;Bacillus	0	1	1	1
NZ_CP046591	Bacillus subtilis	Bacteria;Firmicutes;Bacilli;Bacillales;Bacillaceae;Bacillus	0	1	1	1
NZ_CP064818,NZ_CP064819	Bacillus subtilis	Bacteria;Firmicutes;Bacilli;Bacillales;Bacillaceae;Bacillus	0	1	1	1
NZ_CP065789	Bacillus subtilis	Bacteria;Firmicutes;Bacilli;Bacillales;Bacillaceae;Bacillus	0	1	1	1
NZ_CP069789	Bacillus subtilis	Bacteria;Firmicutes;Bacilli;Bacillales;Bacillaceae;Bacillus	0	1	1	1
NZ_AP012496	Bacillus subtilis BEST7003	Bacteria;Firmicutes;Bacilli;Bacillales;Bacillaceae;Bacillus	0	1	1	1
NC_014976	Bacillus subtilis BSn5	Bacteria;Firmicutes;Bacilli;Bacillales;Bacillaceae;Bacillus	0	1	1	1
NZ_CP007173	Bacillus subtilis HJ5	Bacteria;Firmicutes;Bacilli;Bacillales;Bacillaceae;Bacillus	0	1	1	1
NZ_CP011115	Bacillus subtilis KCTC 1028 = ATCC 6051a	Bacteria;Firmicutes;Bacilli;Bacillales;Bacillaceae;Bacillus	0	1	1	1
NC_022898	Bacillus subtilis PY79	Bacteria;Firmicutes;Bacilli;Bacillales;Bacillaceae;Bacillus	0	1	1	1
NC_018520	Bacillus subtilis QB928	Bacteria;Firmicutes;Bacilli;Bacillales;Bacillaceae;Bacillus	0	1	1	1
NZ_CP014840	Bacillus subtilis subsp. globigii	Bacteria;Firmicutes;Bacilli;Bacillales;Bacillaceae;Bacillus	0	1	1	1
NZ_CP013984	Bacillus subtilis subsp. inaquosorum	Bacteria;Firmicutes;Bacilli;Bacillales;Bacillaceae;Bacillus	0	1	1	1
NZ_CP029465	Bacillus subtilis subsp. inaquosorum	Bacteria;Firmicutes;Bacilli;Bacillales;Bacillaceae;Bacillus	0	1	1	1
NZ_CP014471,NZ_CP014473,NZ_CP014472	Bacillus subtilis subsp. natto	Bacteria;Firmicutes;Bacilli;Bacillales;Bacillaceae;Bacillus	0	1	1	1
NC_017196,NC_017194	Bacillus subtilis subsp. natto BEST195	Bacteria;Firmicutes;Bacilli;Bacillales;Bacillaceae;Bacillus	0	1	1	1
NZ_CP034943	Bacillus subtilis subsp. spizizenii ATCC 6633	Bacteria;Firmicutes;Bacilli;Bacillales;Bacillaceae;Bacillus	0	1	1	1
NC_014479	Bacillus subtilis subsp. spizizenii str. W23	Bacteria;Firmicutes;Bacilli;Bacillales;Bacillaceae;Bacillus	0	1	1	1
NC_016047	Bacillus subtilis subsp. spizizenii TU-B-10	Bacteria;Firmicutes;Bacilli;Bacillales;Bacillaceae;Bacillus	0	1	1	1
NZ_CP010314	Bacillus subtilis subsp. subtilis	Bacteria;Firmicutes;Bacilli;Bacillales;Bacillaceae;Bacillus	0	1	1	1
NZ_CP013654	Bacillus subtilis subsp. subtilis	Bacteria;Firmicutes;Bacilli;Bacillales;Bacillaceae;Bacillus	0	1	1	1
NZ_CP014166	Bacillus subtilis subsp. subtilis	Bacteria;Firmicutes;Bacilli;Bacillales;Bacillaceae;Bacillus	0	1	1	1
NZ_CP015975	Bacillus subtilis subsp. subtilis	Bacteria;Firmicutes;Bacilli;Bacillales;Bacillaceae;Bacillus	0	1	1	1
NZ_CP015375	Bacillus subtilis subsp. subtilis	Bacteria;Firmicutes;Bacilli;Bacillales;Bacillaceae;Bacillus	0	1	1	1
NZ_CP016852	Bacillus subtilis subsp. subtilis	Bacteria;Firmicutes;Bacilli;Bacillales;Bacillaceae;Bacillus	0	1	1	1
NZ_CP021507,NZ_CP021508	Bacillus subtilis subsp. subtilis	Bacteria;Firmicutes;Bacilli;Bacillales;Bacillaceae;Bacillus	0	1	1	1
NZ_CP021498	Bacillus subtilis subsp. subtilis	Bacteria;Firmicutes;Bacilli;Bacillales;Bacillaceae;Bacillus	0	1	1	1
NZ_CP021499	Bacillus subtilis subsp. subtilis	Bacteria;Firmicutes;Bacilli;Bacillales;Bacillaceae;Bacillus	0	1	1	1
NZ_CP021889	Bacillus subtilis subsp. subtilis	Bacteria;Firmicutes;Bacilli;Bacillales;Bacillaceae;Bacillus	0	1	1	1
NZ_CP021892,NZ_CP021893	Bacillus subtilis subsp. subtilis	Bacteria;Firmicutes;Bacilli;Bacillales;Bacillaceae;Bacillus	0	1	1	1
NZ_CP021921	Bacillus subtilis subsp. subtilis	Bacteria;Firmicutes;Bacilli;Bacillales;Bacillaceae;Bacillus	0	1	1	1
NZ_CP032852	Bacillus subtilis subsp. subtilis	Bacteria;Firmicutes;Bacilli;Bacillales;Bacillaceae;Bacillus	0	1	1	1
NZ_CP032855,NZ_CP032856	Bacillus subtilis subsp. subtilis	Bacteria;Firmicutes;Bacilli;Bacillales;Bacillaceae;Bacillus	0	1	1	1
NZ_CP032853,NZ_CP032854	Bacillus subtilis subsp. subtilis	Bacteria;Firmicutes;Bacilli;Bacillales;Bacillaceae;Bacillus	0	1	1	1
NZ_CP032860	Bacillus subtilis subsp. subtilis	Bacteria;Firmicutes;Bacilli;Bacillales;Bacillaceae;Bacillus	0	1	1	1
NZ_CP032857,NZ_CP032858,NZ_CP032859	Bacillus subtilis subsp. subtilis	Bacteria;Firmicutes;Bacilli;Bacillales;Bacillaceae;Bacillus	0	1	1	1
NZ_CP032867,NZ_CP032868	Bacillus subtilis subsp. subtilis	Bacteria;Firmicutes;Bacilli;Bacillales;Bacillaceae;Bacillus	0	1	1	1
NZ_CP032863,NZ_CP032864	Bacillus subtilis subsp. subtilis	Bacteria;Firmicutes;Bacilli;Bacillales;Bacillaceae;Bacillus	0	1	1	1
NZ_CP032861,NZ_CP032862	Bacillus subtilis subsp. subtilis	Bacteria;Firmicutes;Bacilli;Bacillales;Bacillaceae;Bacillus	0	1	1	1
NZ_CP032865,NZ_CP032866	Bacillus subtilis subsp. subtilis	Bacteria;Firmicutes;Bacilli;Bacillales;Bacillaceae;Bacillus	0	1	1	1
NZ_CP032872,NZ_CP032873,NZ_CP032874	Bacillus subtilis subsp. subtilis	Bacteria;Firmicutes;Bacilli;Bacillales;Bacillaceae;Bacillus	0	1	1	1
NZ_CP029609	Bacillus subtilis subsp. subtilis	Bacteria;Firmicutes;Bacilli;Bacillales;Bacillaceae;Bacillus	0	1	1	1
NZ_AP019714,NZ_AP019715	Bacillus subtilis subsp. subtilis	Bacteria;Firmicutes;Bacilli;Bacillales;Bacillaceae;Bacillus	0	1	1	1
NZ_CP051465	Bacillus subtilis subsp. subtilis	Bacteria;Firmicutes;Bacilli;Bacillales;Bacillaceae;Bacillus	0	1	1	1
NZ_CP051466	Bacillus subtilis subsp. subtilis	Bacteria;Firmicutes;Bacilli;Bacillales;Bacillaceae;Bacillus	0	1	1	1
NZ_CP060417	Bacillus subtilis subsp. subtilis	Bacteria;Firmicutes;Bacilli;Bacillales;Bacillaceae;Bacillus	0	1	1	1
NZ_CP063151,NZ_CP063152	Bacillus subtilis subsp. subtilis	Bacteria;Firmicutes;Bacilli;Bacillales;Bacillaceae;Bacillus	0	1	1	1
NC_020507	Bacillus subtilis subsp. subtilis 6051-HGW	Bacteria;Firmicutes;Bacilli;Bacillales;Bacillaceae;Bacillus	0	1	1	1
NZ_CP034484,NZ_CP034485	Bacillus subtilis subsp. subtilis NCIB 3610 = ATCC 6051	Bacteria;Firmicutes;Bacilli;Bacillales;Bacillaceae;Bacillus	0	1	1	1
NC_000964	Bacillus subtilis subsp. subtilis str. 168	Bacteria;Firmicutes;Bacilli;Bacillales;Bacillaceae;Bacillus	0	1	1	1
NZ_CP010052	Bacillus subtilis subsp. subtilis str. 168	Bacteria;Firmicutes;Bacilli;Bacillales;Bacillaceae;Bacillus	0	1	1	1
NZ_CP051860	Bacillus subtilis subsp. subtilis str. 168	Bacteria;Firmicutes;Bacilli;Bacillales;Bacillaceae;Bacillus	0	1	1	1
NZ_CP053102	Bacillus subtilis subsp. subtilis str. 168	Bacteria;Firmicutes;Bacilli;Bacillales;Bacillaceae;Bacillus	0	1	1	1
NZ_CP008698	Bacillus subtilis subsp. subtilis str. AG1839	Bacteria;Firmicutes;Bacilli;Bacillales;Bacillaceae;Bacillus	0	1	1	1
NC_020832	Bacillus subtilis subsp. subtilis str. BAB-1	Bacteria;Firmicutes;Bacilli;Bacillales;Bacillaceae;Bacillus	0	1	1	1
NC_019896	Bacillus subtilis subsp. subtilis str. BSP1	Bacteria;Firmicutes;Bacilli;Bacillales;Bacillaceae;Bacillus	0	1	1	1
NZ_CP007800	Bacillus subtilis subsp. subtilis str. JH642 substr. AG174	Bacteria;Firmicutes;Bacilli;Bacillales;Bacillaceae;Bacillus	0	1	1	1
NZ_CP007409	Bacillus subtilis subsp. subtilis str. OH 131.1	Bacteria;Firmicutes;Bacilli;Bacillales;Bacillaceae;Bacillus	0	1	1	1
NC_017195	Bacillus subtilis subsp. subtilis str. RO-NN-1	Bacteria;Firmicutes;Bacilli;Bacillales;Bacillaceae;Bacillus	0	1	1	1
NZ_CP050532	Bacillus subtilis subsp. subtilis str. SMY	Bacteria;Firmicutes;Bacilli;Bacillales;Bacillaceae;Bacillus	0	1	1	1
NZ_CP005997	Bacillus subtilis TO-A	Bacteria;Firmicutes;Bacilli;Bacillales;Bacillaceae;Bacillus	0	1	1	1
NC_020244	Bacillus subtilis XF-1	Bacteria;Firmicutes;Bacilli;Bacillales;Bacillaceae;Bacillus	0	1	1	1
NZ_CP048852	Bacillus tequilensis	Bacteria;Firmicutes;Bacilli;Bacillales;Bacillaceae;Bacillus	0	1	1	1
NZ_CP023704	Bacillus thermoamylovorans	Bacteria;Firmicutes;Bacilli;Bacillales;Bacillaceae;Bacillus	0	1	1	1
NZ_CP009335,NZ_CP009336,NZ_CP009334,NZ_CP009332,NZ_CP009333	Bacillus thuringiensis	Bacteria;Firmicutes;Bacilli;Bacillales;Bacillaceae;Bacillus;Bacillus cereus group	0	1	1	1
NZ_CP009600,NZ_CP009599	Bacillus thuringiensis	Bacteria;Firmicutes;Bacilli;Bacillales;Bacillaceae;Bacillus;Bacillus cereus group	0	1	1	1
NZ_CP009720,NZ_CP009718,NZ_CP009719,NZ_CP009717	Bacillus thuringiensis	Bacteria;Firmicutes;Bacilli;Bacillales;Bacillaceae;Bacillus;Bacillus cereus group	0	1	1	1
NZ_CP010088,NZ_CP010087	Bacillus thuringiensis	Bacteria;Firmicutes;Bacilli;Bacillales;Bacillaceae;Bacillus;Bacillus cereus group	0	1	1	1
NZ_CP011349,NZ_CP011350,NZ_CP011357,NZ_CP011358,NZ_CP011351,NZ_CP011352,NZ_CP011353,NZ_CP011355,NZ_CP011354,NZ_CP011356	Bacillus thuringiensis	Bacteria;Firmicutes;Bacilli;Bacillales;Bacillaceae;Bacillus;Bacillus cereus group	0	1	1	1
NZ_CP012099,NZ_CP012100,NZ_CP012101,NZ_CP012103,NZ_CP012102,NZ_CP012104,NZ_CP012105,NZ_CP012107,NZ_CP012108,NZ_CP012106	Bacillus thuringiensis	Bacteria;Firmicutes;Bacilli;Bacillales;Bacillaceae;Bacillus;Bacillus cereus group	0	1	1	1
NZ_CP013055,NZ_CP013056,NZ_CP013057,NZ_CP013058,NZ_CP013059,NZ_CP013060,NZ_CP013061	Bacillus thuringiensis	Bacteria;Firmicutes;Bacilli;Bacillales;Bacillaceae;Bacillus;Bacillus cereus group	0	1	1	1
NZ_CP013274,NZ_CP013273	Bacillus thuringiensis	Bacteria;Firmicutes;Bacilli;Bacillales;Bacillaceae;Bacillus;Bacillus cereus group	0	1	1	1
NZ_CP014282,NZ_CP014283,NZ_CP014284,NZ_CP014285,NZ_CP014286,NZ_CP014289,NZ_CP014287,NZ_CP014288,NZ_CP014290	Bacillus thuringiensis	Bacteria;Firmicutes;Bacilli;Bacillales;Bacillaceae;Bacillus;Bacillus cereus group	0	1	1	1
NZ_CP014847,NZ_CP014853,NZ_CP014852,NZ_CP014851,NZ_CP014850,NZ_CP014849,NZ_CP014848	Bacillus thuringiensis	Bacteria;Firmicutes;Bacilli;Bacillales;Bacillaceae;Bacillus;Bacillus cereus group	0	1	1	1
NZ_CP015150,NZ_CP015152,NZ_CP015156,NZ_CP015155,NZ_CP015154,NZ_CP015153,NZ_CP015151	Bacillus thuringiensis	Bacteria;Firmicutes;Bacilli;Bacillales;Bacillaceae;Bacillus;Bacillus cereus group	0	1	1	1
NZ_CP015350,NZ_CP015351,NZ_CP015352,NZ_CP015353,NZ_CP015354,NZ_CP015355,NZ_CP015356,NZ_CP015357,NZ_CP015358,NZ_CP015359,NZ_CP015360,NZ_CP015361	Bacillus thuringiensis	Bacteria;Firmicutes;Bacilli;Bacillales;Bacillaceae;Bacillus;Bacillus cereus group	0	1	1	1
NZ_CP016588,NZ_CP016589,NZ_CP016590	Bacillus thuringiensis	Bacteria;Firmicutes;Bacilli;Bacillales;Bacillaceae;Bacillus;Bacillus cereus group	0	1	1	1
NZ_CP020002,NZ_CP020005,NZ_CP020003,NZ_CP020004	Bacillus thuringiensis	Bacteria;Firmicutes;Bacilli;Bacillales;Bacillaceae;Bacillus;Bacillus cereus group	0	1	1	1
NZ_CP021061,NZ_CP021062,NZ_CP021063,NZ_CP021064,NZ_CP021065,NZ_CP021066	Bacillus thuringiensis	Bacteria;Firmicutes;Bacilli;Bacillales;Bacillaceae;Bacillus;Bacillus cereus group	0	1	1	1
NZ_CP017577,NZ_CP017574,NZ_CP017573,NZ_CP017575,NZ_CP017576	Bacillus thuringiensis	Bacteria;Firmicutes;Bacilli;Bacillales;Bacillaceae;Bacillus;Bacillus cereus group	0	1	1	1
NZ_CP019230,NZ_CP019235,NZ_CP019234,NZ_CP019232,NZ_CP019231,NZ_CP019233	Bacillus thuringiensis	Bacteria;Firmicutes;Bacilli;Bacillales;Bacillaceae;Bacillus;Bacillus cereus group	0	1	1	1
NZ_CP020723	Bacillus thuringiensis	Bacteria;Firmicutes;Bacilli;Bacillales;Bacillaceae;Bacillus;Bacillus cereus group	0	1	1	1
NZ_CP022345,NZ_CP022346	Bacillus thuringiensis	Bacteria;Firmicutes;Bacilli;Bacillales;Bacillaceae;Bacillus;Bacillus cereus group	0	1	1	1
NZ_CP044978,NZ_CP044979,NZ_CP044980,NZ_CP044981,NZ_CP044982	Bacillus thuringiensis	Bacteria;Firmicutes;Bacilli;Bacillales;Bacillaceae;Bacillus;Bacillus cereus group	0	1	1	1
NZ_CP032608,NZ_CP032614,NZ_CP032609,NZ_CP032612,NZ_CP032610,NZ_CP032613,NZ_CP032611	Bacillus thuringiensis	Bacteria;Firmicutes;Bacilli;Bacillales;Bacillaceae;Bacillus;Bacillus cereus group	0	1	1	1
NZ_CP021436,NZ_CP021437,NZ_CP021438,NZ_CP021439,NZ_CP021440,NZ_CP021441,NZ_CP021442,NZ_CP021443,NZ_CP021444	Bacillus thuringiensis	Bacteria;Firmicutes;Bacilli;Bacillales;Bacillaceae;Bacillus;Bacillus cereus group	0	1	1	1
NZ_CP039721,NZ_CP039722,NZ_CP039723,NZ_CP039724,NZ_CP039725,NZ_CP039726	Bacillus thuringiensis	Bacteria;Firmicutes;Bacilli;Bacillales;Bacillaceae;Bacillus;Bacillus cereus group	0	1	1	1
NZ_CP040782,NZ_CP040783,NZ_CP040784,NZ_CP040785	Bacillus thuringiensis	Bacteria;Firmicutes;Bacilli;Bacillales;Bacillaceae;Bacillus;Bacillus cereus group	0	1	1	1
NZ_CP045030,NZ_CP045023,NZ_CP045024,NZ_CP045025,NZ_CP045026,NZ_CP045027,NZ_CP045028,NZ_CP045029	Bacillus thuringiensis	Bacteria;Firmicutes;Bacilli;Bacillales;Bacillaceae;Bacillus;Bacillus cereus group	0	1	1	1
NZ_CP042270	Bacillus thuringiensis	Bacteria;Firmicutes;Bacilli;Bacillales;Bacillaceae;Bacillus;Bacillus cereus group	0	1	1	1
NZ_CP053972,NZ_CP053970,NZ_CP053971,NZ_CP053973,NZ_CP053969,NZ_CP053974,NZ_CP053975,NZ_CP053976	Bacillus thuringiensis	Bacteria;Firmicutes;Bacilli;Bacillales;Bacillaceae;Bacillus;Bacillus cereus group	0	1	1	1
NZ_CP053980,NZ_CP053979,NZ_CP053977,NZ_CP053978	Bacillus thuringiensis	Bacteria;Firmicutes;Bacilli;Bacillales;Bacillaceae;Bacillus;Bacillus cereus group	0	1	1	1
NZ_CP053981,NZ_CP053982,NZ_CP053983	Bacillus thuringiensis	Bacteria;Firmicutes;Bacilli;Bacillales;Bacillaceae;Bacillus;Bacillus cereus group	0	1	1	1
NZ_CP053934,NZ_CP053936,NZ_CP053933,NZ_CP053932,NZ_CP053935	Bacillus thuringiensis	Bacteria;Firmicutes;Bacilli;Bacillales;Bacillaceae;Bacillus;Bacillus cereus group	0	1	1	1
NZ_CP053938,NZ_CP053937	Bacillus thuringiensis	Bacteria;Firmicutes;Bacilli;Bacillales;Bacillaceae;Bacillus;Bacillus cereus group	0	1	1	1
NZ_CP050183,NZ_CP050184,NZ_CP050185,NZ_CP050186	Bacillus thuringiensis	Bacteria;Firmicutes;Bacilli;Bacillales;Bacillaceae;Bacillus;Bacillus cereus group	0	1	1	1
NZ_CP054568,NZ_CP054567	Bacillus thuringiensis	Bacteria;Firmicutes;Bacilli;Bacillales;Bacillaceae;Bacillus;Bacillus cereus group	0	1	1	1
NZ_CP052061,NZ_CP052064,NZ_CP052063,NZ_CP052062	Bacillus thuringiensis	Bacteria;Firmicutes;Bacilli;Bacillales;Bacillaceae;Bacillus;Bacillus cereus group	0	1	1	1
NC_014171,NC_014172	Bacillus thuringiensis BMB171	Bacteria;Firmicutes;Bacilli;Bacillales;Bacillaceae;Bacillus;Bacillus cereus group	0	1	1	1
NZ_CP015250,NZ_CP015251,NZ_CP015252,NZ_CP015253,NZ_CP015254,NZ_CP015255,NZ_CP015256	Bacillus thuringiensis Bt18247	Bacteria;Firmicutes;Bacilli;Bacillales;Bacillaceae;Bacillus;Bacillus cereus group	0	1	1	1
NC_018877,NC_018878,NC_018879,NC_018880,NC_018886,NC_018881,NC_018882,NC_018883,NC_018884,NC_018885	Bacillus thuringiensis Bt407	Bacteria;Firmicutes;Bacilli;Bacillales;Bacillaceae;Bacillus;Bacillus cereus group	0	1	1	1
NC_018500,NC_018486,NC_018501,NC_018487,NC_018488,NC_018502,NC_018489,NC_018503,NC_018490	Bacillus thuringiensis HD-771	Bacteria;Firmicutes;Bacilli;Bacillales;Bacillaceae;Bacillus;Bacillus cereus group	0	1	1	1
NC_018508,NC_018516,NC_018509,NC_018510,NC_018517,NC_018511,NC_018512	Bacillus thuringiensis HD-789	Bacteria;Firmicutes;Bacilli;Bacillales;Bacillaceae;Bacillus;Bacillus cereus group	0	1	1	1
NZ_CP009351,NZ_CP009349,NZ_CP009348,NZ_CP009347,NZ_CP009350,NZ_CP009346,NZ_CP009345,NZ_CP009344	Bacillus thuringiensis HD1002	Bacteria;Firmicutes;Bacilli;Bacillales;Bacillaceae;Bacillus;Bacillus cereus group	0	1	1	1
NZ_CP024771,NZ_CP024772,NZ_CP024773,NZ_CP024774,NZ_CP024775,NZ_CP024778,NZ_CP024777,NZ_CP024779,NZ_CP024776	Bacillus thuringiensis LM1212	Bacteria;Firmicutes;Bacilli;Bacillales;Bacillaceae;Bacillus;Bacillus cereus group	0	1	1	1
NC_018693,NC_018689,NC_018688,NC_018687,NC_018686,NC_018685,NC_018694,NC_018684	Bacillus thuringiensis MC28	Bacteria;Firmicutes;Bacilli;Bacillales;Bacillaceae;Bacillus;Bacillus cereus group	0	1	1	1
NZ_CP015176,NZ_CP015177,NZ_CP015180,NZ_CP015179,NZ_CP015182,NZ_CP015181,NZ_CP015178	Bacillus thuringiensis serovar alesti	Bacteria;Firmicutes;Bacilli;Bacillales;Bacillaceae;Bacillus;Bacillus cereus group	0	1	1	1
NC_017208,NC_017203,NC_017202,NC_017206,NC_017205,NC_017204,NC_017209,NC_017212,NC_017207,NC_017211,NC_017210	Bacillus thuringiensis serovar chinensis CT-43	Bacteria;Firmicutes;Bacilli;Bacillales;Bacillaceae;Bacillus;Bacillus cereus group	0	1	1	1
NZ_CP010089,NZ_CP010090,NZ_CP010091,NZ_CP010092,NZ_CP010093,NZ_CP010094,NZ_CP010095,NZ_CP010096,NZ_CP010097,NZ_CP010098,NZ_CP010099	Bacillus thuringiensis serovar galleriae	Bacteria;Firmicutes;Bacilli;Bacillales;Bacillaceae;Bacillus;Bacillus cereus group	0	1	1	1
NZ_CP010106,NZ_CP010112,NZ_CP010111,NZ_CP010109,NZ_CP010110,NZ_CP010108,NZ_CP010107	Bacillus thuringiensis serovar indiana	Bacteria;Firmicutes;Bacilli;Bacillales;Bacillaceae;Bacillus;Bacillus cereus group	0	1	1	1
NZ_CP013275,NZ_CP013276,NZ_CP013277,NZ_CP013278,NZ_CP013279,NZ_CP013280,NZ_CP013281,NZ_CP013283,NZ_CP013284	Bacillus thuringiensis serovar israelensis	Bacteria;Firmicutes;Bacilli;Bacillales;Bacillaceae;Bacillus;Bacillus cereus group	0	1	1	1
NZ_CP051858,NZ_CP051859	Bacillus thuringiensis serovar israelensis	Bacteria;Firmicutes;Bacilli;Bacillales;Bacillaceae;Bacillus;Bacillus cereus group	0	1	1	1
NZ_CP004870,NZ_CP004877,NZ_CP004876,NZ_CP004875,NZ_CP004874,NZ_CP004873,NZ_CP004872,NZ_CP004871,NZ_CP004882,NZ_CP004883,NZ_CP004881,NZ_CP004880,NZ_CP004879,NZ_CP004878	Bacillus thuringiensis serovar kurstaki str. HD-1	Bacteria;Firmicutes;Bacilli;Bacillales;Bacillaceae;Bacillus;Bacillus cereus group	0	1	1	1
NC_020238,NC_020249,NC_020239,NC_020240,NC_020250,NC_020241,NC_020242,NC_020243	Bacillus thuringiensis serovar kurstaki str. HD73	Bacteria;Firmicutes;Bacilli;Bacillales;Bacillaceae;Bacillus;Bacillus cereus group	0	1	1	1
NZ_CP004858,NZ_CP004860,NZ_CP004861,NZ_CP004868,NZ_CP004869,NZ_CP004862,NZ_CP004863,NZ_CP004864,NZ_CP004865,NZ_CP004866,NZ_CP004867,NZ_CP004859	Bacillus thuringiensis serovar kurstaki str. YBT-1520	Bacteria;Firmicutes;Bacilli;Bacillales;Bacillaceae;Bacillus;Bacillus cereus group	0	1	1	1
NZ_CP007607,NZ_CP007616,NZ_CP007615,NZ_CP007614,NZ_CP007613,NZ_CP007612,NZ_CP007611,NZ_CP007610,NZ_CP007609,NZ_CP007608	Bacillus thuringiensis serovar kurstaki str. YBT-1520	Bacteria;Firmicutes;Bacilli;Bacillales;Bacillaceae;Bacillus;Bacillus cereus group	0	1	1	1
NZ_CP010577,NZ_CP010578,NZ_CP010579,NZ_CP010580,NZ_CP010581,NZ_CP010582,NZ_CP010583	Bacillus thuringiensis serovar morrisoni	Bacteria;Firmicutes;Bacilli;Bacillales;Bacillaceae;Bacillus;Bacillus cereus group	0	1	1	1
NC_020376,NC_020385,NC_020384,NC_020394,NC_020393,NC_020383,NC_020382,NC_020392,NC_020381,NC_020380,NC_020379,NC_020391,NC_020378,NC_020377,NC_020390	Bacillus thuringiensis serovar thuringiensis str. IS5056	Bacteria;Firmicutes;Bacilli;Bacillales;Bacillaceae;Bacillus;Bacillus cereus group	0	1	1	1
NZ_AP014864,NZ_AP014865,NZ_AP014866,NZ_AP014867,NZ_AP014868,NZ_AP014869,NZ_AP014870,NZ_AP014871,NZ_AP014872	Bacillus thuringiensis serovar tolworthi	Bacteria;Firmicutes;Bacilli;Bacillales;Bacillaceae;Bacillus;Bacillus cereus group	0	1	1	1
NC_008600,NC_008598	Bacillus thuringiensis str. Al Hakam	Bacteria;Firmicutes;Bacilli;Bacillales;Bacillaceae;Bacillus;Bacillus cereus group	0	1	1	1
NC_022873,NC_022882,NC_022877,NC_022876,NC_022875,NC_022874,NC_020124	Bacillus thuringiensis YBT-1518	Bacteria;Firmicutes;Bacilli;Bacillales;Bacillaceae;Bacillus;Bacillus cereus group	0	1	1	1
NZ_CP064875,NZ_CP064876	Bacillus toyonensis	Bacteria;Firmicutes;Bacilli;Bacillales;Bacillaceae;Bacillus;Bacillus cereus group	0	1	1	1
NC_022781,NC_022782,NC_022783	Bacillus toyonensis BCT-7112	Bacteria;Firmicutes;Bacilli;Bacillales;Bacillaceae;Bacillus;Bacillus cereus group	0	1	1	1
NZ_CP053955,NZ_CP053956	Bacillus tropicus	Bacteria;Firmicutes;Bacilli;Bacillales;Bacillaceae;Bacillus;Bacillus cereus group	0	1	1	1
NZ_CP065739,NZ_CP065740	Bacillus tropicus	Bacteria;Firmicutes;Bacilli;Bacillales;Bacillaceae;Bacillus;Bacillus cereus group	0	1	1	1
NZ_CP065743,NZ_CP065744,NZ_CP065741,NZ_CP065742	Bacillus tropicus	Bacteria;Firmicutes;Bacilli;Bacillales;Bacillaceae;Bacillus;Bacillus cereus group	0	1	1	1
NZ_CP020893	Bacillus vallismortis	Bacteria;Firmicutes;Bacilli;Bacillales;Bacillaceae;Bacillus	0	1	1	1
NZ_CP033052	Bacillus vallismortis	Bacteria;Firmicutes;Bacilli;Bacillales;Bacillaceae;Bacillus	0	1	1	1
NZ_CP026362	Bacillus vallismortis	Bacteria;Firmicutes;Bacilli;Bacillales;Bacillaceae;Bacillus	0	1	1	1
NZ_CP009679,NZ_CP009680	Bacillus velezensis	Bacteria;Firmicutes;Bacilli;Bacillales;Bacillaceae;Bacillus;Bacillus amyloliquefaciens group	0	1	1	1
NZ_CP039380	Bacillus velezensis	Bacteria;Firmicutes;Bacilli;Bacillales;Bacillaceae;Bacillus;Bacillus amyloliquefaciens group	0	1	1	1
NZ_CP010556	Bacillus velezensis	Bacteria;Firmicutes;Bacilli;Bacillales;Bacillaceae;Bacillus;Bacillus amyloliquefaciens group	0	1	1	1
NZ_CP011278	Bacillus velezensis	Bacteria;Firmicutes;Bacilli;Bacillales;Bacillaceae;Bacillus;Bacillus amyloliquefaciens group	0	1	1	1
NZ_CP011346	Bacillus velezensis	Bacteria;Firmicutes;Bacilli;Bacillales;Bacillaceae;Bacillus;Bacillus amyloliquefaciens group	0	1	1	1
NZ_CP011347	Bacillus velezensis	Bacteria;Firmicutes;Bacilli;Bacillales;Bacillaceae;Bacillus;Bacillus amyloliquefaciens group	0	1	1	1
NZ_CP011686	Bacillus velezensis	Bacteria;Firmicutes;Bacilli;Bacillales;Bacillaceae;Bacillus;Bacillus amyloliquefaciens group	0	1	1	1
NZ_LN999829,NZ_LN999830	Bacillus velezensis	Bacteria;Firmicutes;Bacilli;Bacillales;Bacillaceae;Bacillus;Bacillus amyloliquefaciens group	0	1	1	1
NZ_CP015443	Bacillus velezensis	Bacteria;Firmicutes;Bacilli;Bacillales;Bacillaceae;Bacillus;Bacillus amyloliquefaciens group	0	1	1	1
NZ_CP016371	Bacillus velezensis	Bacteria;Firmicutes;Bacilli;Bacillales;Bacillaceae;Bacillus;Bacillus amyloliquefaciens group	0	1	1	1
NZ_CP015911	Bacillus velezensis	Bacteria;Firmicutes;Bacilli;Bacillales;Bacillaceae;Bacillus;Bacillus amyloliquefaciens group	0	1	1	1
NZ_CP016395	Bacillus velezensis	Bacteria;Firmicutes;Bacilli;Bacillales;Bacillaceae;Bacillus;Bacillus amyloliquefaciens group	0	1	1	1
NZ_CP014990	Bacillus velezensis	Bacteria;Firmicutes;Bacilli;Bacillales;Bacillaceae;Bacillus;Bacillus amyloliquefaciens group	0	1	1	1
NZ_CP017747	Bacillus velezensis	Bacteria;Firmicutes;Bacilli;Bacillales;Bacillaceae;Bacillus;Bacillus amyloliquefaciens group	0	0	1	0
NZ_CP017775,NZ_CP017776	Bacillus velezensis	Bacteria;Firmicutes;Bacilli;Bacillales;Bacillaceae;Bacillus;Bacillus amyloliquefaciens group	0	1	1	1
NZ_CP019040,NZ_CP019039	Bacillus velezensis	Bacteria;Firmicutes;Bacilli;Bacillales;Bacillaceae;Bacillus;Bacillus amyloliquefaciens group	0	1	1	1
NZ_CP018007	Bacillus velezensis	Bacteria;Firmicutes;Bacilli;Bacillales;Bacillaceae;Bacillus;Bacillus amyloliquefaciens group	0	1	1	1
NZ_CP020375	Bacillus velezensis	Bacteria;Firmicutes;Bacilli;Bacillales;Bacillaceae;Bacillus;Bacillus amyloliquefaciens group	0	1	1	1
NZ_CP020805	Bacillus velezensis	Bacteria;Firmicutes;Bacilli;Bacillales;Bacillaceae;Bacillus;Bacillus amyloliquefaciens group	0	1	1	1
NZ_CP011937	Bacillus velezensis	Bacteria;Firmicutes;Bacilli;Bacillales;Bacillaceae;Bacillus;Bacillus amyloliquefaciens group	0	1	1	1
NZ_CP021338	Bacillus velezensis	Bacteria;Firmicutes;Bacilli;Bacillales;Bacillaceae;Bacillus;Bacillus amyloliquefaciens group	0	1	1	1
NZ_CP021495	Bacillus velezensis	Bacteria;Firmicutes;Bacilli;Bacillales;Bacillaceae;Bacillus;Bacillus amyloliquefaciens group	0	1	1	1
NZ_CP021976,NZ_CP021977	Bacillus velezensis	Bacteria;Firmicutes;Bacilli;Bacillales;Bacillaceae;Bacillus;Bacillus amyloliquefaciens group	0	1	1	1
NZ_CP022341,NZ_CP022343,NZ_CP022342	Bacillus velezensis	Bacteria;Firmicutes;Bacilli;Bacillales;Bacillaceae;Bacillus;Bacillus amyloliquefaciens group	0	1	1	1
NZ_CP022531	Bacillus velezensis	Bacteria;Firmicutes;Bacilli;Bacillales;Bacillaceae;Bacillus;Bacillus amyloliquefaciens group	0	1	1	1
NZ_CP022556,NZ_CP022557,NZ_CP022558	Bacillus velezensis	Bacteria;Firmicutes;Bacilli;Bacillales;Bacillaceae;Bacillus;Bacillus amyloliquefaciens group	0	1	1	1
NZ_CP022654	Bacillus velezensis	Bacteria;Firmicutes;Bacilli;Bacillales;Bacillaceae;Bacillus;Bacillus amyloliquefaciens group	0	1	1	1
NZ_CP023320	Bacillus velezensis	Bacteria;Firmicutes;Bacilli;Bacillales;Bacillaceae;Bacillus;Bacillus amyloliquefaciens group	0	1	1	1
NZ_CP023431	Bacillus velezensis	Bacteria;Firmicutes;Bacilli;Bacillales;Bacillaceae;Bacillus;Bacillus amyloliquefaciens group	0	1	1	1
NZ_CP023748	Bacillus velezensis	Bacteria;Firmicutes;Bacilli;Bacillales;Bacillaceae;Bacillus;Bacillus amyloliquefaciens group	0	1	1	1
NZ_CP023859	Bacillus velezensis	Bacteria;Firmicutes;Bacilli;Bacillales;Bacillaceae;Bacillus;Bacillus amyloliquefaciens group	0	1	1	1
NZ_CP024203	Bacillus velezensis	Bacteria;Firmicutes;Bacilli;Bacillales;Bacillaceae;Bacillus;Bacillus amyloliquefaciens group	0	1	1	1
NZ_CP018133	Bacillus velezensis	Bacteria;Firmicutes;Bacilli;Bacillales;Bacillaceae;Bacillus;Bacillus amyloliquefaciens group	0	1	1	1
NZ_CP024797	Bacillus velezensis	Bacteria;Firmicutes;Bacilli;Bacillales;Bacillaceae;Bacillus;Bacillus amyloliquefaciens group	0	1	1	1
NZ_CP024897	Bacillus velezensis	Bacteria;Firmicutes;Bacilli;Bacillales;Bacillaceae;Bacillus;Bacillus amyloliquefaciens group	0	1	1	1
NZ_CP025308	Bacillus velezensis	Bacteria;Firmicutes;Bacilli;Bacillales;Bacillaceae;Bacillus;Bacillus amyloliquefaciens group	0	1	1	1
NZ_CP025341	Bacillus velezensis	Bacteria;Firmicutes;Bacilli;Bacillales;Bacillaceae;Bacillus;Bacillus amyloliquefaciens group	0	1	1	1
NZ_CP021011	Bacillus velezensis	Bacteria;Firmicutes;Bacilli;Bacillales;Bacillaceae;Bacillus;Bacillus amyloliquefaciens group	0	1	1	1
NZ_CP025939,NZ_CP025940	Bacillus velezensis	Bacteria;Firmicutes;Bacilli;Bacillales;Bacillaceae;Bacillus;Bacillus amyloliquefaciens group	0	1	1	1
NZ_CP026533,NZ_CP026534,NZ_CP026535	Bacillus velezensis	Bacteria;Firmicutes;Bacilli;Bacillales;Bacillaceae;Bacillus;Bacillus amyloliquefaciens group	0	1	1	1
NZ_CP026610,NZ_CP026611	Bacillus velezensis	Bacteria;Firmicutes;Bacilli;Bacillales;Bacillaceae;Bacillus;Bacillus amyloliquefaciens group	0	1	1	1
NZ_CP028437	Bacillus velezensis	Bacteria;Firmicutes;Bacilli;Bacillales;Bacillaceae;Bacillus;Bacillus amyloliquefaciens group	0	1	1	1
NZ_CP028440	Bacillus velezensis	Bacteria;Firmicutes;Bacilli;Bacillales;Bacillaceae;Bacillus;Bacillus amyloliquefaciens group	0	1	1	1
NZ_CP028439	Bacillus velezensis	Bacteria;Firmicutes;Bacilli;Bacillales;Bacillaceae;Bacillus;Bacillus amyloliquefaciens group	0	1	1	1
NZ_CP028441	Bacillus velezensis	Bacteria;Firmicutes;Bacilli;Bacillales;Bacillaceae;Bacillus;Bacillus amyloliquefaciens group	0	1	1	1
NZ_CP020874	Bacillus velezensis	Bacteria;Firmicutes;Bacilli;Bacillales;Bacillaceae;Bacillus;Bacillus amyloliquefaciens group	0	1	1	1
NZ_CP025079	Bacillus velezensis	Bacteria;Firmicutes;Bacilli;Bacillales;Bacillaceae;Bacillus;Bacillus amyloliquefaciens group	0	1	1	1
NZ_CP029034	Bacillus velezensis	Bacteria;Firmicutes;Bacilli;Bacillales;Bacillaceae;Bacillus;Bacillus amyloliquefaciens group	0	1	1	1
NZ_CP023414	Bacillus velezensis	Bacteria;Firmicutes;Bacilli;Bacillales;Bacillaceae;Bacillus;Bacillus amyloliquefaciens group	0	1	1	1
NZ_CP029473	Bacillus velezensis	Bacteria;Firmicutes;Bacilli;Bacillales;Bacillaceae;Bacillus;Bacillus amyloliquefaciens group	0	1	1	1
NZ_CP028375	Bacillus velezensis	Bacteria;Firmicutes;Bacilli;Bacillales;Bacillaceae;Bacillus;Bacillus amyloliquefaciens group	0	1	1	1
NZ_CP030150,NZ_CP030151	Bacillus velezensis	Bacteria;Firmicutes;Bacilli;Bacillales;Bacillaceae;Bacillus;Bacillus amyloliquefaciens group	0	1	1	1
NZ_CP031424	Bacillus velezensis	Bacteria;Firmicutes;Bacilli;Bacillales;Bacillaceae;Bacillus;Bacillus amyloliquefaciens group	0	1	1	1
NZ_CP014838	Bacillus velezensis	Bacteria;Firmicutes;Bacilli;Bacillales;Bacillaceae;Bacillus;Bacillus amyloliquefaciens group	0	1	1	1
NZ_CP023075	Bacillus velezensis	Bacteria;Firmicutes;Bacilli;Bacillales;Bacillaceae;Bacillus;Bacillus amyloliquefaciens group	0	1	1	1
NZ_CP032144	Bacillus velezensis	Bacteria;Firmicutes;Bacilli;Bacillales;Bacillaceae;Bacillus;Bacillus amyloliquefaciens group	0	1	1	1
NZ_CP032154	Bacillus velezensis	Bacteria;Firmicutes;Bacilli;Bacillales;Bacillaceae;Bacillus;Bacillus amyloliquefaciens group	0	1	1	1
NZ_AP018402	Bacillus velezensis	Bacteria;Firmicutes;Bacilli;Bacillales;Bacillaceae;Bacillus;Bacillus amyloliquefaciens group	0	1	1	1
NZ_CP032506	Bacillus velezensis	Bacteria;Firmicutes;Bacilli;Bacillales;Bacillaceae;Bacillus;Bacillus amyloliquefaciens group	0	1	1	1
NZ_CP033054,NZ_CP033053	Bacillus velezensis	Bacteria;Firmicutes;Bacilli;Bacillales;Bacillaceae;Bacillus;Bacillus amyloliquefaciens group	0	1	1	1
NZ_CP033576	Bacillus velezensis	Bacteria;Firmicutes;Bacilli;Bacillales;Bacillaceae;Bacillus;Bacillus amyloliquefaciens group	0	1	1	1
NZ_CP033967	Bacillus velezensis	Bacteria;Firmicutes;Bacilli;Bacillales;Bacillaceae;Bacillus;Bacillus amyloliquefaciens group	0	1	1	1
NZ_CP034037	Bacillus velezensis	Bacteria;Firmicutes;Bacilli;Bacillales;Bacillaceae;Bacillus;Bacillus amyloliquefaciens group	0	1	1	1
NZ_CP034176	Bacillus velezensis	Bacteria;Firmicutes;Bacilli;Bacillales;Bacillaceae;Bacillus;Bacillus amyloliquefaciens group	0	1	1	1
NZ_CP034203	Bacillus velezensis	Bacteria;Firmicutes;Bacilli;Bacillales;Bacillaceae;Bacillus;Bacillus amyloliquefaciens group	0	1	1	1
NZ_CP035393	Bacillus velezensis	Bacteria;Firmicutes;Bacilli;Bacillales;Bacillaceae;Bacillus;Bacillus amyloliquefaciens group	0	1	1	1
NZ_CP035399	Bacillus velezensis	Bacteria;Firmicutes;Bacilli;Bacillales;Bacillaceae;Bacillus;Bacillus amyloliquefaciens group	0	1	1	1
NZ_CP035410	Bacillus velezensis	Bacteria;Firmicutes;Bacilli;Bacillales;Bacillaceae;Bacillus;Bacillus amyloliquefaciens group	0	1	1	1
NZ_CP036518	Bacillus velezensis	Bacteria;Firmicutes;Bacilli;Bacillales;Bacillaceae;Bacillus;Bacillus amyloliquefaciens group	0	1	1	1
NZ_CP037417,NZ_CP037418,NZ_CP037419,NZ_CP037420	Bacillus velezensis	Bacteria;Firmicutes;Bacilli;Bacillales;Bacillaceae;Bacillus;Bacillus amyloliquefaciens group	0	1	1	1
NZ_CP039297	Bacillus velezensis	Bacteria;Firmicutes;Bacilli;Bacillales;Bacillaceae;Bacillus;Bacillus amyloliquefaciens group	0	1	1	1
NZ_CP041144	Bacillus velezensis	Bacteria;Firmicutes;Bacilli;Bacillales;Bacillaceae;Bacillus;Bacillus amyloliquefaciens group	0	1	1	1
NZ_CP041143	Bacillus velezensis	Bacteria;Firmicutes;Bacilli;Bacillales;Bacillaceae;Bacillus;Bacillus amyloliquefaciens group	0	1	1	1
NZ_CP041145	Bacillus velezensis	Bacteria;Firmicutes;Bacilli;Bacillales;Bacillaceae;Bacillus;Bacillus amyloliquefaciens group	0	1	1	1
NZ_CP041361	Bacillus velezensis	Bacteria;Firmicutes;Bacilli;Bacillales;Bacillaceae;Bacillus;Bacillus amyloliquefaciens group	0	1	1	1
NZ_CP023341	Bacillus velezensis	Bacteria;Firmicutes;Bacilli;Bacillales;Bacillaceae;Bacillus;Bacillus amyloliquefaciens group	0	1	1	1
NZ_CP043416	Bacillus velezensis	Bacteria;Firmicutes;Bacilli;Bacillales;Bacillaceae;Bacillus;Bacillus amyloliquefaciens group	0	1	1	1
NZ_CP043546	Bacillus velezensis	Bacteria;Firmicutes;Bacilli;Bacillales;Bacillaceae;Bacillus;Bacillus amyloliquefaciens group	0	1	1	1
NZ_CP044133	Bacillus velezensis	Bacteria;Firmicutes;Bacilli;Bacillales;Bacillaceae;Bacillus;Bacillus amyloliquefaciens group	0	1	1	1
NZ_CP044349	Bacillus velezensis	Bacteria;Firmicutes;Bacilli;Bacillales;Bacillaceae;Bacillus;Bacillus amyloliquefaciens group	0	1	1	1
NZ_CP045186	Bacillus velezensis	Bacteria;Firmicutes;Bacilli;Bacillales;Bacillaceae;Bacillus;Bacillus amyloliquefaciens group	0	1	1	1
NZ_CP045926	Bacillus velezensis	Bacteria;Firmicutes;Bacilli;Bacillales;Bacillaceae;Bacillus;Bacillus amyloliquefaciens group	0	1	1	1
NZ_CP041192	Bacillus velezensis	Bacteria;Firmicutes;Bacilli;Bacillales;Bacillaceae;Bacillus;Bacillus amyloliquefaciens group	0	1	1	1
NZ_CP045711	Bacillus velezensis	Bacteria;Firmicutes;Bacilli;Bacillales;Bacillaceae;Bacillus;Bacillus amyloliquefaciens group	0	1	1	1
NZ_CP046918	Bacillus velezensis	Bacteria;Firmicutes;Bacilli;Bacillales;Bacillaceae;Bacillus;Bacillus amyloliquefaciens group	0	1	1	1
NZ_CP047157	Bacillus velezensis	Bacteria;Firmicutes;Bacilli;Bacillales;Bacillaceae;Bacillus;Bacillus amyloliquefaciens group	0	1	1	1
NZ_CP047268	Bacillus velezensis	Bacteria;Firmicutes;Bacilli;Bacillales;Bacillaceae;Bacillus;Bacillus amyloliquefaciens group	0	1	1	1
NZ_CP028204	Bacillus velezensis	Bacteria;Firmicutes;Bacilli;Bacillales;Bacillaceae;Bacillus;Bacillus amyloliquefaciens group	0	1	1	1
NZ_CP028205	Bacillus velezensis	Bacteria;Firmicutes;Bacilli;Bacillales;Bacillaceae;Bacillus;Bacillus amyloliquefaciens group	0	1	1	1
NZ_CP028206	Bacillus velezensis	Bacteria;Firmicutes;Bacilli;Bacillales;Bacillaceae;Bacillus;Bacillus amyloliquefaciens group	0	1	1	1
NZ_CP028207	Bacillus velezensis	Bacteria;Firmicutes;Bacilli;Bacillales;Bacillaceae;Bacillus;Bacillus amyloliquefaciens group	0	1	1	1
NZ_CP028208	Bacillus velezensis	Bacteria;Firmicutes;Bacilli;Bacillales;Bacillaceae;Bacillus;Bacillus amyloliquefaciens group	0	1	1	1
NZ_CP028210	Bacillus velezensis	Bacteria;Firmicutes;Bacilli;Bacillales;Bacillaceae;Bacillus;Bacillus amyloliquefaciens group	0	1	1	1
NZ_CP028211	Bacillus velezensis	Bacteria;Firmicutes;Bacilli;Bacillales;Bacillaceae;Bacillus;Bacillus amyloliquefaciens group	0	1	1	1
NZ_CP028961	Bacillus velezensis	Bacteria;Firmicutes;Bacilli;Bacillales;Bacillaceae;Bacillus;Bacillus amyloliquefaciens group	0	1	1	1
NZ_CP031694	Bacillus velezensis	Bacteria;Firmicutes;Bacilli;Bacillales;Bacillaceae;Bacillus;Bacillus amyloliquefaciens group	0	1	1	1
NZ_CP048002	Bacillus velezensis	Bacteria;Firmicutes;Bacilli;Bacillales;Bacillaceae;Bacillus;Bacillus amyloliquefaciens group	0	1	1	1
NZ_CP042271	Bacillus velezensis	Bacteria;Firmicutes;Bacilli;Bacillales;Bacillaceae;Bacillus;Bacillus amyloliquefaciens group	0	1	1	1
NZ_CP049741	Bacillus velezensis	Bacteria;Firmicutes;Bacilli;Bacillales;Bacillaceae;Bacillus;Bacillus amyloliquefaciens group	0	1	1	1
NZ_CP050448	Bacillus velezensis	Bacteria;Firmicutes;Bacilli;Bacillales;Bacillaceae;Bacillus;Bacillus amyloliquefaciens group	0	1	1	1
NZ_CP050424	Bacillus velezensis	Bacteria;Firmicutes;Bacilli;Bacillales;Bacillaceae;Bacillus;Bacillus amyloliquefaciens group	0	1	1	1
NZ_CP050462	Bacillus velezensis	Bacteria;Firmicutes;Bacilli;Bacillales;Bacillaceae;Bacillus;Bacillus amyloliquefaciens group	0	1	1	1
NZ_CP051011,NZ_CP051012	Bacillus velezensis	Bacteria;Firmicutes;Bacilli;Bacillales;Bacillaceae;Bacillus;Bacillus amyloliquefaciens group	0	1	1	1
NZ_CP051463	Bacillus velezensis	Bacteria;Firmicutes;Bacilli;Bacillales;Bacillaceae;Bacillus;Bacillus amyloliquefaciens group	0	1	1	1
NZ_CP053377	Bacillus velezensis	Bacteria;Firmicutes;Bacilli;Bacillales;Bacillaceae;Bacillus;Bacillus amyloliquefaciens group	0	1	1	1
NZ_CP053717	Bacillus velezensis	Bacteria;Firmicutes;Bacilli;Bacillales;Bacillaceae;Bacillus;Bacillus amyloliquefaciens group	0	1	1	1
NZ_CP053764	Bacillus velezensis	Bacteria;Firmicutes;Bacilli;Bacillales;Bacillaceae;Bacillus;Bacillus amyloliquefaciens group	0	1	1	1
NZ_CP054714	Bacillus velezensis	Bacteria;Firmicutes;Bacilli;Bacillales;Bacillaceae;Bacillus;Bacillus amyloliquefaciens group	0	1	1	1
NZ_CP055160	Bacillus velezensis	Bacteria;Firmicutes;Bacilli;Bacillales;Bacillaceae;Bacillus;Bacillus amyloliquefaciens group	0	1	1	1
NZ_CP045993,NZ_CP061026	Bacillus velezensis	Bacteria;Firmicutes;Bacilli;Bacillales;Bacillaceae;Bacillus;Bacillus amyloliquefaciens group	0	1	1	1
NZ_CP059318	Bacillus velezensis	Bacteria;Firmicutes;Bacilli;Bacillales;Bacillaceae;Bacillus;Bacillus amyloliquefaciens group	0	1	1	1
NZ_CP059344	Bacillus velezensis	Bacteria;Firmicutes;Bacilli;Bacillales;Bacillaceae;Bacillus;Bacillus amyloliquefaciens group	0	1	1	1
NZ_CP059405	Bacillus velezensis	Bacteria;Firmicutes;Bacilli;Bacillales;Bacillaceae;Bacillus;Bacillus amyloliquefaciens group	0	1	1	1
NZ_CP059495,NZ_CP059496	Bacillus velezensis	Bacteria;Firmicutes;Bacilli;Bacillales;Bacillaceae;Bacillus;Bacillus amyloliquefaciens group	0	1	1	1
NZ_CP059497,NZ_CP059498	Bacillus velezensis	Bacteria;Firmicutes;Bacilli;Bacillales;Bacillaceae;Bacillus;Bacillus amyloliquefaciens group	0	1	1	1
NZ_CP059855	Bacillus velezensis	Bacteria;Firmicutes;Bacilli;Bacillales;Bacillaceae;Bacillus;Bacillus amyloliquefaciens group	0	1	1	1
NZ_CP063687	Bacillus velezensis	Bacteria;Firmicutes;Bacilli;Bacillales;Bacillaceae;Bacillus;Bacillus amyloliquefaciens group	0	1	1	1
NZ_CP060085	Bacillus velezensis	Bacteria;Firmicutes;Bacilli;Bacillales;Bacillaceae;Bacillus;Bacillus amyloliquefaciens group	0	1	1	1
NZ_CP054562	Bacillus velezensis	Bacteria;Firmicutes;Bacilli;Bacillales;Bacillaceae;Bacillus;Bacillus amyloliquefaciens group	0	1	1	1
NZ_CP061087	Bacillus velezensis	Bacteria;Firmicutes;Bacilli;Bacillales;Bacillaceae;Bacillus;Bacillus amyloliquefaciens group	0	1	1	1
NZ_CP061176	Bacillus velezensis	Bacteria;Firmicutes;Bacilli;Bacillales;Bacillaceae;Bacillus;Bacillus amyloliquefaciens group	0	1	1	1
NZ_CP047119	Bacillus velezensis	Bacteria;Firmicutes;Bacilli;Bacillales;Bacillaceae;Bacillus;Bacillus amyloliquefaciens group	0	1	1	1
NZ_CP061704	Bacillus velezensis	Bacteria;Firmicutes;Bacilli;Bacillales;Bacillaceae;Bacillus;Bacillus amyloliquefaciens group	0	1	1	1
NZ_CP062074	Bacillus velezensis	Bacteria;Firmicutes;Bacilli;Bacillales;Bacillaceae;Bacillus;Bacillus amyloliquefaciens group	0	1	1	1
NZ_CP063157	Bacillus velezensis	Bacteria;Firmicutes;Bacilli;Bacillales;Bacillaceae;Bacillus;Bacillus amyloliquefaciens group	0	1	1	1
NZ_CP058216	Bacillus velezensis	Bacteria;Firmicutes;Bacilli;Bacillales;Bacillaceae;Bacillus;Bacillus amyloliquefaciens group	0	1	1	1
NZ_CP063768	Bacillus velezensis	Bacteria;Firmicutes;Bacilli;Bacillales;Bacillaceae;Bacillus;Bacillus amyloliquefaciens group	0	1	1	1
NZ_CP035533	Bacillus velezensis	Bacteria;Firmicutes;Bacilli;Bacillales;Bacillaceae;Bacillus;Bacillus amyloliquefaciens group	0	1	1	1
NZ_CP061938,NZ_CP061940,NZ_CP061939	Bacillus velezensis	Bacteria;Firmicutes;Bacilli;Bacillales;Bacillaceae;Bacillus;Bacillus amyloliquefaciens group	0	1	1	1
NZ_CP065790	Bacillus velezensis	Bacteria;Firmicutes;Bacilli;Bacillales;Bacillaceae;Bacillus;Bacillus amyloliquefaciens group	0	1	1	1
NZ_CP066337,NZ_CP066338	Bacillus velezensis	Bacteria;Firmicutes;Bacilli;Bacillales;Bacillaceae;Bacillus;Bacillus amyloliquefaciens group	0	1	1	1
NZ_CP065791	Bacillus velezensis	Bacteria;Firmicutes;Bacilli;Bacillales;Bacillaceae;Bacillus;Bacillus amyloliquefaciens group	0	1	1	1
NZ_CP068563	Bacillus velezensis	Bacteria;Firmicutes;Bacilli;Bacillales;Bacillaceae;Bacillus;Bacillus amyloliquefaciens group	0	1	1	1
NZ_CP068989	Bacillus velezensis	Bacteria;Firmicutes;Bacilli;Bacillales;Bacillaceae;Bacillus;Bacillus amyloliquefaciens group	0	1	1	1
NZ_CP069214	Bacillus velezensis	Bacteria;Firmicutes;Bacilli;Bacillales;Bacillaceae;Bacillus;Bacillus amyloliquefaciens group	0	1	1	1
NZ_CP046145	Bacillus velezensis	Bacteria;Firmicutes;Bacilli;Bacillales;Bacillaceae;Bacillus;Bacillus amyloliquefaciens group	0	1	1	1
NZ_CP069430	Bacillus velezensis	Bacteria;Firmicutes;Bacilli;Bacillales;Bacillaceae;Bacillus;Bacillus amyloliquefaciens group	0	1	1	1
NZ_CP069391,NZ_CP069392	Bacillus velezensis	Bacteria;Firmicutes;Bacilli;Bacillales;Bacillaceae;Bacillus;Bacillus amyloliquefaciens group	0	1	1	1
NC_019842	Bacillus velezensis AS43.3	Bacteria;Firmicutes;Bacilli;Bacillales;Bacillaceae;Bacillus;Bacillus amyloliquefaciens group	0	1	1	1
NC_016784	Bacillus velezensis CAU B946	Bacteria;Firmicutes;Bacilli;Bacillales;Bacillaceae;Bacillus;Bacillus amyloliquefaciens group	0	1	1	1
NC_009725	Bacillus velezensis FZB42	Bacteria;Firmicutes;Bacilli;Bacillales;Bacillaceae;Bacillus;Bacillus amyloliquefaciens group	0	1	1	1
NC_022530,NC_022531	Bacillus velezensis NAU-B3	Bacteria;Firmicutes;Bacilli;Bacillales;Bacillaceae;Bacillus;Bacillus amyloliquefaciens group	0	1	1	1
NZ_CP007165	Bacillus velezensis NJN-6	Bacteria;Firmicutes;Bacilli;Bacillales;Bacillaceae;Bacillus;Bacillus amyloliquefaciens group	0	1	1	1
NZ_CP006890	Bacillus velezensis SQR9	Bacteria;Firmicutes;Bacilli;Bacillales;Bacillaceae;Bacillus;Bacillus amyloliquefaciens group	0	1	1	1
NZ_CP007244	Bacillus velezensis TrigoCor1448	Bacteria;Firmicutes;Bacilli;Bacillales;Bacillaceae;Bacillus;Bacillus amyloliquefaciens group	0	1	1	1
NC_022075	Bacillus velezensis UCMB5033	Bacteria;Firmicutes;Bacilli;Bacillales;Bacillaceae;Bacillus;Bacillus amyloliquefaciens group	0	1	1	1
NC_020410	Bacillus velezensis UCMB5036	Bacteria;Firmicutes;Bacilli;Bacillales;Bacillaceae;Bacillus;Bacillus amyloliquefaciens group	0	1	1	1
NC_022081	Bacillus velezensis UCMB5113	Bacteria;Firmicutes;Bacilli;Bacillales;Bacillaceae;Bacillus;Bacillus amyloliquefaciens group	0	1	1	1
NC_017061	Bacillus velezensis YAU B9601-Y2	Bacteria;Firmicutes;Bacilli;Bacillales;Bacillaceae;Bacillus;Bacillus amyloliquefaciens group	0	1	1	1
NZ_CP047394,NZ_CP047395	Bacillus vietnamensis	Bacteria;Firmicutes;Bacilli;Bacillales;Bacillaceae;Bacillus	0	1	1	1
NZ_CP065425	Bacillus vini	Bacteria;Firmicutes;Bacilli;Bacillales;Bacillaceae;Bacillus	0	1	1	1
NZ_CP016020,NZ_CP016021	Bacillus weihaiensis	Bacteria;Firmicutes;Bacilli;Bacillales;Bacillaceae;Bacillus	0	1	0	1
NZ_CP032365,NZ_CP032366	Bacillus wiedmannii	Bacteria;Firmicutes;Bacilli;Bacillales;Bacillaceae;Bacillus;Bacillus cereus group	0	1	1	1
NZ_CP017786	Bacillus xiamenensis	Bacteria;Firmicutes;Bacilli;Bacillales;Bacillaceae;Bacillus	0	1	1	1
NZ_CP022530	Bacterioplanes sanyensis	Bacteria;Proteobacteria;Gammaproteobacteria;Oceanospirillales;Oceanospirillaceae;Bacterioplanes	1	0	0	1
NZ_CP025704	Bacteriovorax stolpii	Bacteria;Proteobacteria;Oligoflexia;Bacteriovoracales;Bacteriovoracaceae;Bacteriovorax	1	0	0	1
NZ_CP030035	Bacteriovorax stolpii	Bacteria;Proteobacteria;Oligoflexia;Bacteriovoracales;Bacteriovoracaceae;Bacteriovorax	1	0	0	1
NZ_CP022412	Bacteroides caccae	Bacteria;Bacteroidetes;Bacteroidia;Bacteroidales;Bacteroidaceae;Bacteroides	1	0	1	1
NZ_CP068174	Bacteroides caccae	Bacteria;Bacteroidetes;Bacteroidia;Bacteroidales;Bacteroidaceae;Bacteroides	1	0	1	1
NZ_CP069532	Bacteroides caccae	Bacteria;Bacteroidetes;Bacteroidia;Bacteroidales;Bacteroidaceae;Bacteroides	1	0	1	1
NZ_CP015401	Bacteroides caecimuris	Bacteria;Bacteroidetes;Bacteroidia;Bacteroidales;Bacteroidaceae;Bacteroides	1	0	1	1
NZ_CP012801	Bacteroides cellulosilyticus	Bacteria;Bacteroidetes;Bacteroidia;Bacteroidales;Bacteroidaceae;Bacteroides	1	0	1	1
NZ_CP046424	Bacteroides dorei	Bacteria;Bacteroidetes;Bacteroidia;Bacteroidales;Bacteroidaceae;Bacteroides	1	0	1	1
NZ_CP046425	Bacteroides dorei	Bacteria;Bacteroidetes;Bacteroidia;Bacteroidales;Bacteroidaceae;Bacteroides	1	0	1	1
NZ_CP046426	Bacteroides dorei	Bacteria;Bacteroidetes;Bacteroidia;Bacteroidales;Bacteroidaceae;Bacteroides	1	0	1	1
NZ_CP046427	Bacteroides dorei	Bacteria;Bacteroidetes;Bacteroidia;Bacteroidales;Bacteroidaceae;Bacteroides	1	0	1	1
NZ_CP046428	Bacteroides dorei	Bacteria;Bacteroidetes;Bacteroidia;Bacteroidales;Bacteroidaceae;Bacteroides	1	0	1	1
NZ_CP011531	Bacteroides dorei CL03T12C01	Bacteria;Bacteroidetes;Bacteroidia;Bacteroidales;Phocaeicola	1	0	1	1
NZ_CP036546,NZ_CP036547,NZ_CP036548,NZ_CP036549	Bacteroides fragilis	Bacteria;Bacteroidetes;Bacteroidia;Bacteroidales;Bacteroidaceae;Bacteroides	1	0	1	1
NZ_CP036539,NZ_CP036540,NZ_CP036541	Bacteroides fragilis	Bacteria;Bacteroidetes;Bacteroidia;Bacteroidales;Bacteroidaceae;Bacteroides	1	0	1	1
NZ_CP036542,NZ_CP036543,NZ_CP036544,NZ_CP036545	Bacteroides fragilis	Bacteria;Bacteroidetes;Bacteroidia;Bacteroidales;Bacteroidaceae;Bacteroides	1	0	1	1
NZ_CP036550,NZ_CP036551,NZ_CP036552	Bacteroides fragilis	Bacteria;Bacteroidetes;Bacteroidia;Bacteroidales;Bacteroidaceae;Bacteroides	1	0	1	1
NZ_CP036553,NZ_CP036554	Bacteroides fragilis	Bacteria;Bacteroidetes;Bacteroidia;Bacteroidales;Bacteroidaceae;Bacteroides	1	0	1	1
NZ_CP037440	Bacteroides fragilis	Bacteria;Bacteroidetes;Bacteroidia;Bacteroidales;Bacteroidaceae;Bacteroides	1	0	1	1
NZ_CP011073	Bacteroides fragilis	Bacteria;Bacteroidetes;Bacteroidia;Bacteroidales;Bacteroidaceae;Bacteroides	1	0	1	1
NZ_LN877293	Bacteroides fragilis	Bacteria;Bacteroidetes;Bacteroidia;Bacteroidales;Bacteroidaceae;Bacteroides	1	0	1	1
NZ_CP012706	Bacteroides fragilis	Bacteria;Bacteroidetes;Bacteroidia;Bacteroidales;Bacteroidaceae;Bacteroides	1	0	1	1
NZ_CP018937,NZ_CP018939,NZ_CP018938	Bacteroides fragilis	Bacteria;Bacteroidetes;Bacteroidia;Bacteroidales;Bacteroidaceae;Bacteroides	1	0	1	1
NZ_CP036555,NZ_CP036556	Bacteroides fragilis	Bacteria;Bacteroidetes;Bacteroidia;Bacteroidales;Bacteroidaceae;Bacteroides	1	0	1	1
NZ_CP043610,NZ_CP043609	Bacteroides fragilis	Bacteria;Bacteroidetes;Bacteroidia;Bacteroidales;Bacteroidaceae;Bacteroides	1	0	1	1
NZ_CP054003,NZ_CP054002,NZ_CP054001,NZ_CP054004	Bacteroides fragilis	Bacteria;Bacteroidetes;Bacteroidia;Bacteroidales;Bacteroidaceae;Bacteroides	1	0	1	1
[truncated: 18,558 more rows]

## Sheet: B Salvage Only organisms
NC_Id	Species_Name	Lineage	DXP_D	DXP_I	Salvage	Prototrophy/Auxotrophy
NZ_CP035949,NZ_CP035950	'Catharanthus roseus' aster yellows phytoplasma	Bacteria;Tenericutes;Mollicutes;Acholeplasmatales;Acholeplasmataceae;Candidatus Phytoplasma;Candidatus Phytoplasma asteris	0	0	1	0
NZ_CP036523	[Clostridium] hiranonis	Bacteria;Firmicutes;Clostridia;Clostridiales;Peptostreptococcaceae	0	0	1	0
NZ_CP036524	[Clostridium] hylemonae DSM 15053	Bacteria;Firmicutes;Clostridia;Eubacteriales;Lachnospiraceae	0	0	1	0
NZ_CP045695	[Clostridium] scindens	Bacteria;Firmicutes;Clostridia;Eubacteriales;Lachnospiraceae	0	0	1	0
NZ_CP069444	[Clostridium] scindens	Bacteria;Firmicutes;Clostridia;Eubacteriales;Lachnospiraceae	0	0	1	0
NZ_CP036170	[Clostridium] scindens ATCC 35704	Bacteria;Firmicutes;Clostridia;Eubacteriales;Lachnospiraceae	0	0	1	0
NC_006300	[Mannheimia] succiniciproducens MBEL55E	Bacteria;Proteobacteria;Gammaproteobacteria;Pasteurellales;Pasteurellaceae;Basfia	0	0	1	0
NZ_CP053988	Abiotrophia defectiva	Bacteria;Firmicutes;Bacilli;Lactobacillales;Aerococcaceae;Abiotrophia	0	0	1	0
NC_013740	Acidaminococcus fermentans DSM 20731	Bacteria;Firmicutes;Negativicutes;Acidaminococcales;Acidaminococcaceae;Acidaminococcus	0	0	1	0
NC_016077	Acidaminococcus intestini RyC-MR95	Bacteria;Firmicutes;Negativicutes;Acidaminococcales;Acidaminococcaceae;Acidaminococcus	0	0	1	0
NC_009484,NC_009467,NC_009468,NC_009469,NC_009470,NC_009471,NC_009472,NC_009473,NC_009474	Acidiphilium cryptum JF-5	Bacteria;Proteobacteria;Alphaproteobacteria;Rhodospirillales;Acetobacteraceae;Acidiphilium	1	1	1	0
NC_015186,NC_015178,NC_015187,NC_015179,NC_015188,NC_015180,NC_015181,NC_015189,NC_015182	Acidiphilium multivorum AIU301	Bacteria;Proteobacteria;Alphaproteobacteria;Rhodospirillales;Acetobacteraceae;Acidiphilium	1	1	1	0
NZ_LR134510	Actinobacillus delphinicola	Bacteria;Proteobacteria;Gammaproteobacteria;Pasteurellales;Pasteurellaceae;Actinobacillus	0	0	1	0
NZ_CP029206	Actinobacillus porcitonsillarum	Bacteria;Proteobacteria;Gammaproteobacteria;Pasteurellales;Pasteurellaceae;Actinobacillus	0	0	1	0
NC_009655	Actinobacillus succinogenes 130Z	Bacteria;Proteobacteria;Gammaproteobacteria;Pasteurellales;Pasteurellaceae;Actinobacillus	0	0	1	0
NZ_CP014159	Aerococcus christensenii	Bacteria;Firmicutes;Bacilli;Lactobacillales;Aerococcaceae;Aerococcus	0	0	1	0
NZ_CP014160	Aerococcus sanguinicola	Bacteria;Firmicutes;Bacilli;Lactobacillales;Aerococcaceae;Aerococcus	0	0	1	0
NZ_CP013988	Aerococcus urinaeequi	Bacteria;Firmicutes;Bacilli;Lactobacillales;Aerococcaceae;Aerococcus	0	0	1	0
NZ_CP014162	Aerococcus urinaeequi	Bacteria;Firmicutes;Bacilli;Lactobacillales;Aerococcaceae;Aerococcus	0	0	1	0
NZ_CP063065,NZ_CP063066,NZ_CP063067	Aerococcus urinaeequi	Bacteria;Firmicutes;Bacilli;Lactobacillales;Aerococcaceae;Aerococcus	0	0	1	0
NZ_CP014163	Aerococcus urinaehominis	Bacteria;Firmicutes;Bacilli;Lactobacillales;Aerococcaceae;Aerococcus	0	0	1	0
NZ_CP014164	Aerococcus viridans	Bacteria;Firmicutes;Bacilli;Lactobacillales;Aerococcaceae;Aerococcus	0	0	1	0
NZ_CP012958	Aggregatibacter actinomycetemcomitans	Bacteria;Proteobacteria;Gammaproteobacteria;Pasteurellales;Pasteurellaceae;Aggregatibacter	0	0	1	0
NZ_CP012959	Aggregatibacter actinomycetemcomitans	Bacteria;Proteobacteria;Gammaproteobacteria;Pasteurellales;Pasteurellaceae;Aggregatibacter	0	0	1	0
NZ_CP016553	Aggregatibacter actinomycetemcomitans	Bacteria;Proteobacteria;Gammaproteobacteria;Pasteurellales;Pasteurellaceae;Aggregatibacter	0	0	1	0
NZ_CP065604	Aggregatibacter actinomycetemcomitans	Bacteria;Proteobacteria;Gammaproteobacteria;Pasteurellales;Pasteurellaceae;Aggregatibacter	0	0	1	0
NC_017846	Aggregatibacter actinomycetemcomitans D7S-1	Bacteria;Proteobacteria;Gammaproteobacteria;Pasteurellales;Pasteurellaceae;Aggregatibacter	0	0	1	0
NZ_CP007502	Aggregatibacter actinomycetemcomitans HK1651	Bacteria;Proteobacteria;Gammaproteobacteria;Pasteurellales;Pasteurellaceae;Aggregatibacter	0	0	1	0
NZ_CP012067	Aggregatibacter aphrophilus	Bacteria;Proteobacteria;Gammaproteobacteria;Pasteurellales;Pasteurellaceae;Aggregatibacter	0	0	1	0
NZ_LS483485	Aggregatibacter aphrophilus	Bacteria;Proteobacteria;Gammaproteobacteria;Pasteurellales;Pasteurellaceae;Aggregatibacter	0	0	1	0
NZ_LR134327	Aggregatibacter aphrophilus ATCC 33389	Bacteria;Proteobacteria;Gammaproteobacteria;Pasteurellales;Pasteurellaceae;Aggregatibacter	0	0	1	0
NC_012913	Aggregatibacter aphrophilus NJ8700	Bacteria;Proteobacteria;Gammaproteobacteria;Pasteurellales;Pasteurellaceae;Aggregatibacter	0	0	1	0
NZ_CP009230	Aggregatibacter aphrophilus NJ8700	Bacteria;Proteobacteria;Gammaproteobacteria;Pasteurellales;Pasteurellaceae;Aggregatibacter	0	0	1	0
NZ_CP065983	Aggregatibacter segnis	Bacteria;Proteobacteria;Gammaproteobacteria;Pasteurellales;Pasteurellaceae;Aggregatibacter	0	0	1	0
NZ_LS483443	Aggregatibacter segnis ATCC 33393	Bacteria;Proteobacteria;Gammaproteobacteria;Pasteurellales;Pasteurellaceae;Aggregatibacter	0	0	1	0
NZ_CP038017	Allofrancisella frigidaquae	Bacteria;Proteobacteria;Gammaproteobacteria;Thiotrichales;Francisellaceae;Allofrancisella	0	0	1	0
NZ_CP010427,NZ_CP010428	Allofrancisella guangzhouensis	Bacteria;Proteobacteria;Gammaproteobacteria;Thiotrichales;Francisellaceae;Allofrancisella	0	0	1	0
NZ_CP038241	Allofrancisella inopinata	Bacteria;Proteobacteria;Gammaproteobacteria;Thiotrichales;Francisellaceae;Allofrancisella	0	0	1	0
NC_018704	Amphibacillus xylanus NBRC 15112	Bacteria;Firmicutes;Bacilli;Bacillales;Bacillaceae;Amphibacillus	0	0	1	0
NZ_LT635772	Anaerococcus mediterraneensis	Bacteria;Firmicutes;Tissierellia;Tissierellales;Peptoniphilaceae;Anaerococcus	0	0	1	0
NZ_CP067016,NZ_CP067017	Anaerococcus obesiensis	Bacteria;Firmicutes;Tissierellia;Tissierellales;Peptoniphilaceae;Anaerococcus	0	0	1	0
NC_013171,NC_013164	Anaerococcus prevotii DSM 20548	Bacteria;Firmicutes;Tissierellia;Tissierellales;Peptoniphilaceae;Anaerococcus	0	0	1	0
NZ_CP066014	Anaerococcus vaginalis	Bacteria;Firmicutes;Tissierellia;Tissierellales;Peptoniphilaceae;Anaerococcus	0	0	1	0
NZ_AP023368	Anaerocolumna sp. CTTW	Bacteria;Firmicutes;Clostridia;Eubacteriales;Lachnospiraceae;Anaerocolumna;unclassified Anaerocolumna	0	0	1	0
NC_013203	Atopobium parvulum DSM 20469	Bacteria;Actinobacteria;Coriobacteriia;Coriobacteriales;Atopobiaceae;Lancefieldella	0	0	1	0
NZ_CP058307	Avibacterium paragallinarum	Bacteria;Proteobacteria;Gammaproteobacteria;Pasteurellales;Pasteurellaceae;Avibacterium	0	0	1	0
NZ_CP034110	Avibacterium paragallinarum	Bacteria;Proteobacteria;Gammaproteobacteria;Pasteurellales;Pasteurellaceae;Avibacterium	0	0	1	0
NZ_CP050316	Avibacterium paragallinarum	Bacteria;Proteobacteria;Gammaproteobacteria;Pasteurellales;Pasteurellaceae;Avibacterium	0	0	1	0
NZ_CP051636	Avibacterium paragallinarum	Bacteria;Proteobacteria;Gammaproteobacteria;Pasteurellales;Pasteurellaceae;Avibacterium	0	0	1	0
NZ_CP051637	Avibacterium paragallinarum	Bacteria;Proteobacteria;Gammaproteobacteria;Pasteurellales;Pasteurellaceae;Avibacterium	0	0	1	0
NZ_CP051638	Avibacterium paragallinarum	Bacteria;Proteobacteria;Gammaproteobacteria;Pasteurellales;Pasteurellaceae;Avibacterium	0	0	1	0
NZ_CP051639	Avibacterium paragallinarum	Bacteria;Proteobacteria;Gammaproteobacteria;Pasteurellales;Pasteurellaceae;Avibacterium	0	0	1	0
NZ_CP051640	Avibacterium paragallinarum	Bacteria;Proteobacteria;Gammaproteobacteria;Pasteurellales;Pasteurellaceae;Avibacterium	0	0	1	0
NZ_CP051641	Avibacterium paragallinarum	Bacteria;Proteobacteria;Gammaproteobacteria;Pasteurellales;Pasteurellaceae;Avibacterium	0	0	1	0
NZ_CP051642	Avibacterium paragallinarum	Bacteria;Proteobacteria;Gammaproteobacteria;Pasteurellales;Pasteurellaceae;Avibacterium	0	0	1	0
NZ_LR134167	Avibacterium volantium	Bacteria;Proteobacteria;Gammaproteobacteria;Pasteurellales;Pasteurellaceae;Avibacterium	0	0	1	0
NZ_CP011155,NZ_CP011156,NZ_CP011157	Bacillus cereus	Bacteria;Firmicutes;Bacilli;Bacillales;Bacillaceae;Bacillus;Bacillus cereus group	0	0	1	0
NZ_LR134328	Bacillus freudenreichii	Bacteria;Firmicutes;Bacilli;Bacillales;Bacillaceae;Bacillus	0	0	1	0
NZ_AP013294	Bacillus sp. OxB-1	Bacteria;Firmicutes;Bacilli;Bacillales;Bacillaceae;Bacillus	0	0	1	0
NZ_CP060137	Bacillus sp. PAMC26568	Bacteria;Firmicutes;Bacilli;Bacillales;Bacillaceae;Bacillus	0	0	1	0
NZ_CP017747	Bacillus velezensis	Bacteria;Firmicutes;Bacilli;Bacillales;Bacillaceae;Bacillus;Bacillus amyloliquefaciens group	0	0	1	0
NZ_CP015031	Basfia succiniciproducens	Bacteria;Proteobacteria;Gammaproteobacteria;Pasteurellales;Pasteurellaceae;Basfia	0	0	1	0
NZ_CP011786	Bifidobacterium actinocoloniiforme DSM 22766	Bacteria;Actinobacteria;Bifidobacteriales;Bifidobacteriaceae;Bifidobacterium	0	0	1	0
NZ_CP017696	Bifidobacterium asteroides DSM 20089	Bacteria;Actinobacteria;Bifidobacteriales;Bifidobacteriaceae;Bifidobacterium	0	0	1	0
NC_018720	Bifidobacterium asteroides PRL2011	Bacteria;Actinobacteria;Bifidobacteriales;Bifidobacteriaceae;Bifidobacterium	0	0	1	0
NZ_CP007287	Bifidobacterium coryneforme	Bacteria;Actinobacteria;Bifidobacteriales;Bifidobacteriaceae;Bifidobacterium	0	0	1	0
NZ_CP006018	Bifidobacterium indicum LMG 11587 = DSM 20214	Bacteria;Actinobacteria;Bifidobacteriales;Bifidobacteriaceae;Bifidobacterium	0	0	1	0
NZ_CP022544	Bifidobacterium pseudolongum	Bacteria;Actinobacteria;Bifidobacteriales;Bifidobacteriaceae;Bifidobacterium	0	0	1	0
NZ_CP035464,NZ_CP035465	Bifidobacterium pullorum subsp. gallinarum	Bacteria;Actinobacteria;Bifidobacteriales;Bifidobacteriaceae;Bifidobacterium	0	0	1	0
NZ_AP012331	Bifidobacterium scardovii JCM 12489 = DSM 13734	Bacteria;Actinobacteria;Bifidobacteriales;Bifidobacteriaceae;Bifidobacterium	0	0	1	0
NZ_CP063304	Blautia sp. LZLJ-3	Bacteria;Firmicutes;Clostridia;Eubacteriales;Lachnospiraceae;Blautia;unclassified Blautia	0	0	1	0
NZ_CP040518	Blautia sp. SC05B48	Bacteria;Firmicutes;Clostridia;Eubacteriales;Lachnospiraceae;Blautia;unclassified Blautia	0	0	1	0
NZ_CP031513	Bombilactobacillus bombi	Bacteria;Firmicutes;Bacilli;Lactobacillales;Lactobacillaceae;Bombilactobacillus	0	0	1	0
NZ_CP013704,NZ_CP014325,NZ_CP014520,NZ_CP014605,NZ_CP014521,NZ_CP018882	Borrelia anserina Es	Bacteria;Spirochaetes;Spirochaetales;Borreliaceae;Borrelia	0	0	1	0
NC_011229,NC_011247,NC_011256,NC_011254,NC_011251,NC_011250,NC_011249,NC_011248,NC_011264,NC_011262,NC_011245,NC_011265,NC_011261,NC_011257,NC_011259,NC_011226,NC_011224	Borrelia duttonii Ly	Bacteria;Spirochaetes;Spirochaetales;Borreliaceae;Borrelia	0	0	1	0
NZ_CP011060	Borrelia hermsii CC1	Bacteria;Spirochaetes;Spirochaetales;Borreliaceae;Borrelia	0	0	1	0
NZ_CP014349,NZ_CP014350,NZ_CP014792,NZ_CP015333,NZ_CP015331,NZ_CP014351,NZ_CP015332,NZ_CP015334,NZ_CP014871,NZ_CP015336,NZ_CP015335,NZ_CP015337	Borrelia hermsii HS1	Bacteria;Spirochaetes;Spirochaetales;Borreliaceae;Borrelia	0	0	1	0
NZ_CP044535,NZ_CP044536,NZ_CP044537,NZ_CP044538,NZ_CP044539,NZ_CP044540,NZ_CP044541,NZ_CP044542	Borrelia maritima	Bacteria;Spirochaetes;Spirochaetales;Borreliaceae;Borrelia	0	0	1	0
NZ_CP015796,NZ_CP015809,NZ_CP015808,NZ_CP015807,NZ_CP015798,NZ_CP015801,NZ_CP015800,NZ_CP015799,NZ_CP015806,NZ_CP015797,NZ_CP015804,NZ_CP015803,NZ_CP015805,NZ_CP015802,NZ_CP015962	Borrelia mayonii	Bacteria;Spirochaetes;Spirochaetales;Borreliaceae;Borreliella	0	0	1	0
NZ_CP015780,NZ_CP015795,NZ_CP015793,NZ_CP015792,NZ_CP015782,NZ_CP015785,NZ_CP015784,NZ_CP015783,NZ_CP015791,NZ_CP015781,NZ_CP015789,NZ_CP015790,NZ_CP015788,NZ_CP015786,NZ_CP015787,NZ_CP015794	Borrelia mayonii	Bacteria;Spirochaetes;Spirochaetales;Borreliaceae;Borreliella	0	0	1	0
NZ_CP024205,NZ_CP024206,NZ_CP024207,NZ_CP024208,NZ_CP024209,NZ_CP024210,NZ_CP024211,NZ_CP024212,NZ_CP024213,NZ_CP024214,NZ_CP024215,NZ_CP024216,NZ_CP024217,NZ_CP024218,NZ_CP024219,NZ_CP024220,NZ_CP024221,NZ_CP024222	Borrelia miyamotoi	Bacteria;Spirochaetes;Spirochaetales;Borreliaceae;Borrelia	0	0	1	0
NZ_CP024316,NZ_CP024317,NZ_CP024318,NZ_CP024319,NZ_CP024320,NZ_CP024321,NZ_CP024322,NZ_CP024323,NZ_CP024324,NZ_CP024325,NZ_CP024326,NZ_CP024327,NZ_CP024328,NZ_CP024329,NZ_CP024330,NZ_CP024331,NZ_CP024332	Borrelia miyamotoi	Bacteria;Spirochaetes;Spirochaetales;Borreliaceae;Borrelia	0	0	1	0
NZ_CP024333,NZ_CP024334,NZ_CP024335,NZ_CP024336,NZ_CP024337,NZ_CP024338,NZ_CP024339,NZ_CP024340,NZ_CP024341,NZ_CP024342,NZ_CP024343,NZ_CP024344,NZ_CP024345,NZ_CP024346,NZ_CP024347,NZ_CP024348,NZ_CP024349,NZ_CP024350	Borrelia miyamotoi	Bacteria;Spirochaetes;Spirochaetales;Borreliaceae;Borrelia	0	0	1	0
NZ_CP024351,NZ_CP024352,NZ_CP024353,NZ_CP024354,NZ_CP024355,NZ_CP024356,NZ_CP024357,NZ_CP024358,NZ_CP024359,NZ_CP024360,NZ_CP024361,NZ_CP024362,NZ_CP024363,NZ_CP024364,NZ_CP024365,NZ_CP024366,NZ_CP024367,NZ_CP024368,NZ_CP024369,NZ_CP024370	Borrelia miyamotoi	Bacteria;Spirochaetes;Spirochaetales;Borreliaceae;Borrelia	0	0	1	0
NZ_CP024371,NZ_CP024372,NZ_CP024373,NZ_CP024374,NZ_CP024375,NZ_CP024376,NZ_CP024377,NZ_CP024378,NZ_CP024379,NZ_CP024380,NZ_CP024381,NZ_CP024382,NZ_CP024383,NZ_CP024384,NZ_CP024385,NZ_CP024386,NZ_CP024387,NZ_CP024388,NZ_CP024389	Borrelia miyamotoi	Bacteria;Spirochaetes;Spirochaetales;Borreliaceae;Borrelia	0	0	1	0
NZ_CP024390,NZ_CP024391,NZ_CP024392,NZ_CP024401,NZ_CP024393,NZ_CP024395,NZ_CP040828,NZ_CP024396,NZ_CP024397,NZ_CP024398,NZ_CP024399,NZ_CP024400,NZ_CP024405,NZ_CP024404,NZ_CP024407	Borrelia miyamotoi	Bacteria;Spirochaetes;Spirochaetales;Borreliaceae;Borrelia	0	0	1	0
NZ_CP021872,NZ_CP021873	Borrelia miyamotoi	Bacteria;Spirochaetes;Spirochaetales;Borreliaceae;Borrelia	0	0	1	0
NZ_CP046388	Borrelia miyamotoi	Bacteria;Spirochaetes;Spirochaetales;Borreliaceae;Borrelia	0	0	1	0
NZ_CP046389	Borrelia miyamotoi	Bacteria;Spirochaetes;Spirochaetales;Borreliaceae;Borrelia	0	0	1	0
NZ_CP007022,NZ_CP007036	Borrelia parkeri HR1	Bacteria;Spirochaetes;Spirochaetales;Borreliaceae;Borrelia	0	0	1	0
NC_011244,NC_011246,NC_011260,NC_011258,NC_011255,NC_011253,NC_011252,NC_011263	Borrelia recurrentis A1	Bacteria;Spirochaetes;Spirochaetales;Borreliaceae;Borrelia	0	0	1	0
NZ_CP028884,NZ_CP028885,NZ_CP028889,NZ_CP028890,NZ_CP028888,NZ_CP028886,NZ_CP028887,NZ_CP028891	Borrelia turcica IST7	Bacteria;Spirochaetes;Spirochaetales;Borreliaceae;Borrelia	0	0	1	0
NZ_CP015629,NZ_CP015630,NZ_CP015636,NZ_CP015635,NZ_CP015634,NZ_CP015633,NZ_CP015632,NZ_CP015631	Borrelia turicatae	Bacteria;Spirochaetes;Spirochaetales;Borreliaceae;Borrelia	0	0	1	0
NC_008710,NZ_CP019369,NZ_CP019368,NZ_CP019364,NZ_CP019365,NZ_CP019366,NZ_CP019362,NZ_CP019367,NZ_CP019363	Borrelia turicatae 91E135	Bacteria;Spirochaetes;Spirochaetales;Borreliaceae;Borrelia	0	0	1	0
NC_018887	Borreliella afzelii HLJ01	Bacteria;Spirochaetes;Spirochaetales;Borreliaceae;Borreliella	0	0	1	0
NZ_CP009058,NZ_CP009059,NZ_CP009067,NZ_CP009068,NZ_CP009070,NZ_CP009069,NZ_CP009071,NZ_CP009063,NZ_CP009066,NZ_CP009062,NZ_CP009060,NZ_CP009061,NZ_CP009065,NZ_CP009064	Borreliella afzelii K78	Bacteria;Spirochaetes;Spirochaetales;Borreliaceae;Borreliella	0	0	1	0
NC_017238,NC_017241,NC_017237,NC_017226,NC_017227,NC_017224,NC_017240,NC_017225,NC_017230,NC_017228,NC_017235,NC_017239,NC_017229,NC_017231,NC_017232,NC_017233,NC_017234,NC_017236	Borreliella afzelii PKo	Bacteria;Spirochaetes;Spirochaetales;Borreliaceae;Borreliella	0	0	1	0
NZ_CP009212,NZ_CP009214,NZ_CP009213	Borreliella afzelii Tom3107	Bacteria;Spirochaetes;Spirochaetales;Borreliaceae;Borreliella	0	0	1	0
NZ_CP028872,NZ_CP028873,NZ_CP028874,NZ_CP028875,NZ_CP028881,NZ_CP028880,NZ_CP028879,NZ_CP028877,NZ_CP028876,NZ_CP028882,NZ_CP028878,NZ_CP028883	Borreliella bavariensis PBi	Bacteria;Spirochaetes;Spirochaetales;Borreliaceae;Borreliella	0	0	1	0
NC_015921,NC_015906,NC_015919,NC_015910,NC_015908,NC_015904,NC_015918,NC_015903,NC_015905,NC_015909,NC_015920,NC_015917,NC_015915,NC_015907,NC_015916,NC_015922,NC_015911	Borreliella bissettii DN127	Bacteria;Spirochaetes;Spirochaetales;Borreliaceae;Borreliella	0	0	1	0
NZ_CP019844,NZ_CP019854,NZ_CP019855,NZ_CP019853,NZ_CP019852,NZ_CP019846,NZ_CP019849,NZ_CP019850,NZ_CP019847,NZ_CP019848,NZ_CP019845,NZ_CP019851	Borreliella burgdorferi	Bacteria;Spirochaetes;Spirochaetales;Borreliaceae;Borreliella	0	0	1	0
NZ_CP019916,NZ_CP019921,NZ_CP019918,NZ_CP019925,NZ_CP019926,NZ_CP019924,NZ_CP019919,NZ_CP019923,NZ_CP019917,NZ_CP019920,NZ_CP019922	Borreliella burgdorferi	Bacteria;Spirochaetes;Spirochaetales;Borreliaceae;Borreliella	0	0	1	0
NZ_CP019767,NZ_CP019756,NZ_CP019765,NZ_CP019766,NZ_CP019764,NZ_CP019763,NZ_CP019757,NZ_CP019760,NZ_CP019759,NZ_CP019758,NZ_CP019755,NZ_CP019762,NZ_CP019761	Borreliella burgdorferi	Bacteria;Spirochaetes;Spirochaetales;Borreliaceae;Borreliella	0	0	1	0
NZ_CP017201,NZ_CP017218,NZ_CP017217,NZ_CP017206,NZ_CP017216,NZ_CP017204,NZ_CP017205,NZ_CP017209,NZ_CP017208,NZ_CP017203,NZ_CP017215,NZ_CP017219,NZ_CP017213,NZ_CP017202,NZ_CP017212,NZ_CP017214,NZ_CP017207,NZ_CP017211,NZ_CP017210	Borreliella burgdorferi	Bacteria;Spirochaetes;Spirochaetales;Borreliaceae;Borreliella	0	0	1	0
NZ_CP031412,NZ_CP031397,NZ_CP031408,NZ_CP031406,NZ_CP031409,NZ_CP031404,NZ_CP031403,NZ_CP031402,NZ_CP031398,NZ_CP031401,NZ_CP031411,NZ_CP031405,NZ_CP031400,NZ_CP031407,NZ_CP031410,NZ_CP031399	Borreliella burgdorferi	Bacteria;Spirochaetes;Spirochaetales;Borreliaceae;Borreliella	0	0	1	0
NC_001318,NC_001857,NC_000956,NC_001856,NC_001855,NC_000953,NC_000952,NC_000948,NC_000954,NC_000950,NC_000949,NC_000951,NC_001852,NC_001853,NC_001851,NC_001854,NC_001903,NC_001850,NC_000955,NC_001849,NC_001904,NC_000957	Borreliella burgdorferi B31	Bacteria;Spirochaetes;Spirochaetales;Borreliaceae;Borreliella	0	0	1	0
NC_022048	Borreliella burgdorferi CA382	Bacteria;Spirochaetes;Spirochaetales;Borreliaceae;Borreliella	0	0	1	0
NC_017403,NC_017394,NC_013129,NC_017426,NC_017425,NC_017397,NC_017428,NC_017407,NC_017396,NC_017412,NC_017393,NC_017427,NC_017405,NC_017413,NC_017408,NC_017395,NC_017406,NC_017404,NC_017409,NC_017411,NC_017410	Borreliella burgdorferi JD1	Bacteria;Spirochaetes;Spirochaetales;Borreliaceae;Borreliella	0	0	1	0
NC_017418,NC_013130,NC_017421,NC_017402,NC_017424,NC_017398,NC_017419,NC_017416,NC_017414,NC_017423,NC_017415,NC_017401,NC_017420,NC_017417,NC_017422,NC_017400,NC_017399	Borreliella burgdorferi N40	Bacteria;Spirochaetes;Spirochaetales;Borreliaceae;Borreliella	0	0	1	0
NC_011728,NC_011784,NC_011720,NC_011778,NC_011736,NC_011722,NC_011731,NC_011735,NC_011779,NC_011785,NC_011781,NC_011724,NC_011783,NC_011780,NC_011782	Borreliella burgdorferi ZS7	Bacteria;Spirochaetes;Spirochaetales;Borreliaceae;Borreliella	0	0	1	0
NZ_CP018744,NZ_CP018745,NZ_CP018746,NZ_CP018747,NZ_CP018748,NZ_CP018749,NZ_CP018750,NZ_CP018751,NZ_CP018752,NZ_CP018753,NZ_CP018754,NZ_CP018755	Borreliella garinii	Bacteria;Spirochaetes;Spirochaetales;Borreliaceae;Borreliella	0	0	1	0
NZ_CP028861,NZ_CP028862,NZ_CP028863,NZ_CP028865,NZ_CP028868,NZ_CP028864,NZ_CP028869,NZ_CP028867,NZ_CP028870,NZ_CP028871,NZ_CP028866	Borreliella garinii	Bacteria;Spirochaetes;Spirochaetales;Borreliaceae;Borreliella	0	0	1	0
NC_017717,NC_017804,NC_017725	Borreliella garinii BgVir	Bacteria;Spirochaetes;Spirochaetales;Borreliaceae;Borreliella	0	0	1	0
NC_018747	Borreliella garinii NMJW1	Bacteria;Spirochaetes;Spirochaetales;Borreliaceae;Borreliella	0	0	1	0
NZ_CP007564	Borreliella garinii SZ	Bacteria;Spirochaetes;Spirochaetales;Borreliaceae;Borreliella	0	0	1	0
NZ_CP009117,NZ_CP009119,NZ_CP009118	Borreliella valaisiana Tom4006	Bacteria;Spirochaetes;Spirochaetales;Borreliaceae;Borreliella	0	0	1	0
NZ_CP019914	Brachyspira hampsonii	Bacteria;Spirochaetes;Brachyspirales;Brachyspiraceae;Brachyspira	0	0	1	0
NZ_CP019600,NZ_CP019601	Brachyspira hyodysenteriae	Bacteria;Spirochaetes;Brachyspirales;Brachyspiraceae;Brachyspira	0	0	1	0
NZ_CP015910,NZ_CP016085	Brachyspira hyodysenteriae ATCC 27164	Bacteria;Spirochaetes;Brachyspirales;Brachyspiraceae;Brachyspira	0	0	1	0
NC_012225,NC_012226	Brachyspira hyodysenteriae WA1	Bacteria;Spirochaetes;Brachyspirales;Brachyspiraceae;Brachyspira	0	0	1	0
NC_017243,NC_017242	Brachyspira intermedia PWS/A	Bacteria;Spirochaetes;Brachyspirales;Brachyspiraceae;Brachyspira	0	0	1	0
NC_014150	Brachyspira murdochii DSM 12563	Bacteria;Spirochaetes;Brachyspirales;Brachyspiraceae;Brachyspira	0	0	1	0
NC_014330	Brachyspira pilosicoli 95/1000	Bacteria;Spirochaetes;Brachyspirales;Brachyspiraceae;Brachyspira	0	0	1	0
NC_018607	Brachyspira pilosicoli B2904	Bacteria;Spirochaetes;Brachyspirales;Brachyspiraceae;Brachyspira	0	0	1	0
NC_019908	Brachyspira pilosicoli P43/6/78	Bacteria;Spirochaetes;Brachyspirales;Brachyspiraceae;Brachyspira	0	0	1	0
NZ_CP035810	Brevibacterium luteolum	Bacteria;Actinobacteria;Micrococcales;Brevibacteriaceae;Brevibacterium	0	0	1	0
NZ_CP054945,NZ_CP054946	Brucella suis bv. 2	Bacteria;Proteobacteria;Alphaproteobacteria;Rhizobiales;Brucellaceae;Brucella	0	0	1	0
NZ_CP054957,NZ_CP054958	Brucella suis bv. 3	Bacteria;Proteobacteria;Alphaproteobacteria;Rhizobiales;Brucellaceae;Brucella	0	0	1	0
NZ_CP069178	Bulleidia sp. zg-1006	Bacteria;Firmicutes;Erysipelotrichia;Erysipelotrichales;Erysipelotrichaceae;Bulleidia;unclassified Bulleidia	0	0	1	0
NZ_CP017831,NZ_CP017830,NZ_CP017832,NZ_CP017833	Butyrivibrio hungatei	Bacteria;Firmicutes;Clostridia;Eubacteriales;Lachnospiraceae;Butyrivibrio	0	0	1	0
NC_014387,NC_014388,NC_014389,NC_014390	Butyrivibrio proteoclasticus B316	Bacteria;Firmicutes;Clostridia;Eubacteriales;Lachnospiraceae;Butyrivibrio	0	0	1	0
NZ_CP053841	Campylobacter blaseri	Bacteria;Proteobacteria;Epsilonproteobacteria;Campylobacterales;Campylobacteraceae;Campylobacter	0	0	1	0
NZ_CP012541	Campylobacter concisus	Bacteria;Proteobacteria;Epsilonproteobacteria;Campylobacterales;Campylobacteraceae;Campylobacter	0	0	1	0
NZ_CP021642,NZ_CP021643	Campylobacter concisus	Bacteria;Proteobacteria;Epsilonproteobacteria;Campylobacterales;Campylobacteraceae;Campylobacter	0	0	1	0
NZ_CP049270,NZ_CP049271	Campylobacter concisus	Bacteria;Proteobacteria;Epsilonproteobacteria;Campylobacterales;Campylobacteraceae;Campylobacter	0	0	1	0
NZ_CP049263	Campylobacter concisus	Bacteria;Proteobacteria;Epsilonproteobacteria;Campylobacterales;Campylobacteraceae;Campylobacter	0	0	1	0
NZ_CP060707	Campylobacter concisus	Bacteria;Proteobacteria;Epsilonproteobacteria;Campylobacterales;Campylobacteraceae;Campylobacter	0	0	1	0
NZ_CP049266	Campylobacter concisus	Bacteria;Proteobacteria;Epsilonproteobacteria;Campylobacterales;Campylobacteraceae;Campylobacter	0	0	1	0
NZ_CP049274	Campylobacter concisus	Bacteria;Proteobacteria;Epsilonproteobacteria;Campylobacterales;Campylobacteraceae;Campylobacter	0	0	1	0
NZ_CP049272,NZ_CP049273	Campylobacter concisus	Bacteria;Proteobacteria;Epsilonproteobacteria;Campylobacterales;Campylobacteraceae;Campylobacter	0	0	1	0
NZ_CP060705,NZ_CP060706	Campylobacter concisus	Bacteria;Proteobacteria;Epsilonproteobacteria;Campylobacterales;Campylobacteraceae;Campylobacter	0	0	1	0
NZ_CP049264,NZ_CP049265	Campylobacter concisus	Bacteria;Proteobacteria;Epsilonproteobacteria;Campylobacterales;Campylobacteraceae;Campylobacter	0	0	1	0
NZ_CP049234,NZ_CP049235,NZ_CP049236	Campylobacter concisus	Bacteria;Proteobacteria;Epsilonproteobacteria;Campylobacterales;Campylobacteraceae;Campylobacter	0	0	1	0
NZ_CP049237	Campylobacter concisus	Bacteria;Proteobacteria;Epsilonproteobacteria;Campylobacterales;Campylobacteraceae;Campylobacter	0	0	1	0
NZ_CP049239	Campylobacter concisus	Bacteria;Proteobacteria;Epsilonproteobacteria;Campylobacterales;Campylobacteraceae;Campylobacter	0	0	1	0
NZ_CP049238	Campylobacter concisus	Bacteria;Proteobacteria;Epsilonproteobacteria;Campylobacterales;Campylobacteraceae;Campylobacter	0	0	1	0
NZ_CP049232,NZ_CP049233	Campylobacter concisus	Bacteria;Proteobacteria;Epsilonproteobacteria;Campylobacterales;Campylobacteraceae;Campylobacter	0	0	1	0
NC_009802,NC_009795,NC_009796	Campylobacter concisus 13826	Bacteria;Proteobacteria;Epsilonproteobacteria;Campylobacterales;Campylobacteraceae;Campylobacter	0	0	1	0
NZ_CP012196	Campylobacter gracilis	Bacteria;Proteobacteria;Epsilonproteobacteria;Campylobacterales;Campylobacteraceae;Campylobacter	0	0	1	0
NZ_CP053831	Campylobacter mucosalis	Bacteria;Proteobacteria;Epsilonproteobacteria;Campylobacterales;Campylobacteraceae;Campylobacter	0	0	1	0
NZ_CP012542	Campylobacter mucosalis CCUG 21559	Bacteria;Proteobacteria;Epsilonproteobacteria;Campylobacterales;Campylobacteraceae;Campylobacter	0	0	1	0
NZ_CP017018	Campylobacter pinnipediorum subsp. caledonicus	Bacteria;Proteobacteria;Epsilonproteobacteria;Campylobacterales;Campylobacteraceae;Campylobacter	0	0	1	0
NZ_CP017258	Campylobacter pinnipediorum subsp. caledonicus	Bacteria;Proteobacteria;Epsilonproteobacteria;Campylobacterales;Campylobacteraceae;Campylobacter	0	0	1	0
NZ_CP012546	Campylobacter pinnipediorum subsp. pinnipediorum	Bacteria;Proteobacteria;Epsilonproteobacteria;Campylobacterales;Campylobacteraceae;Campylobacter	0	0	1	0
NZ_CP012547	Campylobacter pinnipediorum subsp. pinnipediorum	Bacteria;Proteobacteria;Epsilonproteobacteria;Campylobacterales;Campylobacteraceae;Campylobacter	0	0	1	0
NZ_CP012548	Campylobacter pinnipediorum subsp. pinnipediorum	Bacteria;Proteobacteria;Epsilonproteobacteria;Campylobacterales;Campylobacteraceae;Campylobacter	0	0	1	0
NC_020449	Candidatus Cloacimonas acidaminovorans str. Evry	Bacteria;Candidatus Cloacimonetes;Candidatus Cloacimonas	0	0	1	0
NZ_LR217713,NZ_LR217714	Candidatus Erwinia haradaeae	Bacteria;Proteobacteria;Gammaproteobacteria;Enterobacterales;Erwiniaceae;Erwinia	0	0	1	0
NZ_LR217715,NZ_LR217716	Candidatus Erwinia haradaeae	Bacteria;Proteobacteria;Gammaproteobacteria;Enterobacterales;Erwiniaceae;Erwinia	0	0	1	0
NZ_LR217720,NZ_LR217721	Candidatus Erwinia haradaeae	Bacteria;Proteobacteria;Gammaproteobacteria;Enterobacterales;Erwiniaceae;Erwinia	0	0	1	0
NZ_CP025989	Candidatus Fokinia solitaria	Bacteria;Proteobacteria;Alphaproteobacteria;Rickettsiales;Candidatus Midichloriaceae;Candidatus Fokinia	0	0	1	0
NZ_CP010070	Candidatus Methanoplasma termitum	Archaea;Candidatus Thermoplasmatota;Thermoplasmata;Methanomassiliicoccales;Methanomassiliicoccaceae;Candidatus Methanoplasma	0	0	1	0
NZ_CP035283	Caproiciproducens sp. NJN-50	Bacteria;Firmicutes;Clostridia;Eubacteriales;Oscillospiraceae;Caproiciproducens;unclassified Caproiciproducens	0	0	1	0
NZ_LR134365	Cardiobacterium hominis	Bacteria;Proteobacteria;Gammaproteobacteria;Cardiobacteriales;Cardiobacteriaceae;Cardiobacterium	0	0	1	0
NC_022606,NC_022603,NC_022602,NC_022607,NC_022601,NC_022608	Carnobacterium inhibens subsp. gilichinskyi	Bacteria;Firmicutes;Bacilli;Lactobacillales;Carnobacteriaceae;Carnobacterium	0	0	1	0
NC_015391,NC_015390	Carnobacterium sp. 17-4	Bacteria;Firmicutes;Bacilli;Lactobacillales;Carnobacteriaceae;Carnobacterium	0	0	1	0
NZ_CP010796,NZ_CP010819	Carnobacterium sp. CP1	Bacteria;Firmicutes;Bacilli;Lactobacillales;Carnobacteriaceae;Carnobacterium	0	0	1	0
NZ_CP067364	Carnobacterium sp. CS13	Bacteria;Firmicutes;Bacilli;Lactobacillales;Carnobacteriaceae;Carnobacterium	0	0	1	0
NZ_CP034122	Caulobacter vibrioides	Bacteria;Proteobacteria;Alphaproteobacteria;Caulobacterales;Caulobacteraceae;Caulobacter	0	0	1	0
NZ_LN614756	Clostridioides difficile	Bacteria;Firmicutes;Clostridia;Eubacteriales;Peptostreptococcaceae;Clostridioides	0	0	1	0
NZ_CP010888	Clostridioides difficile	Bacteria;Firmicutes;Clostridia;Eubacteriales;Peptostreptococcaceae;Clostridioides	0	0	1	0
NZ_CP019870	Clostridioides difficile	Bacteria;Firmicutes;Clostridia;Eubacteriales;Peptostreptococcaceae;Clostridioides	0	0	1	0
NZ_CP020424,NZ_CP020426,NZ_CP020425	Clostridioides difficile	Bacteria;Firmicutes;Clostridia;Eubacteriales;Peptostreptococcaceae;Clostridioides	0	0	1	0
NZ_CP016318,NZ_CP016319	Clostridioides difficile	Bacteria;Firmicutes;Clostridia;Eubacteriales;Peptostreptococcaceae;Clostridioides	0	0	1	0
NZ_CP022524	Clostridioides difficile	Bacteria;Firmicutes;Clostridia;Eubacteriales;Peptostreptococcaceae;Clostridioides	0	0	1	0
NZ_CP025044	Clostridioides difficile	Bacteria;Firmicutes;Clostridia;Eubacteriales;Peptostreptococcaceae;Clostridioides	0	0	1	0
NZ_CP025045	Clostridioides difficile	Bacteria;Firmicutes;Clostridia;Eubacteriales;Peptostreptococcaceae;Clostridioides	0	0	1	0
NZ_CP025046	Clostridioides difficile	Bacteria;Firmicutes;Clostridia;Eubacteriales;Peptostreptococcaceae;Clostridioides	0	0	1	0
NZ_CP025047	Clostridioides difficile	Bacteria;Firmicutes;Clostridia;Eubacteriales;Peptostreptococcaceae;Clostridioides	0	0	1	0
NZ_CP026592	Clostridioides difficile	Bacteria;Firmicutes;Clostridia;Eubacteriales;Peptostreptococcaceae;Clostridioides	0	0	1	0
NZ_CP026591	Clostridioides difficile	Bacteria;Firmicutes;Clostridia;Eubacteriales;Peptostreptococcaceae;Clostridioides	0	0	1	0
NZ_CP026593	Clostridioides difficile	Bacteria;Firmicutes;Clostridia;Eubacteriales;Peptostreptococcaceae;Clostridioides	0	0	1	0
NZ_CP026594	Clostridioides difficile	Bacteria;Firmicutes;Clostridia;Eubacteriales;Peptostreptococcaceae;Clostridioides	0	0	1	0
NZ_CP026595	Clostridioides difficile	Bacteria;Firmicutes;Clostridia;Eubacteriales;Peptostreptococcaceae;Clostridioides	0	0	1	0
NZ_CP026596	Clostridioides difficile	Bacteria;Firmicutes;Clostridia;Eubacteriales;Peptostreptococcaceae;Clostridioides	0	0	1	0
NZ_CP026597	Clostridioides difficile	Bacteria;Firmicutes;Clostridia;Eubacteriales;Peptostreptococcaceae;Clostridioides	0	0	1	0
NZ_CP026598	Clostridioides difficile	Bacteria;Firmicutes;Clostridia;Eubacteriales;Peptostreptococcaceae;Clostridioides	0	0	1	0
NZ_CP026599	Clostridioides difficile	Bacteria;Firmicutes;Clostridia;Eubacteriales;Peptostreptococcaceae;Clostridioides	0	0	1	0
NZ_CP026613	Clostridioides difficile	Bacteria;Firmicutes;Clostridia;Eubacteriales;Peptostreptococcaceae;Clostridioides	0	0	1	0
NZ_CP026615	Clostridioides difficile	Bacteria;Firmicutes;Clostridia;Eubacteriales;Peptostreptococcaceae;Clostridioides	0	0	1	0
NZ_CP026614	Clostridioides difficile	Bacteria;Firmicutes;Clostridia;Eubacteriales;Peptostreptococcaceae;Clostridioides	0	0	1	0
NZ_CP029154,NZ_CP029155,NZ_CP029156	Clostridioides difficile	Bacteria;Firmicutes;Clostridia;Eubacteriales;Peptostreptococcaceae;Clostridioides	0	0	1	0
NZ_CP029152,NZ_CP029153	Clostridioides difficile	Bacteria;Firmicutes;Clostridia;Eubacteriales;Peptostreptococcaceae;Clostridioides	0	0	1	0
NZ_CP011846	Clostridioides difficile	Bacteria;Firmicutes;Clostridia;Eubacteriales;Peptostreptococcaceae;Clostridioides	0	0	1	0
NZ_CP011847	Clostridioides difficile	Bacteria;Firmicutes;Clostridia;Eubacteriales;Peptostreptococcaceae;Clostridioides	0	0	1	0
NZ_CP011848	Clostridioides difficile	Bacteria;Firmicutes;Clostridia;Eubacteriales;Peptostreptococcaceae;Clostridioides	0	0	1	0
NZ_CP020378	Clostridioides difficile	Bacteria;Firmicutes;Clostridia;Eubacteriales;Peptostreptococcaceae;Clostridioides	0	0	1	0
NZ_CP020379	Clostridioides difficile	Bacteria;Firmicutes;Clostridia;Eubacteriales;Peptostreptococcaceae;Clostridioides	0	0	1	0
NZ_CP020380	Clostridioides difficile	Bacteria;Firmicutes;Clostridia;Eubacteriales;Peptostreptococcaceae;Clostridioides	0	0	1	0
NZ_CP019858	Clostridioides difficile	Bacteria;Firmicutes;Clostridia;Eubacteriales;Peptostreptococcaceae;Clostridioides	0	0	1	0
NZ_CP019860	Clostridioides difficile	Bacteria;Firmicutes;Clostridia;Eubacteriales;Peptostreptococcaceae;Clostridioides	0	0	1	0
NZ_CP012320	Clostridioides difficile	Bacteria;Firmicutes;Clostridia;Eubacteriales;Peptostreptococcaceae;Clostridioides	0	0	1	0
NZ_CP012321	Clostridioides difficile	Bacteria;Firmicutes;Clostridia;Eubacteriales;Peptostreptococcaceae;Clostridioides	0	0	1	0
NZ_CP012323	Clostridioides difficile	Bacteria;Firmicutes;Clostridia;Eubacteriales;Peptostreptococcaceae;Clostridioides	0	0	1	0
NZ_CP012325	Clostridioides difficile	Bacteria;Firmicutes;Clostridia;Eubacteriales;Peptostreptococcaceae;Clostridioides	0	0	1	0
NZ_CP012312	Clostridioides difficile	Bacteria;Firmicutes;Clostridia;Eubacteriales;Peptostreptococcaceae;Clostridioides	0	0	1	0
NZ_CP016102	Clostridioides difficile	Bacteria;Firmicutes;Clostridia;Eubacteriales;Peptostreptococcaceae;Clostridioides	0	0	1	0
NZ_CP016104	Clostridioides difficile	Bacteria;Firmicutes;Clostridia;Eubacteriales;Peptostreptococcaceae;Clostridioides	0	0	1	0
NZ_CP016106	Clostridioides difficile	Bacteria;Firmicutes;Clostridia;Eubacteriales;Peptostreptococcaceae;Clostridioides	0	0	1	0
NZ_CP019857	Clostridioides difficile	Bacteria;Firmicutes;Clostridia;Eubacteriales;Peptostreptococcaceae;Clostridioides	0	0	1	0
NZ_CP019864	Clostridioides difficile	Bacteria;Firmicutes;Clostridia;Eubacteriales;Peptostreptococcaceae;Clostridioides	0	0	1	0
NZ_CP012309	Clostridioides difficile	Bacteria;Firmicutes;Clostridia;Eubacteriales;Peptostreptococcaceae;Clostridioides	0	0	1	0
NZ_CP033213	Clostridioides difficile	Bacteria;Firmicutes;Clostridia;Eubacteriales;Peptostreptococcaceae;Clostridioides	0	0	1	0
NZ_CP033214,NZ_CP033215	Clostridioides difficile	Bacteria;Firmicutes;Clostridia;Eubacteriales;Peptostreptococcaceae;Clostridioides	0	0	1	0
NZ_CP033216,NZ_CP033217	Clostridioides difficile	Bacteria;Firmicutes;Clostridia;Eubacteriales;Peptostreptococcaceae;Clostridioides	0	0	1	0
NZ_CP042267	Clostridioides difficile	Bacteria;Firmicutes;Clostridia;Eubacteriales;Peptostreptococcaceae;Clostridioides	0	0	1	0
NZ_CP045224,NZ_CP045225	Clostridioides difficile	Bacteria;Firmicutes;Clostridia;Eubacteriales;Peptostreptococcaceae;Clostridioides	0	0	1	0
NZ_CP046327	Clostridioides difficile	Bacteria;Firmicutes;Clostridia;Eubacteriales;Peptostreptococcaceae;Clostridioides	0	0	1	0
NZ_CP029566	Clostridioides difficile	Bacteria;Firmicutes;Clostridia;Eubacteriales;Peptostreptococcaceae;Clostridioides	0	0	1	0
NZ_CP028361	Clostridioides difficile	Bacteria;Firmicutes;Clostridia;Eubacteriales;Peptostreptococcaceae;Clostridioides	0	0	1	0
NZ_CP049958	Clostridioides difficile	Bacteria;Firmicutes;Clostridia;Eubacteriales;Peptostreptococcaceae;Clostridioides	0	0	1	0
NZ_CP021319,NZ_CP021320	Clostridioides difficile	Bacteria;Firmicutes;Clostridia;Eubacteriales;Peptostreptococcaceae;Clostridioides	0	0	1	0
NZ_CP068555	Clostridioides difficile	Bacteria;Firmicutes;Clostridia;Eubacteriales;Peptostreptococcaceae;Clostridioides	0	0	1	0
NZ_CP068559	Clostridioides difficile	Bacteria;Firmicutes;Clostridia;Eubacteriales;Peptostreptococcaceae;Clostridioides	0	0	1	0
NZ_CP068561	Clostridioides difficile	Bacteria;Firmicutes;Clostridia;Eubacteriales;Peptostreptococcaceae;Clostridioides	0	0	1	0
NZ_CP068560	Clostridioides difficile	Bacteria;Firmicutes;Clostridia;Eubacteriales;Peptostreptococcaceae;Clostridioides	0	0	1	0
NZ_CP068557	Clostridioides difficile	Bacteria;Firmicutes;Clostridia;Eubacteriales;Peptostreptococcaceae;Clostridioides	0	0	1	0
NZ_CP068556	Clostridioides difficile	Bacteria;Firmicutes;Clostridia;Eubacteriales;Peptostreptococcaceae;Clostridioides	0	0	1	0
NZ_CP068552	Clostridioides difficile	Bacteria;Firmicutes;Clostridia;Eubacteriales;Peptostreptococcaceae;Clostridioides	0	0	1	0
NZ_CP068553	Clostridioides difficile	Bacteria;Firmicutes;Clostridia;Eubacteriales;Peptostreptococcaceae;Clostridioides	0	0	1	0
NZ_LR698984	Clostridioides difficile	Bacteria;Firmicutes;Clostridia;Eubacteriales;Peptostreptococcaceae;Clostridioides	0	0	1	0
NC_017178	Clostridioides difficile 2007855	Bacteria;Firmicutes;Clostridia;Eubacteriales;Peptostreptococcaceae;Clostridioides	0	0	1	0
NC_009089,NC_008226	Clostridioides difficile 630	Bacteria;Firmicutes;Clostridia;Eubacteriales;Peptostreptococcaceae;Clostridioides	0	0	1	0
NZ_CP010905	Clostridioides difficile 630	Bacteria;Firmicutes;Clostridia;Eubacteriales;Peptostreptococcaceae;Clostridioides	0	0	1	0
NZ_CP011968,NZ_CP011969	Clostridioides difficile ATCC 9689 = DSM 1296	Bacteria;Firmicutes;Clostridia;Clostridiales;Peptostreptococcaceae;Clostridioides	0	0	1	0
NC_017179,NC_017177,NC_017176	Clostridioides difficile BI1	Bacteria;Firmicutes;Clostridia;Eubacteriales;Peptostreptococcaceae;Clostridioides	0	0	1	0
NC_013315	Clostridioides difficile CD196	Bacteria;Firmicutes;Clostridia;Eubacteriales;Peptostreptococcaceae;Clostridioides	0	0	1	0
NC_017173	Clostridioides difficile CF5	Bacteria;Firmicutes;Clostridia;Eubacteriales;Peptostreptococcaceae;Clostridioides	0	0	1	0
NC_017174	Clostridioides difficile M120	Bacteria;Firmicutes;Clostridia;Eubacteriales;Peptostreptococcaceae;Clostridioides	0	0	1	0
NZ_CP029423	Clostridioides difficile R20291	Bacteria;Firmicutes;Clostridia;Eubacteriales;Peptostreptococcaceae;Clostridioides	0	0	1	0
NZ_CP010520	Clostridium botulinum	Bacteria;Firmicutes;Clostridia;Eubacteriales;Clostridiaceae;Clostridium	0	0	1	0
NZ_CP010521	Clostridium botulinum	Bacteria;Firmicutes;Clostridia;Eubacteriales;Clostridiaceae;Clostridium	0	0	1	0
NZ_AP014696	Clostridium botulinum	Bacteria;Firmicutes;Clostridia;Eubacteriales;Clostridiaceae;Clostridium	0	0	1	0
NZ_CP013246	Clostridium botulinum	Bacteria;Firmicutes;Clostridia;Eubacteriales;Clostridiaceae;Clostridium	0	0	1	0
NZ_CP014148,NZ_CP014147,NZ_CP014146	Clostridium botulinum	Bacteria;Firmicutes;Clostridia;Eubacteriales;Clostridiaceae;Clostridium	0	0	1	0
NZ_CP013247	Clostridium botulinum	Bacteria;Firmicutes;Clostridia;Eubacteriales;Clostridiaceae;Clostridium	0	0	1	0
NZ_CP013296,NZ_CP013295	Clostridium botulinum	Bacteria;Firmicutes;Clostridia;Eubacteriales;Clostridiaceae;Clostridium	0	0	1	0
NZ_CP013686,NZ_CP013687	Clostridium botulinum	Bacteria;Firmicutes;Clostridia;Eubacteriales;Clostridiaceae;Clostridium	0	0	1	0
NZ_CP013681,NZ_CP013682	Clostridium botulinum	Bacteria;Firmicutes;Clostridia;Eubacteriales;Clostridiaceae;Clostridium	0	0	1	0
NZ_CP013683,NZ_CP013684	Clostridium botulinum	Bacteria;Firmicutes;Clostridia;Eubacteriales;Clostridiaceae;Clostridium	0	0	1	0
NZ_CP013705,NZ_CP013706	Clostridium botulinum	Bacteria;Firmicutes;Clostridia;Eubacteriales;Clostridiaceae;Clostridium	0	0	1	0
NZ_CP013707,NZ_CP013710,NZ_CP013709,NZ_CP013708	Clostridium botulinum	Bacteria;Firmicutes;Clostridia;Eubacteriales;Clostridiaceae;Clostridium	0	0	1	0
NZ_CP013843	Clostridium botulinum	Bacteria;Firmicutes;Clostridia;Eubacteriales;Clostridiaceae;Clostridium	0	0	1	0
NZ_CP013849	Clostridium botulinum	Bacteria;Firmicutes;Clostridia;Eubacteriales;Clostridiaceae;Clostridium	0	0	1	0
NZ_CP013841,NZ_CP013842	Clostridium botulinum	Bacteria;Firmicutes;Clostridia;Eubacteriales;Clostridiaceae;Clostridium	0	0	1	0
NZ_CP013845,NZ_CP013844,NZ_CP013846	Clostridium botulinum	Bacteria;Firmicutes;Clostridia;Eubacteriales;Clostridiaceae;Clostridium	0	0	1	0
NZ_CP013847,NZ_CP013848	Clostridium botulinum	Bacteria;Firmicutes;Clostridia;Eubacteriales;Clostridiaceae;Clostridium	0	0	1	0
NZ_CP013850,NZ_CP013852,NZ_CP013851	Clostridium botulinum	Bacteria;Firmicutes;Clostridia;Eubacteriales;Clostridiaceae;Clostridium	0	0	1	0
NZ_CP014151,NZ_CP014152	Clostridium botulinum	Bacteria;Firmicutes;Clostridia;Eubacteriales;Clostridiaceae;Clostridium	0	0	1	0
NZ_CP014219,NZ_CP014218,NZ_CP014221,NZ_CP014220	Clostridium botulinum	Bacteria;Firmicutes;Clostridia;Eubacteriales;Clostridiaceae;Clostridium	0	0	1	0
NZ_CP014174,NZ_CP014173,NZ_CP014172	Clostridium botulinum	Bacteria;Firmicutes;Clostridia;Eubacteriales;Clostridiaceae;Clostridium	0	0	1	0
NZ_CP028842	Clostridium botulinum	Bacteria;Firmicutes;Clostridia;Eubacteriales;Clostridiaceae;Clostridium	0	0	1	0
NZ_CP028859,NZ_CP028860	Clostridium botulinum	Bacteria;Firmicutes;Clostridia;Eubacteriales;Clostridiaceae;Clostridium	0	0	1	0
NZ_CP031098,NZ_CP031100,NZ_CP031099	Clostridium botulinum	Bacteria;Firmicutes;Clostridia;Eubacteriales;Clostridiaceae;Clostridium	0	0	1	0
NZ_CP031097,NZ_CP031095,NZ_CP031096	Clostridium botulinum	Bacteria;Firmicutes;Clostridia;Eubacteriales;Clostridiaceae;Clostridium	0	0	1	0
NZ_CP046450,NZ_CP046451	Clostridium botulinum	Bacteria;Firmicutes;Clostridia;Eubacteriales;Clostridiaceae;Clostridium	0	0	1	0
NZ_CP059677,NZ_CP059678	Clostridium botulinum	Bacteria;Firmicutes;Clostridia;Eubacteriales;Clostridiaceae;Clostridium	0	0	1	0
NZ_CP068960	Clostridium botulinum	Bacteria;Firmicutes;Clostridia;Eubacteriales;Clostridiaceae;Clostridium	0	0	1	0
NZ_CP069280	Clostridium botulinum	Bacteria;Firmicutes;Clostridia;Eubacteriales;Clostridiaceae;Clostridium	0	0	1	0
NZ_CP006903,NZ_CP006904	Clostridium botulinum 202F	Bacteria;Firmicutes;Clostridia;Eubacteriales;Clostridiaceae;Clostridium	0	0	1	0
NC_009697	Clostridium botulinum A str. ATCC 19397	Bacteria;Firmicutes;Clostridia;Eubacteriales;Clostridiaceae;Clostridium	0	0	1	0
NC_009495,NC_009496	Clostridium botulinum A str. ATCC 3502	Bacteria;Firmicutes;Clostridia;Eubacteriales;Clostridiaceae;Clostridium	0	0	1	0
NC_009698	Clostridium botulinum A str. Hall	Bacteria;Firmicutes;Clostridia;Eubacteriales;Clostridiaceae;Clostridium	0	0	1	0
NC_012563	Clostridium botulinum A2 str. Kyoto	Bacteria;Firmicutes;Clostridia;Eubacteriales;Clostridiaceae;Clostridium	0	0	1	0
NC_010674,NC_010680	Clostridium botulinum B str. Eklund 17B (NRP)	Bacteria;Firmicutes;Clostridia;Eubacteriales;Clostridiaceae;Clostridium	0	0	1	0
NC_018648,NC_018653	Clostridium botulinum B str. Eklund 17B (NRP)	Bacteria;Firmicutes;Clostridia;Eubacteriales;Clostridiaceae;Clostridium	0	0	1	0
NC_010516,NC_010379	Clostridium botulinum B1 str. Okra	Bacteria;Firmicutes;Clostridia;Eubacteriales;Clostridiaceae;Clostridium	0	0	1	0
NC_012658,NC_012654,NC_012657	Clostridium botulinum Ba4 str. 657	Bacteria;Firmicutes;Clostridia;Eubacteriales;Clostridiaceae;Clostridium	0	0	1	0
NZ_CP006908,NZ_CP006909	Clostridium botulinum CDC_1436	Bacteria;Firmicutes;Clostridia;Eubacteriales;Clostridiaceae;Clostridium	0	0	1	0
NC_010723	Clostridium botulinum E3 str. Alaska E43	Bacteria;Firmicutes;Clostridia;Eubacteriales;Clostridiaceae;Clostridium	0	0	1	0
NC_009699,NC_009700	Clostridium botulinum F str. Langeland	Bacteria;Firmicutes;Clostridia;Eubacteriales;Clostridiaceae;Clostridium	0	0	1	0
NC_017299	Clostridium botulinum H04402 065	Bacteria;Firmicutes;Clostridia;Eubacteriales;Clostridiaceae;Clostridium	0	0	1	0
NZ_CP018624	Clostridium chauvoei	Bacteria;Firmicutes;Clostridia;Eubacteriales;Clostridiaceae;Clostridium	0	0	1	0
NZ_CP018630,NZ_CP018631	Clostridium chauvoei	Bacteria;Firmicutes;Clostridia;Eubacteriales;Clostridiaceae;Clostridium	0	0	1	0
NZ_CP027286	Clostridium chauvoei	Bacteria;Firmicutes;Clostridia;Eubacteriales;Clostridiaceae;Clostridium	0	0	1	0
NZ_LT799839	Clostridium chauvoei JF4335	Bacteria;Firmicutes;Clostridia;Eubacteriales;Clostridiaceae;Clostridium	0	0	1	0
NZ_LT906477	Clostridium cochlearium	Bacteria;Firmicutes;Clostridia;Eubacteriales;Clostridiaceae;Clostridium	0	0	1	0
NZ_CP016786	Clostridium isatidis	Bacteria;Firmicutes;Clostridia;Eubacteriales;Clostridiaceae;Clostridium	0	0	1	0
NZ_CP009557,NZ_CP009558	Clostridium perfringens	Bacteria;Firmicutes;Clostridia;Eubacteriales;Clostridiaceae;Clostridium	0	0	1	0
NZ_CP010993,NZ_CP013041,NZ_CP013043,NZ_CP013044,NZ_CP013042,NZ_CP013045	Clostridium perfringens	Bacteria;Firmicutes;Clostridia;Eubacteriales;Clostridiaceae;Clostridium	0	0	1	0
NZ_CP010994,NZ_CP013615,NZ_CP013040,NZ_CP013039,NZ_CP013038	Clostridium perfringens	Bacteria;Firmicutes;Clostridia;Eubacteriales;Clostridiaceae;Clostridium	0	0	1	0
NZ_CP013101	Clostridium perfringens	Bacteria;Firmicutes;Clostridia;Eubacteriales;Clostridiaceae;Clostridium	0	0	1	0
NZ_CP023410,NZ_CP023413,NZ_CP023412,NZ_CP023411	Clostridium perfringens	Bacteria;Firmicutes;Clostridia;Eubacteriales;Clostridiaceae;Clostridium	0	0	1	0
NZ_AP017630,NZ_AP017631	Clostridium perfringens	Bacteria;Firmicutes;Clostridia;Eubacteriales;Clostridiaceae;Clostridium	0	0	1	0
NZ_CP025501,NZ_CP025502,NZ_CP025503,NZ_CP025504	Clostridium perfringens	Bacteria;Firmicutes;Clostridia;Eubacteriales;Clostridiaceae;Clostridium	0	0	1	0
NZ_CP028149	Clostridium perfringens	Bacteria;Firmicutes;Clostridia;Eubacteriales;Clostridiaceae;Clostridium	0	0	1	0
NZ_CP065632,NZ_CP065633,NZ_CP065634	Clostridium perfringens	Bacteria;Firmicutes;Clostridia;Eubacteriales;Clostridiaceae;Clostridium	0	0	1	0
NZ_CP065675,NZ_CP065676	Clostridium perfringens	Bacteria;Firmicutes;Clostridia;Eubacteriales;Clostridiaceae;Clostridium	0	0	1	0
NZ_CP065677,NZ_CP065678,NZ_CP065679	Clostridium perfringens	Bacteria;Firmicutes;Clostridia;Eubacteriales;Clostridiaceae;Clostridium	0	0	1	0
NZ_CP065681,NZ_CP065680	Clostridium perfringens	Bacteria;Firmicutes;Clostridia;Eubacteriales;Clostridiaceae;Clostridium	0	0	1	0
NZ_LS483393	Clostridium perfringens	Bacteria;Firmicutes;Clostridia;Eubacteriales;Clostridiaceae;Clostridium	0	0	1	0
NZ_LS483461	Clostridium perfringens	Bacteria;Firmicutes;Clostridia;Eubacteriales;Clostridiaceae;Clostridium	0	0	1	0
NZ_LR698985	Clostridium perfringens	Bacteria;Firmicutes;Clostridia;Eubacteriales;Clostridiaceae;Clostridium	0	0	1	0
NC_008261	Clostridium perfringens ATCC 13124	Bacteria;Firmicutes;Clostridia;Eubacteriales;Clostridiaceae;Clostridium	0	0	1	0
NC_003366,NC_003042	Clostridium perfringens str. 13	Bacteria;Firmicutes;Clostridia;Eubacteriales;Clostridiaceae;Clostridium	0	0	1	0
NZ_CP023671,NZ_CP023672	Clostridium septicum	Bacteria;Firmicutes;Clostridia;Eubacteriales;Clostridiaceae;Clostridium	0	0	1	0
NZ_CP034358	Clostridium septicum	Bacteria;Firmicutes;Clostridia;Eubacteriales;Clostridiaceae;Clostridium	0	0	1	0
NZ_CP017253,NZ_CP017256,NZ_CP017255,NZ_CP017254	Clostridium taeniosporum	Bacteria;Firmicutes;Clostridia;Eubacteriales;Clostridiaceae;Clostridium	0	0	1	0
NZ_CP027782	Clostridium tetani	Bacteria;Firmicutes;Clostridia;Eubacteriales;Clostridiaceae;Clostridium	0	0	1	0
NC_022777,NC_022778	Clostridium tetani 12124569	Bacteria;Firmicutes;Clostridia;Eubacteriales;Clostridiaceae;Clostridium	0	0	1	0
NC_004557,NC_004565	Clostridium tetani E88	Bacteria;Firmicutes;Clostridia;Eubacteriales;Clostridiaceae;Clostridium	0	0	1	0
NZ_CP070062	Coprococcus comes	Bacteria;Firmicutes;Clostridia;Eubacteriales;Lachnospiraceae;Coprococcus	0	0	1	0
NC_015389	Coriobacterium glomerans PW2	Bacteria;Actinobacteria;Coriobacteriia;Coriobacteriales;Coriobacteriaceae;Coriobacterium	0	0	1	0
NZ_CP019705	Corynebacterium ammoniagenes	Bacteria;Actinobacteria;Corynebacteriales;Corynebacteriaceae;Corynebacterium	0	0	1	0
NZ_LR698967	Corynebacterium ammoniagenes	Bacteria;Actinobacteria;Corynebacteriales;Corynebacteriaceae;Corynebacterium	0	0	1	0
NZ_CP009244	Corynebacterium ammoniagenes DSM 20306	Bacteria;Actinobacteria;Corynebacteriales;Corynebacteriaceae;Corynebacterium	0	0	1	0
NZ_CP004350,NZ_CP004352,NZ_CP004351	Corynebacterium casei LMG S-19264	Bacteria;Actinobacteria;Corynebacteriales;Corynebacteriaceae;Corynebacterium	0	0	1	0
NZ_LT906473	Corynebacterium cystitidis	Bacteria;Actinobacteria;Corynebacteriales;Corynebacteriaceae;Corynebacterium	0	0	1	0
NZ_CP006764,NZ_CP006765	Corynebacterium doosanense CAU 212 = DSM 45436	Bacteria;Actinobacteria;Corynebacteriales;Corynebacteriaceae;Corynebacterium	0	0	1	0
NC_004369,NC_004320,NC_004319	Corynebacterium efficiens YS-314	Bacteria;Actinobacteria;Corynebacteriales;Corynebacteriaceae;Corynebacterium	0	0	1	0
NZ_CP039247	Corynebacterium endometrii	Bacteria;Actinobacteria;Corynebacteriales;Corynebacteriaceae;Corynebacterium	0	0	1	0
NZ_CP019688	Corynebacterium glaucum	Bacteria;Actinobacteria;Corynebacteriales;Corynebacteriaceae;Corynebacterium	0	0	1	0
NZ_CP005286	Corynebacterium humireducens NBRC 106098 = DSM 45392	Bacteria;Actinobacteria;Corynebacteriales;Corynebacteriaceae;Corynebacterium	0	0	1	0
NZ_CP009211	Corynebacterium imitans	Bacteria;Actinobacteria;Corynebacteriales;Corynebacteriaceae;Corynebacterium	0	0	1	0
NZ_LT906467	Corynebacterium imitans	Bacteria;Actinobacteria;Corynebacteriales;Corynebacteriaceae;Corynebacterium	0	0	1	0
NC_021915,NC_021920	Corynebacterium maris DSM 45190	Bacteria;Actinobacteria;Corynebacteriales;Corynebacteriaceae;Corynebacterium	0	0	1	0
NZ_LR134504	Corynebacterium matruchotii	Bacteria;Actinobacteria;Corynebacteriales;Corynebacteriaceae;Corynebacterium	0	0	1	0
NZ_CP011542,NZ_CP011544,NZ_CP011543	Corynebacterium mustelae	Bacteria;Actinobacteria;Corynebacteriales;Corynebacteriaceae;Corynebacterium	0	0	1	0
NZ_CP068160	Corynebacterium propinquum	Bacteria;Actinobacteria;Corynebacteriales;Corynebacteriaceae;Corynebacterium	0	0	1	0
NZ_CP013327	Corynebacterium pseudotuberculosis	Bacteria;Actinobacteria;Corynebacteriales;Corynebacteriaceae;Corynebacterium	0	0	1	0
NZ_LS483404	Corynebacterium renale	Bacteria;Actinobacteria;Corynebacteriales;Corynebacteriaceae;Corynebacterium	0	0	1	0
NZ_LS483464	Corynebacterium renale	Bacteria;Actinobacteria;Corynebacteriales;Corynebacteriaceae;Corynebacterium	0	0	1	0
NZ_CP068159	Corynebacterium riegelii	Bacteria;Actinobacteria;Corynebacteriales;Corynebacteriaceae;Corynebacterium	0	0	1	0
NZ_CP017639	Corynebacterium sp. NML98-0116	Bacteria;Actinobacteria;Corynebacteriales;Corynebacteriaceae;Corynebacterium;unclassified Corynebacterium	0	0	1	0
NZ_CP042325	Corynebacterium sp. sy039	Bacteria;Actinobacteria;Corynebacteriales;Corynebacteriaceae;Corynebacterium;unclassified Corynebacterium	0	0	1	0
NZ_CP061032	Corynebacterium sp. zg-917	Bacteria;Actinobacteria;Corynebacteriales;Corynebacteriaceae;Corynebacterium;unclassified Corynebacterium	0	0	1	0
NZ_CP014279	Corynebacterium stationis	Bacteria;Actinobacteria;Corynebacteriales;Corynebacteriaceae;Corynebacterium	0	0	1	0
NZ_CP009251,NZ_CP009252	Corynebacterium stationis	Bacteria;Actinobacteria;Corynebacteriales;Corynebacteriaceae;Corynebacterium	0	0	1	0
NZ_CP019963	Corynebacterium stationis	Bacteria;Actinobacteria;Corynebacteriales;Corynebacteriaceae;Corynebacterium	0	0	1	0
NZ_CP011545	Corynebacterium testudinoris	Bacteria;Actinobacteria;Corynebacteriales;Corynebacteriaceae;Corynebacterium	0	0	1	0
NZ_CP009215,NZ_CP009216	Corynebacterium ureicelerivorans	Bacteria;Actinobacteria;Corynebacteriales;Corynebacteriaceae;Corynebacterium	0	0	1	0
NZ_CP011546	Corynebacterium uterequi	Bacteria;Actinobacteria;Corynebacteriales;Corynebacteriaceae;Corynebacterium	0	0	1	0
NZ_CP026947	Corynebacterium yudongzhengii	Bacteria;Actinobacteria;Corynebacteriales;Corynebacteriaceae;Corynebacterium	0	0	1	0
NZ_LN824141	Defluviitoga tunisiensis	Bacteria;Thermotogae;Petrotogales;Petrotogaceae;Defluviitoga	0	0	1	0
NZ_CP022121	Dehalobacterium formicoaceticum	Bacteria;Firmicutes;Clostridia;Eubacteriales;Peptococcaceae;Dehalobacterium	0	0	1	0
NZ_CP023482	Dermabacter jinjuensis	Bacteria;Actinobacteria;Micrococcales;Dermabacteraceae;Dermabacter	0	0	1	0
NZ_CP012117	Dermabacter vaginalis	Bacteria;Actinobacteria;Micrococcales;Dermabacteraceae;Dermabacter	0	0	1	0
NZ_CP044108	Dermabacter vaginalis	Bacteria;Actinobacteria;Micrococcales;Dermabacteraceae;Dermabacter	0	0	1	0
NZ_CP060292	Dermacoccus sp. PAMC28757	Bacteria;Actinobacteria;Micrococcales;Dermacoccaceae;Dermacoccus;unclassified Dermacoccus	0	0	1	0
NZ_CP014230	Desulfomicrobium orale DSM 12838	Bacteria;Proteobacteria;Deltaproteobacteria;Desulfovibrionales;Desulfomicrobiaceae;Desulfomicrobium	0	0	1	0
NZ_CP017037	Dialister pneumosintes	Bacteria;Firmicutes;Negativicutes;Veillonellales;Veillonellaceae;Dialister	0	0	1	0
NC_009446	Dichelobacter nodosus VCS1703A	Bacteria;Proteobacteria;Gammaproteobacteria;Cardiobacteriales;Cardiobacteriaceae;Dichelobacter	0	0	1	0
NZ_CP041626	Dolosigranulum pigrum	Bacteria;Firmicutes;Bacilli;Lactobacillales;Carnobacteriaceae;Dolosigranulum	0	0	1	0
NZ_CP034413	Dysosmobacter welbionis	Bacteria;Firmicutes;Clostridia;Eubacteriales;Oscillospiraceae;Dysosmobacter	0	0	1	0
NC_015738	Eggerthella sp. YY7918	Bacteria;Actinobacteria;Coriobacteriia;Eggerthellales;Eggerthellaceae;Eggerthella;unclassified Eggerthella	0	0	1	0
NZ_CP014606,NZ_CP014607	endosymbiont 'TC1' of Trimyema compressum	Bacteria;Firmicutes	0	0	1	0
NZ_CP004403	endosymbiont of Acanthamoeba sp. UWC8	Bacteria;Proteobacteria;Alphaproteobacteria;Holosporales;Holosporaceae	0	0	1	0
NZ_CP022464,NZ_CP022465	Enterocloster bolteae	Bacteria;Firmicutes;Clostridia;Eubacteriales;Lachnospiraceae;Enterocloster	0	0	1	0
NZ_CP053229,NZ_CP053230	Enterocloster bolteae	Bacteria;Firmicutes;Clostridia;Eubacteriales;Lachnospiraceae;Enterocloster	0	0	1	0
NZ_CP069520,NZ_CP069521	Enterocloster bolteae	Bacteria;Firmicutes;Clostridia;Eubacteriales;Lachnospiraceae;Enterocloster	0	0	1	0
NZ_CP034169,NZ_CP034168	Enterococcus avium	Bacteria;Firmicutes;Bacilli;Lactobacillales;Enterococcaceae;Enterococcus	0	0	1	0
NZ_CP032739,NZ_CP032740	Enterococcus casseliflavus	Bacteria;Firmicutes;Bacilli;Lactobacillales;Enterococcaceae;Enterococcus	0	0	1	0
NZ_CP046123,NZ_CP046125,NZ_CP046126,NZ_CP046124	Enterococcus casseliflavus	Bacteria;Firmicutes;Bacilli;Lactobacillales;Enterococcaceae;Enterococcus	0	0	1	0
NZ_CP050490,NZ_CP050488,NZ_CP050489,NZ_CP050487	Enterococcus casseliflavus	Bacteria;Firmicutes;Bacilli;Lactobacillales;Enterococcaceae;Enterococcus	0	0	1	0
NZ_CP066024,NZ_CP066025	Enterococcus casseliflavus	Bacteria;Firmicutes;Bacilli;Lactobacillales;Enterococcaceae;Enterococcus	0	0	1	0
NZ_CP068126,NZ_CP068127,NZ_CP068124,NZ_CP068125	Enterococcus casseliflavus	Bacteria;Firmicutes;Bacilli;Lactobacillales;Enterococcaceae;Enterococcus	0	0	1	0
NZ_CP068128,NZ_CP068129,NZ_CP068130	Enterococcus casseliflavus	Bacteria;Firmicutes;Bacilli;Lactobacillales;Enterococcaceae;Enterococcus	0	0	1	0
NZ_CP068132,NZ_CP068131,NZ_CP068133	Enterococcus casseliflavus	Bacteria;Firmicutes;Bacilli;Lactobacillales;Enterococcaceae;Enterococcus	0	0	1	0
NC_020995	Enterococcus casseliflavus EC20	Bacteria;Firmicutes;Bacilli;Lactobacillales;Enterococcaceae;Enterococcus	0	0	1	0
NZ_LS483306	Enterococcus cecorum	Bacteria;Firmicutes;Bacilli;Lactobacillales;Enterococcaceae;Enterococcus	0	0	1	0
NZ_CP022930,NZ_CP022931	Enterococcus durans	Bacteria;Firmicutes;Bacilli;Lactobacillales;Enterococcaceae;Enterococcus	0	0	1	0
NZ_CP065535,NZ_CP065536,NZ_CP065537,NZ_CP065538	Enterococcus durans	Bacteria;Firmicutes;Bacilli;Lactobacillales;Enterococcaceae;Enterococcus	0	0	1	0
NZ_CP015410	Enterococcus faecalis	Bacteria;Firmicutes;Bacilli;Lactobacillales;Enterococcaceae;Enterococcus	0	0	1	0
NZ_CP018102	Enterococcus faecalis	Bacteria;Firmicutes;Bacilli;Lactobacillales;Enterococcaceae;Enterococcus	0	0	1	0
NZ_CP019512,NZ_CP019513,NZ_CP019514	Enterococcus faecalis	Bacteria;Firmicutes;Bacilli;Lactobacillales;Enterococcaceae;Enterococcus	0	0	1	0
NZ_CP015883,NZ_CP015884,NZ_CP015885	Enterococcus faecalis	Bacteria;Firmicutes;Bacilli;Lactobacillales;Enterococcaceae;Enterococcus	0	0	1	0
NZ_CP022059	Enterococcus faecalis	Bacteria;Firmicutes;Bacilli;Lactobacillales;Enterococcaceae;Enterococcus	0	0	1	0
NZ_CP029612	Enterococcus faecalis	Bacteria;Firmicutes;Bacilli;Lactobacillales;Enterococcaceae;Enterococcus	0	0	1	0
NZ_AP017623	Enterococcus faecalis	Bacteria;Firmicutes;Bacilli;Lactobacillales;Enterococcaceae;Enterococcus	0	0	1	0
NZ_CP028285,NZ_CP028286,NZ_CP028284,NZ_CP028283	Enterococcus faecalis	Bacteria;Firmicutes;Bacilli;Lactobacillales;Enterococcaceae;Enterococcus	0	0	1	0
NZ_CP031027,NZ_CP031028,NZ_CP031029	Enterococcus faecalis	Bacteria;Firmicutes;Bacilli;Lactobacillales;Enterococcaceae;Enterococcus	0	0	1	0
NZ_CP033787	Enterococcus faecalis	Bacteria;Firmicutes;Bacilli;Lactobacillales;Enterococcaceae;Enterococcus	0	0	1	0
NZ_AP018538,NZ_AP018539,NZ_AP018540,NZ_AP018541	Enterococcus faecalis	Bacteria;Firmicutes;Bacilli;Lactobacillales;Enterococcaceae;Enterococcus	0	0	1	0
NZ_AP018543,NZ_AP018544,NZ_AP018545,NZ_AP018546,NZ_AP018547	Enterococcus faecalis	Bacteria;Firmicutes;Bacilli;Lactobacillales;Enterococcaceae;Enterococcus	0	0	1	0
NZ_CP028720,NZ_CP028721,NZ_CP028722,NZ_CP028723	Enterococcus faecalis	Bacteria;Firmicutes;Bacilli;Lactobacillales;Enterococcaceae;Enterococcus	0	0	1	0
NZ_CP028724,NZ_CP028726,NZ_CP028725	Enterococcus faecalis	Bacteria;Firmicutes;Bacilli;Lactobacillales;Enterococcaceae;Enterococcus	0	0	1	0
NZ_CP028835,NZ_CP028836,NZ_CP028837,NZ_CP028838,NZ_CP028839,NZ_CP028840	Enterococcus faecalis	Bacteria;Firmicutes;Bacilli;Lactobacillales;Enterococcaceae;Enterococcus	0	0	1	0
NZ_CP039434	Enterococcus faecalis	Bacteria;Firmicutes;Bacilli;Lactobacillales;Enterococcaceae;Enterococcus	0	0	1	0
NZ_CP030042,NZ_CP030044,NZ_CP030043	Enterococcus faecalis	Bacteria;Firmicutes;Bacilli;Lactobacillales;Enterococcaceae;Enterococcus	0	0	1	0
NZ_CP030045,NZ_CP030046	Enterococcus faecalis	Bacteria;Firmicutes;Bacilli;Lactobacillales;Enterococcaceae;Enterococcus	0	0	1	0
NZ_CP040898,NZ_CP040897	Enterococcus faecalis	Bacteria;Firmicutes;Bacilli;Lactobacillales;Enterococcaceae;Enterococcus	0	0	1	0
NZ_CP041012	Enterococcus faecalis	Bacteria;Firmicutes;Bacilli;Lactobacillales;Enterococcaceae;Enterococcus	0	0	1	0
NZ_CP039296	Enterococcus faecalis	Bacteria;Firmicutes;Bacilli;Lactobacillales;Enterococcaceae;Enterococcus	0	0	1	0
NZ_CP039548	Enterococcus faecalis	Bacteria;Firmicutes;Bacilli;Lactobacillales;Enterococcaceae;Enterococcus	0	0	1	0
NZ_CP039549	Enterococcus faecalis	Bacteria;Firmicutes;Bacilli;Lactobacillales;Enterococcaceae;Enterococcus	0	0	1	0
NZ_CP041344	Enterococcus faecalis	Bacteria;Firmicutes;Bacilli;Lactobacillales;Enterococcaceae;Enterococcus	0	0	1	0
NZ_CP042213,NZ_CP042214,NZ_CP042215	Enterococcus faecalis	Bacteria;Firmicutes;Bacilli;Lactobacillales;Enterococcaceae;Enterococcus	0	0	1	0
NZ_CP042216,NZ_CP042217	Enterococcus faecalis	Bacteria;Firmicutes;Bacilli;Lactobacillales;Enterococcaceae;Enterococcus	0	0	1	0
NZ_CP045045	Enterococcus faecalis	Bacteria;Firmicutes;Bacilli;Lactobacillales;Enterococcaceae;Enterococcus	0	0	1	0
NZ_CP049775,NZ_CP049776,NZ_CP049777	Enterococcus faecalis	Bacteria;Firmicutes;Bacilli;Lactobacillales;Enterococcaceae;Enterococcus	0	0	1	0
NZ_CP051005	Enterococcus faecalis	Bacteria;Firmicutes;Bacilli;Lactobacillales;Enterococcaceae;Enterococcus	0	0	1	0
NZ_CP046108,NZ_CP046109,NZ_CP046110	Enterococcus faecalis	Bacteria;Firmicutes;Bacilli;Lactobacillales;Enterococcaceae;Enterococcus	0	0	1	0
NZ_CP046111	Enterococcus faecalis	Bacteria;Firmicutes;Bacilli;Lactobacillales;Enterococcaceae;Enterococcus	0	0	1	0
NZ_CP046112	Enterococcus faecalis	Bacteria;Firmicutes;Bacilli;Lactobacillales;Enterococcaceae;Enterococcus	0	0	1	0
NZ_CP046113	Enterococcus faecalis	Bacteria;Firmicutes;Bacilli;Lactobacillales;Enterococcaceae;Enterococcus	0	0	1	0
NZ_CP060804,NZ_CP060801,NZ_CP060802,NZ_CP060803	Enterococcus faecalis	Bacteria;Firmicutes;Bacilli;Lactobacillales;Enterococcaceae;Enterococcus	0	0	1	0
NZ_CP050491,NZ_CP050492	Enterococcus faecalis	Bacteria;Firmicutes;Bacilli;Lactobacillales;Enterococcaceae;Enterococcus	0	0	1	0
NZ_CP045598,NZ_CP045599,NZ_CP045600,NZ_CP045601	Enterococcus faecalis	Bacteria;Firmicutes;Bacilli;Lactobacillales;Enterococcaceae;Enterococcus	0	0	1	0
NZ_CP068249,NZ_CP068250	Enterococcus faecalis	Bacteria;Firmicutes;Bacilli;Lactobacillales;Enterococcaceae;Enterococcus	0	0	1	0
NZ_CP069185,NZ_CP069187,NZ_CP069186	Enterococcus faecalis	Bacteria;Firmicutes;Bacilli;Lactobacillales;Enterococcaceae;Enterococcus	0	0	1	0
NZ_CP071172	Enterococcus faecalis	Bacteria;Firmicutes;Bacilli;Lactobacillales;Enterococcaceae;Enterococcus	0	0	1	0
NZ_CP071176,NZ_CP071177	Enterococcus faecalis	Bacteria;Firmicutes;Bacilli;Lactobacillales;Enterococcaceae;Enterococcus	0	0	1	0
NZ_LR134312	Enterococcus faecalis	Bacteria;Firmicutes;Bacilli;Lactobacillales;Enterococcaceae;Enterococcus	0	0	1	0
NZ_LR594051	Enterococcus faecalis	Bacteria;Firmicutes;Bacilli;Lactobacillales;Enterococcaceae;Enterococcus	0	0	1	0
NZ_LR698844	Enterococcus faecalis	Bacteria;Firmicutes;Bacilli;Lactobacillales;Enterococcaceae;Enterococcus	0	0	1	0
NZ_CP022488,NZ_CP022484,NZ_CP022485,NZ_CP022486,NZ_CP022487	Enterococcus faecalis ARO1/DG	Bacteria;Firmicutes;Bacilli;Lactobacillales;Enterococcaceae;Enterococcus	0	0	1	0
NZ_CP008816,NZ_CP008815,NZ_CP008814	Enterococcus faecalis ATCC 29212	Bacteria;Firmicutes;Bacilli;Lactobacillales;Enterococcaceae;Enterococcus	0	0	1	0
NC_018221,NC_018223,NC_018222	Enterococcus faecalis D32	Bacteria;Firmicutes;Bacilli;Lactobacillales;Enterococcaceae;Enterococcus	0	0	1	0
NZ_CP004081	Enterococcus faecalis DENG1	Bacteria;Firmicutes;Bacilli;Lactobacillales;Enterococcaceae;Enterococcus	0	0	1	0
NZ_CP041738,NZ_CP041739,NZ_CP041740	Enterococcus faecalis EnGen0107	Bacteria;Firmicutes;Bacilli;Lactobacillales;Enterococcaceae;Enterococcus	0	0	1	0
NC_017316	Enterococcus faecalis OG1RF	Bacteria;Firmicutes;Bacilli;Lactobacillales;Enterococcaceae;Enterococcus	0	0	1	0
NZ_CP036249,NZ_CP036248,NZ_CP036247	Enterococcus faecalis R712	Bacteria;Firmicutes;Bacilli;Lactobacillales;Enterococcaceae;Enterococcus	0	0	1	0
NC_019770	Enterococcus faecalis str. Symbioflor 1	Bacteria;Firmicutes;Bacilli;Lactobacillales;Enterococcaceae;Enterococcus	0	0	1	0
NC_004668,NC_004669,NC_004671,NC_004670	Enterococcus faecalis V583	Bacteria;Firmicutes;Bacilli;Lactobacillales;Enterococcaceae;Enterococcus	0	0	1	0
NZ_CP012522	Enterococcus faecium	Bacteria;Firmicutes;Bacilli;Lactobacillales;Enterococcaceae;Enterococcus	0	0	1	0
NZ_CP013009,NZ_CP013010	Enterococcus faecium	Bacteria;Firmicutes;Bacilli;Lactobacillales;Enterococcaceae;Enterococcus	0	0	1	0
NZ_CP013994,NZ_CP013995,NZ_CP013996	Enterococcus faecium	Bacteria;Firmicutes;Bacilli;Lactobacillales;Enterococcaceae;Enterococcus	0	0	1	0
NZ_CP011828,NZ_CP011829,NZ_CP011830,NZ_CP011831	Enterococcus faecium	Bacteria;Firmicutes;Bacilli;Lactobacillales;Enterococcaceae;Enterococcus	0	0	1	0
NZ_CP011281,NZ_CP011282,NZ_CP011283,NZ_CP015123,NZ_CP011284,NZ_CP011285	Enterococcus faecium	Bacteria;Firmicutes;Bacilli;Lactobacillales;Enterococcaceae;Enterococcus	0	0	1	0
NZ_CP012430,NZ_CP012432,NZ_CP012431,NZ_CP012435,NZ_CP012434,NZ_CP012433	Enterococcus faecium	Bacteria;Firmicutes;Bacilli;Lactobacillales;Enterococcaceae;Enterococcus	0	0	1	0
NZ_CP012460,NZ_CP012461,NZ_CP012462,NZ_CP012463,NZ_CP012464	Enterococcus faecium	Bacteria;Firmicutes;Bacilli;Lactobacillales;Enterococcaceae;Enterococcus	0	0	1	0
NZ_CP016163,NZ_CP016164,NZ_CP016165,NZ_CP016166,NZ_CP016168,NZ_CP016167,NZ_CP016169	Enterococcus faecium	Bacteria;Firmicutes;Bacilli;Lactobacillales;Enterococcaceae;Enterococcus	0	0	1	0
NZ_CP014529,NZ_CP014530,NZ_CP014535,NZ_CP014534,NZ_CP014531,NZ_CP014533,NZ_CP014532	Enterococcus faecium	Bacteria;Firmicutes;Bacilli;Lactobacillales;Enterococcaceae;Enterococcus	0	0	1	0
NZ_CP018065,NZ_CP018066,NZ_CP018067,NZ_CP018068,NZ_CP018069	Enterococcus faecium	Bacteria;Firmicutes;Bacilli;Lactobacillales;Enterococcaceae;Enterococcus	0	0	1	0
NZ_CP018071,NZ_CP018073,NZ_CP018070,NZ_CP018072	Enterococcus faecium	Bacteria;Firmicutes;Bacilli;Lactobacillales;Enterococcaceae;Enterococcus	0	0	1	0
NZ_CP018828,NZ_CP018827,NZ_CP018825,NZ_CP018829,NZ_CP018826	Enterococcus faecium	Bacteria;Firmicutes;Bacilli;Lactobacillales;Enterococcaceae;Enterococcus	0	0	1	0
NZ_CP018830,NZ_CP018832,NZ_CP018831,NZ_CP018834,NZ_CP018833	Enterococcus faecium	Bacteria;Firmicutes;Bacilli;Lactobacillales;Enterococcaceae;Enterococcus	0	0	1	0
NZ_CP019208,NZ_CP019209,NZ_CP019210,NZ_CP019211,NZ_CP019212	Enterococcus faecium	Bacteria;Firmicutes;Bacilli;Lactobacillales;Enterococcaceae;Enterococcus	0	0	1	0
NZ_CP019970,NZ_CP019971,NZ_CP019972,NZ_CP019973,NZ_CP019974,NZ_CP019975,NZ_CP019976	Enterococcus faecium	Bacteria;Firmicutes;Bacilli;Lactobacillales;Enterococcaceae;Enterococcus	0	0	1	0
NZ_CP019992,NZ_CP019993,NZ_CP019994,NZ_CP019995	Enterococcus faecium	Bacteria;Firmicutes;Bacilli;Lactobacillales;Enterococcaceae;Enterococcus	0	0	1	0
NZ_CP019988,NZ_CP019989,NZ_CP019990,NZ_CP019991	Enterococcus faecium	Bacteria;Firmicutes;Bacilli;Lactobacillales;Enterococcaceae;Enterococcus	0	0	1	0
NZ_CP023423,NZ_CP023424,NZ_CP023425,NZ_CP023426,NZ_CP023427	Enterococcus faecium	Bacteria;Firmicutes;Bacilli;Lactobacillales;Enterococcaceae;Enterococcus	0	0	1	0
NZ_CP018128,NZ_CP018129,NZ_CP018130,NZ_CP018131,NZ_CP018132	Enterococcus faecium	Bacteria;Firmicutes;Bacilli;Lactobacillales;Enterococcaceae;Enterococcus	0	0	1	0
NZ_CP017792,NZ_CP017793,NZ_CP017794,NZ_CP017795,NZ_CP017796	Enterococcus faecium	Bacteria;Firmicutes;Bacilli;Lactobacillales;Enterococcaceae;Enterococcus	0	0	1	0
NZ_CP017797,NZ_CP017798,NZ_CP017799,NZ_CP017800,NZ_CP017801	Enterococcus faecium	Bacteria;Firmicutes;Bacilli;Lactobacillales;Enterococcaceae;Enterococcus	0	0	1	0
NZ_CP017787,NZ_CP017788,NZ_CP017789,NZ_CP017790,NZ_CP017791	Enterococcus faecium	Bacteria;Firmicutes;Bacilli;Lactobacillales;Enterococcaceae;Enterococcus	0	0	1	0
NZ_CP025077,NZ_CP025078	Enterococcus faecium	Bacteria;Firmicutes;Bacilli;Lactobacillales;Enterococcaceae;Enterococcus	0	0	1	0
NZ_CP025425,NZ_CP025426,NZ_CP025427	Enterococcus faecium	Bacteria;Firmicutes;Bacilli;Lactobacillales;Enterococcaceae;Enterococcus	0	0	1	0
NZ_CP023780,NZ_CP023781,NZ_CP023782,NZ_CP023783	Enterococcus faecium	Bacteria;Firmicutes;Bacilli;Lactobacillales;Enterococcaceae;Enterococcus	0	0	1	0
NZ_CP023784,NZ_CP023785,NZ_CP023786,NZ_CP023787,NZ_CP023788	Enterococcus faecium	Bacteria;Firmicutes;Bacilli;Lactobacillales;Enterococcaceae;Enterococcus	0	0	1	0
NZ_CP023794,NZ_CP023795,NZ_CP023796,NZ_CP023797,NZ_CP023798	Enterococcus faecium	Bacteria;Firmicutes;Bacilli;Lactobacillales;Enterococcaceae;Enterococcus	0	0	1	0
NZ_CP023789,NZ_CP023790,NZ_CP023791,NZ_CP023792,NZ_CP023793	Enterococcus faecium	Bacteria;Firmicutes;Bacilli;Lactobacillales;Enterococcaceae;Enterococcus	0	0	1	0
NZ_CP023804,NZ_CP023805,NZ_CP023806,NZ_CP023807	Enterococcus faecium	Bacteria;Firmicutes;Bacilli;Lactobacillales;Enterococcaceae;Enterococcus	0	0	1	0
NZ_CP023799,NZ_CP023800,NZ_CP023801,NZ_CP023802,NZ_CP023803	Enterococcus faecium	Bacteria;Firmicutes;Bacilli;Lactobacillales;Enterococcaceae;Enterococcus	0	0	1	0
NZ_CP023808,NZ_CP023809,NZ_CP023812,NZ_CP023810,NZ_CP023811	Enterococcus faecium	Bacteria;Firmicutes;Bacilli;Lactobacillales;Enterococcaceae;Enterococcus	0	0	1	0
NZ_CP021885	Enterococcus faecium	Bacteria;Firmicutes;Bacilli;Lactobacillales;Enterococcaceae;Enterococcus	0	0	1	0
NZ_CP025754,NZ_CP025756,NZ_CP025755	Enterococcus faecium	Bacteria;Firmicutes;Bacilli;Lactobacillales;Enterococcaceae;Enterococcus	0	0	1	0
NZ_CP044316,NZ_CP044317,NZ_CP044318,NZ_CP044319,NZ_CP044320,NZ_CP044321,NZ_CP044322,NZ_CP044323,NZ_CP044324,NZ_CP044325,NZ_CP044326,NZ_CP044327	Enterococcus faecium	Bacteria;Firmicutes;Bacilli;Lactobacillales;Enterococcaceae;Enterococcus	0	0	1	0
NZ_CP027402,NZ_CP027401	Enterococcus faecium	Bacteria;Firmicutes;Bacilli;Lactobacillales;Enterococcaceae;Enterococcus	0	0	1	0
NZ_CP027497,NZ_CP027498,NZ_CP027499,NZ_CP027500	Enterococcus faecium	Bacteria;Firmicutes;Bacilli;Lactobacillales;Enterococcaceae;Enterococcus	0	0	1	0
NZ_CP027506,NZ_CP027507,NZ_CP027511,NZ_CP027508,NZ_CP027509,NZ_CP027510	Enterococcus faecium	Bacteria;Firmicutes;Bacilli;Lactobacillales;Enterococcaceae;Enterococcus	0	0	1	0
NZ_CP027512,NZ_CP027513,NZ_CP027514,NZ_CP027515,NZ_CP027516	Enterococcus faecium	Bacteria;Firmicutes;Bacilli;Lactobacillales;Enterococcaceae;Enterococcus	0	0	1	0
NZ_CP027517,NZ_CP027518,NZ_CP027519	Enterococcus faecium	Bacteria;Firmicutes;Bacilli;Lactobacillales;Enterococcaceae;Enterococcus	0	0	1	0
NZ_CP027501,NZ_CP027502,NZ_CP027503,NZ_CP027504,NZ_CP027505	Enterococcus faecium	Bacteria;Firmicutes;Bacilli;Lactobacillales;Enterococcaceae;Enterococcus	0	0	1	0
NZ_CP020484,NZ_CP020485,NZ_CP020486,NZ_CP020487	Enterococcus faecium	Bacteria;Firmicutes;Bacilli;Lactobacillales;Enterococcaceae;Enterococcus	0	0	1	0
NZ_CP020488,NZ_CP020489,NZ_CP020490,NZ_CP020491	Enterococcus faecium	Bacteria;Firmicutes;Bacilli;Lactobacillales;Enterococcaceae;Enterococcus	0	0	1	0
NZ_CP030110	Enterococcus faecium	Bacteria;Firmicutes;Bacilli;Lactobacillales;Enterococcaceae;Enterococcus	0	0	1	0
NZ_CP032308,NZ_CP032307,NZ_CP032309	Enterococcus faecium	Bacteria;Firmicutes;Bacilli;Lactobacillales;Enterococcaceae;Enterococcus	0	0	1	0
NZ_CP033041,NZ_CP033042	Enterococcus faecium	Bacteria;Firmicutes;Bacilli;Lactobacillales;Enterococcaceae;Enterococcus	0	0	1	0
NZ_CP033206,NZ_CP033207,NZ_CP033208,NZ_CP033209,NZ_CP033210,NZ_CP033211,NZ_CP033212	Enterococcus faecium	Bacteria;Firmicutes;Bacilli;Lactobacillales;Enterococcaceae;Enterococcus	0	0	1	0
NZ_CP025685,NZ_CP025687,NZ_CP025686	Enterococcus faecium	Bacteria;Firmicutes;Bacilli;Lactobacillales;Enterococcaceae;Enterococcus	0	0	1	0
NZ_CP035136,NZ_CP035137,NZ_CP035138	Enterococcus faecium	Bacteria;Firmicutes;Bacilli;Lactobacillales;Enterococcaceae;Enterococcus	0	0	1	0
NZ_CP035220,NZ_CP035221,NZ_CP035222	Enterococcus faecium	Bacteria;Firmicutes;Bacilli;Lactobacillales;Enterococcaceae;Enterococcus	0	0	1	0
NZ_CP028727,NZ_CP028728	Enterococcus faecium	Bacteria;Firmicutes;Bacilli;Lactobacillales;Enterococcaceae;Enterococcus	0	0	1	0
NZ_CP034949,NZ_CP034948,NZ_CP034945,NZ_CP034950,NZ_CP034947,NZ_CP034946	Enterococcus faecium	Bacteria;Firmicutes;Bacilli;Lactobacillales;Enterococcaceae;Enterococcus	0	0	1	0
NZ_CP040368,NZ_CP040369,NZ_CP040370,NZ_CP040371,NZ_CP040372,NZ_CP040373	Enterococcus faecium	Bacteria;Firmicutes;Bacilli;Lactobacillales;Enterococcaceae;Enterococcus	0	0	1	0
NZ_CP035648,NZ_CP035649,NZ_CP035644,NZ_CP035645,NZ_CP035646,NZ_CP035647	Enterococcus faecium	Bacteria;Firmicutes;Bacilli;Lactobacillales;Enterococcaceae;Enterococcus	0	0	1	0
NZ_CP035654,NZ_CP035655,NZ_CP035650,NZ_CP035651,NZ_CP035652,NZ_CP035653	Enterococcus faecium	Bacteria;Firmicutes;Bacilli;Lactobacillales;Enterococcaceae;Enterococcus	0	0	1	0
NZ_CP035660,NZ_CP035661,NZ_CP035656,NZ_CP035657,NZ_CP035658,NZ_CP035659	Enterococcus faecium	Bacteria;Firmicutes;Bacilli;Lactobacillales;Enterococcaceae;Enterococcus	0	0	1	0
NZ_CP035666,NZ_CP035667,NZ_CP035662,NZ_CP035663,NZ_CP035664,NZ_CP035665	Enterococcus faecium	Bacteria;Firmicutes;Bacilli;Lactobacillales;Enterococcaceae;Enterococcus	0	0	1	0
NZ_CP040706,NZ_CP040704,NZ_CP040708,NZ_CP040703,NZ_CP040705,NZ_CP040707	Enterococcus faecium	Bacteria;Firmicutes;Bacilli;Lactobacillales;Enterococcaceae;Enterococcus	0	0	1	0
NZ_CP040740,NZ_CP040741,NZ_CP040742,NZ_CP040743,NZ_CP040744	Enterococcus faecium	Bacteria;Firmicutes;Bacilli;Lactobacillales;Enterococcaceae;Enterococcus	0	0	1	0
NZ_CP040849,NZ_CP040850,NZ_CP040851	Enterococcus faecium	Bacteria;Firmicutes;Bacilli;Lactobacillales;Enterococcaceae;Enterococcus	0	0	1	0
NZ_CP040875,NZ_CP040876,NZ_CP040873,NZ_CP040874	Enterococcus faecium	Bacteria;Firmicutes;Bacilli;Lactobacillales;Enterococcaceae;Enterococcus	0	0	1	0
NZ_CP040878,NZ_CP040877	Enterococcus faecium	Bacteria;Firmicutes;Bacilli;Lactobacillales;Enterococcaceae;Enterococcus	0	0	1	0
NZ_CP040907,NZ_CP040906	Enterococcus faecium	Bacteria;Firmicutes;Bacilli;Lactobacillales;Enterococcaceae;Enterococcus	0	0	1	0
NZ_CP040904,NZ_CP040905	Enterococcus faecium	Bacteria;Firmicutes;Bacilli;Lactobacillales;Enterococcaceae;Enterococcus	0	0	1	0
NZ_CP041257,NZ_CP041256,NZ_CP041258,NZ_CP041254,NZ_CP041255	Enterococcus faecium	Bacteria;Firmicutes;Bacilli;Lactobacillales;Enterococcaceae;Enterococcus	0	0	1	0
NZ_AP019394,NZ_AP019395,NZ_AP019396	Enterococcus faecium	Bacteria;Firmicutes;Bacilli;Lactobacillales;Enterococcaceae;Enterococcus	0	0	1	0
NZ_CP041261,NZ_CP041262,NZ_CP041263,NZ_CP041264,NZ_CP041269,NZ_CP041265,NZ_CP041266,NZ_CP041267,NZ_CP041268	Enterococcus faecium	Bacteria;Firmicutes;Bacilli;Lactobacillales;Enterococcaceae;Enterococcus	0	0	1	0
NZ_CP041270,NZ_CP041271,NZ_CP041272,NZ_CP041273,NZ_CP041279,NZ_CP041274,NZ_CP041275,NZ_CP041276,NZ_CP041277,NZ_CP041278	Enterococcus faecium	Bacteria;Firmicutes;Bacilli;Lactobacillales;Enterococcaceae;Enterococcus	0	0	1	0
NZ_CP042834,NZ_CP042833,NZ_CP042835	Enterococcus faecium	Bacteria;Firmicutes;Bacilli;Lactobacillales;Enterococcaceae;Enterococcus	0	0	1	0
NZ_CP043484,NZ_CP043485	Enterococcus faecium	Bacteria;Firmicutes;Bacilli;Lactobacillales;Enterococcaceae;Enterococcus	0	0	1	0
NZ_CP044264,NZ_CP044265,NZ_CP044266,NZ_CP044267,NZ_CP044268,NZ_CP044269,NZ_CP044270,NZ_CP044271,NZ_CP044272,NZ_CP044273	Enterococcus faecium	Bacteria;Firmicutes;Bacilli;Lactobacillales;Enterococcaceae;Enterococcus	0	0	1	0
NZ_CP044274,NZ_CP044275,NZ_CP044276,NZ_CP044277,NZ_CP044278,NZ_CP044279,NZ_CP044280,NZ_CP044281,NZ_CP044282	Enterococcus faecium	Bacteria;Firmicutes;Bacilli;Lactobacillales;Enterococcaceae;Enterococcus	0	0	1	0
NZ_CP045012,NZ_CP045013,NZ_CP045014	Enterococcus faecium	Bacteria;Firmicutes;Bacilli;Lactobacillales;Enterococcaceae;Enterococcus	0	0	1	0
NZ_CP046077,NZ_CP046076,NZ_CP046078,NZ_CP046075,NZ_CP046074,NZ_CP046079	Enterococcus faecium	Bacteria;Firmicutes;Bacilli;Lactobacillales;Enterococcaceae;Enterococcus	0	0	1	0
NZ_CP038996,NZ_CP038997	Enterococcus faecium	Bacteria;Firmicutes;Bacilli;Lactobacillales;Enterococcaceae;Enterococcus	0	0	1	0
NZ_CP038995	Enterococcus faecium	Bacteria;Firmicutes;Bacilli;Lactobacillales;Enterococcaceae;Enterococcus	0	0	1	0
NZ_AP022341,NZ_AP022342,NZ_AP022343,NZ_AP022344	Enterococcus faecium	Bacteria;Firmicutes;Bacilli;Lactobacillales;Enterococcaceae;Enterococcus	0	0	1	0
NZ_CP039729,NZ_CP039730	Enterococcus faecium	Bacteria;Firmicutes;Bacilli;Lactobacillales;Enterococcaceae;Enterococcus	0	0	1	0
NZ_CP050255	Enterococcus faecium	Bacteria;Firmicutes;Bacilli;Lactobacillales;Enterococcaceae;Enterococcus	0	0	1	0
NZ_CP050648,NZ_CP050649	Enterococcus faecium	Bacteria;Firmicutes;Bacilli;Lactobacillales;Enterococcaceae;Enterococcus	0	0	1	0
NZ_CP050650,NZ_CP050651	Enterococcus faecium	Bacteria;Firmicutes;Bacilli;Lactobacillales;Enterococcaceae;Enterococcus	0	0	1	0
NZ_CP059784,NZ_CP059785,NZ_CP059786,NZ_CP059787,NZ_CP059788,NZ_CP059789,NZ_CP059790,NZ_CP059791,NZ_CP059792	Enterococcus faecium	Bacteria;Firmicutes;Bacilli;Lactobacillales;Enterococcaceae;Enterococcus	0	0	1	0
NZ_CP059806,NZ_CP059807,NZ_CP059808,NZ_CP059809,NZ_CP059810,NZ_CP059811,NZ_CP059812,NZ_CP059813,NZ_CP059814,NZ_CP059815	Enterococcus faecium	Bacteria;Firmicutes;Bacilli;Lactobacillales;Enterococcaceae;Enterococcus	0	0	1	0
NZ_CP059793,NZ_CP059794,NZ_CP059795,NZ_CP059796,NZ_CP059797,NZ_CP059798,NZ_CP059799,NZ_CP059800,NZ_CP059801,NZ_CP059802,NZ_CP059803,NZ_CP059804,NZ_CP059805	Enterococcus faecium	Bacteria;Firmicutes;Bacilli;Lactobacillales;Enterococcaceae;Enterococcus	0	0	1	0
NZ_CP059816,NZ_CP059817,NZ_CP059818,NZ_CP059819,NZ_CP059820,NZ_CP059821,NZ_CP059822	Enterococcus faecium	Bacteria;Firmicutes;Bacilli;Lactobacillales;Enterococcaceae;Enterococcus	0	0	1	0
NZ_CP059747,NZ_CP059748,NZ_CP059749,NZ_CP059750,NZ_CP059751,NZ_CP059752,NZ_CP059753,NZ_CP059754	Enterococcus faecium	Bacteria;Firmicutes;Bacilli;Lactobacillales;Enterococcaceae;Enterococcus	0	0	1	0
NZ_CP061817,NZ_CP061818,NZ_CP061819,NZ_CP061820,NZ_CP061821,NZ_CP061822,NZ_CP061823,NZ_CP061824,NZ_CP061825,NZ_CP061826,NZ_CP061827	Enterococcus faecium	Bacteria;Firmicutes;Bacilli;Lactobacillales;Enterococcaceae;Enterococcus	0	0	1	0
NZ_CP059739,NZ_CP059740,NZ_CP059741,NZ_CP059742,NZ_CP059743,NZ_CP059744,NZ_CP059745,NZ_CP059746	Enterococcus faecium	Bacteria;Firmicutes;Bacilli;Lactobacillales;Enterococcaceae;Enterococcus	0	0	1	0
NZ_CP059772,NZ_CP059773,NZ_CP059774,NZ_CP059775,NZ_CP059776,NZ_CP059777,NZ_CP059778,NZ_CP059779,NZ_CP059780,NZ_CP059781,NZ_CP059782,NZ_CP059783	Enterococcus faecium	Bacteria;Firmicutes;Bacilli;Lactobacillales;Enterococcaceae;Enterococcus	0	0	1	0
NZ_CP059764,NZ_CP059765,NZ_CP059766,NZ_CP059767,NZ_CP059768,NZ_CP059769,NZ_CP059770,NZ_CP059771	Enterococcus faecium	Bacteria;Firmicutes;Bacilli;Lactobacillales;Enterococcaceae;Enterococcus	0	0	1	0
NZ_CP059823,NZ_CP059824,NZ_CP059825,NZ_CP059826,NZ_CP059827,NZ_CP059828	Enterococcus faecium	Bacteria;Firmicutes;Bacilli;Lactobacillales;Enterococcaceae;Enterococcus	0	0	1	0
NZ_CP059755,NZ_CP059756,NZ_CP059757,NZ_CP059758,NZ_CP059759,NZ_CP059760,NZ_CP059761,NZ_CP059762,NZ_CP059763	Enterococcus faecium	Bacteria;Firmicutes;Bacilli;Lactobacillales;Enterococcaceae;Enterococcus	0	0	1	0
NZ_CP053704	Enterococcus faecium	Bacteria;Firmicutes;Bacilli;Lactobacillales;Enterococcaceae;Enterococcus	0	0	1	0
NZ_CP060861,NZ_CP060863,NZ_CP060865,NZ_CP060862,NZ_CP060864	Enterococcus faecium	Bacteria;Firmicutes;Bacilli;Lactobacillales;Enterococcaceae;Enterococcus	0	0	1	0
NZ_CP062265,NZ_CP062266,NZ_CP062267,NZ_CP062268,NZ_CP062269,NZ_CP062270,NZ_CP062271,NZ_CP062272,NZ_CP062273,NZ_CP062274,NZ_CP062275,NZ_CP062276,NZ_CP062277	Enterococcus faecium	Bacteria;Firmicutes;Bacilli;Lactobacillales;Enterococcaceae;Enterococcus	0	0	1	0
NZ_CP064049,NZ_CP064050,NZ_CP064051,NZ_CP064052,NZ_CP064053	Enterococcus faecium	Bacteria;Firmicutes;Bacilli;Lactobacillales;Enterococcaceae;Enterococcus	0	0	1	0
NZ_CP045602,NZ_CP045603	Enterococcus faecium	Bacteria;Firmicutes;Bacilli;Lactobacillales;Enterococcaceae;Enterococcus	0	0	1	0
NZ_CP064343,NZ_CP064344,NZ_CP064345,NZ_CP064346,NZ_CP064347,NZ_CP064348,NZ_CP064349	Enterococcus faecium	Bacteria;Firmicutes;Bacilli;Lactobacillales;Enterococcaceae;Enterococcus	0	0	1	0
NZ_CP065210	Enterococcus faecium	Bacteria;Firmicutes;Bacilli;Lactobacillales;Enterococcaceae;Enterococcus	0	0	1	0
NZ_CP065523,NZ_CP065525,NZ_CP065524,NZ_CP065526	Enterococcus faecium	Bacteria;Firmicutes;Bacilli;Lactobacillales;Enterococcaceae;Enterococcus	0	0	1	0
NZ_CP065527,NZ_CP065529,NZ_CP065530,NZ_CP065528	Enterococcus faecium	Bacteria;Firmicutes;Bacilli;Lactobacillales;Enterococcaceae;Enterococcus	0	0	1	0
NZ_CP065547,NZ_CP065549,NZ_CP065548,NZ_CP065550,NZ_CP065551,NZ_CP065552,NZ_CP065553	Enterococcus faecium	Bacteria;Firmicutes;Bacilli;Lactobacillales;Enterococcaceae;Enterococcus	0	0	1	0
NZ_CP065928,NZ_CP065929,NZ_CP065930,NZ_CP065931,NZ_CP065932,NZ_CP065933,NZ_CP065934,NZ_CP065935	Enterococcus faecium	Bacteria;Firmicutes;Bacilli;Lactobacillales;Enterococcaceae;Enterococcus	0	0	1	0
NZ_CP066466,NZ_CP066468,NZ_CP066467,NZ_CP066469,NZ_CP066470,NZ_CP066471,NZ_CP066472	Enterococcus faecium	Bacteria;Firmicutes;Bacilli;Lactobacillales;Enterococcaceae;Enterococcus	0	0	1	0
NZ_CP066415,NZ_CP066417,NZ_CP066416,NZ_CP066418,NZ_CP066419,NZ_CP066420	Enterococcus faecium	Bacteria;Firmicutes;Bacilli;Lactobacillales;Enterococcaceae;Enterococcus	0	0	1	0
NZ_CP066421,NZ_CP066422,NZ_CP066423,NZ_CP066424,NZ_CP066425,NZ_CP066426	Enterococcus faecium	Bacteria;Firmicutes;Bacilli;Lactobacillales;Enterococcaceae;Enterococcus	0	0	1	0
NZ_CP066434,NZ_CP066435,NZ_CP066436,NZ_CP066437,NZ_CP066438,NZ_CP066439,NZ_CP066440,NZ_CP066441,NZ_CP066442	Enterococcus faecium	Bacteria;Firmicutes;Bacilli;Lactobacillales;Enterococcaceae;Enterococcus	0	0	1	0
NZ_CP066451,NZ_CP066452,NZ_CP066453,NZ_CP066454,NZ_CP066455,NZ_CP066456	Enterococcus faecium	Bacteria;Firmicutes;Bacilli;Lactobacillales;Enterococcaceae;Enterococcus	0	0	1	0
NZ_CP066389,NZ_CP066390,NZ_CP066391,NZ_CP066392,NZ_CP066393,NZ_CP066394,NZ_CP066395	Enterococcus faecium	Bacteria;Firmicutes;Bacilli;Lactobacillales;Enterococcaceae;Enterococcus	0	0	1	0
NZ_CP066396,NZ_CP066401,NZ_CP066402,NZ_CP066403,NZ_CP066404,NZ_CP066405,NZ_CP066406,NZ_CP066407,NZ_CP066408,NZ_CP066397,NZ_CP066398,NZ_CP066399,NZ_CP066400	Enterococcus faecium	Bacteria;Firmicutes;Bacilli;Lactobacillales;Enterococcaceae;Enterococcus	0	0	1	0
NZ_CP066381,NZ_CP066382,NZ_CP066383,NZ_CP066384,NZ_CP066385,NZ_CP066386,NZ_CP066387,NZ_CP066388	Enterococcus faecium	Bacteria;Firmicutes;Bacilli;Lactobacillales;Enterococcaceae;Enterococcus	0	0	1	0
NZ_CP066457,NZ_CP066458,NZ_CP066459,NZ_CP066460,NZ_CP066461,NZ_CP066462,NZ_CP066463,NZ_CP066464,NZ_CP066465	Enterococcus faecium	Bacteria;Firmicutes;Bacilli;Lactobacillales;Enterococcaceae;Enterococcus	0	0	1	0
NZ_CP066443,NZ_CP066444,NZ_CP066445,NZ_CP066446,NZ_CP066447,NZ_CP066448,NZ_CP066449,NZ_CP066450	Enterococcus faecium	Bacteria;Firmicutes;Bacilli;Lactobacillales;Enterococcaceae;Enterococcus	0	0	1	0
NZ_CP066409,NZ_CP066410,NZ_CP066411,NZ_CP066412,NZ_CP066413,NZ_CP066414	Enterococcus faecium	Bacteria;Firmicutes;Bacilli;Lactobacillales;Enterococcaceae;Enterococcus	0	0	1	0
NZ_CP066427,NZ_CP066428,NZ_CP066430,NZ_CP066429,NZ_CP066431,NZ_CP066432,NZ_CP066433	Enterococcus faecium	Bacteria;Firmicutes;Bacilli;Lactobacillales;Enterococcaceae;Enterococcus	0	0	1	0
NZ_CP066480,NZ_CP066481,NZ_CP066482,NZ_CP066483,NZ_CP066484,NZ_CP066485	Enterococcus faecium	Bacteria;Firmicutes;Bacilli;Lactobacillales;Enterococcaceae;Enterococcus	0	0	1	0
NZ_CP066473,NZ_CP066474,NZ_CP066475,NZ_CP066476,NZ_CP066477,NZ_CP066478,NZ_CP066479	Enterococcus faecium	Bacteria;Firmicutes;Bacilli;Lactobacillales;Enterococcaceae;Enterococcus	0	0	1	0
NZ_CP066568,NZ_CP066569,NZ_CP066570,NZ_CP066571,NZ_CP066572,NZ_CP066573,NZ_CP066574,NZ_CP066575	Enterococcus faecium	Bacteria;Firmicutes;Bacilli;Lactobacillales;Enterococcaceae;Enterococcus	0	0	1	0
NZ_CP066583,NZ_CP066585,NZ_CP066587,NZ_CP066586,NZ_CP066588,NZ_CP066589,NZ_CP066590,NZ_CP066584	Enterococcus faecium	Bacteria;Firmicutes;Bacilli;Lactobacillales;Enterococcaceae;Enterococcus	0	0	1	0
NZ_CP066576,NZ_CP066577,NZ_CP066578,NZ_CP066579,NZ_CP066580,NZ_CP066581,NZ_CP066582	Enterococcus faecium	Bacteria;Firmicutes;Bacilli;Lactobacillales;Enterococcaceae;Enterococcus	0	0	1	0
NZ_CP066591,NZ_CP066592,NZ_CP066593,NZ_CP066594,NZ_CP066595,NZ_CP066596,NZ_CP066597	Enterococcus faecium	Bacteria;Firmicutes;Bacilli;Lactobacillales;Enterococcaceae;Enterococcus	0	0	1	0
NZ_CP066598,NZ_CP066600,NZ_CP066599,NZ_CP066601,NZ_CP066602,NZ_CP066603,NZ_CP066604,NZ_CP066605	Enterococcus faecium	Bacteria;Firmicutes;Bacilli;Lactobacillales;Enterococcaceae;Enterococcus	0	0	1	0
NZ_CP066614,NZ_CP066615,NZ_CP066616,NZ_CP066617,NZ_CP066618,NZ_CP066619,NZ_CP066620,NZ_CP066621	Enterococcus faecium	Bacteria;Firmicutes;Bacilli;Lactobacillales;Enterococcaceae;Enterococcus	0	0	1	0
NZ_CP066606,NZ_CP066608,NZ_CP066609,NZ_CP066610,NZ_CP066611,NZ_CP066612,NZ_CP066613,NZ_CP066607	Enterococcus faecium	Bacteria;Firmicutes;Bacilli;Lactobacillales;Enterococcaceae;Enterococcus	0	0	1	0
NZ_CP066637,NZ_CP066638,NZ_CP066639,NZ_CP066640,NZ_CP066641,NZ_CP066642,NZ_CP066643,NZ_CP066644	Enterococcus faecium	Bacteria;Firmicutes;Bacilli;Lactobacillales;Enterococcaceae;Enterococcus	0	0	1	0
NZ_CP066645,NZ_CP066648,NZ_CP066647,NZ_CP066649,NZ_CP066650,NZ_CP066651,NZ_CP066652,NZ_CP066646	Enterococcus faecium	Bacteria;Firmicutes;Bacilli;Lactobacillales;Enterococcaceae;Enterococcus	0	0	1	0
NZ_CP066629,NZ_CP066630,NZ_CP066631,NZ_CP066632,NZ_CP066633,NZ_CP066634,NZ_CP066635,NZ_CP066636	Enterococcus faecium	Bacteria;Firmicutes;Bacilli;Lactobacillales;Enterococcaceae;Enterococcus	0	0	1	0
NZ_CP066622,NZ_CP066623,NZ_CP066624,NZ_CP066625,NZ_CP066626,NZ_CP066627,NZ_CP066628	Enterococcus faecium	Bacteria;Firmicutes;Bacilli;Lactobacillales;Enterococcaceae;Enterococcus	0	0	1	0
NZ_CP066673,NZ_CP066674,NZ_CP066675,NZ_CP066676,NZ_CP066677,NZ_CP066678,NZ_CP066679	Enterococcus faecium	Bacteria;Firmicutes;Bacilli;Lactobacillales;Enterococcaceae;Enterococcus	0	0	1	0
NZ_CP066653,NZ_CP066654,NZ_CP066655,NZ_CP066656,NZ_CP066657,NZ_CP066658	Enterococcus faecium	Bacteria;Firmicutes;Bacilli;Lactobacillales;Enterococcaceae;Enterococcus	0	0	1	0
NZ_CP066667,NZ_CP066668,NZ_CP066669,NZ_CP066670,NZ_CP066671,NZ_CP066672	Enterococcus faecium	Bacteria;Firmicutes;Bacilli;Lactobacillales;Enterococcaceae;Enterococcus	0	0	1	0
NZ_CP068244,NZ_CP068245,NZ_CP068246	Enterococcus faecium	Bacteria;Firmicutes;Bacilli;Lactobacillales;Enterococcaceae;Enterococcus	0	0	1	0
NZ_CP046166,NZ_CP046167,NZ_CP046168,NZ_CP046169,NZ_CP046170	Enterococcus faecium	Bacteria;Firmicutes;Bacilli;Lactobacillales;Enterococcaceae;Enterococcus	0	0	1	0
NZ_LN999987,NZ_LN999990,NZ_LN999988,NZ_LN999989	Enterococcus faecium	Bacteria;Firmicutes;Bacilli;Lactobacillales;Enterococcaceae;Enterococcus	0	0	1	0
NZ_LN999844	Enterococcus faecium	Bacteria;Firmicutes;Bacilli;Lactobacillales;Enterococcaceae;Enterococcus	0	0	1	0
NZ_LT598663,NZ_LT598664,NZ_LT598665,NZ_LT598666,NZ_LT598667,NZ_LT598668	Enterococcus faecium	Bacteria;Firmicutes;Bacilli;Lactobacillales;Enterococcaceae;Enterococcus	0	0	1	0
NZ_LR132067,NZ_LR132068	Enterococcus faecium	Bacteria;Firmicutes;Bacilli;Lactobacillales;Enterococcaceae;Enterococcus	0	0	1	0
NZ_LR134095,NZ_LR134096,NZ_LR134097	Enterococcus faecium	Bacteria;Firmicutes;Bacilli;Lactobacillales;Enterococcaceae;Enterococcus	0	0	1	0
NZ_LR134105,NZ_LR134106,NZ_LR134107,NZ_LR134108,NZ_LR134109,NZ_LR134110,NZ_LR134111,NZ_LR134112,NZ_LR134113	Enterococcus faecium	Bacteria;Firmicutes;Bacilli;Lactobacillales;Enterococcaceae;Enterococcus	0	0	1	0
NZ_LR134337	Enterococcus faecium	Bacteria;Firmicutes;Bacilli;Lactobacillales;Enterococcaceae;Enterococcus	0	0	1	0
NZ_LR135169	Enterococcus faecium	Bacteria;Firmicutes;Bacilli;Lactobacillales;Enterococcaceae;Enterococcus	0	0	1	0
NZ_LR135170,NZ_LR135171,NZ_LR135172,NZ_LR135173	Enterococcus faecium	Bacteria;Firmicutes;Bacilli;Lactobacillales;Enterococcaceae;Enterococcus	0	0	1	0
NZ_LR135181,NZ_LR135182,NZ_LR135183,NZ_LR135184	Enterococcus faecium	Bacteria;Firmicutes;Bacilli;Lactobacillales;Enterococcaceae;Enterococcus	0	0	1	0
NZ_LR135174,NZ_LR135175,NZ_LR135176,NZ_LR135177,NZ_LR135178	Enterococcus faecium	Bacteria;Firmicutes;Bacilli;Lactobacillales;Enterococcaceae;Enterococcus	0	0	1	0
NZ_LR135179,NZ_LR135180	Enterococcus faecium	Bacteria;Firmicutes;Bacilli;Lactobacillales;Enterococcaceae;Enterococcus	0	0	1	0
NZ_LR135191,NZ_LR135192,NZ_LR135193,NZ_LR135194,NZ_LR135195,NZ_LR135196	Enterococcus faecium	Bacteria;Firmicutes;Bacilli;Lactobacillales;Enterococcaceae;Enterococcus	0	0	1	0
NZ_LR135235,NZ_LR135236,NZ_LR135237,NZ_LR135238,NZ_LR135239,NZ_LR135240,NZ_LR135241,NZ_LR135242	Enterococcus faecium	Bacteria;Firmicutes;Bacilli;Lactobacillales;Enterococcaceae;Enterococcus	0	0	1	0
NZ_LR135197,NZ_LR135198,NZ_LR135199,NZ_LR135200,NZ_LR135201,NZ_LR135202	Enterococcus faecium	Bacteria;Firmicutes;Bacilli;Lactobacillales;Enterococcaceae;Enterococcus	0	0	1	0
NZ_LR135226,NZ_LR135227,NZ_LR135228,NZ_LR135229,NZ_LR135230,NZ_LR135231,NZ_LR135232,NZ_LR135233,NZ_LR135234	Enterococcus faecium	Bacteria;Firmicutes;Bacilli;Lactobacillales;Enterococcaceae;Enterococcus	0	0	1	0
NZ_LR135203,NZ_LR135204,NZ_LR135205,NZ_LR135206,NZ_LR135207,NZ_LR135208	Enterococcus faecium	Bacteria;Firmicutes;Bacilli;Lactobacillales;Enterococcaceae;Enterococcus	0	0	1	0
NZ_LR135219,NZ_LR135220,NZ_LR135221,NZ_LR135222,NZ_LR135223,NZ_LR135224,NZ_LR135225	Enterococcus faecium	Bacteria;Firmicutes;Bacilli;Lactobacillales;Enterococcaceae;Enterococcus	0	0	1	0
NZ_LR135278,NZ_LR135279,NZ_LR135280,NZ_LR135281,NZ_LR135282,NZ_LR135283,NZ_LR135284,NZ_LR135285,NZ_LR135286	Enterococcus faecium	Bacteria;Firmicutes;Bacilli;Lactobacillales;Enterococcaceae;Enterococcus	0	0	1	0
NZ_LR135258,NZ_LR135259,NZ_LR135260,NZ_LR135261,NZ_LR135262,NZ_LR135263,NZ_LR135264,NZ_LR135265,NZ_LR135266,NZ_LR135267,NZ_LR135268,NZ_LR135269	Enterococcus faecium	Bacteria;Firmicutes;Bacilli;Lactobacillales;Enterococcaceae;Enterococcus	0	0	1	0
NZ_LR135243,NZ_LR135244,NZ_LR135245,NZ_LR135246,NZ_LR135247,NZ_LR135248,NZ_LR135249,NZ_LR135250,NZ_LR135251,NZ_LR135252,NZ_LR135253	Enterococcus faecium	Bacteria;Firmicutes;Bacilli;Lactobacillales;Enterococcaceae;Enterococcus	0	0	1	0
NZ_LR135254,NZ_LR135255,NZ_LR135256,NZ_LR135257	Enterococcus faecium	Bacteria;Firmicutes;Bacilli;Lactobacillales;Enterococcaceae;Enterococcus	0	0	1	0
NZ_LR135287,NZ_LR135288,NZ_LR135289,NZ_LR135290,NZ_LR135291,NZ_LR135292	Enterococcus faecium	Bacteria;Firmicutes;Bacilli;Lactobacillales;Enterococcaceae;Enterococcus	0	0	1	0
NZ_LR135293,NZ_LR135294,NZ_LR135295,NZ_LR135296	Enterococcus faecium	Bacteria;Firmicutes;Bacilli;Lactobacillales;Enterococcaceae;Enterococcus	0	0	1	0
NZ_LR135297,NZ_LR135298,NZ_LR135299,NZ_LR135300,NZ_LR135301,NZ_LR135302,NZ_LR135303,NZ_LR135304,NZ_LR135305,NZ_LR135306	Enterococcus faecium	Bacteria;Firmicutes;Bacilli;Lactobacillales;Enterococcaceae;Enterococcus	0	0	1	0
NZ_LR135307,NZ_LR135308,NZ_LR135309,NZ_LR135310,NZ_LR135311,NZ_LR135312,NZ_LR135313,NZ_LR135314,NZ_LR135315,NZ_LR135316	Enterococcus faecium	Bacteria;Firmicutes;Bacilli;Lactobacillales;Enterococcaceae;Enterococcus	0	0	1	0
NZ_LR135331,NZ_LR135332,NZ_LR135333,NZ_LR135334,NZ_LR135335,NZ_LR135336,NZ_LR135337,NZ_LR135338	Enterococcus faecium	Bacteria;Firmicutes;Bacilli;Lactobacillales;Enterococcaceae;Enterococcus	0	0	1	0
NZ_LR135339,NZ_LR135340,NZ_LR135341,NZ_LR135342,NZ_LR135343	Enterococcus faecium	Bacteria;Firmicutes;Bacilli;Lactobacillales;Enterococcaceae;Enterococcus	0	0	1	0
NZ_LR135324,NZ_LR135325,NZ_LR135326,NZ_LR135327,NZ_LR135328,NZ_LR135329,NZ_LR135330	Enterococcus faecium	Bacteria;Firmicutes;Bacilli;Lactobacillales;Enterococcaceae;Enterococcus	0	0	1	0
NZ_LR135317,NZ_LR135318,NZ_LR135319,NZ_LR135320,NZ_LR135321,NZ_LR135322,NZ_LR135323	Enterococcus faecium	Bacteria;Firmicutes;Bacilli;Lactobacillales;Enterococcaceae;Enterococcus	0	0	1	0
NZ_LR135344,NZ_LR135345,NZ_LR135346,NZ_LR135347,NZ_LR135348,NZ_LR135349,NZ_LR135350	Enterococcus faecium	Bacteria;Firmicutes;Bacilli;Lactobacillales;Enterococcaceae;Enterococcus	0	0	1	0
NZ_LR135384,NZ_LR135385,NZ_LR135386,NZ_LR135387,NZ_LR135388,NZ_LR135389,NZ_LR135390,NZ_LR135391,NZ_LR135392,NZ_LR135393	Enterococcus faecium	Bacteria;Firmicutes;Bacilli;Lactobacillales;Enterococcaceae;Enterococcus	0	0	1	0
NZ_LR135372,NZ_LR135373,NZ_LR135374,NZ_LR135375,NZ_LR135376,NZ_LR135377,NZ_LR135378,NZ_LR135379,NZ_LR135380,NZ_LR135381,NZ_LR135382,NZ_LR135383	Enterococcus faecium	Bacteria;Firmicutes;Bacilli;Lactobacillales;Enterococcaceae;Enterococcus	0	0	1	0
NZ_LR135364,NZ_LR135365,NZ_LR135366,NZ_LR135367,NZ_LR135368,NZ_LR135369,NZ_LR135370,NZ_LR135371	Enterococcus faecium	Bacteria;Firmicutes;Bacilli;Lactobacillales;Enterococcaceae;Enterococcus	0	0	1	0
NZ_LR135351,NZ_LR135352,NZ_LR135353,NZ_LR135354,NZ_LR135355,NZ_LR135356	Enterococcus faecium	Bacteria;Firmicutes;Bacilli;Lactobacillales;Enterococcaceae;Enterococcus	0	0	1	0
NZ_LR135357,NZ_LR135358,NZ_LR135359,NZ_LR135360,NZ_LR135361,NZ_LR135362,NZ_LR135363	Enterococcus faecium	Bacteria;Firmicutes;Bacilli;Lactobacillales;Enterococcaceae;Enterococcus	0	0	1	0
NZ_LR135401,NZ_LR135402,NZ_LR135403,NZ_LR135404,NZ_LR135405,NZ_LR135406,NZ_LR135407	Enterococcus faecium	Bacteria;Firmicutes;Bacilli;Lactobacillales;Enterococcaceae;Enterococcus	0	0	1	0
NZ_LR135394,NZ_LR135395,NZ_LR135396,NZ_LR135397,NZ_LR135398,NZ_LR135399,NZ_LR135400	Enterococcus faecium	Bacteria;Firmicutes;Bacilli;Lactobacillales;Enterococcaceae;Enterococcus	0	0	1	0
NZ_LR135414,NZ_LR135415,NZ_LR135416,NZ_LR135417,NZ_LR135418	Enterococcus faecium	Bacteria;Firmicutes;Bacilli;Lactobacillales;Enterococcaceae;Enterococcus	0	0	1	0
NZ_LR135408,NZ_LR135409,NZ_LR135410,NZ_LR135411,NZ_LR135412,NZ_LR135413	Enterococcus faecium	Bacteria;Firmicutes;Bacilli;Lactobacillales;Enterococcaceae;Enterococcus	0	0	1	0
NZ_LR135428,NZ_LR135429,NZ_LR135430,NZ_LR135431,NZ_LR135432,NZ_LR135433,NZ_LR135434	Enterococcus faecium	Bacteria;Firmicutes;Bacilli;Lactobacillales;Enterococcaceae;Enterococcus	0	0	1	0
NZ_LR135435,NZ_LR135436,NZ_LR135437,NZ_LR135438,NZ_LR135439,NZ_LR135440,NZ_LR135441,NZ_LR135442	Enterococcus faecium	Bacteria;Firmicutes;Bacilli;Lactobacillales;Enterococcaceae;Enterococcus	0	0	1	0
NZ_LR135474	Enterococcus faecium	Bacteria;Firmicutes;Bacilli;Lactobacillales;Enterococcaceae;Enterococcus	0	0	1	0
NZ_LR135488,NZ_LR135489,NZ_LR135490,NZ_LR135491,NZ_LR135492,NZ_LR135493,NZ_LR135494,NZ_LR135495,NZ_LR135496	Enterococcus faecium	Bacteria;Firmicutes;Bacilli;Lactobacillales;Enterococcaceae;Enterococcus	0	0	1	0
NZ_LR135475,NZ_LR135476,NZ_LR135477	Enterococcus faecium	Bacteria;Firmicutes;Bacilli;Lactobacillales;Enterococcaceae;Enterococcus	0	0	1	0
NZ_LR135482,NZ_LR135483,NZ_LR135484,NZ_LR135485,NZ_LR135486,NZ_LR135487	Enterococcus faecium	Bacteria;Firmicutes;Bacilli;Lactobacillales;Enterococcaceae;Enterococcus	0	0	1	0
NZ_LR135782,NZ_LR135783,NZ_LR135784,NZ_LR135785	Enterococcus faecium	Bacteria;Firmicutes;Bacilli;Lactobacillales;Enterococcaceae;Enterococcus	0	0	1	0
NZ_LR215968	Enterococcus faecium	Bacteria;Firmicutes;Bacilli;Lactobacillales;Enterococcaceae;Enterococcus	0	0	1	0
NC_020207,NC_020208	Enterococcus faecium ATCC 8459 = NRRL B-2354	Bacteria;Firmicutes;Bacilli;Lactobacillales;Enterococcaceae;Enterococcus	0	0	1	0
NC_017960,NC_017963,NC_017962,NC_017961	Enterococcus faecium DO	Bacteria;Firmicutes;Bacilli;Lactobacillales;Enterococcaceae;Enterococcus	0	0	1	0
NZ_CP006030,NZ_CP006031	Enterococcus faecium T110	Bacteria;Firmicutes;Bacilli;Lactobacillales;Enterococcaceae;Enterococcus	0	0	1	0
NZ_CP014067,NZ_CP014068	Enterococcus gallinarum	Bacteria;Firmicutes;Bacilli;Lactobacillales;Enterococcaceae;Enterococcus	0	0	1	0
NZ_CP046307	Enterococcus gallinarum	Bacteria;Firmicutes;Bacilli;Lactobacillales;Enterococcaceae;Enterococcus	0	0	1	0
NZ_CP050485,NZ_CP050486,NZ_CP050484	Enterococcus gallinarum	Bacteria;Firmicutes;Bacilli;Lactobacillales;Enterococcaceae;Enterococcus	0	0	1	0
NZ_CP030932,NZ_CP030933,NZ_CP030935,NZ_CP030934	Enterococcus gilvus	Bacteria;Firmicutes;Bacilli;Lactobacillales;Enterococcaceae;Enterococcus	0	0	1	0
NZ_CP015516,NZ_CP015517	Enterococcus hirae	Bacteria;Firmicutes;Bacilli;Lactobacillales;Enterococcaceae;Enterococcus	0	0	1	0
NZ_CP023011	Enterococcus hirae	Bacteria;Firmicutes;Bacilli;Lactobacillales;Enterococcaceae;Enterococcus	0	0	1	0
NZ_CP037955,NZ_CP037956,NZ_CP037957	Enterococcus hirae	Bacteria;Firmicutes;Bacilli;Lactobacillales;Enterococcaceae;Enterococcus	0	0	1	0
NZ_CP055229	Enterococcus hirae	Bacteria;Firmicutes;Bacilli;Lactobacillales;Enterococcaceae;Enterococcus	0	0	1	0
NZ_CP055230	Enterococcus hirae	Bacteria;Firmicutes;Bacilli;Lactobacillales;Enterococcaceae;Enterococcus	0	0	1	0
NZ_CP055231	Enterococcus hirae	Bacteria;Firmicutes;Bacilli;Lactobacillales;Enterococcaceae;Enterococcus	0	0	1	0
NZ_CP055232	Enterococcus hirae	Bacteria;Firmicutes;Bacilli;Lactobacillales;Enterococcaceae;Enterococcus	0	0	1	0
NZ_CP042289,NZ_CP042290,NZ_CP042291,NZ_CP042292,NZ_CP042293,NZ_CP042294	Enterococcus hirae	Bacteria;Firmicutes;Bacilli;Lactobacillales;Enterococcaceae;Enterococcus	0	0	1	0
NZ_CP065992	Enterococcus hirae	Bacteria;Firmicutes;Bacilli;Lactobacillales;Enterococcaceae;Enterococcus	0	0	1	0
NZ_CP068122,NZ_CP068120,NZ_CP068123,NZ_CP068121	Enterococcus hirae	Bacteria;Firmicutes;Bacilli;Lactobacillales;Enterococcaceae;Enterococcus	0	0	1	0
NZ_CP068118,NZ_CP068116,NZ_CP068117,NZ_CP068119,NZ_CP068115	Enterococcus hirae	Bacteria;Firmicutes;Bacilli;Lactobacillales;Enterococcaceae;Enterococcus	0	0	1	0
NZ_LR134297	Enterococcus hirae	Bacteria;Firmicutes;Bacilli;Lactobacillales;Enterococcaceae;Enterococcus	0	0	1	0
NZ_CP065211	Enterococcus lactis	Bacteria;Firmicutes;Bacilli;Lactobacillales;Enterococcaceae;Enterococcus	0	0	1	0
NZ_CP022340	Enterococcus mundtii	Bacteria;Firmicutes;Bacilli;Lactobacillales;Enterococcaceae;Enterococcus	0	0	1	0
NZ_CP018061,NZ_CP018062	Enterococcus mundtii	Bacteria;Firmicutes;Bacilli;Lactobacillales;Enterococcaceae;Enterococcus	0	0	1	0
NZ_CP025473,NZ_CP025472	Enterococcus mundtii	Bacteria;Firmicutes;Bacilli;Lactobacillales;Enterococcaceae;Enterococcus	0	0	1	0
NZ_CP029066,NZ_CP029067,NZ_CP029068	Enterococcus mundtii	Bacteria;Firmicutes;Bacilli;Lactobacillales;Enterococcaceae;Enterococcus	0	0	1	0
NZ_AP019810,NZ_AP019811,NZ_AP019812,NZ_AP019813	Enterococcus mundtii	Bacteria;Firmicutes;Bacilli;Lactobacillales;Enterococcaceae;Enterococcus	0	0	1	0
NC_022878,NC_022879,NC_022883,NC_022880,NC_022884,NC_022881	Enterococcus mundtii QU 25	Bacteria;Firmicutes;Bacilli;Lactobacillales;Enterococcaceae;Enterococcus	0	0	1	0
NZ_AP022822,NZ_AP022823,NZ_AP022824,NZ_AP022825	Enterococcus saigonensis	Bacteria;Firmicutes;Bacilli;Lactobacillales;Enterococcaceae;Enterococcus	0	0	1	0
NZ_CP025223,NZ_CP025224	Enterococcus sp. CR-Ec1	Bacteria;Firmicutes;Bacilli;Lactobacillales;Enterococcaceae;Enterococcus	0	0	1	0
NZ_CP042839,NZ_CP042840,NZ_CP042838,NZ_CP042836,NZ_CP042837	Enterococcus sp. DA9	Bacteria;Firmicutes;Bacilli;Lactobacillales;Enterococcaceae;Enterococcus	0	0	1	0
NZ_CP023515,NZ_CP023514,NZ_CP023513	Enterococcus sp. FDAARGOS_375	Bacteria;Firmicutes;Bacilli;Lactobacillales;Enterococcaceae;Enterococcus	0	0	1	0
NZ_CP033740,NZ_CP033739,NZ_CP033741	Enterococcus sp. FDAARGOS_553	Bacteria;Firmicutes;Bacilli;Lactobacillales;Enterococcaceae;Enterococcus	0	0	1	0
NZ_CP040461,NZ_CP040462	Enterococcus sp. M190262	Bacteria;Firmicutes;Bacilli;Lactobacillales;Enterococcaceae;Enterococcus	0	0	1	0
NZ_CP023074	Enterococcus thailandicus	Bacteria;Firmicutes;Bacilli;Lactobacillales;Enterococcaceae;Enterococcus	0	0	1	0
NZ_CP021874,NZ_CP021876,NZ_CP021878,NZ_CP021875,NZ_CP021877	Enterococcus wangshanyuanii	Bacteria;Firmicutes;Bacilli;Lactobacillales;Enterococcaceae;Enterococcus	0	0	1	0
NZ_CP065674	Erysipelatoclostridium ramosum	Bacteria;Firmicutes;Erysipelotrichia;Erysipelotrichales;Erysipelotrichaceae;Erysipelatoclostridium	0	0	1	0
NZ_CP068170	Erysipelatoclostridium ramosum	Bacteria;Firmicutes;Erysipelotrichia;Erysipelotrichales;Erysipelotrichaceae;Erysipelatoclostridium	0	0	1	0
NZ_CP036346	Erysipelatoclostridium ramosum DSM 1402	Bacteria;Firmicutes;Erysipelotrichia;Erysipelotrichales;Erysipelotrichaceae;Erysipelatoclostridium	0	0	1	0
NZ_LR134247	Escherichia coli	Bacteria;Proteobacteria;Gammaproteobacteria;Enterobacterales;Enterobacteriaceae;Escherichia	0	0	1	0
NC_014624	Eubacterium callanderi	Bacteria;Firmicutes;Clostridia;Eubacteriales;Eubacteriaceae;Eubacterium	0	0	1	0
NZ_CP040676,NZ_CP040675,NZ_CP040674,NZ_CP040673	Exiguobacterium mexicanum	Bacteria;Firmicutes;Bacilli;Bacillales;Bacillales Family XII. Incertae Sedis;Exiguobacterium	0	0	1	0
NZ_LT635475	Ezakiella massiliensis	Bacteria;Firmicutes;Tissierellia;Ezakiella	0	0	1	0
NZ_CP023819	Faecalibacterium prausnitzii	Bacteria;Firmicutes;Clostridia;Eubacteriales;Oscillospiraceae;Faecalibacterium	0	0	1	0
NZ_CP022479	Faecalibacterium prausnitzii	Bacteria;Firmicutes;Clostridia;Eubacteriales;Oscillospiraceae;Faecalibacterium	0	0	1	0
NZ_CP026548	Faecalibacterium prausnitzii	Bacteria;Firmicutes;Clostridia;Eubacteriales;Oscillospiraceae;Faecalibacterium	0	0	1	0
NZ_CP030777	Faecalibacterium prausnitzii	Bacteria;Firmicutes;Clostridia;Eubacteriales;Oscillospiraceae;Faecalibacterium	0	0	1	0
NZ_LR699017	Faecalibacterium prausnitzii	Bacteria;Firmicutes;Clostridia;Eubacteriales;Oscillospiraceae;Faecalibacterium	0	0	1	0
NZ_CP048437	Faecalibacterium prausnitzii A2-165	Bacteria;Firmicutes;Clostridia;Eubacteriales;Oscillospiraceae;Faecalibacterium	0	0	1	0
NZ_CP065631	Fannyhessea vaginae	Bacteria;Actinobacteria;Actinomycetales;Actinomycetaceae;Fannyhessea	0	0	1	0
NC_013410	Fibrobacter succinogenes subsp. succinogenes S85	Bacteria;Fibrobacteres;Fibrobacterales;Fibrobacteraceae;Fibrobacter	1	1	1	0
NC_017448	Fibrobacter succinogenes subsp. succinogenes S85	Bacteria;Fibrobacteres;Fibrobacterales;Fibrobacteraceae;Fibrobacter	1	1	1	0
NC_016630	Filifactor alocis ATCC 35896	Bacteria;Firmicutes;Clostridia;Eubacteriales;Peptostreptococcaceae;Filifactor	0	0	1	0
NZ_CP054000	Finegoldia magna	Bacteria;Firmicutes;Tissierellia;Tissierellales;Peptoniphilaceae;Finegoldia	0	0	1	0
NC_010376,NC_010371	Finegoldia magna ATCC 29328	Bacteria;Firmicutes;Tissierellia;Tissierellales;Peptoniphilaceae;Finegoldia	0	0	1	0
NZ_CP015406	Flavonifractor plautii	Bacteria;Firmicutes;Clostridia;Eubacteriales;Oscillospiraceae;Flavonifractor	0	0	1	0
NZ_CP048436	Flavonifractor plautii	Bacteria;Firmicutes;Clostridia;Eubacteriales;Oscillospiraceae;Flavonifractor	0	0	1	0
NZ_CP044227	Flintibacter sp. KGMB00164	Bacteria;Firmicutes;Clostridia;Eubacteriales;Flintibacter	0	0	1	0
NZ_CP009654,NZ_CP009655	Francisella frigiditurris	Bacteria;Proteobacteria;Gammaproteobacteria;Thiotrichales;Francisellaceae;Francisella	0	0	1	0
NZ_CP022375	Francisella opportunistica	Bacteria;Proteobacteria;Gammaproteobacteria;Thiotrichales;Francisellaceae;Francisella	0	0	1	0
NZ_CP022376	Francisella opportunistica	Bacteria;Proteobacteria;Gammaproteobacteria;Thiotrichales;Francisellaceae;Francisella	0	0	1	0
NZ_CP022377	Francisella opportunistica	Bacteria;Proteobacteria;Gammaproteobacteria;Thiotrichales;Francisellaceae;Francisella	0	0	1	0
NZ_CP009574	Francisella sp. FSC1006	Bacteria;Proteobacteria;Gammaproteobacteria;Thiotrichales;Francisellaceae;Francisella	0	0	1	0
NZ_CP016930,NZ_CP016929	Francisella sp. MA067296	Bacteria;Proteobacteria;Gammaproteobacteria;Thiotrichales;Francisellaceae;Francisella	0	0	1	0
NZ_CP015029	Frederiksenia canicola	Bacteria;Proteobacteria;Gammaproteobacteria;Pasteurellales;Pasteurellaceae;Frederiksenia	0	0	1	0
NZ_CP009056	Frischella perrara	Bacteria;Proteobacteria;Gammaproteobacteria;Orbales;Orbaceae;Frischella	0	0	1	0
NZ_CP028106	Fusobacterium gonidiaformans ATCC 25563	Bacteria;Fusobacteria;Fusobacteriales;Fusobacteriaceae;Fusobacterium	0	0	1	0
NZ_CP033837	Fusobacterium necrophorum	Bacteria;Fusobacteria;Fusobacteriales;Fusobacteriaceae;Fusobacterium	0	0	1	0
NZ_CP028107	Fusobacterium necrophorum subsp. funduliforme	Bacteria;Fusobacteria;Fusobacteriales;Fusobacteriaceae;Fusobacterium	0	0	1	0
NZ_CP018196	Fusobacterium necrophorum subsp. funduliforme	Bacteria;Fusobacteria;Fusobacteriales;Fusobacteriaceae;Fusobacterium	0	0	1	0
NZ_CP019306	Fusobacterium necrophorum subsp. funduliforme	Bacteria;Fusobacteria;Fusobacteriales;Fusobacteriaceae;Fusobacterium	0	0	1	0
NZ_CP034842	Fusobacterium necrophorum subsp. necrophorum	Bacteria;Fusobacteria;Fusobacteriales;Fusobacteriaceae;Fusobacterium	0	0	1	0
NZ_CP028108	Fusobacterium periodonticum	Bacteria;Fusobacteria;Fusobacteriales;Fusobacteriaceae;Fusobacterium	0	0	1	0
NZ_CP024698	Fusobacterium pseudoperiodonticum	Bacteria;Fusobacteria;Fusobacteriales;Fusobacteriaceae;Fusobacterium	0	0	1	0
[truncated: 1,224 more rows]

## Sheet: C Requiring PLP transporters
NC_Id	Species_Name	Lineage	DXP_D	DXP_I	Salvage	Prototrophy/Auxotrophy
[truncated: 856 more rows]
