# Supplementary material for: Pyridoxal 5’-phosphate synthesis and salvage in Bacteria and Archaea: predicting pathway variant distributions and holes
Source: Microb Genom. 2023 Feb 2;9(2):mgen000926. doi: 10.1099/mgen.0.000926 (PMC9997740; doi:10.1099/mgen.0.000926)
Supplement: Supplementary material 8 [file mgen-9-926-s008.xlsx]

## Sheet: Sheet1
Table S7: Distribution of different salvage enzymes in organisms relying only on B6 salvage
NCBI Id	List_gene	Taxon_Id	Species_Name	Kingdom	Phylum	Lineage
NZ_CP053988	['pdxK']	46125	Abiotrophia defectiva	Bacteria	Firmicutes	Bacteria;Firmicutes;Bacilli;Lactobacillales;Aerococcaceae;Abiotrophia
NZ_LR134510	['pdxY']	51161	Actinobacillus delphinicola	Bacteria	Proteobacteria	Bacteria;Proteobacteria;Gammaproteobacteria;Pasteurellales;Pasteurellaceae;Actinobacillus
NC_013740	['pdxK']	905	Acidaminococcus fermentans DSM 20731	Bacteria	Firmicutes	Bacteria;Firmicutes;Negativicutes;Acidaminococcales;Acidaminococcaceae;Acidaminococcus
NC_016077	['pdxK']	187327	Acidaminococcus intestini RyC-MR95	Bacteria	Firmicutes	Bacteria;Firmicutes;Negativicutes;Acidaminococcales;Acidaminococcaceae;Acidaminococcus
NZ_CP029206	['pdxH', 'pdxY', 'ybhA']	189834	Actinobacillus porcitonsillarum	Bacteria	Proteobacteria	Bacteria;Proteobacteria;Gammaproteobacteria;Pasteurellales;Pasteurellaceae;Actinobacillus
NZ_CP039292	['putative_pdxK_basu']	2560010	Actinomyces procaprae	Bacteria	Actinobacteria	Bacteria;Actinobacteria;Actinomycetales;Actinomycetaceae;Actinomyces
NZ_CP008802	['putative_pdxK_basu']	59505	Actinotignum schaalii	Bacteria	Actinobacteria	Bacteria;Actinobacteria;Actinomycetales;Actinomycetaceae;Actinotignum
NZ_CP025227	['putative_pdxK_basu']	2057743	Actinomyces wuliandei	Bacteria	Actinobacteria	Bacteria;Actinobacteria;Actinomycetales;Actinomycetaceae;Actinomyces
NZ_CP029033	['putative_pdxK_basu']	2495645	Actinobaculum sp. 313	Bacteria	Actinobacteria	Bacteria;Actinobacteria;Actinomycetales;Actinomycetaceae;Actinobaculum
NZ_CP063989	['putative_pdxK_basu']	2744574	Actinomyces sp. ZJ750	Bacteria	Actinobacteria	Bacteria;Actinobacteria;Actinomycetales;Actinomycetaceae;Actinomyces
NZ_CP065027	['putative_pdxH_group1', 'putative_pdxK_basu']	2763540	Actinomyces sp. zg-993	Bacteria	Actinobacteria	Bacteria;Actinobacteria;Actinomycetales;Actinomycetaceae;Actinomyces
NC_009655	['pdxH', 'pdxY', 'ybhA']	67854	Actinobacillus succinogenes 130Z	Bacteria	Proteobacteria	Bacteria;Proteobacteria;Gammaproteobacteria;Pasteurellales;Pasteurellaceae;Actinobacillus
NZ_CP066802	['putative_pdxH_group1', 'putative_pdxK_basu']	675090	Actinomyces weissii	Bacteria	Actinobacteria	Bacteria;Actinobacteria;Actinomycetales;Actinomycetaceae;Actinomyces
NZ_CP014159	['pdxK']	87541	Aerococcus christensenii	Bacteria	Firmicutes	Bacteria;Firmicutes;Bacilli;Lactobacillales;Aerococcaceae;Aerococcus
NZ_CP014160	['pdxK']	119206	Aerococcus sanguinicola	Bacteria	Firmicutes	Bacteria;Firmicutes;Bacilli;Lactobacillales;Aerococcaceae;Aerococcus
NZ_CP014163	['pdxK']	128944	Aerococcus urinaehominis	Bacteria	Firmicutes	Bacteria;Firmicutes;Bacilli;Lactobacillales;Aerococcaceae;Aerococcus
NZ_CP013988	['pdxK']	51665	Aerococcus urinaeequi	Bacteria	Firmicutes	Bacteria;Firmicutes;Bacilli;Lactobacillales;Aerococcaceae;Aerococcus
NZ_CP014162	['pdxK']	51665	Aerococcus urinaeequi	Bacteria	Firmicutes	Bacteria;Firmicutes;Bacilli;Lactobacillales;Aerococcaceae;Aerococcus
NZ_CP063065	['pdxK']	51665	Aerococcus urinaeequi	Bacteria	Firmicutes	Bacteria;Firmicutes;Bacilli;Lactobacillales;Aerococcaceae;Aerococcus
NZ_CP014164	['pdxK']	1377	Aerococcus viridans	Bacteria	Firmicutes	Bacteria;Firmicutes;Bacilli;Lactobacillales;Aerococcaceae;Aerococcus
NZ_CP012958	['pdxH', 'pdxY', 'ybhA']	714	Aggregatibacter actinomycetemcomitans	Bacteria	Proteobacteria	Bacteria;Proteobacteria;Gammaproteobacteria;Pasteurellales;Pasteurellaceae;Aggregatibacter
NZ_CP012959	['pdxH', 'pdxY', 'ybhA']	714	Aggregatibacter actinomycetemcomitans	Bacteria	Proteobacteria	Bacteria;Proteobacteria;Gammaproteobacteria;Pasteurellales;Pasteurellaceae;Aggregatibacter
NZ_CP016553	['pdxH', 'pdxY', 'ybhA']	714	Aggregatibacter actinomycetemcomitans	Bacteria	Proteobacteria	Bacteria;Proteobacteria;Gammaproteobacteria;Pasteurellales;Pasteurellaceae;Aggregatibacter
NZ_CP065604	['pdxH', 'pdxY', 'ybhA']	714	Aggregatibacter actinomycetemcomitans	Bacteria	Proteobacteria	Bacteria;Proteobacteria;Gammaproteobacteria;Pasteurellales;Pasteurellaceae;Aggregatibacter
NZ_CP007502	['pdxH', 'pdxY', 'ybhA']	714	Aggregatibacter actinomycetemcomitans HK1651	Bacteria	Proteobacteria	Bacteria;Proteobacteria;Gammaproteobacteria;Pasteurellales;Pasteurellaceae;Aggregatibacter
NC_017846	['pdxH', 'pdxY', 'ybhA']	714	Aggregatibacter actinomycetemcomitans D7S-1	Bacteria	Proteobacteria	Bacteria;Proteobacteria;Gammaproteobacteria;Pasteurellales;Pasteurellaceae;Aggregatibacter
NZ_CP012067	['pdxH', 'pdxY', 'ybhA']	732	Aggregatibacter aphrophilus	Bacteria	Proteobacteria	Bacteria;Proteobacteria;Gammaproteobacteria;Pasteurellales;Pasteurellaceae;Aggregatibacter
NZ_LS483485	['pdxH', 'pdxY', 'ybhA']	732	Aggregatibacter aphrophilus	Bacteria	Proteobacteria	Bacteria;Proteobacteria;Gammaproteobacteria;Pasteurellales;Pasteurellaceae;Aggregatibacter
NC_012913	['pdxH', 'pdxY', 'ybhA']	732	Aggregatibacter aphrophilus NJ8700	Bacteria	Proteobacteria	Bacteria;Proteobacteria;Gammaproteobacteria;Pasteurellales;Pasteurellaceae;Aggregatibacter
NZ_CP009230	['pdxH', 'pdxY', 'ybhA']	732	Aggregatibacter aphrophilus NJ8700	Bacteria	Proteobacteria	Bacteria;Proteobacteria;Gammaproteobacteria;Pasteurellales;Pasteurellaceae;Aggregatibacter
NZ_LR134327	['pdxH', 'pdxY', 'ybhA']	732	Aggregatibacter aphrophilus ATCC 33389	Bacteria	Proteobacteria	Bacteria;Proteobacteria;Gammaproteobacteria;Pasteurellales;Pasteurellaceae;Aggregatibacter
NZ_CP065983	['pdxY']	739	Aggregatibacter segnis	Bacteria	Proteobacteria	Bacteria;Proteobacteria;Gammaproteobacteria;Pasteurellales;Pasteurellaceae;Aggregatibacter
NZ_LS483443	['pdxY']	739	Aggregatibacter segnis ATCC 33393	Bacteria	Proteobacteria	Bacteria;Proteobacteria;Gammaproteobacteria;Pasteurellales;Pasteurellaceae;Aggregatibacter
NZ_CP038017	['pdxY']	1085644	Allofrancisella frigidaquae	Bacteria	Proteobacteria	Bacteria;Proteobacteria;Gammaproteobacteria;Thiotrichales;Francisellaceae;Allofrancisella
NZ_CP010427	['pdxH', 'pdxY']	594679	Allofrancisella guangzhouensis	Bacteria	Proteobacteria	Bacteria;Proteobacteria;Gammaproteobacteria;Thiotrichales;Francisellaceae;Allofrancisella
NZ_CP038241	['pdxY']	1085647	Allofrancisella inopinata	Bacteria	Proteobacteria	Bacteria;Proteobacteria;Gammaproteobacteria;Thiotrichales;Francisellaceae;Allofrancisella
NC_018704	['pdxK_basu']	1449	Amphibacillus xylanus NBRC 15112	Bacteria	Firmicutes	Bacteria;Firmicutes;Bacilli;Bacillales;Bacillaceae;Amphibacillus
NZ_LT635772	['pdxK']	1870984	Anaerococcus mediterraneensis	Bacteria	Firmicutes	Bacteria;Firmicutes;Tissierellia;Tissierellales;Peptoniphilaceae;Anaerococcus
NZ_CP067016	['pdxK']	1287640	Anaerococcus obesiensis	Bacteria	Firmicutes	Bacteria;Firmicutes;Tissierellia;Tissierellales;Peptoniphilaceae;Anaerococcus
NC_013171	['pdxK']	33034	Anaerococcus prevotii DSM 20548	Bacteria	Firmicutes	Bacteria;Firmicutes;Tissierellia;Tissierellales;Peptoniphilaceae;Anaerococcus
NZ_AP023368	['pdxK', 'putative_pdxH_group1']	2736602	Anaerocolumna sp. CTTW	Bacteria	Firmicutes	Bacteria;Firmicutes;Clostridia;Eubacteriales;Lachnospiraceae;Anaerocolumna;unclassified Anaerocolumna
NZ_CP066014	['pdxK']	33037	Anaerococcus vaginalis	Bacteria	Firmicutes	Bacteria;Firmicutes;Tissierellia;Tissierellales;Peptoniphilaceae;Anaerococcus
NZ_CP059492	['putative_pdxK_basu']	2758440	Arcanobacterium sp. JY-X040	Bacteria	Actinobacteria	Bacteria;Actinobacteria;Actinomycetales;Actinomycetaceae;Arcanobacterium;unclassified Arcanobacterium
NC_013203	['pdxY']	1382	Atopobium parvulum DSM 20469	Bacteria	Actinobacteria	Bacteria;Actinobacteria;Coriobacteriia;Coriobacteriales;Atopobiaceae;Lancefieldella
NZ_CP031746	['pdxH', 'putative_pdxK_basu']	2170745	Auritidibacter sp. NML130574	Bacteria	Actinobacteria	Bacteria;Actinobacteria;Micrococcales;Micrococcaceae;Auritidibacter;unclassified Auritidibacter
NZ_CP058307	['pdxH', 'pdxY', 'ybhA']	728	Avibacterium paragallinarum	Bacteria	Proteobacteria	Bacteria;Proteobacteria;Gammaproteobacteria;Pasteurellales;Pasteurellaceae;Avibacterium
NZ_CP034110	['pdxH', 'pdxY', 'ybhA']	728	Avibacterium paragallinarum	Bacteria	Proteobacteria	Bacteria;Proteobacteria;Gammaproteobacteria;Pasteurellales;Pasteurellaceae;Avibacterium
NZ_CP050316	['pdxH', 'pdxY', 'ybhA']	728	Avibacterium paragallinarum	Bacteria	Proteobacteria	Bacteria;Proteobacteria;Gammaproteobacteria;Pasteurellales;Pasteurellaceae;Avibacterium
NZ_CP051636	['pdxH', 'pdxY', 'ybhA']	728	Avibacterium paragallinarum	Bacteria	Proteobacteria	Bacteria;Proteobacteria;Gammaproteobacteria;Pasteurellales;Pasteurellaceae;Avibacterium
NZ_CP051637	['pdxH', 'pdxY', 'ybhA']	728	Avibacterium paragallinarum	Bacteria	Proteobacteria	Bacteria;Proteobacteria;Gammaproteobacteria;Pasteurellales;Pasteurellaceae;Avibacterium
NZ_CP051638	['pdxH', 'pdxY', 'ybhA']	728	Avibacterium paragallinarum	Bacteria	Proteobacteria	Bacteria;Proteobacteria;Gammaproteobacteria;Pasteurellales;Pasteurellaceae;Avibacterium
NZ_CP051639	['pdxH', 'pdxY', 'ybhA']	728	Avibacterium paragallinarum	Bacteria	Proteobacteria	Bacteria;Proteobacteria;Gammaproteobacteria;Pasteurellales;Pasteurellaceae;Avibacterium
NZ_CP051640	['pdxH', 'pdxY', 'ybhA']	728	Avibacterium paragallinarum	Bacteria	Proteobacteria	Bacteria;Proteobacteria;Gammaproteobacteria;Pasteurellales;Pasteurellaceae;Avibacterium
NZ_CP051641	['pdxH', 'pdxY', 'ybhA']	728	Avibacterium paragallinarum	Bacteria	Proteobacteria	Bacteria;Proteobacteria;Gammaproteobacteria;Pasteurellales;Pasteurellaceae;Avibacterium
NZ_CP051642	['pdxH', 'pdxY', 'ybhA']	728	Avibacterium paragallinarum	Bacteria	Proteobacteria	Bacteria;Proteobacteria;Gammaproteobacteria;Pasteurellales;Pasteurellaceae;Avibacterium
NZ_LR134167	['pdxH', 'pdxY', 'ybhA']	762	Avibacterium volantium	Bacteria	Proteobacteria	Bacteria;Proteobacteria;Gammaproteobacteria;Pasteurellales;Pasteurellaceae;Avibacterium
NZ_CP011155	['pdxK_basu']	1396	Bacillus cereus	Bacteria	Firmicutes	Bacteria;Firmicutes;Bacilli;Bacillales;Bacillaceae;Bacillus;Bacillus cereus group
NZ_LR134328	['pdxH', 'pdxK', 'pdxK_basu', 'ybhA']	1783501	Bacillus freudenreichii	Bacteria	Firmicutes	Bacteria;Firmicutes;Bacilli;Bacillales;Bacillaceae;Bacillus
NZ_CP060137	['pdxK_basu']	2760090	Bacillus sp. PAMC26568	Bacteria	Firmicutes	Bacteria;Firmicutes;Bacilli;Bacillales;Bacillaceae;Bacillus
NZ_AP013294	['pdxK', 'pdxK_basu']	98228	Bacillus sp. OxB-1	Bacteria	Firmicutes	Bacteria;Firmicutes;Bacilli;Bacillales;Bacillaceae;Bacillus
NZ_CP015031	['pdxH', 'pdxY', 'ybhA']	653940	Basfia succiniciproducens	Bacteria	Proteobacteria	Bacteria;Proteobacteria;Gammaproteobacteria;Pasteurellales;Pasteurellaceae;Basfia
NZ_CP017747	['pdxK_basu']	492670	Bacillus velezensis	Bacteria	Firmicutes	Bacteria;Firmicutes;Bacilli;Bacillales;Bacillaceae;Bacillus;Bacillus amyloliquefaciens group
NZ_CP011786	['pdxY']	638619	Bifidobacterium actinocoloniiforme DSM 22766	Bacteria	Actinobacteria	Bacteria;Actinobacteria;Bifidobacteriales;Bifidobacteriaceae;Bifidobacterium
NC_018720	['pdxY']	1684	Bifidobacterium asteroides PRL2011	Bacteria	Actinobacteria	Bacteria;Actinobacteria;Bifidobacteriales;Bifidobacteriaceae;Bifidobacterium
NZ_CP017696	['pdxY']	1684	Bifidobacterium asteroides DSM 20089	Bacteria	Actinobacteria	Bacteria;Actinobacteria;Bifidobacteriales;Bifidobacteriaceae;Bifidobacterium
NZ_CP007287	['pdxY']	1687	Bifidobacterium coryneforme	Bacteria	Actinobacteria	Bacteria;Actinobacteria;Bifidobacteriales;Bifidobacteriaceae;Bifidobacterium
NZ_CP006018	['pdxY']	1691	Bifidobacterium indicum LMG 11587 = DSM 20214	Bacteria	Actinobacteria	Bacteria;Actinobacteria;Bifidobacteriales;Bifidobacteriaceae;Bifidobacterium
NZ_CP022544	['pdxI', 'pdxY']	1694	Bifidobacterium pseudolongum	Bacteria	Actinobacteria	Bacteria;Actinobacteria;Bifidobacteriales;Bifidobacteriaceae;Bifidobacterium
NZ_CP035464	['pdxI', 'pdxY']	78448	Bifidobacterium pullorum subsp. gallinarum	Bacteria	Actinobacteria	Bacteria;Actinobacteria;Bifidobacteriales;Bifidobacteriaceae;Bifidobacterium
NZ_AP012331	['pdxI', 'pdxY']	158787	Bifidobacterium scardovii JCM 12489 = DSM 13734	Bacteria	Actinobacteria	Bacteria;Actinobacteria;Bifidobacteriales;Bifidobacteriaceae;Bifidobacterium
NZ_CP040518	['pdxK']	2479767	Blautia sp. SC05B48	Bacteria	Firmicutes	Bacteria;Firmicutes;Clostridia;Eubacteriales;Lachnospiraceae;Blautia;unclassified Blautia
NZ_CP063304	['pdxK']	2779518	Blautia sp. LZLJ-3	Bacteria	Firmicutes	Bacteria;Firmicutes;Clostridia;Eubacteriales;Lachnospiraceae;Blautia;unclassified Blautia
NC_017238	['pdxK']	29518	Borreliella afzelii PKo	Bacteria	Spirochaetes	Bacteria;Spirochaetes;Spirochaetales;Borreliaceae;Borreliella
NZ_CP009058	['pdxK']	29518	Borreliella afzelii K78	Bacteria	Spirochaetes	Bacteria;Spirochaetes;Spirochaetales;Borreliaceae;Borreliella
NC_018887	['pdxK']	29518	Borreliella afzelii HLJ01	Bacteria	Spirochaetes	Bacteria;Spirochaetes;Spirochaetales;Borreliaceae;Borreliella
NZ_CP009212	['pdxK']	29518	Borreliella afzelii Tom3107	Bacteria	Spirochaetes	Bacteria;Spirochaetes;Spirochaetales;Borreliaceae;Borreliella
NZ_CP013704	['pdxK']	143	Borrelia anserina Es	Bacteria	Spirochaetes	Bacteria;Spirochaetes;Spirochaetales;Borreliaceae;Borrelia
NZ_CP028872	['pdxK']	664662	Borreliella bavariensis PBi	Bacteria	Spirochaetes	Bacteria;Spirochaetes;Spirochaetales;Borreliaceae;Borreliella
NC_015921	['pdxK']	64897	Borreliella bissettii DN127	Bacteria	Spirochaetes	Bacteria;Spirochaetes;Spirochaetales;Borreliaceae;Borreliella
NZ_CP031513	['pdxK']	1303590	Bombilactobacillus bombi	Bacteria	Firmicutes	Bacteria;Firmicutes;Bacilli;Lactobacillales;Lactobacillaceae;Bombilactobacillus
NZ_CP019844	['pdxK']	139	Borreliella burgdorferi	Bacteria	Spirochaetes	Bacteria;Spirochaetes;Spirochaetales;Borreliaceae;Borreliella
NZ_CP019916	['pdxK']	139	Borreliella burgdorferi	Bacteria	Spirochaetes	Bacteria;Spirochaetes;Spirochaetales;Borreliaceae;Borreliella
NZ_CP019767	['pdxK']	139	Borreliella burgdorferi	Bacteria	Spirochaetes	Bacteria;Spirochaetes;Spirochaetales;Borreliaceae;Borreliella
NZ_CP017201	['pdxK']	139	Borreliella burgdorferi	Bacteria	Spirochaetes	Bacteria;Spirochaetes;Spirochaetales;Borreliaceae;Borreliella
NZ_CP031412	['pdxK']	139	Borreliella burgdorferi	Bacteria	Spirochaetes	Bacteria;Spirochaetes;Spirochaetales;Borreliaceae;Borreliella
NC_001318	['pdxK']	139	Borreliella burgdorferi B31	Bacteria	Spirochaetes	Bacteria;Spirochaetes;Spirochaetales;Borreliaceae;Borreliella
NC_011728	['pdxK']	139	Borreliella burgdorferi ZS7	Bacteria	Spirochaetes	Bacteria;Spirochaetes;Spirochaetales;Borreliaceae;Borreliella
NC_017418	['pdxK']	139	Borreliella burgdorferi N40	Bacteria	Spirochaetes	Bacteria;Spirochaetes;Spirochaetales;Borreliaceae;Borreliella
NC_017403	['pdxK']	139	Borreliella burgdorferi JD1	Bacteria	Spirochaetes	Bacteria;Spirochaetes;Spirochaetales;Borreliaceae;Borreliella
NC_022048	['pdxK']	139	Borreliella burgdorferi CA382	Bacteria	Spirochaetes	Bacteria;Spirochaetes;Spirochaetales;Borreliaceae;Borreliella
NC_011229	['pdxK']	40834	Borrelia duttonii Ly	Bacteria	Spirochaetes	Bacteria;Spirochaetes;Spirochaetales;Borreliaceae;Borrelia
NZ_CP018744	['pdxK']	29519	Borreliella garinii	Bacteria	Spirochaetes	Bacteria;Spirochaetes;Spirochaetales;Borreliaceae;Borreliella
NZ_CP028861	['pdxK', 'pdxY']	29519	Borreliella garinii	Bacteria	Spirochaetes	Bacteria;Spirochaetes;Spirochaetales;Borreliaceae;Borreliella
NC_017717	['pdxK']	29519	Borreliella garinii BgVir	Bacteria	Spirochaetes	Bacteria;Spirochaetes;Spirochaetales;Borreliaceae;Borreliella
NC_018747	['pdxK']	29519	Borreliella garinii NMJW1	Bacteria	Spirochaetes	Bacteria;Spirochaetes;Spirochaetales;Borreliaceae;Borreliella
NZ_CP007564	['pdxK']	29519	Borreliella garinii SZ	Bacteria	Spirochaetes	Bacteria;Spirochaetes;Spirochaetales;Borreliaceae;Borreliella
NZ_CP011060	['pdxI', 'pdxK']	140	Borrelia hermsii CC1	Bacteria	Spirochaetes	Bacteria;Spirochaetes;Spirochaetales;Borreliaceae;Borrelia
NZ_CP014349	['pdxI', 'pdxK']	140	Borrelia hermsii HS1	Bacteria	Spirochaetes	Bacteria;Spirochaetes;Spirochaetales;Borreliaceae;Borrelia
NZ_CP015796	['pdxK']	1674146	Borrelia mayonii	Bacteria	Spirochaetes	Bacteria;Spirochaetes;Spirochaetales;Borreliaceae;Borreliella
NZ_CP015780	['pdxK']	1674146	Borrelia mayonii	Bacteria	Spirochaetes	Bacteria;Spirochaetes;Spirochaetales;Borreliaceae;Borreliella
NZ_CP044535	['pdxK']	2761123	Borrelia maritima	Bacteria	Spirochaetes	Bacteria;Spirochaetes;Spirochaetales;Borreliaceae;Borrelia
NZ_CP024205	['pdxK']	47466	Borrelia miyamotoi	Bacteria	Spirochaetes	Bacteria;Spirochaetes;Spirochaetales;Borreliaceae;Borrelia
NZ_CP024316	['pdxK']	47466	Borrelia miyamotoi	Bacteria	Spirochaetes	Bacteria;Spirochaetes;Spirochaetales;Borreliaceae;Borrelia
NZ_CP024333	['pdxK']	47466	Borrelia miyamotoi	Bacteria	Spirochaetes	Bacteria;Spirochaetes;Spirochaetales;Borreliaceae;Borrelia
NZ_CP024351	['pdxK']	47466	Borrelia miyamotoi	Bacteria	Spirochaetes	Bacteria;Spirochaetes;Spirochaetales;Borreliaceae;Borrelia
NZ_CP024371	['pdxK']	47466	Borrelia miyamotoi	Bacteria	Spirochaetes	Bacteria;Spirochaetes;Spirochaetales;Borreliaceae;Borrelia
NZ_CP024390	['pdxK']	47466	Borrelia miyamotoi	Bacteria	Spirochaetes	Bacteria;Spirochaetes;Spirochaetales;Borreliaceae;Borrelia
NZ_CP021872	['pdxK']	47466	Borrelia miyamotoi	Bacteria	Spirochaetes	Bacteria;Spirochaetes;Spirochaetales;Borreliaceae;Borrelia
NZ_CP046388	['pdxK']	47466	Borrelia miyamotoi	Bacteria	Spirochaetes	Bacteria;Spirochaetes;Spirochaetales;Borreliaceae;Borrelia
NZ_CP046389	['pdxK']	47466	Borrelia miyamotoi	Bacteria	Spirochaetes	Bacteria;Spirochaetes;Spirochaetales;Borreliaceae;Borrelia
NZ_CP007022	['pdxK']	141	Borrelia parkeri HR1	Bacteria	Spirochaetes	Bacteria;Spirochaetes;Spirochaetales;Borreliaceae;Borrelia
NC_011244	['pdxK']	44449	Borrelia recurrentis A1	Bacteria	Spirochaetes	Bacteria;Spirochaetes;Spirochaetales;Borreliaceae;Borrelia
NZ_CP017812	['putative_pdxK_basu']	1912795	Boudabousia tangfeifanii	Bacteria	Actinobacteria	Bacteria;Actinobacteria;Actinomycetales;Actinomycetaceae;Boudabousia
NZ_CP015629	['pdxK']	142	Borrelia turicatae	Bacteria	Spirochaetes	Bacteria;Spirochaetes;Spirochaetales;Borreliaceae;Borrelia
NC_008710	['pdxK']	142	Borrelia turicatae 91E135	Bacteria	Spirochaetes	Bacteria;Spirochaetes;Spirochaetales;Borreliaceae;Borrelia
NZ_CP028884	['pdxK']	229155	Borrelia turcica IST7	Bacteria	Spirochaetes	Bacteria;Spirochaetes;Spirochaetales;Borreliaceae;Borrelia
NZ_CP009117	['pdxK']	62088	Borreliella valaisiana Tom4006	Bacteria	Spirochaetes	Bacteria;Spirochaetes;Spirochaetales;Borreliaceae;Borreliella
NC_013172	['pdxH', 'putative_pdxK_basu']	43669	Brachybacterium faecium DSM 4810	Bacteria	Actinobacteria	Bacteria;Actinobacteria;Micrococcales;Dermabacteraceae;Brachybacterium
NZ_CP019914	['pdxK']	1287055	Brachyspira hampsonii	Bacteria	Spirochaetes	Bacteria;Spirochaetes;Brachyspirales;Brachyspiraceae;Brachyspira
NZ_CP019600	['pdxK']	159	Brachyspira hyodysenteriae	Bacteria	Spirochaetes	Bacteria;Spirochaetes;Brachyspirales;Brachyspiraceae;Brachyspira
NC_012225	['pdxK']	159	Brachyspira hyodysenteriae WA1	Bacteria	Spirochaetes	Bacteria;Spirochaetes;Brachyspirales;Brachyspiraceae;Brachyspira
NZ_CP015910	['pdxK']	159	Brachyspira hyodysenteriae ATCC 27164	Bacteria	Spirochaetes	Bacteria;Spirochaetes;Brachyspirales;Brachyspiraceae;Brachyspira
NC_017243	['pdxK']	84377	Brachyspira intermedia PWS/A	Bacteria	Spirochaetes	Bacteria;Spirochaetes;Brachyspirales;Brachyspiraceae;Brachyspira
NZ_CP035810	['pdxH', 'pdxK_basu']	199591	Brevibacterium luteolum	Bacteria	Actinobacteria	Bacteria;Actinobacteria;Micrococcales;Brevibacteriaceae;Brevibacterium
NC_014150	['pdxK']	84378	Brachyspira murdochii DSM 12563	Bacteria	Spirochaetes	Bacteria;Spirochaetes;Brachyspirales;Brachyspiraceae;Brachyspira
NC_014330	['pdxK']	52584	Brachyspira pilosicoli 95/1000	Bacteria	Spirochaetes	Bacteria;Spirochaetes;Brachyspirales;Brachyspiraceae;Brachyspira
NC_019908	['pdxK']	52584	Brachyspira pilosicoli P43/6/78	Bacteria	Spirochaetes	Bacteria;Spirochaetes;Brachyspirales;Brachyspiraceae;Brachyspira
NC_018607	['pdxK']	52584	Brachyspira pilosicoli B2904	Bacteria	Spirochaetes	Bacteria;Spirochaetes;Brachyspirales;Brachyspiraceae;Brachyspira
NZ_CP054945	['pdxH', 'pdxK']	29461	Brucella suis bv. 2	Bacteria	Proteobacteria	Bacteria;Proteobacteria;Alphaproteobacteria;Rhizobiales;Brucellaceae;Brucella
NZ_CP054957	['pdxH', 'pdxK']	29461	Brucella suis bv. 3	Bacteria	Proteobacteria	Bacteria;Proteobacteria;Alphaproteobacteria;Rhizobiales;Brucellaceae;Brucella
NZ_CP017831	['pdxK']	185008	Butyrivibrio hungatei	Bacteria	Firmicutes	Bacteria;Firmicutes;Clostridia;Eubacteriales;Lachnospiraceae;Butyrivibrio
NC_014387	['pdxK']	43305	Butyrivibrio proteoclasticus B316	Bacteria	Firmicutes	Bacteria;Firmicutes;Clostridia;Eubacteriales;Lachnospiraceae;Butyrivibrio
NZ_CP069178	['pdxK']	2806552	Bulleidia sp. zg-1006	Bacteria	Firmicutes	Bacteria;Firmicutes;Erysipelotrichia;Erysipelotrichales;Erysipelotrichaceae;Bulleidia;unclassified Bulleidia
NZ_CP053841	['pdxK']	2042961	Campylobacter blaseri	Bacteria	Proteobacteria	Bacteria;Proteobacteria;Epsilonproteobacteria;Campylobacterales;Campylobacteraceae;Campylobacter
NC_020449	['pdxK']	456827	Candidatus Cloacimonas acidaminovorans str. Evry	Bacteria	Candidatus Cloacimonetes	Bacteria;Candidatus Cloacimonetes;Candidatus Cloacimonas
NZ_CP012541	['pdxK']	199	Campylobacter concisus	Bacteria	Proteobacteria	Bacteria;Proteobacteria;Epsilonproteobacteria;Campylobacterales;Campylobacteraceae;Campylobacter
NZ_CP021642	['pdxK']	199	Campylobacter concisus	Bacteria	Proteobacteria	Bacteria;Proteobacteria;Epsilonproteobacteria;Campylobacterales;Campylobacteraceae;Campylobacter
NZ_CP049270	['pdxK']	199	Campylobacter concisus	Bacteria	Proteobacteria	Bacteria;Proteobacteria;Epsilonproteobacteria;Campylobacterales;Campylobacteraceae;Campylobacter
NZ_CP049263	['pdxK']	199	Campylobacter concisus	Bacteria	Proteobacteria	Bacteria;Proteobacteria;Epsilonproteobacteria;Campylobacterales;Campylobacteraceae;Campylobacter
NZ_CP060707	['pdxK']	199	Campylobacter concisus	Bacteria	Proteobacteria	Bacteria;Proteobacteria;Epsilonproteobacteria;Campylobacterales;Campylobacteraceae;Campylobacter
NZ_CP049266	['pdxK']	199	Campylobacter concisus	Bacteria	Proteobacteria	Bacteria;Proteobacteria;Epsilonproteobacteria;Campylobacterales;Campylobacteraceae;Campylobacter
NZ_CP049274	['pdxK']	199	Campylobacter concisus	Bacteria	Proteobacteria	Bacteria;Proteobacteria;Epsilonproteobacteria;Campylobacterales;Campylobacteraceae;Campylobacter
NZ_CP049272	['pdxK']	199	Campylobacter concisus	Bacteria	Proteobacteria	Bacteria;Proteobacteria;Epsilonproteobacteria;Campylobacterales;Campylobacteraceae;Campylobacter
NZ_CP060705	['pdxK']	199	Campylobacter concisus	Bacteria	Proteobacteria	Bacteria;Proteobacteria;Epsilonproteobacteria;Campylobacterales;Campylobacteraceae;Campylobacter
NZ_CP049264	['pdxK']	199	Campylobacter concisus	Bacteria	Proteobacteria	Bacteria;Proteobacteria;Epsilonproteobacteria;Campylobacterales;Campylobacteraceae;Campylobacter
NZ_CP049234	['pdxK']	199	Campylobacter concisus	Bacteria	Proteobacteria	Bacteria;Proteobacteria;Epsilonproteobacteria;Campylobacterales;Campylobacteraceae;Campylobacter
NZ_CP049237	['pdxK']	199	Campylobacter concisus	Bacteria	Proteobacteria	Bacteria;Proteobacteria;Epsilonproteobacteria;Campylobacterales;Campylobacteraceae;Campylobacter
NZ_CP049239	['pdxK']	199	Campylobacter concisus	Bacteria	Proteobacteria	Bacteria;Proteobacteria;Epsilonproteobacteria;Campylobacterales;Campylobacteraceae;Campylobacter
NZ_CP049238	['pdxK']	199	Campylobacter concisus	Bacteria	Proteobacteria	Bacteria;Proteobacteria;Epsilonproteobacteria;Campylobacterales;Campylobacteraceae;Campylobacter
NZ_CP049232	['pdxK']	199	Campylobacter concisus	Bacteria	Proteobacteria	Bacteria;Proteobacteria;Epsilonproteobacteria;Campylobacterales;Campylobacteraceae;Campylobacter
NC_009802	['pdxK']	199	Campylobacter concisus 13826	Bacteria	Proteobacteria	Bacteria;Proteobacteria;Epsilonproteobacteria;Campylobacterales;Campylobacteraceae;Campylobacter
NZ_LR217713	['pdxY']	1922217	Candidatus Erwinia haradaeae	Bacteria	Proteobacteria	Bacteria;Proteobacteria;Gammaproteobacteria;Enterobacterales;Erwiniaceae;Erwinia
NZ_LR217715	['pdxY']	1922217	Candidatus Erwinia haradaeae	Bacteria	Proteobacteria	Bacteria;Proteobacteria;Gammaproteobacteria;Enterobacterales;Erwiniaceae;Erwinia
NZ_LR217720	['pdxY']	1922217	Candidatus Erwinia haradaeae	Bacteria	Proteobacteria	Bacteria;Proteobacteria;Gammaproteobacteria;Enterobacterales;Erwiniaceae;Erwinia
NZ_CP025989	['pdxY']	1802984	Candidatus Fokinia solitaria	Bacteria	Proteobacteria	Bacteria;Proteobacteria;Alphaproteobacteria;Rickettsiales;Candidatus Midichloriaceae;Candidatus Fokinia
NZ_CP012196	['pdxK']	824	Campylobacter gracilis	Bacteria	Proteobacteria	Bacteria;Proteobacteria;Epsilonproteobacteria;Campylobacterales;Campylobacteraceae;Campylobacter
NZ_LR134365	['pdxH', 'pdxK']	2718	Cardiobacterium hominis	Bacteria	Proteobacteria	Bacteria;Proteobacteria;Gammaproteobacteria;Cardiobacteriales;Cardiobacteriaceae;Cardiobacterium
NC_022606	['pdxK']	147709	Carnobacterium inhibens subsp. gilichinskyi	Bacteria	Firmicutes	Bacteria;Firmicutes;Bacilli;Lactobacillales;Carnobacteriaceae;Carnobacterium
NZ_CP010070	['pdxK']	1577791	Candidatus Methanoplasma termitum	Archaea	Candidatus Thermoplasmatota	Archaea;Candidatus Thermoplasmatota;Thermoplasmata;Methanomassiliicoccales;Methanomassiliicoccaceae;Candidatus Methanoplasma
NZ_CP053831	['pdxK']	202	Campylobacter mucosalis	Bacteria	Proteobacteria	Bacteria;Proteobacteria;Epsilonproteobacteria;Campylobacterales;Campylobacteraceae;Campylobacter
NZ_CP012542	['pdxK']	202	Campylobacter mucosalis CCUG 21559	Bacteria	Proteobacteria	Bacteria;Proteobacteria;Epsilonproteobacteria;Campylobacterales;Campylobacteraceae;Campylobacter
NZ_CP012546	['pdxK']	1965231	Campylobacter pinnipediorum subsp. pinnipediorum	Bacteria	Proteobacteria	Bacteria;Proteobacteria;Epsilonproteobacteria;Campylobacterales;Campylobacteraceae;Campylobacter
NZ_CP012547	['pdxK']	1965231	Campylobacter pinnipediorum subsp. pinnipediorum	Bacteria	Proteobacteria	Bacteria;Proteobacteria;Epsilonproteobacteria;Campylobacterales;Campylobacteraceae;Campylobacter
NZ_CP012548	['pdxK']	1965231	Campylobacter pinnipediorum subsp. pinnipediorum	Bacteria	Proteobacteria	Bacteria;Proteobacteria;Epsilonproteobacteria;Campylobacterales;Campylobacteraceae;Campylobacter
NZ_CP017018	['pdxK']	1965231	Campylobacter pinnipediorum subsp. caledonicus	Bacteria	Proteobacteria	Bacteria;Proteobacteria;Epsilonproteobacteria;Campylobacterales;Campylobacteraceae;Campylobacter
NZ_CP017258	['pdxK']	1965231	Campylobacter pinnipediorum subsp. caledonicus	Bacteria	Proteobacteria	Bacteria;Proteobacteria;Epsilonproteobacteria;Campylobacterales;Campylobacteraceae;Campylobacter
NZ_CP035949	['pdxY']	1193712	'Catharanthus roseus' aster yellows phytoplasma	Bacteria	Tenericutes	Bacteria;Tenericutes;Mollicutes;Acholeplasmatales;Acholeplasmataceae;Candidatus Phytoplasma;Candidatus Phytoplasma asteris
NZ_CP010796	['pdxK']	1564681	Carnobacterium sp. CP1	Bacteria	Firmicutes	Bacteria;Firmicutes;Bacilli;Lactobacillales;Carnobacteriaceae;Carnobacterium
NC_015391	['pdxK']	208596	Carnobacterium sp. 17-4	Bacteria	Firmicutes	Bacteria;Firmicutes;Bacilli;Lactobacillales;Carnobacteriaceae;Carnobacterium
NZ_CP035283	['pdxK']	2507162	Caproiciproducens sp. NJN-50	Bacteria	Firmicutes	Bacteria;Firmicutes;Clostridia;Eubacteriales;Oscillospiraceae;Caproiciproducens;unclassified Caproiciproducens
NZ_CP067364	['pdxK']	2800128	Carnobacterium sp. CS13	Bacteria	Firmicutes	Bacteria;Firmicutes;Bacilli;Lactobacillales;Carnobacteriaceae;Carnobacterium
NZ_CP034122	['pdxH', 'pdxK']	155892	Caulobacter vibrioides	Bacteria	Proteobacteria	Bacteria;Proteobacteria;Alphaproteobacteria;Caulobacterales;Caulobacteraceae;Caulobacter
NZ_CP010520	['pdxK']	1491	Clostridium botulinum	Bacteria	Firmicutes	Bacteria;Firmicutes;Clostridia;Eubacteriales;Clostridiaceae;Clostridium
NZ_CP010521	['pdxK']	1491	Clostridium botulinum	Bacteria	Firmicutes	Bacteria;Firmicutes;Clostridia;Eubacteriales;Clostridiaceae;Clostridium
NZ_AP014696	['pdxK']	1491	Clostridium botulinum	Bacteria	Firmicutes	Bacteria;Firmicutes;Clostridia;Eubacteriales;Clostridiaceae;Clostridium
NZ_CP013246	['pdxK']	1491	Clostridium botulinum	Bacteria	Firmicutes	Bacteria;Firmicutes;Clostridia;Eubacteriales;Clostridiaceae;Clostridium
NZ_CP014148	['pdxK']	1491	Clostridium botulinum	Bacteria	Firmicutes	Bacteria;Firmicutes;Clostridia;Eubacteriales;Clostridiaceae;Clostridium
NZ_CP013247	['pdxK']	1491	Clostridium botulinum	Bacteria	Firmicutes	Bacteria;Firmicutes;Clostridia;Eubacteriales;Clostridiaceae;Clostridium
NZ_CP013296	['pdxK']	1491	Clostridium botulinum	Bacteria	Firmicutes	Bacteria;Firmicutes;Clostridia;Eubacteriales;Clostridiaceae;Clostridium
NZ_CP013686	['pdxK']	1491	Clostridium botulinum	Bacteria	Firmicutes	Bacteria;Firmicutes;Clostridia;Eubacteriales;Clostridiaceae;Clostridium
NZ_CP013681	['pdxK']	1491	Clostridium botulinum	Bacteria	Firmicutes	Bacteria;Firmicutes;Clostridia;Eubacteriales;Clostridiaceae;Clostridium
NZ_CP013683	['pdxK']	1491	Clostridium botulinum	Bacteria	Firmicutes	Bacteria;Firmicutes;Clostridia;Eubacteriales;Clostridiaceae;Clostridium
NZ_CP013705	['pdxK']	1491	Clostridium botulinum	Bacteria	Firmicutes	Bacteria;Firmicutes;Clostridia;Eubacteriales;Clostridiaceae;Clostridium
NZ_CP013707	['pdxK']	1491	Clostridium botulinum	Bacteria	Firmicutes	Bacteria;Firmicutes;Clostridia;Eubacteriales;Clostridiaceae;Clostridium
NZ_CP013843	['pdxK']	1491	Clostridium botulinum	Bacteria	Firmicutes	Bacteria;Firmicutes;Clostridia;Eubacteriales;Clostridiaceae;Clostridium
NZ_CP013849	['pdxK']	1491	Clostridium botulinum	Bacteria	Firmicutes	Bacteria;Firmicutes;Clostridia;Eubacteriales;Clostridiaceae;Clostridium
NZ_CP013841	['pdxK']	1491	Clostridium botulinum	Bacteria	Firmicutes	Bacteria;Firmicutes;Clostridia;Eubacteriales;Clostridiaceae;Clostridium
NZ_CP013845	['pdxK']	1491	Clostridium botulinum	Bacteria	Firmicutes	Bacteria;Firmicutes;Clostridia;Eubacteriales;Clostridiaceae;Clostridium
NZ_CP013847	['pdxK']	1491	Clostridium botulinum	Bacteria	Firmicutes	Bacteria;Firmicutes;Clostridia;Eubacteriales;Clostridiaceae;Clostridium
NZ_CP013850	['pdxK']	1491	Clostridium botulinum	Bacteria	Firmicutes	Bacteria;Firmicutes;Clostridia;Eubacteriales;Clostridiaceae;Clostridium
NZ_CP014151	['pdxK']	1491	Clostridium botulinum	Bacteria	Firmicutes	Bacteria;Firmicutes;Clostridia;Eubacteriales;Clostridiaceae;Clostridium
NZ_CP014219	['pdxK']	1491	Clostridium botulinum	Bacteria	Firmicutes	Bacteria;Firmicutes;Clostridia;Eubacteriales;Clostridiaceae;Clostridium
NZ_CP014174	['pdxK']	1491	Clostridium botulinum	Bacteria	Firmicutes	Bacteria;Firmicutes;Clostridia;Eubacteriales;Clostridiaceae;Clostridium
NZ_CP028842	['pdxK']	1491	Clostridium botulinum	Bacteria	Firmicutes	Bacteria;Firmicutes;Clostridia;Eubacteriales;Clostridiaceae;Clostridium
NZ_CP028859	['pdxK']	1491	Clostridium botulinum	Bacteria	Firmicutes	Bacteria;Firmicutes;Clostridia;Eubacteriales;Clostridiaceae;Clostridium
NZ_CP031098	['pdxK']	1491	Clostridium botulinum	Bacteria	Firmicutes	Bacteria;Firmicutes;Clostridia;Eubacteriales;Clostridiaceae;Clostridium
NZ_CP031097	['pdxK']	1491	Clostridium botulinum	Bacteria	Firmicutes	Bacteria;Firmicutes;Clostridia;Eubacteriales;Clostridiaceae;Clostridium
NZ_CP046450	['pdxK']	1491	Clostridium botulinum	Bacteria	Firmicutes	Bacteria;Firmicutes;Clostridia;Eubacteriales;Clostridiaceae;Clostridium
NZ_CP059677	['pdxK']	1491	Clostridium botulinum	Bacteria	Firmicutes	Bacteria;Firmicutes;Clostridia;Eubacteriales;Clostridiaceae;Clostridium
NZ_CP068960	['pdxK']	1491	Clostridium botulinum	Bacteria	Firmicutes	Bacteria;Firmicutes;Clostridia;Eubacteriales;Clostridiaceae;Clostridium
NZ_CP069280	['pdxK']	1491	Clostridium botulinum	Bacteria	Firmicutes	Bacteria;Firmicutes;Clostridia;Eubacteriales;Clostridiaceae;Clostridium
NC_009495	['pdxK']	1491	Clostridium botulinum A str. ATCC 3502	Bacteria	Firmicutes	Bacteria;Firmicutes;Clostridia;Eubacteriales;Clostridiaceae;Clostridium
NC_009697	['pdxK']	1491	Clostridium botulinum A str. ATCC 19397	Bacteria	Firmicutes	Bacteria;Firmicutes;Clostridia;Eubacteriales;Clostridiaceae;Clostridium
NC_009698	['pdxK']	1491	Clostridium botulinum A str. Hall	Bacteria	Firmicutes	Bacteria;Firmicutes;Clostridia;Eubacteriales;Clostridiaceae;Clostridium
NC_009699	['pdxK']	1491	Clostridium botulinum F str. Langeland	Bacteria	Firmicutes	Bacteria;Firmicutes;Clostridia;Eubacteriales;Clostridiaceae;Clostridium
NC_010516	['pdxK']	1491	Clostridium botulinum B1 str. Okra	Bacteria	Firmicutes	Bacteria;Firmicutes;Clostridia;Eubacteriales;Clostridiaceae;Clostridium
NC_010723	['pdxK']	1491	Clostridium botulinum E3 str. Alaska E43	Bacteria	Firmicutes	Bacteria;Firmicutes;Clostridia;Eubacteriales;Clostridiaceae;Clostridium
NC_012658	['pdxK']	1491	Clostridium botulinum Ba4 str. 657	Bacteria	Firmicutes	Bacteria;Firmicutes;Clostridia;Eubacteriales;Clostridiaceae;Clostridium
NC_012563	['pdxK']	1491	Clostridium botulinum A2 str. Kyoto	Bacteria	Firmicutes	Bacteria;Firmicutes;Clostridia;Eubacteriales;Clostridiaceae;Clostridium
NC_010674	['pdxK']	1491	Clostridium botulinum B str. Eklund 17B (NRP)	Bacteria	Firmicutes	Bacteria;Firmicutes;Clostridia;Eubacteriales;Clostridiaceae;Clostridium
NC_018648	['pdxK']	1491	Clostridium botulinum B str. Eklund 17B (NRP)	Bacteria	Firmicutes	Bacteria;Firmicutes;Clostridia;Eubacteriales;Clostridiaceae;Clostridium
NC_017299	['pdxK']	1491	Clostridium botulinum H04402 065	Bacteria	Firmicutes	Bacteria;Firmicutes;Clostridia;Eubacteriales;Clostridiaceae;Clostridium
NZ_CP006908	['pdxK']	1491	Clostridium botulinum CDC_1436	Bacteria	Firmicutes	Bacteria;Firmicutes;Clostridia;Eubacteriales;Clostridiaceae;Clostridium
NZ_CP006903	['pdxK']	1491	Clostridium botulinum 202F	Bacteria	Firmicutes	Bacteria;Firmicutes;Clostridia;Eubacteriales;Clostridiaceae;Clostridium
NZ_CP018624	['pdxK']	46867	Clostridium chauvoei	Bacteria	Firmicutes	Bacteria;Firmicutes;Clostridia;Eubacteriales;Clostridiaceae;Clostridium
NZ_CP018630	['pdxK']	46867	Clostridium chauvoei	Bacteria	Firmicutes	Bacteria;Firmicutes;Clostridia;Eubacteriales;Clostridiaceae;Clostridium
NZ_CP027286	['pdxK']	46867	Clostridium chauvoei	Bacteria	Firmicutes	Bacteria;Firmicutes;Clostridia;Eubacteriales;Clostridiaceae;Clostridium
NZ_LT799839	['pdxK']	46867	Clostridium chauvoei JF4335	Bacteria	Firmicutes	Bacteria;Firmicutes;Clostridia;Eubacteriales;Clostridiaceae;Clostridium
NZ_LT906477	['pdxK']	1494	Clostridium cochlearium	Bacteria	Firmicutes	Bacteria;Firmicutes;Clostridia;Eubacteriales;Clostridiaceae;Clostridium
NZ_LN614756	['pdxK']	1496	Clostridioides difficile	Bacteria	Firmicutes	Bacteria;Firmicutes;Clostridia;Eubacteriales;Peptostreptococcaceae;Clostridioides
NZ_CP010888	['pdxK']	1496	Clostridioides difficile	Bacteria	Firmicutes	Bacteria;Firmicutes;Clostridia;Eubacteriales;Peptostreptococcaceae;Clostridioides
NZ_CP019870	['pdxK']	1496	Clostridioides difficile	Bacteria	Firmicutes	Bacteria;Firmicutes;Clostridia;Eubacteriales;Peptostreptococcaceae;Clostridioides
NZ_CP020424	['pdxK']	1496	Clostridioides difficile	Bacteria	Firmicutes	Bacteria;Firmicutes;Clostridia;Eubacteriales;Peptostreptococcaceae;Clostridioides
NZ_CP016318	['pdxK']	1496	Clostridioides difficile	Bacteria	Firmicutes	Bacteria;Firmicutes;Clostridia;Eubacteriales;Peptostreptococcaceae;Clostridioides
NZ_CP022524	['pdxK']	1496	Clostridioides difficile	Bacteria	Firmicutes	Bacteria;Firmicutes;Clostridia;Eubacteriales;Peptostreptococcaceae;Clostridioides
NZ_CP025044	['pdxK']	1496	Clostridioides difficile	Bacteria	Firmicutes	Bacteria;Firmicutes;Clostridia;Eubacteriales;Peptostreptococcaceae;Clostridioides
NZ_CP025045	['pdxK']	1496	Clostridioides difficile	Bacteria	Firmicutes	Bacteria;Firmicutes;Clostridia;Eubacteriales;Peptostreptococcaceae;Clostridioides
NZ_CP025046	['pdxK']	1496	Clostridioides difficile	Bacteria	Firmicutes	Bacteria;Firmicutes;Clostridia;Eubacteriales;Peptostreptococcaceae;Clostridioides
NZ_CP025047	['pdxK']	1496	Clostridioides difficile	Bacteria	Firmicutes	Bacteria;Firmicutes;Clostridia;Eubacteriales;Peptostreptococcaceae;Clostridioides
NZ_CP026592	['pdxK']	1496	Clostridioides difficile	Bacteria	Firmicutes	Bacteria;Firmicutes;Clostridia;Eubacteriales;Peptostreptococcaceae;Clostridioides
NZ_CP026591	['pdxK']	1496	Clostridioides difficile	Bacteria	Firmicutes	Bacteria;Firmicutes;Clostridia;Eubacteriales;Peptostreptococcaceae;Clostridioides
NZ_CP026593	['pdxK']	1496	Clostridioides difficile	Bacteria	Firmicutes	Bacteria;Firmicutes;Clostridia;Eubacteriales;Peptostreptococcaceae;Clostridioides
NZ_CP026594	['pdxK']	1496	Clostridioides difficile	Bacteria	Firmicutes	Bacteria;Firmicutes;Clostridia;Eubacteriales;Peptostreptococcaceae;Clostridioides
NZ_CP026595	['pdxK']	1496	Clostridioides difficile	Bacteria	Firmicutes	Bacteria;Firmicutes;Clostridia;Eubacteriales;Peptostreptococcaceae;Clostridioides
NZ_CP026596	['pdxK']	1496	Clostridioides difficile	Bacteria	Firmicutes	Bacteria;Firmicutes;Clostridia;Eubacteriales;Peptostreptococcaceae;Clostridioides
NZ_CP026597	['pdxK']	1496	Clostridioides difficile	Bacteria	Firmicutes	Bacteria;Firmicutes;Clostridia;Eubacteriales;Peptostreptococcaceae;Clostridioides
NZ_CP026598	['pdxK']	1496	Clostridioides difficile	Bacteria	Firmicutes	Bacteria;Firmicutes;Clostridia;Eubacteriales;Peptostreptococcaceae;Clostridioides
NZ_CP026599	['pdxK']	1496	Clostridioides difficile	Bacteria	Firmicutes	Bacteria;Firmicutes;Clostridia;Eubacteriales;Peptostreptococcaceae;Clostridioides
NZ_CP026613	['pdxK']	1496	Clostridioides difficile	Bacteria	Firmicutes	Bacteria;Firmicutes;Clostridia;Eubacteriales;Peptostreptococcaceae;Clostridioides
NZ_CP026615	['pdxK']	1496	Clostridioides difficile	Bacteria	Firmicutes	Bacteria;Firmicutes;Clostridia;Eubacteriales;Peptostreptococcaceae;Clostridioides
NZ_CP026614	['pdxK']	1496	Clostridioides difficile	Bacteria	Firmicutes	Bacteria;Firmicutes;Clostridia;Eubacteriales;Peptostreptococcaceae;Clostridioides
NZ_CP029154	['pdxK']	1496	Clostridioides difficile	Bacteria	Firmicutes	Bacteria;Firmicutes;Clostridia;Eubacteriales;Peptostreptococcaceae;Clostridioides
NZ_CP029152	['pdxK']	1496	Clostridioides difficile	Bacteria	Firmicutes	Bacteria;Firmicutes;Clostridia;Eubacteriales;Peptostreptococcaceae;Clostridioides
NZ_CP011846	['pdxK']	1496	Clostridioides difficile	Bacteria	Firmicutes	Bacteria;Firmicutes;Clostridia;Eubacteriales;Peptostreptococcaceae;Clostridioides
NZ_CP011847	['pdxK']	1496	Clostridioides difficile	Bacteria	Firmicutes	Bacteria;Firmicutes;Clostridia;Eubacteriales;Peptostreptococcaceae;Clostridioides
NZ_CP011848	['pdxK']	1496	Clostridioides difficile	Bacteria	Firmicutes	Bacteria;Firmicutes;Clostridia;Eubacteriales;Peptostreptococcaceae;Clostridioides
NZ_CP020378	['pdxK']	1496	Clostridioides difficile	Bacteria	Firmicutes	Bacteria;Firmicutes;Clostridia;Eubacteriales;Peptostreptococcaceae;Clostridioides
NZ_CP020379	['pdxK']	1496	Clostridioides difficile	Bacteria	Firmicutes	Bacteria;Firmicutes;Clostridia;Eubacteriales;Peptostreptococcaceae;Clostridioides
NZ_CP020380	['pdxK']	1496	Clostridioides difficile	Bacteria	Firmicutes	Bacteria;Firmicutes;Clostridia;Eubacteriales;Peptostreptococcaceae;Clostridioides
NZ_CP019858	['pdxK']	1496	Clostridioides difficile	Bacteria	Firmicutes	Bacteria;Firmicutes;Clostridia;Eubacteriales;Peptostreptococcaceae;Clostridioides
NZ_CP019860	['pdxK']	1496	Clostridioides difficile	Bacteria	Firmicutes	Bacteria;Firmicutes;Clostridia;Eubacteriales;Peptostreptococcaceae;Clostridioides
NZ_CP012320	['pdxK']	1496	Clostridioides difficile	Bacteria	Firmicutes	Bacteria;Firmicutes;Clostridia;Eubacteriales;Peptostreptococcaceae;Clostridioides
NZ_CP012321	['pdxK']	1496	Clostridioides difficile	Bacteria	Firmicutes	Bacteria;Firmicutes;Clostridia;Eubacteriales;Peptostreptococcaceae;Clostridioides
NZ_CP012323	['pdxK']	1496	Clostridioides difficile	Bacteria	Firmicutes	Bacteria;Firmicutes;Clostridia;Eubacteriales;Peptostreptococcaceae;Clostridioides
NZ_CP012325	['pdxK']	1496	Clostridioides difficile	Bacteria	Firmicutes	Bacteria;Firmicutes;Clostridia;Eubacteriales;Peptostreptococcaceae;Clostridioides
NZ_CP012312	['pdxK']	1496	Clostridioides difficile	Bacteria	Firmicutes	Bacteria;Firmicutes;Clostridia;Eubacteriales;Peptostreptococcaceae;Clostridioides
NZ_CP016102	['pdxK']	1496	Clostridioides difficile	Bacteria	Firmicutes	Bacteria;Firmicutes;Clostridia;Eubacteriales;Peptostreptococcaceae;Clostridioides
NZ_CP016104	['pdxK']	1496	Clostridioides difficile	Bacteria	Firmicutes	Bacteria;Firmicutes;Clostridia;Eubacteriales;Peptostreptococcaceae;Clostridioides
NZ_CP016106	['pdxK']	1496	Clostridioides difficile	Bacteria	Firmicutes	Bacteria;Firmicutes;Clostridia;Eubacteriales;Peptostreptococcaceae;Clostridioides
NZ_CP019857	['pdxK']	1496	Clostridioides difficile	Bacteria	Firmicutes	Bacteria;Firmicutes;Clostridia;Eubacteriales;Peptostreptococcaceae;Clostridioides
NZ_CP019864	['pdxK']	1496	Clostridioides difficile	Bacteria	Firmicutes	Bacteria;Firmicutes;Clostridia;Eubacteriales;Peptostreptococcaceae;Clostridioides
NZ_CP012309	['pdxK']	1496	Clostridioides difficile	Bacteria	Firmicutes	Bacteria;Firmicutes;Clostridia;Eubacteriales;Peptostreptococcaceae;Clostridioides
NZ_CP033213	['pdxK']	1496	Clostridioides difficile	Bacteria	Firmicutes	Bacteria;Firmicutes;Clostridia;Eubacteriales;Peptostreptococcaceae;Clostridioides
NZ_CP033214	['pdxK']	1496	Clostridioides difficile	Bacteria	Firmicutes	Bacteria;Firmicutes;Clostridia;Eubacteriales;Peptostreptococcaceae;Clostridioides
NZ_CP033216	['pdxK']	1496	Clostridioides difficile	Bacteria	Firmicutes	Bacteria;Firmicutes;Clostridia;Eubacteriales;Peptostreptococcaceae;Clostridioides
NZ_CP042267	['pdxK']	1496	Clostridioides difficile	Bacteria	Firmicutes	Bacteria;Firmicutes;Clostridia;Eubacteriales;Peptostreptococcaceae;Clostridioides
NZ_CP045224	['pdxK']	1496	Clostridioides difficile	Bacteria	Firmicutes	Bacteria;Firmicutes;Clostridia;Eubacteriales;Peptostreptococcaceae;Clostridioides
NZ_CP046327	['pdxK']	1496	Clostridioides difficile	Bacteria	Firmicutes	Bacteria;Firmicutes;Clostridia;Eubacteriales;Peptostreptococcaceae;Clostridioides
NZ_CP029566	['pdxK']	1496	Clostridioides difficile	Bacteria	Firmicutes	Bacteria;Firmicutes;Clostridia;Eubacteriales;Peptostreptococcaceae;Clostridioides
NZ_CP028361	['pdxK']	1496	Clostridioides difficile	Bacteria	Firmicutes	Bacteria;Firmicutes;Clostridia;Eubacteriales;Peptostreptococcaceae;Clostridioides
NZ_CP049958	['pdxK']	1496	Clostridioides difficile	Bacteria	Firmicutes	Bacteria;Firmicutes;Clostridia;Eubacteriales;Peptostreptococcaceae;Clostridioides
NZ_CP021319	['pdxK']	1496	Clostridioides difficile	Bacteria	Firmicutes	Bacteria;Firmicutes;Clostridia;Eubacteriales;Peptostreptococcaceae;Clostridioides
NZ_CP068555	['pdxK']	1496	Clostridioides difficile	Bacteria	Firmicutes	Bacteria;Firmicutes;Clostridia;Eubacteriales;Peptostreptococcaceae;Clostridioides
NZ_CP068559	['pdxK']	1496	Clostridioides difficile	Bacteria	Firmicutes	Bacteria;Firmicutes;Clostridia;Eubacteriales;Peptostreptococcaceae;Clostridioides
NZ_CP068561	['pdxK']	1496	Clostridioides difficile	Bacteria	Firmicutes	Bacteria;Firmicutes;Clostridia;Eubacteriales;Peptostreptococcaceae;Clostridioides
NZ_CP068560	['pdxK']	1496	Clostridioides difficile	Bacteria	Firmicutes	Bacteria;Firmicutes;Clostridia;Eubacteriales;Peptostreptococcaceae;Clostridioides
NZ_CP068557	['pdxK']	1496	Clostridioides difficile	Bacteria	Firmicutes	Bacteria;Firmicutes;Clostridia;Eubacteriales;Peptostreptococcaceae;Clostridioides
NZ_CP068556	['pdxK']	1496	Clostridioides difficile	Bacteria	Firmicutes	Bacteria;Firmicutes;Clostridia;Eubacteriales;Peptostreptococcaceae;Clostridioides
NZ_CP068552	['pdxK']	1496	Clostridioides difficile	Bacteria	Firmicutes	Bacteria;Firmicutes;Clostridia;Eubacteriales;Peptostreptococcaceae;Clostridioides
NZ_CP068553	['pdxK']	1496	Clostridioides difficile	Bacteria	Firmicutes	Bacteria;Firmicutes;Clostridia;Eubacteriales;Peptostreptococcaceae;Clostridioides
NZ_LR698984	['pdxK']	1496	Clostridioides difficile	Bacteria	Firmicutes	Bacteria;Firmicutes;Clostridia;Eubacteriales;Peptostreptococcaceae;Clostridioides
NC_009089	['pdxK']	1496	Clostridioides difficile 630	Bacteria	Firmicutes	Bacteria;Firmicutes;Clostridia;Eubacteriales;Peptostreptococcaceae;Clostridioides
NZ_CP010905	['pdxK']	1496	Clostridioides difficile 630	Bacteria	Firmicutes	Bacteria;Firmicutes;Clostridia;Eubacteriales;Peptostreptococcaceae;Clostridioides
NC_013315	['pdxK']	1496	Clostridioides difficile CD196	Bacteria	Firmicutes	Bacteria;Firmicutes;Clostridia;Eubacteriales;Peptostreptococcaceae;Clostridioides
NZ_CP029423	['pdxK']	1496	Clostridioides difficile R20291	Bacteria	Firmicutes	Bacteria;Firmicutes;Clostridia;Eubacteriales;Peptostreptococcaceae;Clostridioides
NC_017178	['pdxK']	1496	Clostridioides difficile 2007855	Bacteria	Firmicutes	Bacteria;Firmicutes;Clostridia;Eubacteriales;Peptostreptococcaceae;Clostridioides
NC_017179	['pdxK']	1496	Clostridioides difficile BI1	Bacteria	Firmicutes	Bacteria;Firmicutes;Clostridia;Eubacteriales;Peptostreptococcaceae;Clostridioides
NC_017174	['pdxK']	1496	Clostridioides difficile M120	Bacteria	Firmicutes	Bacteria;Firmicutes;Clostridia;Eubacteriales;Peptostreptococcaceae;Clostridioides
NC_017173	['pdxK']	1496	Clostridioides difficile CF5	Bacteria	Firmicutes	Bacteria;Firmicutes;Clostridia;Eubacteriales;Peptostreptococcaceae;Clostridioides
NZ_CP011968	['pdxK']	1496	Clostridioides difficile ATCC 9689 = DSM 1296	Bacteria	Firmicutes	Bacteria;Firmicutes;Clostridia;Clostridiales;Peptostreptococcaceae;Clostridioides
NZ_CP036524	['pdxK']	89153	[Clostridium] hylemonae DSM 15053	Bacteria	Firmicutes	Bacteria;Firmicutes;Clostridia;Eubacteriales;Lachnospiraceae
NZ_CP016786	['pdxK']	182773	Clostridium isatidis	Bacteria	Firmicutes	Bacteria;Firmicutes;Clostridia;Eubacteriales;Clostridiaceae;Clostridium
NZ_CP009557	['pdxK']	1502	Clostridium perfringens	Bacteria	Firmicutes	Bacteria;Firmicutes;Clostridia;Eubacteriales;Clostridiaceae;Clostridium
NZ_CP010993	['pdxK']	1502	Clostridium perfringens	Bacteria	Firmicutes	Bacteria;Firmicutes;Clostridia;Eubacteriales;Clostridiaceae;Clostridium
NZ_CP010994	['pdxK']	1502	Clostridium perfringens	Bacteria	Firmicutes	Bacteria;Firmicutes;Clostridia;Eubacteriales;Clostridiaceae;Clostridium
NZ_CP013101	['pdxK']	1502	Clostridium perfringens	Bacteria	Firmicutes	Bacteria;Firmicutes;Clostridia;Eubacteriales;Clostridiaceae;Clostridium
NZ_CP023410	['pdxK']	1502	Clostridium perfringens	Bacteria	Firmicutes	Bacteria;Firmicutes;Clostridia;Eubacteriales;Clostridiaceae;Clostridium
NZ_AP017630	['pdxK']	1502	Clostridium perfringens	Bacteria	Firmicutes	Bacteria;Firmicutes;Clostridia;Eubacteriales;Clostridiaceae;Clostridium
NZ_CP025501	['pdxK']	1502	Clostridium perfringens	Bacteria	Firmicutes	Bacteria;Firmicutes;Clostridia;Eubacteriales;Clostridiaceae;Clostridium
NZ_CP028149	['pdxK']	1502	Clostridium perfringens	Bacteria	Firmicutes	Bacteria;Firmicutes;Clostridia;Eubacteriales;Clostridiaceae;Clostridium
NZ_CP065632	['pdxK']	1502	Clostridium perfringens	Bacteria	Firmicutes	Bacteria;Firmicutes;Clostridia;Eubacteriales;Clostridiaceae;Clostridium
NZ_CP065675	['pdxK']	1502	Clostridium perfringens	Bacteria	Firmicutes	Bacteria;Firmicutes;Clostridia;Eubacteriales;Clostridiaceae;Clostridium
NZ_CP065677	['pdxK']	1502	Clostridium perfringens	Bacteria	Firmicutes	Bacteria;Firmicutes;Clostridia;Eubacteriales;Clostridiaceae;Clostridium
NZ_CP065681	['pdxK']	1502	Clostridium perfringens	Bacteria	Firmicutes	Bacteria;Firmicutes;Clostridia;Eubacteriales;Clostridiaceae;Clostridium
NZ_LS483393	['pdxK']	1502	Clostridium perfringens	Bacteria	Firmicutes	Bacteria;Firmicutes;Clostridia;Eubacteriales;Clostridiaceae;Clostridium
NZ_LS483461	['pdxK']	1502	Clostridium perfringens	Bacteria	Firmicutes	Bacteria;Firmicutes;Clostridia;Eubacteriales;Clostridiaceae;Clostridium
NZ_LR698985	['pdxK']	1502	Clostridium perfringens	Bacteria	Firmicutes	Bacteria;Firmicutes;Clostridia;Eubacteriales;Clostridiaceae;Clostridium
NC_003366	['pdxK']	1502	Clostridium perfringens str. 13	Bacteria	Firmicutes	Bacteria;Firmicutes;Clostridia;Eubacteriales;Clostridiaceae;Clostridium
NC_008261	['pdxK']	1502	Clostridium perfringens ATCC 13124	Bacteria	Firmicutes	Bacteria;Firmicutes;Clostridia;Eubacteriales;Clostridiaceae;Clostridium
NZ_CP045695	['pdxK']	29347	[Clostridium] scindens	Bacteria	Firmicutes	Bacteria;Firmicutes;Clostridia;Eubacteriales;Lachnospiraceae
NZ_CP069444	['pdxK']	29347	[Clostridium] scindens	Bacteria	Firmicutes	Bacteria;Firmicutes;Clostridia;Eubacteriales;Lachnospiraceae
NZ_CP036170	['pdxK']	29347	[Clostridium] scindens ATCC 35704	Bacteria	Firmicutes	Bacteria;Firmicutes;Clostridia;Eubacteriales;Lachnospiraceae
NZ_CP023671	['pdxK']	1504	Clostridium septicum	Bacteria	Firmicutes	Bacteria;Firmicutes;Clostridia;Eubacteriales;Clostridiaceae;Clostridium
NZ_CP034358	['pdxK']	1504	Clostridium septicum	Bacteria	Firmicutes	Bacteria;Firmicutes;Clostridia;Eubacteriales;Clostridiaceae;Clostridium
NZ_CP017253	['pdxK']	394958	Clostridium taeniosporum	Bacteria	Firmicutes	Bacteria;Firmicutes;Clostridia;Eubacteriales;Clostridiaceae;Clostridium
NZ_CP027782	['pdxK']	1513	Clostridium tetani	Bacteria	Firmicutes	Bacteria;Firmicutes;Clostridia;Eubacteriales;Clostridiaceae;Clostridium
NC_004557	['pdxK']	1513	Clostridium tetani E88	Bacteria	Firmicutes	Bacteria;Firmicutes;Clostridia;Eubacteriales;Clostridiaceae;Clostridium
NC_022777	['pdxK']	1513	Clostridium tetani 12124569	Bacteria	Firmicutes	Bacteria;Firmicutes;Clostridia;Eubacteriales;Clostridiaceae;Clostridium
NZ_CP019705	['pdxY']	1697	Corynebacterium ammoniagenes	Bacteria	Actinobacteria	Bacteria;Actinobacteria;Corynebacteriales;Corynebacteriaceae;Corynebacterium
NZ_LR698967	['pdxY']	1697	Corynebacterium ammoniagenes	Bacteria	Actinobacteria	Bacteria;Actinobacteria;Corynebacteriales;Corynebacteriaceae;Corynebacterium
NZ_CP009244	['pdxY']	1697	Corynebacterium ammoniagenes DSM 20306	Bacteria	Actinobacteria	Bacteria;Actinobacteria;Corynebacteriales;Corynebacteriaceae;Corynebacterium
NZ_CP004350	['pdxY']	160386	Corynebacterium casei LMG S-19264	Bacteria	Actinobacteria	Bacteria;Actinobacteria;Corynebacteriales;Corynebacteriaceae;Corynebacterium
NZ_CP070062	['pdxK']	410072	Coprococcus comes	Bacteria	Firmicutes	Bacteria;Firmicutes;Clostridia;Eubacteriales;Lachnospiraceae;Coprococcus
NZ_LT906473	['pdxY']	35757	Corynebacterium cystitidis	Bacteria	Actinobacteria	Bacteria;Actinobacteria;Corynebacteriales;Corynebacteriaceae;Corynebacterium
NZ_CP006764	['pdxH', 'pdxI', 'pdxY']	1121358	Corynebacterium doosanense CAU 212 = DSM 45436	Bacteria	Actinobacteria	Bacteria;Actinobacteria;Corynebacteriales;Corynebacteriaceae;Corynebacterium
NC_004369	['pdxK', 'putative_pdxK_basu']	152794	Corynebacterium efficiens YS-314	Bacteria	Actinobacteria	Bacteria;Actinobacteria;Corynebacteriales;Corynebacteriaceae;Corynebacterium
NZ_CP039247	['pdxY']	2488819	Corynebacterium endometrii	Bacteria	Actinobacteria	Bacteria;Actinobacteria;Corynebacteriales;Corynebacteriaceae;Corynebacterium
NZ_CP019688	['pdxY']	187491	Corynebacterium glaucum	Bacteria	Actinobacteria	Bacteria;Actinobacteria;Corynebacteriales;Corynebacteriaceae;Corynebacterium
NC_015389	['pdxY']	33871	Coriobacterium glomerans PW2	Bacteria	Actinobacteria	Bacteria;Actinobacteria;Coriobacteriia;Coriobacteriales;Coriobacteriaceae;Coriobacterium
NZ_CP005286	['pdxH', 'pdxY']	1223514	Corynebacterium humireducens NBRC 106098 = DSM 45392	Bacteria	Actinobacteria	Bacteria;Actinobacteria;Corynebacteriales;Corynebacteriaceae;Corynebacterium
NZ_CP009211	['pdxY']	156978	Corynebacterium imitans	Bacteria	Actinobacteria	Bacteria;Actinobacteria;Corynebacteriales;Corynebacteriaceae;Corynebacterium
NZ_LT906467	['pdxY']	156978	Corynebacterium imitans	Bacteria	Actinobacteria	Bacteria;Actinobacteria;Corynebacteriales;Corynebacteriaceae;Corynebacterium
NZ_LR134504	['pdxY']	43768	Corynebacterium matruchotii	Bacteria	Actinobacteria	Bacteria;Actinobacteria;Corynebacteriales;Corynebacteriaceae;Corynebacterium
NC_021915	['pdxY']	575200	Corynebacterium maris DSM 45190	Bacteria	Actinobacteria	Bacteria;Actinobacteria;Corynebacteriales;Corynebacteriaceae;Corynebacterium
NZ_CP011542	['pdxY']	571915	Corynebacterium mustelae	Bacteria	Actinobacteria	Bacteria;Actinobacteria;Corynebacteriales;Corynebacteriaceae;Corynebacterium
NZ_CP068160	['pdxY']	43769	Corynebacterium propinquum	Bacteria	Actinobacteria	Bacteria;Actinobacteria;Corynebacteriales;Corynebacteriaceae;Corynebacterium
NZ_CP013327	['pdxY']	1719	Corynebacterium pseudotuberculosis	Bacteria	Actinobacteria	Bacteria;Actinobacteria;Corynebacteriales;Corynebacteriaceae;Corynebacterium
NZ_LS483404	['pdxY']	1724	Corynebacterium renale	Bacteria	Actinobacteria	Bacteria;Actinobacteria;Corynebacteriales;Corynebacteriaceae;Corynebacterium
NZ_LS483464	['pdxY']	1724	Corynebacterium renale	Bacteria	Actinobacteria	Bacteria;Actinobacteria;Corynebacteriales;Corynebacteriaceae;Corynebacterium
NZ_CP068159	['pdxY']	156976	Corynebacterium riegelii	Bacteria	Actinobacteria	Bacteria;Actinobacteria;Corynebacteriales;Corynebacteriaceae;Corynebacterium
NZ_CP026947	['pdxH', 'pdxY']	2080740	Corynebacterium yudongzhengii	Bacteria	Actinobacteria	Bacteria;Actinobacteria;Corynebacteriales;Corynebacteriaceae;Corynebacterium
NZ_CP042325	['pdxY']	2599641	Corynebacterium sp. sy039	Bacteria	Actinobacteria	Bacteria;Actinobacteria;Corynebacteriales;Corynebacteriaceae;Corynebacterium;unclassified Corynebacterium
NZ_CP061032	['pdxH', 'pdxY']	2763010	Corynebacterium sp. zg-917	Bacteria	Actinobacteria	Bacteria;Actinobacteria;Corynebacteriales;Corynebacteriaceae;Corynebacterium;unclassified Corynebacterium
NZ_CP017639	['pdxY']	702967	Corynebacterium sp. NML98-0116	Bacteria	Actinobacteria	Bacteria;Actinobacteria;Corynebacteriales;Corynebacteriaceae;Corynebacterium;unclassified Corynebacterium
NZ_CP014279	['pdxY']	1705	Corynebacterium stationis	Bacteria	Actinobacteria	Bacteria;Actinobacteria;Corynebacteriales;Corynebacteriaceae;Corynebacterium
NZ_CP009251	['pdxY']	1705	Corynebacterium stationis	Bacteria	Actinobacteria	Bacteria;Actinobacteria;Corynebacteriales;Corynebacteriaceae;Corynebacterium
NZ_CP019963	['pdxY']	1705	Corynebacterium stationis	Bacteria	Actinobacteria	Bacteria;Actinobacteria;Corynebacteriales;Corynebacteriaceae;Corynebacterium
NZ_CP011545	['pdxY']	136857	Corynebacterium testudinoris	Bacteria	Actinobacteria	Bacteria;Actinobacteria;Corynebacteriales;Corynebacteriaceae;Corynebacterium
NZ_CP009215	['pdxY']	401472	Corynebacterium ureicelerivorans	Bacteria	Actinobacteria	Bacteria;Actinobacteria;Corynebacteriales;Corynebacteriaceae;Corynebacterium
NZ_CP011546	['pdxY']	1072256	Corynebacterium uterequi	Bacteria	Actinobacteria	Bacteria;Actinobacteria;Corynebacteriales;Corynebacteriaceae;Corynebacterium
NZ_CP022121	['pdxK']	51515	Dehalobacterium formicoaceticum	Bacteria	Firmicutes	Bacteria;Firmicutes;Clostridia;Eubacteriales;Peptococcaceae;Dehalobacterium
NZ_CP023482	['pdxH', 'pdxI', 'pdxY']	1667168	Dermabacter jinjuensis	Bacteria	Actinobacteria	Bacteria;Actinobacteria;Micrococcales;Dermabacteraceae;Dermabacter
NZ_CP014230	['pdxK']	132132	Desulfomicrobium orale DSM 12838	Bacteria	Proteobacteria	Bacteria;Proteobacteria;Deltaproteobacteria;Desulfovibrionales;Desulfomicrobiaceae;Desulfomicrobium
NZ_CP060292	['pdxH', 'pdxI', 'pdxY']	2762331	Dermacoccus sp. PAMC28757	Bacteria	Actinobacteria	Bacteria;Actinobacteria;Micrococcales;Dermacoccaceae;Dermacoccus;unclassified Dermacoccus
NZ_LN824141	['pdxK']	1006576	Defluviitoga tunisiensis	Bacteria	Thermotogae	Bacteria;Thermotogae;Petrotogales;Petrotogaceae;Defluviitoga
NZ_CP012117	['pdxH', 'pdxY']	1630135	Dermabacter vaginalis	Bacteria	Actinobacteria	Bacteria;Actinobacteria;Micrococcales;Dermabacteraceae;Dermabacter
NZ_CP044108	['pdxH', 'pdxY']	1630135	Dermabacter vaginalis	Bacteria	Actinobacteria	Bacteria;Actinobacteria;Micrococcales;Dermabacteraceae;Dermabacter
NC_009446	['pdxH', 'pdxK']	870	Dichelobacter nodosus VCS1703A	Bacteria	Proteobacteria	Bacteria;Proteobacteria;Gammaproteobacteria;Cardiobacteriales;Cardiobacteriaceae;Dichelobacter
NZ_CP017037	['pdxK']	39950	Dialister pneumosintes	Bacteria	Firmicutes	Bacteria;Firmicutes;Negativicutes;Veillonellales;Veillonellaceae;Dialister
NZ_CP041626	['pdxK_basu']	29394	Dolosigranulum pigrum	Bacteria	Firmicutes	Bacteria;Firmicutes;Bacilli;Lactobacillales;Carnobacteriaceae;Dolosigranulum
NZ_CP034413	['pdxK']	2093857	Dysosmobacter welbionis	Bacteria	Firmicutes	Bacteria;Firmicutes;Clostridia;Eubacteriales;Oscillospiraceae;Dysosmobacter
NC_015738	['pdxY']	502558	Eggerthella sp. YY7918	Bacteria	Actinobacteria	Bacteria;Actinobacteria;Coriobacteriia;Eggerthellales;Eggerthellaceae;Eggerthella;unclassified Eggerthella
NZ_CP034169	['pdxK_basu']	33945	Enterococcus avium	Bacteria	Firmicutes	Bacteria;Firmicutes;Bacilli;Lactobacillales;Enterococcaceae;Enterococcus
NZ_CP022464	['pdxK']	208479	Enterocloster bolteae	Bacteria	Firmicutes	Bacteria;Firmicutes;Clostridia;Eubacteriales;Lachnospiraceae;Enterocloster
NZ_CP053229	['pdxK']	208479	Enterocloster bolteae	Bacteria	Firmicutes	Bacteria;Firmicutes;Clostridia;Eubacteriales;Lachnospiraceae;Enterocloster
NZ_CP069520	['pdxK']	208479	Enterocloster bolteae	Bacteria	Firmicutes	Bacteria;Firmicutes;Clostridia;Eubacteriales;Lachnospiraceae;Enterocloster
NZ_CP032739	['pdxK_basu']	37734	Enterococcus casseliflavus	Bacteria	Firmicutes	Bacteria;Firmicutes;Bacilli;Lactobacillales;Enterococcaceae;Enterococcus
NZ_CP046123	['pdxK_basu']	37734	Enterococcus casseliflavus	Bacteria	Firmicutes	Bacteria;Firmicutes;Bacilli;Lactobacillales;Enterococcaceae;Enterococcus
NZ_CP050490	['pdxK_basu']	37734	Enterococcus casseliflavus	Bacteria	Firmicutes	Bacteria;Firmicutes;Bacilli;Lactobacillales;Enterococcaceae;Enterococcus
NZ_CP066024	['pdxK_basu']	37734	Enterococcus casseliflavus	Bacteria	Firmicutes	Bacteria;Firmicutes;Bacilli;Lactobacillales;Enterococcaceae;Enterococcus
NZ_CP068126	['pdxK_basu']	37734	Enterococcus casseliflavus	Bacteria	Firmicutes	Bacteria;Firmicutes;Bacilli;Lactobacillales;Enterococcaceae;Enterococcus
NZ_CP068128	['pdxK_basu']	37734	Enterococcus casseliflavus	Bacteria	Firmicutes	Bacteria;Firmicutes;Bacilli;Lactobacillales;Enterococcaceae;Enterococcus
NZ_CP068132	['pdxK_basu']	37734	Enterococcus casseliflavus	Bacteria	Firmicutes	Bacteria;Firmicutes;Bacilli;Lactobacillales;Enterococcaceae;Enterococcus
NC_020995	['pdxK_basu']	37734	Enterococcus casseliflavus EC20	Bacteria	Firmicutes	Bacteria;Firmicutes;Bacilli;Lactobacillales;Enterococcaceae;Enterococcus
NZ_LS483306	['pdxK_basu']	44008	Enterococcus cecorum	Bacteria	Firmicutes	Bacteria;Firmicutes;Bacilli;Lactobacillales;Enterococcaceae;Enterococcus
NZ_CP022930	['pdxK_basu']	53345	Enterococcus durans	Bacteria	Firmicutes	Bacteria;Firmicutes;Bacilli;Lactobacillales;Enterococcaceae;Enterococcus
NZ_CP065535	['pdxK_basu']	53345	Enterococcus durans	Bacteria	Firmicutes	Bacteria;Firmicutes;Bacilli;Lactobacillales;Enterococcaceae;Enterococcus
NZ_CP015410	['pdxK_basu']	1351	Enterococcus faecalis	Bacteria	Firmicutes	Bacteria;Firmicutes;Bacilli;Lactobacillales;Enterococcaceae;Enterococcus
NZ_CP018102	['pdxK_basu']	1351	Enterococcus faecalis	Bacteria	Firmicutes	Bacteria;Firmicutes;Bacilli;Lactobacillales;Enterococcaceae;Enterococcus
NZ_CP019512	['pdxK_basu']	1351	Enterococcus faecalis	Bacteria	Firmicutes	Bacteria;Firmicutes;Bacilli;Lactobacillales;Enterococcaceae;Enterococcus
NZ_CP015883	['pdxK_basu']	1351	Enterococcus faecalis	Bacteria	Firmicutes	Bacteria;Firmicutes;Bacilli;Lactobacillales;Enterococcaceae;Enterococcus
NZ_CP022059	['pdxK_basu']	1351	Enterococcus faecalis	Bacteria	Firmicutes	Bacteria;Firmicutes;Bacilli;Lactobacillales;Enterococcaceae;Enterococcus
NZ_CP029612	['pdxK_basu']	1351	Enterococcus faecalis	Bacteria	Firmicutes	Bacteria;Firmicutes;Bacilli;Lactobacillales;Enterococcaceae;Enterococcus
NZ_AP017623	['pdxK_basu']	1351	Enterococcus faecalis	Bacteria	Firmicutes	Bacteria;Firmicutes;Bacilli;Lactobacillales;Enterococcaceae;Enterococcus
NZ_CP028285	['pdxK_basu']	1351	Enterococcus faecalis	Bacteria	Firmicutes	Bacteria;Firmicutes;Bacilli;Lactobacillales;Enterococcaceae;Enterococcus
NZ_CP031027	['pdxK_basu']	1351	Enterococcus faecalis	Bacteria	Firmicutes	Bacteria;Firmicutes;Bacilli;Lactobacillales;Enterococcaceae;Enterococcus
NZ_CP033787	['pdxK_basu']	1351	Enterococcus faecalis	Bacteria	Firmicutes	Bacteria;Firmicutes;Bacilli;Lactobacillales;Enterococcaceae;Enterococcus
NZ_AP018538	['pdxK_basu']	1351	Enterococcus faecalis	Bacteria	Firmicutes	Bacteria;Firmicutes;Bacilli;Lactobacillales;Enterococcaceae;Enterococcus
NZ_AP018543	['pdxK_basu']	1351	Enterococcus faecalis	Bacteria	Firmicutes	Bacteria;Firmicutes;Bacilli;Lactobacillales;Enterococcaceae;Enterococcus
NZ_CP028720	['pdxK_basu']	1351	Enterococcus faecalis	Bacteria	Firmicutes	Bacteria;Firmicutes;Bacilli;Lactobacillales;Enterococcaceae;Enterococcus
NZ_CP028724	['pdxK_basu']	1351	Enterococcus faecalis	Bacteria	Firmicutes	Bacteria;Firmicutes;Bacilli;Lactobacillales;Enterococcaceae;Enterococcus
NZ_CP028835	['pdxK_basu']	1351	Enterococcus faecalis	Bacteria	Firmicutes	Bacteria;Firmicutes;Bacilli;Lactobacillales;Enterococcaceae;Enterococcus
NZ_CP039434	['pdxK_basu']	1351	Enterococcus faecalis	Bacteria	Firmicutes	Bacteria;Firmicutes;Bacilli;Lactobacillales;Enterococcaceae;Enterococcus
NZ_CP030042	['pdxK_basu']	1351	Enterococcus faecalis	Bacteria	Firmicutes	Bacteria;Firmicutes;Bacilli;Lactobacillales;Enterococcaceae;Enterococcus
NZ_CP030045	['pdxK_basu']	1351	Enterococcus faecalis	Bacteria	Firmicutes	Bacteria;Firmicutes;Bacilli;Lactobacillales;Enterococcaceae;Enterococcus
NZ_CP040898	['pdxK_basu']	1351	Enterococcus faecalis	Bacteria	Firmicutes	Bacteria;Firmicutes;Bacilli;Lactobacillales;Enterococcaceae;Enterococcus
NZ_CP041012	['pdxK_basu']	1351	Enterococcus faecalis	Bacteria	Firmicutes	Bacteria;Firmicutes;Bacilli;Lactobacillales;Enterococcaceae;Enterococcus
NZ_CP039296	['pdxK_basu']	1351	Enterococcus faecalis	Bacteria	Firmicutes	Bacteria;Firmicutes;Bacilli;Lactobacillales;Enterococcaceae;Enterococcus
NZ_CP039548	['pdxK_basu']	1351	Enterococcus faecalis	Bacteria	Firmicutes	Bacteria;Firmicutes;Bacilli;Lactobacillales;Enterococcaceae;Enterococcus
NZ_CP039549	['pdxK_basu']	1351	Enterococcus faecalis	Bacteria	Firmicutes	Bacteria;Firmicutes;Bacilli;Lactobacillales;Enterococcaceae;Enterococcus
NZ_CP041344	['pdxK_basu']	1351	Enterococcus faecalis	Bacteria	Firmicutes	Bacteria;Firmicutes;Bacilli;Lactobacillales;Enterococcaceae;Enterococcus
NZ_CP042213	['pdxK_basu']	1351	Enterococcus faecalis	Bacteria	Firmicutes	Bacteria;Firmicutes;Bacilli;Lactobacillales;Enterococcaceae;Enterococcus
NZ_CP042216	['pdxK_basu']	1351	Enterococcus faecalis	Bacteria	Firmicutes	Bacteria;Firmicutes;Bacilli;Lactobacillales;Enterococcaceae;Enterococcus
NZ_CP045045	['pdxK_basu']	1351	Enterococcus faecalis	Bacteria	Firmicutes	Bacteria;Firmicutes;Bacilli;Lactobacillales;Enterococcaceae;Enterococcus
NZ_CP049775	['pdxK_basu']	1351	Enterococcus faecalis	Bacteria	Firmicutes	Bacteria;Firmicutes;Bacilli;Lactobacillales;Enterococcaceae;Enterococcus
NZ_CP051005	['pdxK_basu']	1351	Enterococcus faecalis	Bacteria	Firmicutes	Bacteria;Firmicutes;Bacilli;Lactobacillales;Enterococcaceae;Enterococcus
NZ_CP046108	['pdxK_basu']	1351	Enterococcus faecalis	Bacteria	Firmicutes	Bacteria;Firmicutes;Bacilli;Lactobacillales;Enterococcaceae;Enterococcus
NZ_CP046111	['pdxK_basu']	1351	Enterococcus faecalis	Bacteria	Firmicutes	Bacteria;Firmicutes;Bacilli;Lactobacillales;Enterococcaceae;Enterococcus
NZ_CP046112	['pdxK_basu']	1351	Enterococcus faecalis	Bacteria	Firmicutes	Bacteria;Firmicutes;Bacilli;Lactobacillales;Enterococcaceae;Enterococcus
NZ_CP046113	['pdxK_basu']	1351	Enterococcus faecalis	Bacteria	Firmicutes	Bacteria;Firmicutes;Bacilli;Lactobacillales;Enterococcaceae;Enterococcus
NZ_CP060804	['pdxK_basu']	1351	Enterococcus faecalis	Bacteria	Firmicutes	Bacteria;Firmicutes;Bacilli;Lactobacillales;Enterococcaceae;Enterococcus
NZ_CP050491	['pdxK_basu']	1351	Enterococcus faecalis	Bacteria	Firmicutes	Bacteria;Firmicutes;Bacilli;Lactobacillales;Enterococcaceae;Enterococcus
NZ_CP045598	['pdxK_basu']	1351	Enterococcus faecalis	Bacteria	Firmicutes	Bacteria;Firmicutes;Bacilli;Lactobacillales;Enterococcaceae;Enterococcus
NZ_CP068249	['pdxK_basu']	1351	Enterococcus faecalis	Bacteria	Firmicutes	Bacteria;Firmicutes;Bacilli;Lactobacillales;Enterococcaceae;Enterococcus
NZ_CP069185	['pdxK_basu']	1351	Enterococcus faecalis	Bacteria	Firmicutes	Bacteria;Firmicutes;Bacilli;Lactobacillales;Enterococcaceae;Enterococcus
NZ_CP071172	['pdxK_basu']	1351	Enterococcus faecalis	Bacteria	Firmicutes	Bacteria;Firmicutes;Bacilli;Lactobacillales;Enterococcaceae;Enterococcus
NZ_CP071176	['pdxK_basu']	1351	Enterococcus faecalis	Bacteria	Firmicutes	Bacteria;Firmicutes;Bacilli;Lactobacillales;Enterococcaceae;Enterococcus
NZ_LR134312	['pdxK_basu']	1351	Enterococcus faecalis	Bacteria	Firmicutes	Bacteria;Firmicutes;Bacilli;Lactobacillales;Enterococcaceae;Enterococcus
NZ_LR594051	['pdxK_basu']	1351	Enterococcus faecalis	Bacteria	Firmicutes	Bacteria;Firmicutes;Bacilli;Lactobacillales;Enterococcaceae;Enterococcus
NZ_LR698844	['pdxK_basu']	1351	Enterococcus faecalis	Bacteria	Firmicutes	Bacteria;Firmicutes;Bacilli;Lactobacillales;Enterococcaceae;Enterococcus
NC_004668	['pdxK_basu']	1351	Enterococcus faecalis V583	Bacteria	Firmicutes	Bacteria;Firmicutes;Bacilli;Lactobacillales;Enterococcaceae;Enterococcus
NC_017316	['pdxK_basu']	1351	Enterococcus faecalis OG1RF	Bacteria	Firmicutes	Bacteria;Firmicutes;Bacilli;Lactobacillales;Enterococcaceae;Enterococcus
NZ_CP022488	['pdxK_basu']	1351	Enterococcus faecalis ARO1/DG	Bacteria	Firmicutes	Bacteria;Firmicutes;Bacilli;Lactobacillales;Enterococcaceae;Enterococcus
NZ_CP036249	['pdxK_basu']	1351	Enterococcus faecalis R712	Bacteria	Firmicutes	Bacteria;Firmicutes;Bacilli;Lactobacillales;Enterococcaceae;Enterococcus
NZ_CP041738	['pdxK_basu']	1351	Enterococcus faecalis EnGen0107	Bacteria	Firmicutes	Bacteria;Firmicutes;Bacilli;Lactobacillales;Enterococcaceae;Enterococcus
NZ_CP008816	['pdxK_basu']	1351	Enterococcus faecalis ATCC 29212	Bacteria	Firmicutes	Bacteria;Firmicutes;Bacilli;Lactobacillales;Enterococcaceae;Enterococcus
NC_018221	['pdxK_basu']	1351	Enterococcus faecalis D32	Bacteria	Firmicutes	Bacteria;Firmicutes;Bacilli;Lactobacillales;Enterococcaceae;Enterococcus
NC_019770	['pdxK_basu']	1351	Enterococcus faecalis str. Symbioflor 1	Bacteria	Firmicutes	Bacteria;Firmicutes;Bacilli;Lactobacillales;Enterococcaceae;Enterococcus
NZ_CP004081	['pdxK_basu']	1351	Enterococcus faecalis DENG1	Bacteria	Firmicutes	Bacteria;Firmicutes;Bacilli;Lactobacillales;Enterococcaceae;Enterococcus
NZ_CP012522	['pdxK_basu']	1352	Enterococcus faecium	Bacteria	Firmicutes	Bacteria;Firmicutes;Bacilli;Lactobacillales;Enterococcaceae;Enterococcus
NZ_CP013009	['pdxK_basu']	1352	Enterococcus faecium	Bacteria	Firmicutes	Bacteria;Firmicutes;Bacilli;Lactobacillales;Enterococcaceae;Enterococcus
NZ_CP013994	['pdxK_basu']	1352	Enterococcus faecium	Bacteria	Firmicutes	Bacteria;Firmicutes;Bacilli;Lactobacillales;Enterococcaceae;Enterococcus
NZ_CP011828	['pdxK_basu']	1352	Enterococcus faecium	Bacteria	Firmicutes	Bacteria;Firmicutes;Bacilli;Lactobacillales;Enterococcaceae;Enterococcus
NZ_CP011281	['pdxK_basu']	1352	Enterococcus faecium	Bacteria	Firmicutes	Bacteria;Firmicutes;Bacilli;Lactobacillales;Enterococcaceae;Enterococcus
NZ_CP012430	['pdxK_basu']	1352	Enterococcus faecium	Bacteria	Firmicutes	Bacteria;Firmicutes;Bacilli;Lactobacillales;Enterococcaceae;Enterococcus
NZ_CP012460	['pdxK_basu']	1352	Enterococcus faecium	Bacteria	Firmicutes	Bacteria;Firmicutes;Bacilli;Lactobacillales;Enterococcaceae;Enterococcus
NZ_CP016163	['pdxK_basu']	1352	Enterococcus faecium	Bacteria	Firmicutes	Bacteria;Firmicutes;Bacilli;Lactobacillales;Enterococcaceae;Enterococcus
NZ_CP014529	['pdxK_basu']	1352	Enterococcus faecium	Bacteria	Firmicutes	Bacteria;Firmicutes;Bacilli;Lactobacillales;Enterococcaceae;Enterococcus
NZ_CP018065	['pdxK_basu']	1352	Enterococcus faecium	Bacteria	Firmicutes	Bacteria;Firmicutes;Bacilli;Lactobacillales;Enterococcaceae;Enterococcus
NZ_CP018071	['pdxK_basu']	1352	Enterococcus faecium	Bacteria	Firmicutes	Bacteria;Firmicutes;Bacilli;Lactobacillales;Enterococcaceae;Enterococcus
NZ_CP018828	['pdxK_basu']	1352	Enterococcus faecium	Bacteria	Firmicutes	Bacteria;Firmicutes;Bacilli;Lactobacillales;Enterococcaceae;Enterococcus
NZ_CP018830	['pdxK_basu']	1352	Enterococcus faecium	Bacteria	Firmicutes	Bacteria;Firmicutes;Bacilli;Lactobacillales;Enterococcaceae;Enterococcus
NZ_CP019208	['pdxK_basu']	1352	Enterococcus faecium	Bacteria	Firmicutes	Bacteria;Firmicutes;Bacilli;Lactobacillales;Enterococcaceae;Enterococcus
NZ_CP019970	['pdxK_basu']	1352	Enterococcus faecium	Bacteria	Firmicutes	Bacteria;Firmicutes;Bacilli;Lactobacillales;Enterococcaceae;Enterococcus
NZ_CP019992	['pdxK_basu']	1352	Enterococcus faecium	Bacteria	Firmicutes	Bacteria;Firmicutes;Bacilli;Lactobacillales;Enterococcaceae;Enterococcus
NZ_CP019988	['pdxK_basu']	1352	Enterococcus faecium	Bacteria	Firmicutes	Bacteria;Firmicutes;Bacilli;Lactobacillales;Enterococcaceae;Enterococcus
NZ_CP023423	['pdxK_basu']	1352	Enterococcus faecium	Bacteria	Firmicutes	Bacteria;Firmicutes;Bacilli;Lactobacillales;Enterococcaceae;Enterococcus
NZ_CP018128	['pdxK_basu']	1352	Enterococcus faecium	Bacteria	Firmicutes	Bacteria;Firmicutes;Bacilli;Lactobacillales;Enterococcaceae;Enterococcus
NZ_CP017792	['pdxK_basu']	1352	Enterococcus faecium	Bacteria	Firmicutes	Bacteria;Firmicutes;Bacilli;Lactobacillales;Enterococcaceae;Enterococcus
NZ_CP017797	['pdxK_basu']	1352	Enterococcus faecium	Bacteria	Firmicutes	Bacteria;Firmicutes;Bacilli;Lactobacillales;Enterococcaceae;Enterococcus
NZ_CP017787	['pdxK_basu']	1352	Enterococcus faecium	Bacteria	Firmicutes	Bacteria;Firmicutes;Bacilli;Lactobacillales;Enterococcaceae;Enterococcus
NZ_CP025077	['pdxK_basu']	1352	Enterococcus faecium	Bacteria	Firmicutes	Bacteria;Firmicutes;Bacilli;Lactobacillales;Enterococcaceae;Enterococcus
NZ_CP025425	['pdxK_basu']	1352	Enterococcus faecium	Bacteria	Firmicutes	Bacteria;Firmicutes;Bacilli;Lactobacillales;Enterococcaceae;Enterococcus
NZ_CP023780	['pdxK_basu']	1352	Enterococcus faecium	Bacteria	Firmicutes	Bacteria;Firmicutes;Bacilli;Lactobacillales;Enterococcaceae;Enterococcus
NZ_CP023784	['pdxK_basu']	1352	Enterococcus faecium	Bacteria	Firmicutes	Bacteria;Firmicutes;Bacilli;Lactobacillales;Enterococcaceae;Enterococcus
NZ_CP023794	['pdxK_basu']	1352	Enterococcus faecium	Bacteria	Firmicutes	Bacteria;Firmicutes;Bacilli;Lactobacillales;Enterococcaceae;Enterococcus
NZ_CP023789	['pdxK_basu']	1352	Enterococcus faecium	Bacteria	Firmicutes	Bacteria;Firmicutes;Bacilli;Lactobacillales;Enterococcaceae;Enterococcus
NZ_CP023804	['pdxK_basu']	1352	Enterococcus faecium	Bacteria	Firmicutes	Bacteria;Firmicutes;Bacilli;Lactobacillales;Enterococcaceae;Enterococcus
NZ_CP023799	['pdxK_basu']	1352	Enterococcus faecium	Bacteria	Firmicutes	Bacteria;Firmicutes;Bacilli;Lactobacillales;Enterococcaceae;Enterococcus
NZ_CP023808	['pdxK_basu']	1352	Enterococcus faecium	Bacteria	Firmicutes	Bacteria;Firmicutes;Bacilli;Lactobacillales;Enterococcaceae;Enterococcus
NZ_CP021885	['pdxK_basu']	1352	Enterococcus faecium	Bacteria	Firmicutes	Bacteria;Firmicutes;Bacilli;Lactobacillales;Enterococcaceae;Enterococcus
NZ_CP025754	['pdxK_basu']	1352	Enterococcus faecium	Bacteria	Firmicutes	Bacteria;Firmicutes;Bacilli;Lactobacillales;Enterococcaceae;Enterococcus
NZ_CP044316	['pdxK_basu']	1352	Enterococcus faecium	Bacteria	Firmicutes	Bacteria;Firmicutes;Bacilli;Lactobacillales;Enterococcaceae;Enterococcus
NZ_CP027402	['pdxK_basu']	1352	Enterococcus faecium	Bacteria	Firmicutes	Bacteria;Firmicutes;Bacilli;Lactobacillales;Enterococcaceae;Enterococcus
NZ_CP027497	['pdxK_basu']	1352	Enterococcus faecium	Bacteria	Firmicutes	Bacteria;Firmicutes;Bacilli;Lactobacillales;Enterococcaceae;Enterococcus
NZ_CP027506	['pdxK_basu']	1352	Enterococcus faecium	Bacteria	Firmicutes	Bacteria;Firmicutes;Bacilli;Lactobacillales;Enterococcaceae;Enterococcus
NZ_CP027512	['pdxK_basu']	1352	Enterococcus faecium	Bacteria	Firmicutes	Bacteria;Firmicutes;Bacilli;Lactobacillales;Enterococcaceae;Enterococcus
NZ_CP027517	['pdxK_basu']	1352	Enterococcus faecium	Bacteria	Firmicutes	Bacteria;Firmicutes;Bacilli;Lactobacillales;Enterococcaceae;Enterococcus
NZ_CP027501	['pdxK_basu']	1352	Enterococcus faecium	Bacteria	Firmicutes	Bacteria;Firmicutes;Bacilli;Lactobacillales;Enterococcaceae;Enterococcus
NZ_CP020484	['pdxK_basu']	1352	Enterococcus faecium	Bacteria	Firmicutes	Bacteria;Firmicutes;Bacilli;Lactobacillales;Enterococcaceae;Enterococcus
NZ_CP020488	['pdxK_basu']	1352	Enterococcus faecium	Bacteria	Firmicutes	Bacteria;Firmicutes;Bacilli;Lactobacillales;Enterococcaceae;Enterococcus
NZ_CP030110	['pdxK_basu']	1352	Enterococcus faecium	Bacteria	Firmicutes	Bacteria;Firmicutes;Bacilli;Lactobacillales;Enterococcaceae;Enterococcus
NZ_CP032308	['pdxK_basu']	1352	Enterococcus faecium	Bacteria	Firmicutes	Bacteria;Firmicutes;Bacilli;Lactobacillales;Enterococcaceae;Enterococcus
NZ_CP033041	['pdxK_basu']	1352	Enterococcus faecium	Bacteria	Firmicutes	Bacteria;Firmicutes;Bacilli;Lactobacillales;Enterococcaceae;Enterococcus
NZ_CP033206	['pdxK_basu']	1352	Enterococcus faecium	Bacteria	Firmicutes	Bacteria;Firmicutes;Bacilli;Lactobacillales;Enterococcaceae;Enterococcus
NZ_CP025685	['pdxK_basu']	1352	Enterococcus faecium	Bacteria	Firmicutes	Bacteria;Firmicutes;Bacilli;Lactobacillales;Enterococcaceae;Enterococcus
NZ_CP035136	['pdxK_basu']	1352	Enterococcus faecium	Bacteria	Firmicutes	Bacteria;Firmicutes;Bacilli;Lactobacillales;Enterococcaceae;Enterococcus
NZ_CP035220	['pdxK_basu']	1352	Enterococcus faecium	Bacteria	Firmicutes	Bacteria;Firmicutes;Bacilli;Lactobacillales;Enterococcaceae;Enterococcus
NZ_CP028727	['pdxK_basu']	1352	Enterococcus faecium	Bacteria	Firmicutes	Bacteria;Firmicutes;Bacilli;Lactobacillales;Enterococcaceae;Enterococcus
NZ_CP034949	['pdxK_basu']	1352	Enterococcus faecium	Bacteria	Firmicutes	Bacteria;Firmicutes;Bacilli;Lactobacillales;Enterococcaceae;Enterococcus
NZ_CP040368	['pdxK_basu']	1352	Enterococcus faecium	Bacteria	Firmicutes	Bacteria;Firmicutes;Bacilli;Lactobacillales;Enterococcaceae;Enterococcus
NZ_CP035648	['pdxK_basu']	1352	Enterococcus faecium	Bacteria	Firmicutes	Bacteria;Firmicutes;Bacilli;Lactobacillales;Enterococcaceae;Enterococcus
NZ_CP035654	['pdxK_basu']	1352	Enterococcus faecium	Bacteria	Firmicutes	Bacteria;Firmicutes;Bacilli;Lactobacillales;Enterococcaceae;Enterococcus
NZ_CP035660	['pdxK_basu']	1352	Enterococcus faecium	Bacteria	Firmicutes	Bacteria;Firmicutes;Bacilli;Lactobacillales;Enterococcaceae;Enterococcus
NZ_CP035666	['pdxK_basu']	1352	Enterococcus faecium	Bacteria	Firmicutes	Bacteria;Firmicutes;Bacilli;Lactobacillales;Enterococcaceae;Enterococcus
NZ_CP040706	['pdxK_basu']	1352	Enterococcus faecium	Bacteria	Firmicutes	Bacteria;Firmicutes;Bacilli;Lactobacillales;Enterococcaceae;Enterococcus
NZ_CP040740	['pdxK_basu']	1352	Enterococcus faecium	Bacteria	Firmicutes	Bacteria;Firmicutes;Bacilli;Lactobacillales;Enterococcaceae;Enterococcus
NZ_CP040849	['pdxK_basu']	1352	Enterococcus faecium	Bacteria	Firmicutes	Bacteria;Firmicutes;Bacilli;Lactobacillales;Enterococcaceae;Enterococcus
NZ_CP040875	['pdxK_basu']	1352	Enterococcus faecium	Bacteria	Firmicutes	Bacteria;Firmicutes;Bacilli;Lactobacillales;Enterococcaceae;Enterococcus
NZ_CP040878	['pdxK_basu']	1352	Enterococcus faecium	Bacteria	Firmicutes	Bacteria;Firmicutes;Bacilli;Lactobacillales;Enterococcaceae;Enterococcus
NZ_CP040907	['pdxK_basu']	1352	Enterococcus faecium	Bacteria	Firmicutes	Bacteria;Firmicutes;Bacilli;Lactobacillales;Enterococcaceae;Enterococcus
NZ_CP040904	['pdxK_basu']	1352	Enterococcus faecium	Bacteria	Firmicutes	Bacteria;Firmicutes;Bacilli;Lactobacillales;Enterococcaceae;Enterococcus
NZ_CP041257	['pdxK_basu']	1352	Enterococcus faecium	Bacteria	Firmicutes	Bacteria;Firmicutes;Bacilli;Lactobacillales;Enterococcaceae;Enterococcus
NZ_AP019394	['pdxK_basu']	1352	Enterococcus faecium	Bacteria	Firmicutes	Bacteria;Firmicutes;Bacilli;Lactobacillales;Enterococcaceae;Enterococcus
NZ_CP041261	['pdxK_basu']	1352	Enterococcus faecium	Bacteria	Firmicutes	Bacteria;Firmicutes;Bacilli;Lactobacillales;Enterococcaceae;Enterococcus
NZ_CP041270	['pdxK_basu']	1352	Enterococcus faecium	Bacteria	Firmicutes	Bacteria;Firmicutes;Bacilli;Lactobacillales;Enterococcaceae;Enterococcus
NZ_CP042834	['pdxK_basu']	1352	Enterococcus faecium	Bacteria	Firmicutes	Bacteria;Firmicutes;Bacilli;Lactobacillales;Enterococcaceae;Enterococcus
NZ_CP043484	['pdxK_basu']	1352	Enterococcus faecium	Bacteria	Firmicutes	Bacteria;Firmicutes;Bacilli;Lactobacillales;Enterococcaceae;Enterococcus
NZ_CP044264	['pdxK_basu']	1352	Enterococcus faecium	Bacteria	Firmicutes	Bacteria;Firmicutes;Bacilli;Lactobacillales;Enterococcaceae;Enterococcus
NZ_CP044274	['pdxK_basu']	1352	Enterococcus faecium	Bacteria	Firmicutes	Bacteria;Firmicutes;Bacilli;Lactobacillales;Enterococcaceae;Enterococcus
NZ_CP045012	['pdxK_basu']	1352	Enterococcus faecium	Bacteria	Firmicutes	Bacteria;Firmicutes;Bacilli;Lactobacillales;Enterococcaceae;Enterococcus
NZ_CP046077	['pdxK_basu']	1352	Enterococcus faecium	Bacteria	Firmicutes	Bacteria;Firmicutes;Bacilli;Lactobacillales;Enterococcaceae;Enterococcus
NZ_CP038996	['pdxK_basu']	1352	Enterococcus faecium	Bacteria	Firmicutes	Bacteria;Firmicutes;Bacilli;Lactobacillales;Enterococcaceae;Enterococcus
NZ_CP038995	['pdxK_basu']	1352	Enterococcus faecium	Bacteria	Firmicutes	Bacteria;Firmicutes;Bacilli;Lactobacillales;Enterococcaceae;Enterococcus
NZ_AP022341	['pdxK_basu']	1352	Enterococcus faecium	Bacteria	Firmicutes	Bacteria;Firmicutes;Bacilli;Lactobacillales;Enterococcaceae;Enterococcus
NZ_CP039729	['pdxK_basu']	1352	Enterococcus faecium	Bacteria	Firmicutes	Bacteria;Firmicutes;Bacilli;Lactobacillales;Enterococcaceae;Enterococcus
NZ_CP050255	['pdxK_basu']	1352	Enterococcus faecium	Bacteria	Firmicutes	Bacteria;Firmicutes;Bacilli;Lactobacillales;Enterococcaceae;Enterococcus
NZ_CP050648	['pdxK_basu']	1352	Enterococcus faecium	Bacteria	Firmicutes	Bacteria;Firmicutes;Bacilli;Lactobacillales;Enterococcaceae;Enterococcus
NZ_CP050650	['pdxK_basu']	1352	Enterococcus faecium	Bacteria	Firmicutes	Bacteria;Firmicutes;Bacilli;Lactobacillales;Enterococcaceae;Enterococcus
NZ_CP059784	['pdxK_basu']	1352	Enterococcus faecium	Bacteria	Firmicutes	Bacteria;Firmicutes;Bacilli;Lactobacillales;Enterococcaceae;Enterococcus
NZ_CP059806	['pdxK_basu']	1352	Enterococcus faecium	Bacteria	Firmicutes	Bacteria;Firmicutes;Bacilli;Lactobacillales;Enterococcaceae;Enterococcus
NZ_CP059793	['pdxK_basu']	1352	Enterococcus faecium	Bacteria	Firmicutes	Bacteria;Firmicutes;Bacilli;Lactobacillales;Enterococcaceae;Enterococcus
NZ_CP059816	['pdxK_basu']	1352	Enterococcus faecium	Bacteria	Firmicutes	Bacteria;Firmicutes;Bacilli;Lactobacillales;Enterococcaceae;Enterococcus
NZ_CP059747	['pdxK_basu']	1352	Enterococcus faecium	Bacteria	Firmicutes	Bacteria;Firmicutes;Bacilli;Lactobacillales;Enterococcaceae;Enterococcus
NZ_CP061817	['pdxK_basu']	1352	Enterococcus faecium	Bacteria	Firmicutes	Bacteria;Firmicutes;Bacilli;Lactobacillales;Enterococcaceae;Enterococcus
NZ_CP059739	['pdxK_basu']	1352	Enterococcus faecium	Bacteria	Firmicutes	Bacteria;Firmicutes;Bacilli;Lactobacillales;Enterococcaceae;Enterococcus
NZ_CP059772	['pdxK_basu']	1352	Enterococcus faecium	Bacteria	Firmicutes	Bacteria;Firmicutes;Bacilli;Lactobacillales;Enterococcaceae;Enterococcus
NZ_CP059764	['pdxK_basu']	1352	Enterococcus faecium	Bacteria	Firmicutes	Bacteria;Firmicutes;Bacilli;Lactobacillales;Enterococcaceae;Enterococcus
NZ_CP059823	['pdxK_basu']	1352	Enterococcus faecium	Bacteria	Firmicutes	Bacteria;Firmicutes;Bacilli;Lactobacillales;Enterococcaceae;Enterococcus
NZ_CP059755	['pdxK_basu']	1352	Enterococcus faecium	Bacteria	Firmicutes	Bacteria;Firmicutes;Bacilli;Lactobacillales;Enterococcaceae;Enterococcus
NZ_CP053704	['pdxK_basu']	1352	Enterococcus faecium	Bacteria	Firmicutes	Bacteria;Firmicutes;Bacilli;Lactobacillales;Enterococcaceae;Enterococcus
NZ_CP060861	['pdxK_basu']	1352	Enterococcus faecium	Bacteria	Firmicutes	Bacteria;Firmicutes;Bacilli;Lactobacillales;Enterococcaceae;Enterococcus
NZ_CP062265	['pdxK_basu']	1352	Enterococcus faecium	Bacteria	Firmicutes	Bacteria;Firmicutes;Bacilli;Lactobacillales;Enterococcaceae;Enterococcus
NZ_CP064049	['pdxK_basu']	1352	Enterococcus faecium	Bacteria	Firmicutes	Bacteria;Firmicutes;Bacilli;Lactobacillales;Enterococcaceae;Enterococcus
NZ_CP045602	['pdxK_basu']	1352	Enterococcus faecium	Bacteria	Firmicutes	Bacteria;Firmicutes;Bacilli;Lactobacillales;Enterococcaceae;Enterococcus
NZ_CP064343	['pdxK_basu']	1352	Enterococcus faecium	Bacteria	Firmicutes	Bacteria;Firmicutes;Bacilli;Lactobacillales;Enterococcaceae;Enterococcus
NZ_CP065210	['pdxK_basu']	1352	Enterococcus faecium	Bacteria	Firmicutes	Bacteria;Firmicutes;Bacilli;Lactobacillales;Enterococcaceae;Enterococcus
NZ_CP065523	['pdxK_basu']	1352	Enterococcus faecium	Bacteria	Firmicutes	Bacteria;Firmicutes;Bacilli;Lactobacillales;Enterococcaceae;Enterococcus
NZ_CP065527	['pdxK_basu']	1352	Enterococcus faecium	Bacteria	Firmicutes	Bacteria;Firmicutes;Bacilli;Lactobacillales;Enterococcaceae;Enterococcus
NZ_CP065547	['pdxK_basu']	1352	Enterococcus faecium	Bacteria	Firmicutes	Bacteria;Firmicutes;Bacilli;Lactobacillales;Enterococcaceae;Enterococcus
NZ_CP065928	['pdxK_basu']	1352	Enterococcus faecium	Bacteria	Firmicutes	Bacteria;Firmicutes;Bacilli;Lactobacillales;Enterococcaceae;Enterococcus
NZ_CP066466	['pdxK_basu']	1352	Enterococcus faecium	Bacteria	Firmicutes	Bacteria;Firmicutes;Bacilli;Lactobacillales;Enterococcaceae;Enterococcus
NZ_CP066415	['pdxK_basu']	1352	Enterococcus faecium	Bacteria	Firmicutes	Bacteria;Firmicutes;Bacilli;Lactobacillales;Enterococcaceae;Enterococcus
NZ_CP066421	['pdxK_basu']	1352	Enterococcus faecium	Bacteria	Firmicutes	Bacteria;Firmicutes;Bacilli;Lactobacillales;Enterococcaceae;Enterococcus
NZ_CP066434	['pdxK_basu']	1352	Enterococcus faecium	Bacteria	Firmicutes	Bacteria;Firmicutes;Bacilli;Lactobacillales;Enterococcaceae;Enterococcus
NZ_CP066451	['pdxK_basu']	1352	Enterococcus faecium	Bacteria	Firmicutes	Bacteria;Firmicutes;Bacilli;Lactobacillales;Enterococcaceae;Enterococcus
NZ_CP066389	['pdxK_basu']	1352	Enterococcus faecium	Bacteria	Firmicutes	Bacteria;Firmicutes;Bacilli;Lactobacillales;Enterococcaceae;Enterococcus
NZ_CP066396	['pdxK_basu']	1352	Enterococcus faecium	Bacteria	Firmicutes	Bacteria;Firmicutes;Bacilli;Lactobacillales;Enterococcaceae;Enterococcus
NZ_CP066381	['pdxK_basu']	1352	Enterococcus faecium	Bacteria	Firmicutes	Bacteria;Firmicutes;Bacilli;Lactobacillales;Enterococcaceae;Enterococcus
NZ_CP066457	['pdxK_basu']	1352	Enterococcus faecium	Bacteria	Firmicutes	Bacteria;Firmicutes;Bacilli;Lactobacillales;Enterococcaceae;Enterococcus
NZ_CP066443	['pdxK_basu']	1352	Enterococcus faecium	Bacteria	Firmicutes	Bacteria;Firmicutes;Bacilli;Lactobacillales;Enterococcaceae;Enterococcus
NZ_CP066409	['pdxK_basu']	1352	Enterococcus faecium	Bacteria	Firmicutes	Bacteria;Firmicutes;Bacilli;Lactobacillales;Enterococcaceae;Enterococcus
NZ_CP066427	['pdxK_basu']	1352	Enterococcus faecium	Bacteria	Firmicutes	Bacteria;Firmicutes;Bacilli;Lactobacillales;Enterococcaceae;Enterococcus
NZ_CP066480	['pdxK_basu']	1352	Enterococcus faecium	Bacteria	Firmicutes	Bacteria;Firmicutes;Bacilli;Lactobacillales;Enterococcaceae;Enterococcus
NZ_CP066473	['pdxK_basu']	1352	Enterococcus faecium	Bacteria	Firmicutes	Bacteria;Firmicutes;Bacilli;Lactobacillales;Enterococcaceae;Enterococcus
NZ_CP066568	['pdxK_basu']	1352	Enterococcus faecium	Bacteria	Firmicutes	Bacteria;Firmicutes;Bacilli;Lactobacillales;Enterococcaceae;Enterococcus
NZ_CP066583	['pdxK_basu']	1352	Enterococcus faecium	Bacteria	Firmicutes	Bacteria;Firmicutes;Bacilli;Lactobacillales;Enterococcaceae;Enterococcus
NZ_CP066576	['pdxK_basu']	1352	Enterococcus faecium	Bacteria	Firmicutes	Bacteria;Firmicutes;Bacilli;Lactobacillales;Enterococcaceae;Enterococcus
NZ_CP066591	['pdxK_basu']	1352	Enterococcus faecium	Bacteria	Firmicutes	Bacteria;Firmicutes;Bacilli;Lactobacillales;Enterococcaceae;Enterococcus
NZ_CP066598	['pdxK_basu']	1352	Enterococcus faecium	Bacteria	Firmicutes	Bacteria;Firmicutes;Bacilli;Lactobacillales;Enterococcaceae;Enterococcus
NZ_CP066614	['pdxK_basu']	1352	Enterococcus faecium	Bacteria	Firmicutes	Bacteria;Firmicutes;Bacilli;Lactobacillales;Enterococcaceae;Enterococcus
NZ_CP066606	['pdxK_basu']	1352	Enterococcus faecium	Bacteria	Firmicutes	Bacteria;Firmicutes;Bacilli;Lactobacillales;Enterococcaceae;Enterococcus
NZ_CP066637	['pdxK_basu']	1352	Enterococcus faecium	Bacteria	Firmicutes	Bacteria;Firmicutes;Bacilli;Lactobacillales;Enterococcaceae;Enterococcus
NZ_CP066645	['pdxK_basu']	1352	Enterococcus faecium	Bacteria	Firmicutes	Bacteria;Firmicutes;Bacilli;Lactobacillales;Enterococcaceae;Enterococcus
NZ_CP066629	['pdxK_basu']	1352	Enterococcus faecium	Bacteria	Firmicutes	Bacteria;Firmicutes;Bacilli;Lactobacillales;Enterococcaceae;Enterococcus
NZ_CP066622	['pdxK_basu']	1352	Enterococcus faecium	Bacteria	Firmicutes	Bacteria;Firmicutes;Bacilli;Lactobacillales;Enterococcaceae;Enterococcus
NZ_CP066673	['pdxK_basu']	1352	Enterococcus faecium	Bacteria	Firmicutes	Bacteria;Firmicutes;Bacilli;Lactobacillales;Enterococcaceae;Enterococcus
NZ_CP066653	['pdxK_basu']	1352	Enterococcus faecium	Bacteria	Firmicutes	Bacteria;Firmicutes;Bacilli;Lactobacillales;Enterococcaceae;Enterococcus
NZ_CP066667	['pdxK_basu']	1352	Enterococcus faecium	Bacteria	Firmicutes	Bacteria;Firmicutes;Bacilli;Lactobacillales;Enterococcaceae;Enterococcus
NZ_CP068244	['pdxK_basu']	1352	Enterococcus faecium	Bacteria	Firmicutes	Bacteria;Firmicutes;Bacilli;Lactobacillales;Enterococcaceae;Enterococcus
NZ_CP046166	['pdxK_basu']	1352	Enterococcus faecium	Bacteria	Firmicutes	Bacteria;Firmicutes;Bacilli;Lactobacillales;Enterococcaceae;Enterococcus
NZ_LN999987	['pdxK_basu']	1352	Enterococcus faecium	Bacteria	Firmicutes	Bacteria;Firmicutes;Bacilli;Lactobacillales;Enterococcaceae;Enterococcus
NZ_LN999844	['pdxK_basu']	1352	Enterococcus faecium	Bacteria	Firmicutes	Bacteria;Firmicutes;Bacilli;Lactobacillales;Enterococcaceae;Enterococcus
NZ_LT598663	['pdxK_basu']	1352	Enterococcus faecium	Bacteria	Firmicutes	Bacteria;Firmicutes;Bacilli;Lactobacillales;Enterococcaceae;Enterococcus
NZ_LR132067	['pdxK_basu']	1352	Enterococcus faecium	Bacteria	Firmicutes	Bacteria;Firmicutes;Bacilli;Lactobacillales;Enterococcaceae;Enterococcus
NZ_LR134095	['pdxK_basu']	1352	Enterococcus faecium	Bacteria	Firmicutes	Bacteria;Firmicutes;Bacilli;Lactobacillales;Enterococcaceae;Enterococcus
NZ_LR134105	['pdxK_basu']	1352	Enterococcus faecium	Bacteria	Firmicutes	Bacteria;Firmicutes;Bacilli;Lactobacillales;Enterococcaceae;Enterococcus
NZ_LR134337	['pdxK_basu']	1352	Enterococcus faecium	Bacteria	Firmicutes	Bacteria;Firmicutes;Bacilli;Lactobacillales;Enterococcaceae;Enterococcus
NZ_LR135169	['pdxK_basu']	1352	Enterococcus faecium	Bacteria	Firmicutes	Bacteria;Firmicutes;Bacilli;Lactobacillales;Enterococcaceae;Enterococcus
NZ_LR135170	['pdxK_basu']	1352	Enterococcus faecium	Bacteria	Firmicutes	Bacteria;Firmicutes;Bacilli;Lactobacillales;Enterococcaceae;Enterococcus
NZ_LR135181	['pdxK_basu']	1352	Enterococcus faecium	Bacteria	Firmicutes	Bacteria;Firmicutes;Bacilli;Lactobacillales;Enterococcaceae;Enterococcus
NZ_LR135174	['pdxK_basu']	1352	Enterococcus faecium	Bacteria	Firmicutes	Bacteria;Firmicutes;Bacilli;Lactobacillales;Enterococcaceae;Enterococcus
NZ_LR135179	['pdxK_basu']	1352	Enterococcus faecium	Bacteria	Firmicutes	Bacteria;Firmicutes;Bacilli;Lactobacillales;Enterococcaceae;Enterococcus
NZ_LR135191	['pdxK_basu']	1352	Enterococcus faecium	Bacteria	Firmicutes	Bacteria;Firmicutes;Bacilli;Lactobacillales;Enterococcaceae;Enterococcus
NZ_LR135235	['pdxK_basu']	1352	Enterococcus faecium	Bacteria	Firmicutes	Bacteria;Firmicutes;Bacilli;Lactobacillales;Enterococcaceae;Enterococcus
NZ_LR135197	['pdxK_basu']	1352	Enterococcus faecium	Bacteria	Firmicutes	Bacteria;Firmicutes;Bacilli;Lactobacillales;Enterococcaceae;Enterococcus
NZ_LR135226	['pdxK_basu']	1352	Enterococcus faecium	Bacteria	Firmicutes	Bacteria;Firmicutes;Bacilli;Lactobacillales;Enterococcaceae;Enterococcus
NZ_LR135203	['pdxK_basu']	1352	Enterococcus faecium	Bacteria	Firmicutes	Bacteria;Firmicutes;Bacilli;Lactobacillales;Enterococcaceae;Enterococcus
NZ_LR135219	['pdxK_basu']	1352	Enterococcus faecium	Bacteria	Firmicutes	Bacteria;Firmicutes;Bacilli;Lactobacillales;Enterococcaceae;Enterococcus
NZ_LR135278	['pdxK_basu']	1352	Enterococcus faecium	Bacteria	Firmicutes	Bacteria;Firmicutes;Bacilli;Lactobacillales;Enterococcaceae;Enterococcus
NZ_LR135258	['pdxK_basu']	1352	Enterococcus faecium	Bacteria	Firmicutes	Bacteria;Firmicutes;Bacilli;Lactobacillales;Enterococcaceae;Enterococcus
NZ_LR135243	['pdxK_basu']	1352	Enterococcus faecium	Bacteria	Firmicutes	Bacteria;Firmicutes;Bacilli;Lactobacillales;Enterococcaceae;Enterococcus
NZ_LR135254	['pdxK_basu']	1352	Enterococcus faecium	Bacteria	Firmicutes	Bacteria;Firmicutes;Bacilli;Lactobacillales;Enterococcaceae;Enterococcus
NZ_LR135287	['pdxK_basu']	1352	Enterococcus faecium	Bacteria	Firmicutes	Bacteria;Firmicutes;Bacilli;Lactobacillales;Enterococcaceae;Enterococcus
NZ_LR135293	['pdxK_basu']	1352	Enterococcus faecium	Bacteria	Firmicutes	Bacteria;Firmicutes;Bacilli;Lactobacillales;Enterococcaceae;Enterococcus
NZ_LR135297	['pdxK_basu']	1352	Enterococcus faecium	Bacteria	Firmicutes	Bacteria;Firmicutes;Bacilli;Lactobacillales;Enterococcaceae;Enterococcus
NZ_LR135307	['pdxK_basu']	1352	Enterococcus faecium	Bacteria	Firmicutes	Bacteria;Firmicutes;Bacilli;Lactobacillales;Enterococcaceae;Enterococcus
NZ_LR135331	['pdxK_basu']	1352	Enterococcus faecium	Bacteria	Firmicutes	Bacteria;Firmicutes;Bacilli;Lactobacillales;Enterococcaceae;Enterococcus
NZ_LR135339	['pdxK_basu']	1352	Enterococcus faecium	Bacteria	Firmicutes	Bacteria;Firmicutes;Bacilli;Lactobacillales;Enterococcaceae;Enterococcus
NZ_LR135324	['pdxK_basu']	1352	Enterococcus faecium	Bacteria	Firmicutes	Bacteria;Firmicutes;Bacilli;Lactobacillales;Enterococcaceae;Enterococcus
NZ_LR135317	['pdxK_basu']	1352	Enterococcus faecium	Bacteria	Firmicutes	Bacteria;Firmicutes;Bacilli;Lactobacillales;Enterococcaceae;Enterococcus
NZ_LR135344	['pdxK_basu']	1352	Enterococcus faecium	Bacteria	Firmicutes	Bacteria;Firmicutes;Bacilli;Lactobacillales;Enterococcaceae;Enterococcus
NZ_LR135384	['pdxK_basu']	1352	Enterococcus faecium	Bacteria	Firmicutes	Bacteria;Firmicutes;Bacilli;Lactobacillales;Enterococcaceae;Enterococcus
NZ_LR135372	['pdxK_basu']	1352	Enterococcus faecium	Bacteria	Firmicutes	Bacteria;Firmicutes;Bacilli;Lactobacillales;Enterococcaceae;Enterococcus
NZ_LR135364	['pdxK_basu']	1352	Enterococcus faecium	Bacteria	Firmicutes	Bacteria;Firmicutes;Bacilli;Lactobacillales;Enterococcaceae;Enterococcus
NZ_LR135351	['pdxK_basu']	1352	Enterococcus faecium	Bacteria	Firmicutes	Bacteria;Firmicutes;Bacilli;Lactobacillales;Enterococcaceae;Enterococcus
NZ_LR135357	['pdxK_basu']	1352	Enterococcus faecium	Bacteria	Firmicutes	Bacteria;Firmicutes;Bacilli;Lactobacillales;Enterococcaceae;Enterococcus
NZ_LR135401	['pdxK_basu']	1352	Enterococcus faecium	Bacteria	Firmicutes	Bacteria;Firmicutes;Bacilli;Lactobacillales;Enterococcaceae;Enterococcus
NZ_LR135394	['pdxK_basu']	1352	Enterococcus faecium	Bacteria	Firmicutes	Bacteria;Firmicutes;Bacilli;Lactobacillales;Enterococcaceae;Enterococcus
NZ_LR135414	['pdxK_basu']	1352	Enterococcus faecium	Bacteria	Firmicutes	Bacteria;Firmicutes;Bacilli;Lactobacillales;Enterococcaceae;Enterococcus
NZ_LR135408	['pdxK_basu']	1352	Enterococcus faecium	Bacteria	Firmicutes	Bacteria;Firmicutes;Bacilli;Lactobacillales;Enterococcaceae;Enterococcus
NZ_LR135428	['pdxK_basu']	1352	Enterococcus faecium	Bacteria	Firmicutes	Bacteria;Firmicutes;Bacilli;Lactobacillales;Enterococcaceae;Enterococcus
NZ_LR135435	['pdxK_basu']	1352	Enterococcus faecium	Bacteria	Firmicutes	Bacteria;Firmicutes;Bacilli;Lactobacillales;Enterococcaceae;Enterococcus
NZ_LR135474	['pdxK_basu']	1352	Enterococcus faecium	Bacteria	Firmicutes	Bacteria;Firmicutes;Bacilli;Lactobacillales;Enterococcaceae;Enterococcus
NZ_LR135488	['pdxK_basu']	1352	Enterococcus faecium	Bacteria	Firmicutes	Bacteria;Firmicutes;Bacilli;Lactobacillales;Enterococcaceae;Enterococcus
NZ_LR135475	['pdxK_basu']	1352	Enterococcus faecium	Bacteria	Firmicutes	Bacteria;Firmicutes;Bacilli;Lactobacillales;Enterococcaceae;Enterococcus
NZ_LR135482	['pdxK_basu']	1352	Enterococcus faecium	Bacteria	Firmicutes	Bacteria;Firmicutes;Bacilli;Lactobacillales;Enterococcaceae;Enterococcus
NZ_LR135782	['pdxK_basu']	1352	Enterococcus faecium	Bacteria	Firmicutes	Bacteria;Firmicutes;Bacilli;Lactobacillales;Enterococcaceae;Enterococcus
NZ_LR215968	['pdxK_basu']	1352	Enterococcus faecium	Bacteria	Firmicutes	Bacteria;Firmicutes;Bacilli;Lactobacillales;Enterococcaceae;Enterococcus
NC_017960	['pdxK_basu']	1352	Enterococcus faecium DO	Bacteria	Firmicutes	Bacteria;Firmicutes;Bacilli;Lactobacillales;Enterococcaceae;Enterococcus
NC_020207	['pdxK_basu']	1352	Enterococcus faecium ATCC 8459 = NRRL B-2354	Bacteria	Firmicutes	Bacteria;Firmicutes;Bacilli;Lactobacillales;Enterococcaceae;Enterococcus
NZ_CP006030	['pdxK_basu']	1352	Enterococcus faecium T110	Bacteria	Firmicutes	Bacteria;Firmicutes;Bacilli;Lactobacillales;Enterococcaceae;Enterococcus
NZ_CP014067	['pdxK_basu']	1353	Enterococcus gallinarum	Bacteria	Firmicutes	Bacteria;Firmicutes;Bacilli;Lactobacillales;Enterococcaceae;Enterococcus
NZ_CP046307	['pdxK_basu', 'putative_pdxH_group1']	1353	Enterococcus gallinarum	Bacteria	Firmicutes	Bacteria;Firmicutes;Bacilli;Lactobacillales;Enterococcaceae;Enterococcus
NZ_CP050485	['pdxK_basu', 'putative_pdxH_group1']	1353	Enterococcus gallinarum	Bacteria	Firmicutes	Bacteria;Firmicutes;Bacilli;Lactobacillales;Enterococcaceae;Enterococcus
NZ_CP030932	['pdxK_basu']	160453	Enterococcus gilvus	Bacteria	Firmicutes	Bacteria;Firmicutes;Bacilli;Lactobacillales;Enterococcaceae;Enterococcus
NZ_CP015516	['pdxK_basu']	1354	Enterococcus hirae	Bacteria	Firmicutes	Bacteria;Firmicutes;Bacilli;Lactobacillales;Enterococcaceae;Enterococcus
NZ_CP023011	['pdxK_basu']	1354	Enterococcus hirae	Bacteria	Firmicutes	Bacteria;Firmicutes;Bacilli;Lactobacillales;Enterococcaceae;Enterococcus
NZ_CP037955	['pdxK_basu']	1354	Enterococcus hirae	Bacteria	Firmicutes	Bacteria;Firmicutes;Bacilli;Lactobacillales;Enterococcaceae;Enterococcus
NZ_CP055229	['pdxK_basu']	1354	Enterococcus hirae	Bacteria	Firmicutes	Bacteria;Firmicutes;Bacilli;Lactobacillales;Enterococcaceae;Enterococcus
NZ_CP055230	['pdxK_basu']	1354	Enterococcus hirae	Bacteria	Firmicutes	Bacteria;Firmicutes;Bacilli;Lactobacillales;Enterococcaceae;Enterococcus
NZ_CP055231	['pdxK_basu']	1354	Enterococcus hirae	Bacteria	Firmicutes	Bacteria;Firmicutes;Bacilli;Lactobacillales;Enterococcaceae;Enterococcus
NZ_CP055232	['pdxK_basu']	1354	Enterococcus hirae	Bacteria	Firmicutes	Bacteria;Firmicutes;Bacilli;Lactobacillales;Enterococcaceae;Enterococcus
NZ_CP042289	['pdxK_basu']	1354	Enterococcus hirae	Bacteria	Firmicutes	Bacteria;Firmicutes;Bacilli;Lactobacillales;Enterococcaceae;Enterococcus
NZ_CP065992	['pdxK_basu']	1354	Enterococcus hirae	Bacteria	Firmicutes	Bacteria;Firmicutes;Bacilli;Lactobacillales;Enterococcaceae;Enterococcus
NZ_CP068122	['pdxK_basu']	1354	Enterococcus hirae	Bacteria	Firmicutes	Bacteria;Firmicutes;Bacilli;Lactobacillales;Enterococcaceae;Enterococcus
NZ_CP068118	['pdxK_basu']	1354	Enterococcus hirae	Bacteria	Firmicutes	Bacteria;Firmicutes;Bacilli;Lactobacillales;Enterococcaceae;Enterococcus
NZ_LR134297	['pdxK_basu']	1354	Enterococcus hirae	Bacteria	Firmicutes	Bacteria;Firmicutes;Bacilli;Lactobacillales;Enterococcaceae;Enterococcus
NZ_CP065211	['pdxK_basu']	357441	Enterococcus lactis	Bacteria	Firmicutes	Bacteria;Firmicutes;Bacilli;Lactobacillales;Enterococcaceae;Enterococcus
NZ_CP022340	['pdxK_basu']	53346	Enterococcus mundtii	Bacteria	Firmicutes	Bacteria;Firmicutes;Bacilli;Lactobacillales;Enterococcaceae;Enterococcus
NZ_CP018061	['pdxK_basu']	53346	Enterococcus mundtii	Bacteria	Firmicutes	Bacteria;Firmicutes;Bacilli;Lactobacillales;Enterococcaceae;Enterococcus
NZ_CP025473	['pdxK_basu']	53346	Enterococcus mundtii	Bacteria	Firmicutes	Bacteria;Firmicutes;Bacilli;Lactobacillales;Enterococcaceae;Enterococcus
NZ_CP029066	['pdxK_basu']	53346	Enterococcus mundtii	Bacteria	Firmicutes	Bacteria;Firmicutes;Bacilli;Lactobacillales;Enterococcaceae;Enterococcus
NZ_AP019810	['pdxK_basu']	53346	Enterococcus mundtii	Bacteria	Firmicutes	Bacteria;Firmicutes;Bacilli;Lactobacillales;Enterococcaceae;Enterococcus
NC_022878	['pdxK_basu']	53346	Enterococcus mundtii QU 25	Bacteria	Firmicutes	Bacteria;Firmicutes;Bacilli;Lactobacillales;Enterococcaceae;Enterococcus
NZ_CP004403	['pdxY']	86106	endosymbiont of Acanthamoeba sp. UWC8	Bacteria	Proteobacteria	Bacteria;Proteobacteria;Alphaproteobacteria;Holosporales;Holosporaceae
NZ_AP022822	['pdxK_basu']	1805431	Enterococcus saigonensis	Bacteria	Firmicutes	Bacteria;Firmicutes;Bacilli;Lactobacillales;Enterococcaceae;Enterococcus
NZ_CP025223	['pdxK_basu']	2057791	Enterococcus sp. CR-Ec1	Bacteria	Firmicutes	Bacteria;Firmicutes;Bacilli;Lactobacillales;Enterococcaceae;Enterococcus
NZ_CP023515	['pdxK_basu']	2060307	Enterococcus sp. FDAARGOS_375	Bacteria	Firmicutes	Bacteria;Firmicutes;Bacilli;Lactobacillales;Enterococcaceae;Enterococcus
NZ_CP033740	['pdxK_basu', 'putative_pdxH_group1']	2420313	Enterococcus sp. FDAARGOS_553	Bacteria	Firmicutes	Bacteria;Firmicutes;Bacilli;Lactobacillales;Enterococcaceae;Enterococcus
NZ_CP040461	['pdxK_basu', 'putative_pdxH_group1']	2582830	Enterococcus sp. M190262	Bacteria	Firmicutes	Bacteria;Firmicutes;Bacilli;Lactobacillales;Enterococcaceae;Enterococcus
NZ_CP042839	['pdxK_basu']	2603296	Enterococcus sp. DA9	Bacteria	Firmicutes	Bacteria;Firmicutes;Bacilli;Lactobacillales;Enterococcaceae;Enterococcus
NZ_CP014606	['pdxK']	243899	endosymbiont 'TC1' of Trimyema compressum	Bacteria	Firmicutes	Bacteria;Firmicutes
NZ_CP023074	['pdxK_basu']	417368	Enterococcus thailandicus	Bacteria	Firmicutes	Bacteria;Firmicutes;Bacilli;Lactobacillales;Enterococcaceae;Enterococcus
NZ_CP021874	['pdxK_basu']	2005703	Enterococcus wangshanyuanii	Bacteria	Firmicutes	Bacteria;Firmicutes;Bacilli;Lactobacillales;Enterococcaceae;Enterococcus
NZ_CP065674	['pdxK']	1547	Erysipelatoclostridium ramosum	Bacteria	Firmicutes	Bacteria;Firmicutes;Erysipelotrichia;Erysipelotrichales;Erysipelotrichaceae;Erysipelatoclostridium
NZ_CP068170	['pdxK']	1547	Erysipelatoclostridium ramosum	Bacteria	Firmicutes	Bacteria;Firmicutes;Erysipelotrichia;Erysipelotrichales;Erysipelotrichaceae;Erysipelatoclostridium
NZ_CP036346	['pdxK']	1547	Erysipelatoclostridium ramosum DSM 1402	Bacteria	Firmicutes	Bacteria;Firmicutes;Erysipelotrichia;Erysipelotrichales;Erysipelotrichaceae;Erysipelatoclostridium
NZ_LR134247	['pdxH', 'pdxI', 'pdxK', 'pdxY', 'ybhA']	562	Escherichia coli	Bacteria	Proteobacteria	Bacteria;Proteobacteria;Gammaproteobacteria;Enterobacterales;Enterobacteriaceae;Escherichia
NC_014624	['pdxK']	53442	Eubacterium callanderi	Bacteria	Firmicutes	Bacteria;Firmicutes;Clostridia;Eubacteriales;Eubacteriaceae;Eubacterium
NZ_CP040676	['pdxK_basu']	340146	Exiguobacterium mexicanum	Bacteria	Firmicutes	Bacteria;Firmicutes;Bacilli;Bacillales;Bacillales Family XII. Incertae Sedis;Exiguobacterium
NZ_LT635475	['pdxK']	1852374	Ezakiella massiliensis	Bacteria	Firmicutes	Bacteria;Firmicutes;Tissierellia;Ezakiella
NZ_CP023819	['pdxK']	853	Faecalibacterium prausnitzii	Bacteria	Firmicutes	Bacteria;Firmicutes;Clostridia;Eubacteriales;Oscillospiraceae;Faecalibacterium
NZ_CP022479	['pdxK']	853	Faecalibacterium prausnitzii	Bacteria	Firmicutes	Bacteria;Firmicutes;Clostridia;Eubacteriales;Oscillospiraceae;Faecalibacterium
NZ_CP026548	['pdxK']	853	Faecalibacterium prausnitzii	Bacteria	Firmicutes	Bacteria;Firmicutes;Clostridia;Eubacteriales;Oscillospiraceae;Faecalibacterium
NZ_CP030777	['pdxK']	853	Faecalibacterium prausnitzii	Bacteria	Firmicutes	Bacteria;Firmicutes;Clostridia;Eubacteriales;Oscillospiraceae;Faecalibacterium
NZ_LR699017	['pdxK']	853	Faecalibacterium prausnitzii	Bacteria	Firmicutes	Bacteria;Firmicutes;Clostridia;Eubacteriales;Oscillospiraceae;Faecalibacterium
NZ_CP048437	['pdxK']	853	Faecalibacterium prausnitzii A2-165	Bacteria	Firmicutes	Bacteria;Firmicutes;Clostridia;Eubacteriales;Oscillospiraceae;Faecalibacterium
NZ_CP065631	['pdxY']	82135	Fannyhessea vaginae	Bacteria	Actinobacteria	Bacteria;Actinobacteria;Actinomycetales;Actinomycetaceae;Fannyhessea
NC_016630	['pdxK']	143361	Filifactor alocis ATCC 35896	Bacteria	Firmicutes	Bacteria;Firmicutes;Clostridia;Eubacteriales;Peptostreptococcaceae;Filifactor
NZ_CP054000	['pdxK']	1260	Finegoldia magna	Bacteria	Firmicutes	Bacteria;Firmicutes;Tissierellia;Tissierellales;Peptoniphilaceae;Finegoldia
NC_010376	['pdxK']	1260	Finegoldia magna ATCC 29328	Bacteria	Firmicutes	Bacteria;Firmicutes;Tissierellia;Tissierellales;Peptoniphilaceae;Finegoldia
NZ_CP015406	['pdxK']	292800	Flavonifractor plautii	Bacteria	Firmicutes	Bacteria;Firmicutes;Clostridia;Eubacteriales;Oscillospiraceae;Flavonifractor
NZ_CP048436	['pdxK']	292800	Flavonifractor plautii	Bacteria	Firmicutes	Bacteria;Firmicutes;Clostridia;Eubacteriales;Oscillospiraceae;Flavonifractor
NZ_CP034438	['pdxH', 'putative_pdxK_basu']	1282737	Flaviflexus salsibiostraticola	Bacteria	Actinobacteria	Bacteria;Actinobacteria;Actinomycetales;Actinomycetaceae;Flaviflexus
NZ_CP034593	['pdxH', 'putative_pdxK_basu']	2496867	Flaviflexus sp. H23T48	Bacteria	Actinobacteria	Bacteria;Actinobacteria;Actinomycetales;Actinomycetaceae;Flaviflexus;unclassified Flaviflexus
NZ_CP044227	['pdxK']	2610895	Flintibacter sp. KGMB00164	Bacteria	Firmicutes	Bacteria;Firmicutes;Clostridia;Eubacteriales;Flintibacter
NZ_CP059676	['pdxH', 'putative_pdxK_basu']	2758573	Flaviflexus sp. dk850	Bacteria	Actinobacteria	Bacteria;Actinobacteria;Actinomycetales;Actinomycetaceae;Flaviflexus;unclassified Flaviflexus
NZ_CP015029	['pdxY', 'ybhA']	123824	Frederiksenia canicola	Bacteria	Proteobacteria	Bacteria;Proteobacteria;Gammaproteobacteria;Pasteurellales;Pasteurellaceae;Frederiksenia
NZ_CP009654	['pdxY']	1542390	Francisella frigiditurris	Bacteria	Proteobacteria	Bacteria;Proteobacteria;Gammaproteobacteria;Thiotrichales;Francisellaceae;Francisella
NZ_CP022375	['pdxY']	2016517	Francisella opportunistica	Bacteria	Proteobacteria	Bacteria;Proteobacteria;Gammaproteobacteria;Thiotrichales;Francisellaceae;Francisella
NZ_CP022376	['pdxY']	2016517	Francisella opportunistica	Bacteria	Proteobacteria	Bacteria;Proteobacteria;Gammaproteobacteria;Thiotrichales;Francisellaceae;Francisella
NZ_CP022377	['pdxY']	2016517	Francisella opportunistica	Bacteria	Proteobacteria	Bacteria;Proteobacteria;Gammaproteobacteria;Thiotrichales;Francisellaceae;Francisella
NZ_CP009056	['pdxY', 'ybhA']	1267021	Frischella perrara	Bacteria	Proteobacteria	Bacteria;Proteobacteria;Gammaproteobacteria;Orbales;Orbaceae;Frischella
NZ_CP009574	['pdxY']	1547445	Francisella sp. FSC1006	Bacteria	Proteobacteria	Bacteria;Proteobacteria;Gammaproteobacteria;Thiotrichales;Francisellaceae;Francisella
NZ_CP016930	['pdxY']	475375	Francisella sp. MA067296	Bacteria	Proteobacteria	Bacteria;Proteobacteria;Gammaproteobacteria;Thiotrichales;Francisellaceae;Francisella
NZ_CP028106	['pdxK']	849	Fusobacterium gonidiaformans ATCC 25563	Bacteria	Fusobacteria	Bacteria;Fusobacteria;Fusobacteriales;Fusobacteriaceae;Fusobacterium
NZ_CP033837	['pdxK']	859	Fusobacterium necrophorum	Bacteria	Fusobacteria	Bacteria;Fusobacteria;Fusobacteriales;Fusobacteriaceae;Fusobacterium
NZ_CP028107	['pdxK']	859	Fusobacterium necrophorum subsp. funduliforme	Bacteria	Fusobacteria	Bacteria;Fusobacteria;Fusobacteriales;Fusobacteriaceae;Fusobacterium
NZ_CP018196	['pdxK']	859	Fusobacterium necrophorum subsp. funduliforme	Bacteria	Fusobacteria	Bacteria;Fusobacteria;Fusobacteriales;Fusobacteriaceae;Fusobacterium
NZ_CP019306	['pdxK']	859	Fusobacterium necrophorum subsp. funduliforme	Bacteria	Fusobacteria	Bacteria;Fusobacteria;Fusobacteriales;Fusobacteriaceae;Fusobacterium
NZ_CP034842	['pdxK']	859	Fusobacterium necrophorum subsp. necrophorum	Bacteria	Fusobacteria	Bacteria;Fusobacteria;Fusobacteriales;Fusobacteriaceae;Fusobacterium
NZ_CP028108	['pdxK']	860	Fusobacterium periodonticum	Bacteria	Fusobacteria	Bacteria;Fusobacteria;Fusobacteriales;Fusobacteriaceae;Fusobacterium
NZ_CP024698	['pdxK']	2663009	Fusobacterium pseudoperiodonticum	Bacteria	Fusobacteria	Bacteria;Fusobacteria;Fusobacteriales;Fusobacteriaceae;Fusobacterium
NZ_CP024699	['pdxK']	2663009	Fusobacterium pseudoperiodonticum	Bacteria	Fusobacteria	Bacteria;Fusobacteria;Fusobacteriales;Fusobacteriaceae;Fusobacterium
NZ_CP024700	['pdxK']	2663009	Fusobacterium pseudoperiodonticum	Bacteria	Fusobacteria	Bacteria;Fusobacteria;Fusobacteriales;Fusobacteriaceae;Fusobacterium
NZ_CP024701	['pdxK']	2663009	Fusobacterium pseudoperiodonticum	Bacteria	Fusobacteria	Bacteria;Fusobacteria;Fusobacteriales;Fusobacteriaceae;Fusobacterium
NZ_CP024702	['pdxK']	2663009	Fusobacterium pseudoperiodonticum	Bacteria	Fusobacteria	Bacteria;Fusobacteria;Fusobacteriales;Fusobacteriaceae;Fusobacterium
NZ_CP024703	['pdxK']	2663009	Fusobacterium pseudoperiodonticum	Bacteria	Fusobacteria	Bacteria;Fusobacteria;Fusobacteriales;Fusobacteriaceae;Fusobacterium
NZ_CP024704	['pdxK']	2663009	Fusobacterium pseudoperiodonticum	Bacteria	Fusobacteria	Bacteria;Fusobacteria;Fusobacteriales;Fusobacteriaceae;Fusobacterium
NZ_CP024731	['pdxK']	2663009	Fusobacterium pseudoperiodonticum	Bacteria	Fusobacteria	Bacteria;Fusobacteria;Fusobacteriales;Fusobacteriaceae;Fusobacterium
NZ_CP024705	['pdxK']	2663009	Fusobacterium pseudoperiodonticum	Bacteria	Fusobacteria	Bacteria;Fusobacteria;Fusobacteriales;Fusobacteriaceae;Fusobacterium
NZ_CP040586	['pdxI', 'pdxK']	231049	Lactobacillus rossiae	Bacteria	Firmicutes	Bacteria;Firmicutes;Bacilli;Lactobacillales;Lactobacillaceae;Furfurilactobacillus
NZ_CP040587	['pdxI', 'pdxK']	231049	Lactobacillus rossiae	Bacteria	Firmicutes	Bacteria;Firmicutes;Bacilli;Lactobacillales;Lactobacillaceae;Furfurilactobacillus
NZ_CP040590	['pdxI', 'pdxK']	231049	Lactobacillus rossiae	Bacteria	Firmicutes	Bacteria;Firmicutes;Bacilli;Lactobacillales;Lactobacillaceae;Furfurilactobacillus
NZ_CP040576	['pdxI', 'pdxK']	231049	Lactobacillus rossiae	Bacteria	Firmicutes	Bacteria;Firmicutes;Bacilli;Lactobacillales;Lactobacillaceae;Furfurilactobacillus
NZ_LR134390	['pdxK']	856	Fusobacterium varium	Bacteria	Fusobacteria	Bacteria;Fusobacteria;Fusobacteriales;Fusobacteriaceae;Fusobacterium
NZ_CP038860	['pdxK_basu']	1462	Geobacillus kaustophilus NBRC 102445	Bacteria	Firmicutes	Bacteria;Firmicutes;Bacilli;Bacillales;Bacillaceae;Geobacillus;Geobacillus thermoleovorans group
NZ_CP009158	['pdxY', 'ybhA']	738	Glaesserella parasuis	Bacteria	Proteobacteria	Bacteria;Proteobacteria;Gammaproteobacteria;Pasteurellales;Pasteurellaceae;Glaesserella
NZ_CP009237	['pdxY', 'ybhA']	738	Glaesserella parasuis	Bacteria	Proteobacteria	Bacteria;Proteobacteria;Gammaproteobacteria;Pasteurellales;Pasteurellaceae;Glaesserella
NZ_CP015099	['pdxY', 'ybhA']	738	Glaesserella parasuis	Bacteria	Proteobacteria	Bacteria;Proteobacteria;Gammaproteobacteria;Pasteurellales;Pasteurellaceae;Glaesserella
NZ_CP024412	['pdxY', 'ybhA']	738	Glaesserella parasuis	Bacteria	Proteobacteria	Bacteria;Proteobacteria;Gammaproteobacteria;Pasteurellales;Pasteurellaceae;Glaesserella
NZ_CP040243	['pdxY', 'ybhA']	738	Glaesserella parasuis	Bacteria	Proteobacteria	Bacteria;Proteobacteria;Gammaproteobacteria;Pasteurellales;Pasteurellaceae;Glaesserella
NZ_CP046114	['pdxY', 'ybhA']	738	Glaesserella parasuis	Bacteria	Proteobacteria	Bacteria;Proteobacteria;Gammaproteobacteria;Pasteurellales;Pasteurellaceae;Glaesserella
NZ_CP029150	['pdxY', 'ybhA']	738	Glaesserella parasuis	Bacteria	Proteobacteria	Bacteria;Proteobacteria;Gammaproteobacteria;Pasteurellales;Pasteurellaceae;Glaesserella
NZ_CP049088	['pdxY', 'ybhA']	738	Glaesserella parasuis	Bacteria	Proteobacteria	Bacteria;Proteobacteria;Gammaproteobacteria;Pasteurellales;Pasteurellaceae;Glaesserella
NZ_CP049089	['pdxY', 'ybhA']	738	Glaesserella parasuis	Bacteria	Proteobacteria	Bacteria;Proteobacteria;Gammaproteobacteria;Pasteurellales;Pasteurellaceae;Glaesserella
NZ_CP049090	['pdxY', 'ybhA']	738	Glaesserella parasuis	Bacteria	Proteobacteria	Bacteria;Proteobacteria;Gammaproteobacteria;Pasteurellales;Pasteurellaceae;Glaesserella
NZ_CP054198	['pdxY', 'ybhA']	738	Glaesserella parasuis	Bacteria	Proteobacteria	Bacteria;Proteobacteria;Gammaproteobacteria;Pasteurellales;Pasteurellaceae;Glaesserella
NZ_CP041334	['pdxY', 'ybhA']	738	Glaesserella parasuis	Bacteria	Proteobacteria	Bacteria;Proteobacteria;Gammaproteobacteria;Pasteurellales;Pasteurellaceae;Glaesserella
NZ_CP065386	['pdxY', 'ybhA']	738	Glaesserella parasuis	Bacteria	Proteobacteria	Bacteria;Proteobacteria;Gammaproteobacteria;Pasteurellales;Pasteurellaceae;Glaesserella
NZ_CP069308	['pdxY', 'ybhA']	738	Glaesserella parasuis	Bacteria	Proteobacteria	Bacteria;Proteobacteria;Gammaproteobacteria;Pasteurellales;Pasteurellaceae;Glaesserella
NZ_CP021644	['pdxY', 'ybhA']	738	Glaesserella parasuis 29755	Bacteria	Proteobacteria	Bacteria;Proteobacteria;Gammaproteobacteria;Pasteurellales;Pasteurellaceae;Glaesserella
NZ_CP018034	['pdxY', 'ybhA']	738	Glaesserella parasuis str. Nagasaki	Bacteria	Proteobacteria	Bacteria;Proteobacteria;Gammaproteobacteria;Pasteurellales;Pasteurellaceae;Glaesserella
NZ_CP018032	['pdxY', 'ybhA']	738	Glaesserella parasuis D74	Bacteria	Proteobacteria	Bacteria;Proteobacteria;Gammaproteobacteria;Pasteurellales;Pasteurellaceae;Glaesserella
NZ_CP023057	['pdxH', 'pdxY', 'ybhA']	2030797	Glaesserella sp. 15-184	Bacteria	Proteobacteria	Bacteria;Proteobacteria;Gammaproteobacteria;Pasteurellales;Pasteurellaceae;Glaesserella;unclassified Glaesserella
NZ_CP025435	['pdxH', 'pdxK']	2059875	Gordonia sp. YC-JH1	Bacteria	Actinobacteria	Bacteria;Actinobacteria;Corynebacteriales;Gordoniaceae;Gordonia
NZ_CP031240	['pdxH', 'pdxY']	726	Haemophilus haemolyticus	Bacteria	Proteobacteria	Bacteria;Proteobacteria;Gammaproteobacteria;Pasteurellales;Pasteurellaceae;Haemophilus
NZ_CP031238	['pdxH', 'pdxY']	726	Haemophilus haemolyticus	Bacteria	Proteobacteria	Bacteria;Proteobacteria;Gammaproteobacteria;Pasteurellales;Pasteurellaceae;Haemophilus
NZ_CP031243	['pdxH', 'pdxY']	726	Haemophilus haemolyticus	Bacteria	Proteobacteria	Bacteria;Proteobacteria;Gammaproteobacteria;Pasteurellales;Pasteurellaceae;Haemophilus
NZ_LS483458	['pdxH', 'pdxY']	726	Haemophilus haemolyticus	Bacteria	Proteobacteria	Bacteria;Proteobacteria;Gammaproteobacteria;Pasteurellales;Pasteurellaceae;Haemophilus
NC_011899	['pdxK']	31909	Halothermothrix orenii H 168	Bacteria	Firmicutes	Bacteria;Firmicutes;Clostridia;Halanaerobiales;Halanaerobiaceae;Halothermothrix
NZ_CP031477	['pdxH', 'pdxY']	729	Haemophilus parainfluenzae	Bacteria	Proteobacteria	Bacteria;Proteobacteria;Gammaproteobacteria;Pasteurellales;Pasteurellaceae;Haemophilus
NZ_CP035368	['pdxH', 'pdxY']	729	Haemophilus parainfluenzae	Bacteria	Proteobacteria	Bacteria;Proteobacteria;Gammaproteobacteria;Pasteurellales;Pasteurellaceae;Haemophilus
NZ_CP063110	['pdxH', 'pdxY']	729	Haemophilus parainfluenzae	Bacteria	Proteobacteria	Bacteria;Proteobacteria;Gammaproteobacteria;Pasteurellales;Pasteurellaceae;Haemophilus
NZ_CP063111	['pdxH', 'pdxY']	729	Haemophilus parainfluenzae	Bacteria	Proteobacteria	Bacteria;Proteobacteria;Gammaproteobacteria;Pasteurellales;Pasteurellaceae;Haemophilus
NZ_CP063112	['pdxH', 'pdxY']	729	Haemophilus parainfluenzae	Bacteria	Proteobacteria	Bacteria;Proteobacteria;Gammaproteobacteria;Pasteurellales;Pasteurellaceae;Haemophilus
NZ_CP063113	['pdxH', 'pdxY']	729	Haemophilus parainfluenzae	Bacteria	Proteobacteria	Bacteria;Proteobacteria;Gammaproteobacteria;Pasteurellales;Pasteurellaceae;Haemophilus
NZ_CP063116	['pdxH', 'pdxY']	729	Haemophilus parainfluenzae	Bacteria	Proteobacteria	Bacteria;Proteobacteria;Gammaproteobacteria;Pasteurellales;Pasteurellaceae;Haemophilus
NZ_CP063117	['pdxH', 'pdxY']	729	Haemophilus parainfluenzae	Bacteria	Proteobacteria	Bacteria;Proteobacteria;Gammaproteobacteria;Pasteurellales;Pasteurellaceae;Haemophilus
NZ_CP063120	['pdxH', 'pdxY']	729	Haemophilus parainfluenzae	Bacteria	Proteobacteria	Bacteria;Proteobacteria;Gammaproteobacteria;Pasteurellales;Pasteurellaceae;Haemophilus
NZ_CP063121	['pdxH', 'pdxY']	729	Haemophilus parainfluenzae	Bacteria	Proteobacteria	Bacteria;Proteobacteria;Gammaproteobacteria;Pasteurellales;Pasteurellaceae;Haemophilus
NZ_CP063122	['pdxH', 'pdxY']	729	Haemophilus parainfluenzae	Bacteria	Proteobacteria	Bacteria;Proteobacteria;Gammaproteobacteria;Pasteurellales;Pasteurellaceae;Haemophilus
NZ_CP063123	['pdxH', 'pdxY']	729	Haemophilus parainfluenzae	Bacteria	Proteobacteria	Bacteria;Proteobacteria;Gammaproteobacteria;Pasteurellales;Pasteurellaceae;Haemophilus
NZ_CP063124	['pdxH', 'pdxY']	729	Haemophilus parainfluenzae	Bacteria	Proteobacteria	Bacteria;Proteobacteria;Gammaproteobacteria;Pasteurellales;Pasteurellaceae;Haemophilus
NZ_CP065991	['pdxH', 'pdxY']	729	Haemophilus parainfluenzae	Bacteria	Proteobacteria	Bacteria;Proteobacteria;Gammaproteobacteria;Pasteurellales;Pasteurellaceae;Haemophilus
NZ_LR134481	['pdxH', 'pdxY']	729	Haemophilus parainfluenzae	Bacteria	Proteobacteria	Bacteria;Proteobacteria;Gammaproteobacteria;Pasteurellales;Pasteurellaceae;Haemophilus
NC_015964	['pdxH', 'pdxY']	729	Haemophilus parainfluenzae T3T1	Bacteria	Proteobacteria	Bacteria;Proteobacteria;Gammaproteobacteria;Pasteurellales;Pasteurellaceae;Haemophilus
NZ_CP038817	['pdxY', 'ybhA']	735	Haemophilus parahaemolyticus	Bacteria	Proteobacteria	Bacteria;Proteobacteria;Gammaproteobacteria;Pasteurellales;Pasteurellaceae;Haemophilus
NZ_CP069510	['pdxY', 'ybhA']	735	Haemophilus parahaemolyticus	Bacteria	Proteobacteria	Bacteria;Proteobacteria;Gammaproteobacteria;Pasteurellales;Pasteurellaceae;Haemophilus
NZ_LT906463	['pdxH', 'pdxY']	249188	Haemophilus pittmaniae	Bacteria	Proteobacteria	Bacteria;Proteobacteria;Gammaproteobacteria;Pasteurellales;Pasteurellaceae;Haemophilus
NZ_CP027235	['pdxH', 'pdxY']	712310	Haemophilus sp. oral taxon 036	Bacteria	Proteobacteria	Bacteria;Proteobacteria;Gammaproteobacteria;Pasteurellales;Pasteurellaceae;Haemophilus
NZ_LN879430	['pdxK']	1679721	Herbinix luporum	Bacteria	Firmicutes	Bacteria;Firmicutes;Clostridia;Eubacteriales;Lachnospiraceae;Herbinix
NZ_CP053344	['pdxY', 'putative_pdxH_group1']	2735133	Herbiconiux sp. SALV-R1	Bacteria	Actinobacteria	Bacteria;Actinobacteria;Micrococcales;Microbacteriaceae;Herbiconiux;unclassified Herbiconiux
NZ_CP018802	['pdxY', 'ybhA']	731	Histophilus somni	Bacteria	Proteobacteria	Bacteria;Proteobacteria;Gammaproteobacteria;Pasteurellales;Pasteurellaceae;Histophilus
NZ_CP018803	['pdxY', 'ybhA']	731	Histophilus somni	Bacteria	Proteobacteria	Bacteria;Proteobacteria;Gammaproteobacteria;Pasteurellales;Pasteurellaceae;Histophilus
NZ_CP018804	['pdxY', 'ybhA']	731	Histophilus somni	Bacteria	Proteobacteria	Bacteria;Proteobacteria;Gammaproteobacteria;Pasteurellales;Pasteurellaceae;Histophilus
NZ_CP018805	['pdxY', 'ybhA']	731	Histophilus somni	Bacteria	Proteobacteria	Bacteria;Proteobacteria;Gammaproteobacteria;Pasteurellales;Pasteurellaceae;Histophilus
NZ_CP018806	['pdxY', 'ybhA']	731	Histophilus somni	Bacteria	Proteobacteria	Bacteria;Proteobacteria;Gammaproteobacteria;Pasteurellales;Pasteurellaceae;Histophilus
NZ_CP018807	['pdxY', 'ybhA']	731	Histophilus somni	Bacteria	Proteobacteria	Bacteria;Proteobacteria;Gammaproteobacteria;Pasteurellales;Pasteurellaceae;Histophilus
NZ_CP018808	['pdxY', 'ybhA']	731	Histophilus somni	Bacteria	Proteobacteria	Bacteria;Proteobacteria;Gammaproteobacteria;Pasteurellales;Pasteurellaceae;Histophilus
NZ_CP042986	['pdxY', 'ybhA']	731	Histophilus somni	Bacteria	Proteobacteria	Bacteria;Proteobacteria;Gammaproteobacteria;Pasteurellales;Pasteurellaceae;Histophilus
NZ_CP042984	['pdxY', 'ybhA']	731	Histophilus somni	Bacteria	Proteobacteria	Bacteria;Proteobacteria;Gammaproteobacteria;Pasteurellales;Pasteurellaceae;Histophilus
NZ_CP042985	['pdxY', 'ybhA']	731	Histophilus somni	Bacteria	Proteobacteria	Bacteria;Proteobacteria;Gammaproteobacteria;Pasteurellales;Pasteurellaceae;Histophilus
NZ_CP042989	['pdxY', 'ybhA']	731	Histophilus somni	Bacteria	Proteobacteria	Bacteria;Proteobacteria;Gammaproteobacteria;Pasteurellales;Pasteurellaceae;Histophilus
NZ_CP042987	['pdxY', 'ybhA']	731	Histophilus somni	Bacteria	Proteobacteria	Bacteria;Proteobacteria;Gammaproteobacteria;Pasteurellales;Pasteurellaceae;Histophilus
NZ_CP042988	['pdxY', 'ybhA']	731	Histophilus somni	Bacteria	Proteobacteria	Bacteria;Proteobacteria;Gammaproteobacteria;Pasteurellales;Pasteurellaceae;Histophilus
NZ_CP042990	['pdxY', 'ybhA']	731	Histophilus somni	Bacteria	Proteobacteria	Bacteria;Proteobacteria;Gammaproteobacteria;Pasteurellales;Pasteurellaceae;Histophilus
NZ_CP042991	['pdxY', 'ybhA']	731	Histophilus somni	Bacteria	Proteobacteria	Bacteria;Proteobacteria;Gammaproteobacteria;Pasteurellales;Pasteurellaceae;Histophilus
NZ_CP042992	['pdxY', 'ybhA']	731	Histophilus somni	Bacteria	Proteobacteria	Bacteria;Proteobacteria;Gammaproteobacteria;Pasteurellales;Pasteurellaceae;Histophilus
NZ_CP042993	['pdxY', 'ybhA']	731	Histophilus somni	Bacteria	Proteobacteria	Bacteria;Proteobacteria;Gammaproteobacteria;Pasteurellales;Pasteurellaceae;Histophilus
NZ_CP043001	['pdxY', 'ybhA']	731	Histophilus somni	Bacteria	Proteobacteria	Bacteria;Proteobacteria;Gammaproteobacteria;Pasteurellales;Pasteurellaceae;Histophilus
NZ_CP042983	['pdxY', 'ybhA']	731	Histophilus somni	Bacteria	Proteobacteria	Bacteria;Proteobacteria;Gammaproteobacteria;Pasteurellales;Pasteurellaceae;Histophilus
NZ_CP066567	['pdxY', 'ybhA']	731	Histophilus somni	Bacteria	Proteobacteria	Bacteria;Proteobacteria;Gammaproteobacteria;Pasteurellales;Pasteurellaceae;Histophilus
NZ_CP066566	['pdxY', 'ybhA']	731	Histophilus somni	Bacteria	Proteobacteria	Bacteria;Proteobacteria;Gammaproteobacteria;Pasteurellales;Pasteurellaceae;Histophilus
NZ_CP066559	['pdxY', 'ybhA']	731	Histophilus somni	Bacteria	Proteobacteria	Bacteria;Proteobacteria;Gammaproteobacteria;Pasteurellales;Pasteurellaceae;Histophilus
NZ_CP066562	['pdxY', 'ybhA']	731	Histophilus somni	Bacteria	Proteobacteria	Bacteria;Proteobacteria;Gammaproteobacteria;Pasteurellales;Pasteurellaceae;Histophilus
NZ_CP066560	['pdxY', 'ybhA']	731	Histophilus somni	Bacteria	Proteobacteria	Bacteria;Proteobacteria;Gammaproteobacteria;Pasteurellales;Pasteurellaceae;Histophilus
NZ_CP066558	['pdxY', 'ybhA']	731	Histophilus somni	Bacteria	Proteobacteria	Bacteria;Proteobacteria;Gammaproteobacteria;Pasteurellales;Pasteurellaceae;Histophilus
NZ_CP066563	['pdxY', 'ybhA']	731	Histophilus somni	Bacteria	Proteobacteria	Bacteria;Proteobacteria;Gammaproteobacteria;Pasteurellales;Pasteurellaceae;Histophilus
NZ_CP066564	['pdxY', 'ybhA']	731	Histophilus somni	Bacteria	Proteobacteria	Bacteria;Proteobacteria;Gammaproteobacteria;Pasteurellales;Pasteurellaceae;Histophilus
NZ_CP066565	['pdxY', 'ybhA']	731	Histophilus somni	Bacteria	Proteobacteria	Bacteria;Proteobacteria;Gammaproteobacteria;Pasteurellales;Pasteurellaceae;Histophilus
NZ_CP066739	['pdxY', 'ybhA']	731	Histophilus somni	Bacteria	Proteobacteria	Bacteria;Proteobacteria;Gammaproteobacteria;Pasteurellales;Pasteurellaceae;Histophilus
NC_008309	['pdxY', 'ybhA']	731	Histophilus somni 129PT	Bacteria	Proteobacteria	Bacteria;Proteobacteria;Gammaproteobacteria;Pasteurellales;Pasteurellaceae;Histophilus
NC_010519	['pdxY', 'ybhA']	731	Histophilus somni 2336	Bacteria	Proteobacteria	Bacteria;Proteobacteria;Gammaproteobacteria;Pasteurellales;Pasteurellaceae;Histophilus
NZ_CP040506	['pdxK']	154046	Hungatella hathewayi WAL-18680	Bacteria	Firmicutes	Bacteria;Firmicutes;Clostridia;Eubacteriales;Clostridiaceae;Hungatella
NZ_CP042582	['pdxH', 'pdxY']	2602016	Hypericibacter adhaerens	Bacteria	Proteobacteria	Bacteria;Proteobacteria;Alphaproteobacteria;Rhodospirillales;Rhodospirillaceae;Hypericibacter
NZ_CP011307	['pdxK']	1297617	Intestinimonas butyriciproducens	Bacteria	Firmicutes	Bacteria;Firmicutes;Clostridia;Eubacteriales;Intestinimonas
NZ_CP011524	['pdxK']	1297617	Intestinimonas butyriciproducens	Bacteria	Firmicutes	Bacteria;Firmicutes;Clostridia;Eubacteriales;Intestinimonas
NZ_AP019309	['pdxK']	2487118	Intestinibaculum porci	Bacteria	Firmicutes	Bacteria;Firmicutes;Erysipelotrichia;Erysipelotrichales;Erysipelotrichaceae;Intestinibaculum
NZ_CP044548	['pdxH', 'pdxY']	262209	Janibacter melonis	Bacteria	Actinobacteria	Bacteria;Actinobacteria;Micrococcales;Intrasporangiaceae;Janibacter
NZ_CP049740	['pdxK', 'pdxK_basu']	1868794	Jeotgalibaca arthritidis	Bacteria	Firmicutes	Bacteria;Firmicutes;Bacilli;Lactobacillales;Carnobacteriaceae;Jeotgalibaca
NZ_CP034465	['pdxK']	2496265	Jeotgalibaca ciconiae	Bacteria	Firmicutes	Bacteria;Firmicutes;Bacilli;Lactobacillales;Carnobacteriaceae;Jeotgalibaca
NZ_CP019728	['pdxK']	708126	Jeotgalibaca dankookensis	Bacteria	Firmicutes	Bacteria;Firmicutes;Bacilli;Lactobacillales;Carnobacteriaceae;Jeotgalibaca
NZ_CP049889	['pdxK']	1868793	Jeotgalibaca porci	Bacteria	Firmicutes	Bacteria;Firmicutes;Bacilli;Lactobacillales;Carnobacteriaceae;Jeotgalibaca
NZ_CP019433	['pdxK']	1903686	Jeotgalibaca sp. PTS2502	Bacteria	Firmicutes	Bacteria;Firmicutes;Bacilli;Lactobacillales;Carnobacteriaceae;Jeotgalibaca;unclassified Jeotgalibaca
NZ_CP066224	['pdxH', 'pdxK_basu']	946432	Jeotgalicoccus sp. ATCC 8456	Bacteria	Firmicutes	Bacteria;Firmicutes;Bacilli;Bacillales;Staphylococcaceae;Jeotgalicoccus;unclassified Jeotgalicoccus
NZ_LR134391	['putative_pdxK_basu']	1275	Kocuria rosea	Bacteria	Actinobacteria	Bacteria;Actinobacteria;Micrococcales;Micrococcaceae;Kocuria
NZ_LR134487	['putative_pdxK_basu']	1275	Kocuria rosea	Bacteria	Actinobacteria	Bacteria;Actinobacteria;Micrococcales;Micrococcaceae;Kocuria
NZ_CP048103	['pdxK_basu', 'putative_pdxH_group1']	714067	Kroppenstedtia eburnea	Bacteria	Firmicutes	Bacteria;Firmicutes;Bacilli;Bacillales;Thermoactinomycetaceae;Kroppenstedtia
NZ_CP048104	['pdxK_basu']	1380685	Kroppenstedtia pulmonis	Bacteria	Firmicutes	Bacteria;Firmicutes;Bacilli;Bacillales;Thermoactinomycetaceae;Kroppenstedtia
NZ_CP010432	['pdxK']	1579	Lactobacillus acidophilus	Bacteria	Firmicutes	Bacteria;Firmicutes;Bacilli;Lactobacillales;Lactobacillaceae;Lactobacillus
NZ_CP022449	['pdxK']	1579	Lactobacillus acidophilus	Bacteria	Firmicutes	Bacteria;Firmicutes;Bacilli;Lactobacillales;Lactobacillaceae;Lactobacillus
NZ_CP017062	['pdxK']	1579	Lactobacillus acidophilus	Bacteria	Firmicutes	Bacteria;Firmicutes;Bacilli;Lactobacillales;Lactobacillaceae;Lactobacillus
NZ_CP020620	['pdxK']	1579	Lactobacillus acidophilus	Bacteria	Firmicutes	Bacteria;Firmicutes;Bacilli;Lactobacillales;Lactobacillaceae;Lactobacillus
NZ_CP025200	['pdxK']	1579	Lactobacillus acidophilus	Bacteria	Firmicutes	Bacteria;Firmicutes;Bacilli;Lactobacillales;Lactobacillaceae;Lactobacillus
NZ_CP054559	['pdxK']	1579	Lactobacillus acidophilus	Bacteria	Firmicutes	Bacteria;Firmicutes;Bacilli;Lactobacillales;Lactobacillaceae;Lactobacillus
NC_006814	['pdxK']	1579	Lactobacillus acidophilus NCFM	Bacteria	Firmicutes	Bacteria;Firmicutes;Bacilli;Lactobacillales;Lactobacillaceae;Lactobacillus
NC_021181	['pdxK']	1579	Lactobacillus acidophilus La-14	Bacteria	Firmicutes	Bacteria;Firmicutes;Bacilli;Lactobacillales;Lactobacillaceae;Lactobacillus
NC_015214	['pdxK']	1604	Lactobacillus amylovorus	Bacteria	Firmicutes	Bacteria;Firmicutes;Bacilli;Lactobacillales;Lactobacillaceae;Lactobacillus
NC_017470	['pdxK']	1604	Lactobacillus amylovorus GRL1118	Bacteria	Firmicutes	Bacteria;Firmicutes;Bacilli;Lactobacillales;Lactobacillaceae;Lactobacillus
NZ_CP017706	['pdxK']	1604	Lactobacillus amylovorus DSM 20531	Bacteria	Firmicutes	Bacteria;Firmicutes;Bacilli;Lactobacillales;Lactobacillaceae;Lactobacillus
NZ_CP032751	['pdxI', 'pdxK']	271881	Lactiplantibacillus argentoratensis	Bacteria	Firmicutes	Bacteria;Firmicutes;Bacilli;Lactobacillales;Lactobacillaceae;Lactiplantibacillus
NC_008497	['pdxI', 'pdxK_basu']	1580	Lactobacillus brevis ATCC 367	Bacteria	Firmicutes	Bacteria;Firmicutes;Bacilli;Lactobacillales;Lactobacillaceae;Levilactobacillus
NC_020819	['pdxI', 'pdxK_basu']	1580	Lactobacillus brevis KB290	Bacteria	Firmicutes	Bacteria;Firmicutes;Bacilli;Lactobacillales;Lactobacillaceae;Levilactobacillus
NC_015428	['pdxI', 'pdxK']	1581	Lactobacillus buchneri NRRL B-30929	Bacteria	Firmicutes	Bacteria;Firmicutes;Bacilli;Lactobacillales;Lactobacillaceae;Lentilactobacillus
NC_018610	['pdxI', 'pdxK']	1581	Lactobacillus buchneri subsp. silagei CD034	Bacteria	Firmicutes	Bacteria;Firmicutes;Bacilli;Lactobacillales;Lactobacillaceae;Lentilactobacillus
NZ_CP017065	['pdxK']	1582	Lactobacillus casei	Bacteria	Firmicutes	Bacteria;Firmicutes;Bacilli;Lactobacillales;Lactobacillaceae;Lacticaseibacillus
NZ_CP064303	['pdxK']	1582	Lactobacillus casei	Bacteria	Firmicutes	Bacteria;Firmicutes;Bacilli;Lactobacillales;Lactobacillaceae;Lacticaseibacillus
NZ_CP006690	['pdxK', 'ybhA']	1582	Lactobacillus casei 12A	Bacteria	Firmicutes	Bacteria;Firmicutes;Bacilli;Lactobacillales;Lactobacillaceae;Lacticaseibacillus
NZ_AP012544	['pdxK']	1582	Lactobacillus casei DSM 20011 = JCM 1134 = ATCC 393	Bacteria	Firmicutes	Bacteria;Firmicutes;Bacilli;Lactobacillales;Lactobacillaceae;Lacticaseibacillus
NZ_CP017194	['pdxK_basu']	2749961	Lactococcus sp. TMW21612	Bacteria	Firmicutes	Bacteria;Firmicutes;Bacilli;Lactobacillales;Streptococcaceae;Lactococcus;unclassified Lactococcus
NZ_CP017713	['pdxI', 'pdxK']	1610	Lactobacillus coryniformis subsp. coryniformis KCTC 3167 = DSM 20001	Bacteria	Firmicutes	Bacteria;Firmicutes;Bacilli;Lactobacillales;Lactobacillaceae;Loigolactobacillus
NZ_CP017697	['pdxI', 'pdxK']	1610	Lactobacillus coryniformis subsp. torquens DSM 20004 = KCTC 3535	Bacteria	Firmicutes	Bacteria;Firmicutes;Bacilli;Lactobacillales;Lactobacillaceae;Loigolactobacillus
NZ_CP033426	['pdxK']	47770	Lactobacillus crispatus	Bacteria	Firmicutes	Bacteria;Firmicutes;Bacilli;Lactobacillales;Lactobacillaceae;Lactobacillus
NZ_CP026503	['pdxK']	47770	Lactobacillus crispatus	Bacteria	Firmicutes	Bacteria;Firmicutes;Bacilli;Lactobacillales;Lactobacillaceae;Lactobacillus
NZ_CP046311	['pdxK']	47770	Lactobacillus crispatus	Bacteria	Firmicutes	Bacteria;Firmicutes;Bacilli;Lactobacillales;Lactobacillaceae;Lactobacillus
NZ_CP039266	['pdxK']	47770	Lactobacillus crispatus	Bacteria	Firmicutes	Bacteria;Firmicutes;Bacilli;Lactobacillales;Lactobacillaceae;Lactobacillus
NZ_CP047142	['pdxK']	47770	Lactobacillus crispatus	Bacteria	Firmicutes	Bacteria;Firmicutes;Bacilli;Lactobacillales;Lactobacillaceae;Lactobacillus
NZ_CP059140	['pdxK']	47770	Lactobacillus crispatus	Bacteria	Firmicutes	Bacteria;Firmicutes;Bacilli;Lactobacillales;Lactobacillaceae;Lactobacillus
NZ_CP047415	['pdxK']	47770	Lactobacillus crispatus	Bacteria	Firmicutes	Bacteria;Firmicutes;Bacilli;Lactobacillales;Lactobacillaceae;Lactobacillus
NZ_CP058996	['pdxK']	47770	Lactobacillus crispatus	Bacteria	Firmicutes	Bacteria;Firmicutes;Bacilli;Lactobacillales;Lactobacillaceae;Lactobacillus
NZ_CP016028	['pdxK_basu']	28038	Lactobacillus curvatus	Bacteria	Firmicutes	Bacteria;Firmicutes;Bacilli;Lactobacillales;Lactobacillaceae;Latilactobacillus
NZ_CP016602	['pdxK_basu']	28038	Lactobacillus curvatus	Bacteria	Firmicutes	Bacteria;Firmicutes;Bacilli;Lactobacillales;Lactobacillaceae;Latilactobacillus
NZ_CP017124	['pdxK_basu']	28038	Lactobacillus curvatus	Bacteria	Firmicutes	Bacteria;Firmicutes;Bacilli;Lactobacillales;Lactobacillaceae;Lactobacillus
NZ_CP022474	['pdxK_basu']	28038	Latilactobacillus curvatus	Bacteria	Firmicutes	Bacteria;Firmicutes;Bacilli;Lactobacillales;Lactobacillaceae;Latilactobacillus
NZ_CP022475	['pdxK_basu']	28038	Lactobacillus curvatus	Bacteria	Firmicutes	Bacteria;Firmicutes;Bacilli;Lactobacillales;Lactobacillaceae;Latilactobacillus
NZ_CP029966	['pdxK_basu']	28038	Latilactobacillus curvatus	Bacteria	Firmicutes	Bacteria;Firmicutes;Bacilli;Lactobacillales;Lactobacillaceae;Latilactobacillus
NZ_CP031003	['pdxK_basu']	28038	Latilactobacillus curvatus	Bacteria	Firmicutes	Bacteria;Firmicutes;Bacilli;Lactobacillales;Lactobacillaceae;Latilactobacillus
NZ_CP025476	['pdxK_basu']	28038	Latilactobacillus curvatus	Bacteria	Firmicutes	Bacteria;Firmicutes;Bacilli;Lactobacillales;Lactobacillaceae;Latilactobacillus
NZ_CP035110	['pdxK_basu']	28038	Latilactobacillus curvatus	Bacteria	Firmicutes	Bacteria;Firmicutes;Bacilli;Lactobacillales;Lactobacillaceae;Latilactobacillus
NZ_CP042389	['pdxK_basu']	28038	Lactobacillus curvatus	Bacteria	Firmicutes	Bacteria;Firmicutes;Bacilli;Lactobacillales;Lactobacillaceae;Lactobacillus
NZ_CP026116	['pdxK_basu']	28038	Lactobacillus curvatus JCM 1096 = DSM 20019	Bacteria	Firmicutes	Bacteria;Firmicutes;Bacilli;Lactobacillales;Lactobacillaceae;Latilactobacillus
NZ_CP046390	['pdxK', 'putative_pdxH_group1']	1584	Lactobacillus delbrueckii	Bacteria	Firmicutes	Bacteria;Firmicutes;Bacilli;Lactobacillales;Lactobacillaceae;Lactobacillus
NZ_CP045604	['pdxK', 'putative_pdxH_group1']	1584	Lactobacillus delbrueckii	Bacteria	Firmicutes	Bacteria;Firmicutes;Bacilli;Lactobacillales;Lactobacillaceae;Lactobacillus
NZ_CP013610	['pdxK', 'putative_pdxH_group1']	1584	Lactobacillus delbrueckii subsp. bulgaricus	Bacteria	Firmicutes	Bacteria;Firmicutes;Bacilli;Lactobacillales;Lactobacillaceae;Lactobacillus
NZ_CP016393	['pdxK', 'putative_pdxH_group1']	1584	Lactobacillus delbrueckii subsp. bulgaricus	Bacteria	Firmicutes	Bacteria;Firmicutes;Bacilli;Lactobacillales;Lactobacillaceae;Lactobacillus
NZ_CP017235	['pdxK', 'putative_pdxH_group1']	1584	Lactobacillus delbrueckii subsp. bulgaricus	Bacteria	Firmicutes	Bacteria;Firmicutes;Bacilli;Lactobacillales;Lactobacillaceae;Lactobacillus
NZ_CP032451	['pdxK', 'putative_pdxH_group1']	1584	Lactobacillus delbrueckii subsp. bulgaricus	Bacteria	Firmicutes	Bacteria;Firmicutes;Bacilli;Lactobacillales;Lactobacillaceae;Lactobacillus
NZ_CP041280	['pdxK', 'putative_pdxH_group1']	1584	Lactobacillus delbrueckii subsp. bulgaricus	Bacteria	Firmicutes	Bacteria;Firmicutes;Bacilli;Lactobacillales;Lactobacillaceae;Lactobacillus
NZ_CP049052	['pdxK', 'putative_pdxH_group1']	1584	Lactobacillus delbrueckii subsp. bulgaricus	Bacteria	Firmicutes	Bacteria;Firmicutes;Bacilli;Lactobacillales;Lactobacillaceae;Lactobacillus
NZ_LT899687	['pdxK', 'putative_pdxH_group1']	1584	Lactobacillus delbrueckii subsp. bulgaricus	Bacteria	Firmicutes	Bacteria;Firmicutes;Bacilli;Lactobacillales;Lactobacillaceae;Lactobacillus
NZ_CP018215	['pdxK', 'putative_pdxH_group1']	1584	Lactobacillus delbrueckii subsp. lactis	Bacteria	Firmicutes	Bacteria;Firmicutes;Bacilli;Lactobacillales;Lactobacillaceae;Lactobacillus
NZ_CP018156	['pdxK', 'putative_pdxH_group1']	1584	Lactobacillus delbrueckii subsp. lactis	Bacteria	Firmicutes	Bacteria;Firmicutes;Bacilli;Lactobacillales;Lactobacillaceae;Lactobacillus
NZ_CP023139	['pdxK', 'putative_pdxH_group1']	1584	Lactobacillus delbrueckii subsp. lactis	Bacteria	Firmicutes	Bacteria;Firmicutes;Bacilli;Lactobacillales;Lactobacillaceae;Lactobacillus
NZ_LS991409	['pdxK', 'putative_pdxH_group1']	1584	Lactobacillus delbrueckii subsp. lactis	Bacteria	Firmicutes	Bacteria;Firmicutes;Bacilli;Lactobacillales;Lactobacillaceae;Lactobacillus
NZ_CP018216	['pdxK', 'putative_pdxH_group1']	1584	Lactobacillus delbrueckii subsp. delbrueckii	Bacteria	Firmicutes	Bacteria;Firmicutes;Bacilli;Lactobacillales;Lactobacillaceae;Lactobacillus
NZ_CP021136	['pdxK', 'putative_pdxH_group1']	1584	Lactobacillus delbrueckii subsp. delbrueckii	Bacteria	Firmicutes	Bacteria;Firmicutes;Bacilli;Lactobacillales;Lactobacillaceae;Lactobacillus
NZ_AP019750	['pdxK', 'putative_pdxH_group1']	1584	Lactobacillus delbrueckii subsp. delbrueckii	Bacteria	Firmicutes	Bacteria;Firmicutes;Bacilli;Lactobacillales;Lactobacillaceae;Lactobacillus
NZ_CP018614	['pdxK', 'putative_pdxH_group1']	1584	Lactobacillus delbrueckii subsp. indicus	Bacteria	Firmicutes	Bacteria;Firmicutes;Bacilli;Lactobacillales;Lactobacillaceae;Lactobacillus
NC_008529	['pdxK', 'putative_pdxH_group1']	1584	Lactobacillus delbrueckii subsp. bulgaricus ATCC BAA-365	Bacteria	Firmicutes	Bacteria;Firmicutes;Bacilli;Lactobacillales;Lactobacillaceae;Lactobacillus
NC_017469	['pdxK', 'putative_pdxH_group1']	1584	Lactobacillus delbrueckii subsp. bulgaricus 2038	Bacteria	Firmicutes	Bacteria;Firmicutes;Bacilli;Lactobacillales;Lactobacillaceae;Lactobacillus
NC_014727	['pdxK', 'putative_pdxH_group1']	1584	Lactobacillus delbrueckii subsp. bulgaricus ND02	Bacteria	Firmicutes	Bacteria;Firmicutes;Bacilli;Lactobacillales;Lactobacillaceae;Lactobacillus
NZ_CP022988	['pdxK', 'putative_pdxH_group1']	1584	Lactobacillus delbrueckii subsp. lactis DSM 20072	Bacteria	Firmicutes	Bacteria;Firmicutes;Bacilli;Lactobacillales;Lactobacillaceae;Lactobacillus
NZ_CP018217	['pdxK', 'putative_pdxH_group1']	1584	Lactobacillus delbrueckii subsp. sunkii	Bacteria	Firmicutes	Bacteria;Firmicutes;Bacilli;Lactobacillales;Lactobacillaceae;Lactobacillus
NZ_CP018218	['pdxK', 'putative_pdxH_group1']	1584	Lactobacillus delbrueckii subsp. jakobsenii ZN7a-9 = DSM 26046	Bacteria	Firmicutes	Bacteria;Firmicutes;Bacilli;Lactobacillales;Lactobacillaceae;Lactobacillus
NC_010610	['pdxK']	1613	Lactobacillus fermentum IFO 3956	Bacteria	Firmicutes	Bacteria;Firmicutes;Bacilli;Lactobacillales;Lactobacillaceae;Limosilactobacillus
NC_021235	['pdxK']	1613	Lactobacillus fermentum F-6	Bacteria	Firmicutes	Bacteria;Firmicutes;Bacilli;Lactobacillales;Lactobacillaceae;Limosilactobacillus
NZ_CP011536	['pdxK']	1613	Lactobacillus fermentum 3872	Bacteria	Firmicutes	Bacteria;Firmicutes;Bacilli;Lactobacillales;Lactobacillaceae;Limosilactobacillus
NZ_AP017373	['pdxK']	1363	Lactococcus garvieae	Bacteria	Firmicutes	Bacteria;Firmicutes;Bacilli;Lactobacillales;Streptococcaceae;Lactococcus
NZ_CP026502	['pdxK']	1363	Lactococcus garvieae	Bacteria	Firmicutes	Bacteria;Firmicutes;Bacilli;Lactobacillales;Streptococcaceae;Lactococcus
NZ_CP065637	['pdxK']	1363	Lactococcus garvieae	Bacteria	Firmicutes	Bacteria;Firmicutes;Bacilli;Lactobacillales;Streptococcaceae;Lactococcus
NZ_CP065691	['pdxK']	1363	Lactococcus garvieae	Bacteria	Firmicutes	Bacteria;Firmicutes;Bacilli;Lactobacillales;Streptococcaceae;Lactococcus
NZ_CP066003	['pdxK']	1363	Lactococcus garvieae	Bacteria	Firmicutes	Bacteria;Firmicutes;Bacilli;Lactobacillales;Streptococcaceae;Lactococcus
NZ_CP066074	['pdxK']	1363	Lactococcus garvieae	Bacteria	Firmicutes	Bacteria;Firmicutes;Bacilli;Lactobacillales;Streptococcaceae;Lactococcus
NZ_CP066087	['pdxK']	1363	Lactococcus garvieae	Bacteria	Firmicutes	Bacteria;Firmicutes;Bacilli;Lactobacillales;Streptococcaceae;Lactococcus
NC_015930	['pdxK']	1363	Lactococcus garvieae ATCC 49156	Bacteria	Firmicutes	Bacteria;Firmicutes;Bacilli;Lactobacillales;Streptococcaceae;Lactococcus
NC_017490	['pdxK']	1363	Lactococcus garvieae Lg2	Bacteria	Firmicutes	Bacteria;Firmicutes;Bacilli;Lactobacillales;Streptococcaceae;Lactococcus
NZ_CP021427	['pdxK']	1596	Lactobacillus gasseri	Bacteria	Firmicutes	Bacteria;Firmicutes;Bacilli;Lactobacillales;Lactobacillaceae;Lactobacillus
NZ_CP054875	['pdxK']	1596	Lactobacillus gasseri	Bacteria	Firmicutes	Bacteria;Firmicutes;Bacilli;Lactobacillales;Lactobacillaceae;Lactobacillus
NZ_LR698989	['pdxK']	1596	Lactobacillus gasseri	Bacteria	Firmicutes	Bacteria;Firmicutes;Bacilli;Lactobacillales;Lactobacillaceae;Lactobacillus
NC_008530	['pdxK']	1596	Lactobacillus gasseri ATCC 33323 = JCM 1131	Bacteria	Firmicutes	Bacteria;Firmicutes;Bacilli;Lactobacillales;Lactobacillaceae;Lactobacillus
NZ_CP006803	['pdxK']	1596	Lactobacillus gasseri DSM 14869	Bacteria	Firmicutes	Bacteria;Firmicutes;Bacilli;Lactobacillales;Lactobacillaceae;Lactobacillus
NZ_CP045007	['pdxK_basu']	60519	Lactobacillus graminis	Bacteria	Firmicutes	Bacteria;Firmicutes;Bacilli;Lactobacillales;Lactobacillaceae;Latilactobacillus
NZ_CP009907	['pdxK']	1587	Lactobacillus helveticus	Bacteria	Firmicutes	Bacteria;Firmicutes;Bacilli;Lactobacillales;Lactobacillaceae;Lactobacillus
NZ_CP011386	['pdxK']	1587	Lactobacillus helveticus	Bacteria	Firmicutes	Bacteria;Firmicutes;Bacilli;Lactobacillales;Lactobacillaceae;Lactobacillus
NZ_CP012381	['pdxK']	1587	Lactobacillus helveticus	Bacteria	Firmicutes	Bacteria;Firmicutes;Bacilli;Lactobacillales;Lactobacillaceae;Lactobacillus
NZ_CP016827	['pdxK']	1587	Lactobacillus helveticus	Bacteria	Firmicutes	Bacteria;Firmicutes;Bacilli;Lactobacillales;Lactobacillaceae;Lactobacillus
NZ_CP020029	['pdxK']	1587	Lactobacillus helveticus	Bacteria	Firmicutes	Bacteria;Firmicutes;Bacilli;Lactobacillales;Lactobacillaceae;Lactobacillus
NZ_CP015444	['pdxK']	1587	Lactobacillus helveticus	Bacteria	Firmicutes	Bacteria;Firmicutes;Bacilli;Lactobacillales;Lactobacillaceae;Lactobacillus
NZ_CP015496	['pdxK']	1587	Lactobacillus helveticus	Bacteria	Firmicutes	Bacteria;Firmicutes;Bacilli;Lactobacillales;Lactobacillaceae;Lactobacillus
NZ_CP015498	['pdxK']	1587	Lactobacillus helveticus	Bacteria	Firmicutes	Bacteria;Firmicutes;Bacilli;Lactobacillales;Lactobacillaceae;Lactobacillus
NZ_CP017982	['pdxK']	1587	Lactobacillus helveticus	Bacteria	Firmicutes	Bacteria;Firmicutes;Bacilli;Lactobacillales;Lactobacillaceae;Lactobacillus
NZ_CP019581	['pdxK']	1587	Lactobacillus helveticus	Bacteria	Firmicutes	Bacteria;Firmicutes;Bacilli;Lactobacillales;Lactobacillaceae;Lactobacillus
NZ_CP035307	['pdxK']	1587	Lactobacillus helveticus	Bacteria	Firmicutes	Bacteria;Firmicutes;Bacilli;Lactobacillales;Lactobacillaceae;Lactobacillus
NZ_CP045642	['pdxK']	1587	Lactobacillus helveticus	Bacteria	Firmicutes	Bacteria;Firmicutes;Bacilli;Lactobacillales;Lactobacillaceae;Lactobacillus
NZ_CP045590	['pdxK']	1587	Lactobacillus helveticus	Bacteria	Firmicutes	Bacteria;Firmicutes;Bacilli;Lactobacillales;Lactobacillaceae;Lactobacillus
NZ_LR698986	['pdxK']	1587	Lactobacillus helveticus	Bacteria	Firmicutes	Bacteria;Firmicutes;Bacilli;Lactobacillales;Lactobacillaceae;Lactobacillus
NC_010080	['pdxK']	1587	Lactobacillus helveticus DPC 4571	Bacteria	Firmicutes	Bacteria;Firmicutes;Bacilli;Lactobacillales;Lactobacillaceae;Lactobacillus
NZ_CP002427	['pdxK']	1587	Lactobacillus helveticus H9	Bacteria	Firmicutes	Bacteria;Firmicutes;Bacilli;Lactobacillales;Lactobacillaceae;Lactobacillus
NC_017467	['pdxK']	1587	Lactobacillus helveticus H10	Bacteria	Firmicutes	Bacteria;Firmicutes;Bacilli;Lactobacillales;Lactobacillaceae;Lactobacillus
NZ_AP014680	['pdxI', 'pdxK']	1193095	Lactobacillus hokkaidonensis JCM 18461	Bacteria	Firmicutes	Bacteria;Firmicutes;Bacilli;Lactobacillales;Lactobacillaceae;Paucilactobacillus
NZ_CP048798	['pdxK']	147802	Lactobacillus iners	Bacteria	Firmicutes	Bacteria;Firmicutes;Bacilli;Lactobacillales;Lactobacillaceae;Lactobacillus
NZ_CP049223	['pdxK']	147802	Lactobacillus iners	Bacteria	Firmicutes	Bacteria;Firmicutes;Bacilli;Lactobacillales;Lactobacillaceae;Lactobacillus
NZ_CP049225	['pdxK']	147802	Lactobacillus iners	Bacteria	Firmicutes	Bacteria;Firmicutes;Bacilli;Lactobacillales;Lactobacillaceae;Lactobacillus
NZ_CP049226	['pdxK']	147802	Lactobacillus iners	Bacteria	Firmicutes	Bacteria;Firmicutes;Bacilli;Lactobacillales;Lactobacillaceae;Lactobacillus
NZ_CP049228	['pdxK']	147802	Lactobacillus iners	Bacteria	Firmicutes	Bacteria;Firmicutes;Bacilli;Lactobacillales;Lactobacillaceae;Lactobacillus
NZ_CP049230	['pdxK']	147802	Lactobacillus iners	Bacteria	Firmicutes	Bacteria;Firmicutes;Bacilli;Lactobacillales;Lactobacillaceae;Lactobacillus
NZ_CP049231	['pdxK']	147802	Lactobacillus iners	Bacteria	Firmicutes	Bacteria;Firmicutes;Bacilli;Lactobacillales;Lactobacillaceae;Lactobacillus
NZ_CP021704	['pdxK']	33959	Lactobacillus johnsonii	Bacteria	Firmicutes	Bacteria;Firmicutes;Bacilli;Lactobacillales;Lactobacillaceae;Lactobacillus
NZ_CP021703	['pdxK']	33959	Lactobacillus johnsonii	Bacteria	Firmicutes	Bacteria;Firmicutes;Bacilli;Lactobacillales;Lactobacillaceae;Lactobacillus
NZ_CP029614	['pdxK']	33959	Lactobacillus johnsonii	Bacteria	Firmicutes	Bacteria;Firmicutes;Bacilli;Lactobacillales;Lactobacillaceae;Lactobacillus
NZ_CP031701	['pdxK']	33959	Lactobacillus johnsonii	Bacteria	Firmicutes	Bacteria;Firmicutes;Bacilli;Lactobacillales;Lactobacillaceae;Lactobacillus
NZ_CP032680	['pdxK']	33959	Lactobacillus johnsonii	Bacteria	Firmicutes	Bacteria;Firmicutes;Bacilli;Lactobacillales;Lactobacillaceae;Lactobacillus
NZ_CP039261	['pdxK']	33959	Lactobacillus johnsonii	Bacteria	Firmicutes	Bacteria;Firmicutes;Bacilli;Lactobacillales;Lactobacillaceae;Lactobacillus
NZ_CP040854	['pdxK']	33959	Lactobacillus johnsonii	Bacteria	Firmicutes	Bacteria;Firmicutes;Bacilli;Lactobacillales;Lactobacillaceae;Lactobacillus
NZ_CP047409	['pdxK']	33959	Lactobacillus johnsonii	Bacteria	Firmicutes	Bacteria;Firmicutes;Bacilli;Lactobacillales;Lactobacillaceae;Lactobacillus
NZ_CP059055	['pdxK']	33959	Lactobacillus johnsonii	Bacteria	Firmicutes	Bacteria;Firmicutes;Bacilli;Lactobacillales;Lactobacillaceae;Lactobacillus
NZ_CP062068	['pdxK']	33959	Lactobacillus johnsonii	Bacteria	Firmicutes	Bacteria;Firmicutes;Bacilli;Lactobacillales;Lactobacillaceae;Lactobacillus
NC_005362	['pdxK']	33959	Lactobacillus johnsonii NCC 533	Bacteria	Firmicutes	Bacteria;Firmicutes;Bacilli;Lactobacillales;Lactobacillaceae;Lactobacillus
NC_013504	['pdxK']	33959	Lactobacillus johnsonii FI9785	Bacteria	Firmicutes	Bacteria;Firmicutes;Bacilli;Lactobacillales;Lactobacillaceae;Lactobacillus
NC_017477	['pdxK']	33959	Lactobacillus johnsonii DPC 6026	Bacteria	Firmicutes	Bacteria;Firmicutes;Bacilli;Lactobacillales;Lactobacillaceae;Lactobacillus
NC_022909	['pdxK']	33959	Lactobacillus johnsonii N6.2	Bacteria	Firmicutes	Bacteria;Firmicutes;Bacilli;Lactobacillales;Lactobacillaceae;Lactobacillus
NZ_CP045033	['pdxK']	267818	Lactobacillus kefiranofaciens subsp. kefiranofaciens	Bacteria	Firmicutes	Bacteria;Firmicutes;Bacilli;Lactobacillales;Lactobacillaceae;Lactobacillus
NZ_CP061341	['pdxK']	267818	Lactobacillus kefiranofaciens	Bacteria	Firmicutes	Bacteria;Firmicutes;Bacilli;Lactobacillales;Lactobacillaceae;Lactobacillus
NC_015602	['pdxK']	267818	Lactobacillus kefiranofaciens ZW3	Bacteria	Firmicutes	Bacteria;Firmicutes;Bacilli;Lactobacillales;Lactobacillaceae;Lactobacillus
NZ_CP064339	['pdxK_basu']	1358	Lactococcus lactis subsp. lactis	Bacteria	Firmicutes	Bacteria;Firmicutes;Bacilli;Lactobacillales;Streptococcaceae;Lactococcus
NZ_CP011013	['pdxK']	97478	Lactobacillus mucosae LM1	Bacteria	Firmicutes	Bacteria;Firmicutes;Bacilli;Lactobacillales;Lactobacillaceae;Limosilactobacillus
NZ_LN898144	['pdxK']	293371	Lactobacillus oligofermentans DSM 15707 = LMG 22743	Bacteria	Firmicutes	Bacteria;Firmicutes;Bacilli;Lactobacillales;Lactobacillaceae;Paucilactobacillus
NC_014334	['pdxK', 'ybhA']	1597	Lacticaseibacillus paracasei	Bacteria	Firmicutes	Bacteria;Firmicutes;Bacilli;Lactobacillales;Lactobacillaceae;Lacticaseibacillus
NC_010999	['pdxK', 'ybhA']	1597	Lacticaseibacillus paracasei	Bacteria	Firmicutes	Bacteria;Firmicutes;Bacilli;Lactobacillales;Lactobacillaceae;Lacticaseibacillus
NC_017474	['pdxK', 'ybhA']	1597	Lacticaseibacillus paracasei	Bacteria	Firmicutes	Bacteria;Firmicutes;Bacilli;Lactobacillales;Lactobacillaceae;Lacticaseibacillus
NC_017473	['pdxK', 'ybhA']	1597	Lacticaseibacillus paracasei	Bacteria	Firmicutes	Bacteria;Firmicutes;Bacilli;Lactobacillales;Lactobacillaceae;Lacticaseibacillus
NC_018641	['pdxK', 'ybhA']	1597	Lacticaseibacillus paracasei	Bacteria	Firmicutes	Bacteria;Firmicutes;Bacilli;Lactobacillales;Lactobacillaceae;Lacticaseibacillus
NC_021721	['pdxK', 'ybhA']	1597	Lacticaseibacillus paracasei	Bacteria	Firmicutes	Bacteria;Firmicutes;Bacilli;Lactobacillales;Lactobacillaceae;Lacticaseibacillus
NZ_CP012187	['pdxK']	1597	Lacticaseibacillus paracasei	Bacteria	Firmicutes	Bacteria;Firmicutes;Bacilli;Lactobacillales;Lactobacillaceae;Lacticaseibacillus
NZ_CP012148	['pdxK']	1597	Lacticaseibacillus paracasei	Bacteria	Firmicutes	Bacteria;Firmicutes;Bacilli;Lactobacillales;Lactobacillaceae;Lacticaseibacillus
NZ_CP013921	['pdxK']	1597	Lacticaseibacillus paracasei	Bacteria	Firmicutes	Bacteria;Firmicutes;Bacilli;Lactobacillales;Lactobacillaceae;Lacticaseibacillus
NZ_CP014985	['pdxK', 'ybhA']	1597	Lacticaseibacillus paracasei	Bacteria	Firmicutes	Bacteria;Firmicutes;Bacilli;Lactobacillales;Lactobacillaceae;Lacticaseibacillus
NZ_CP017716	['pdxK']	1597	Lacticaseibacillus paracasei	Bacteria	Firmicutes	Bacteria;Firmicutes;Bacilli;Lactobacillales;Lactobacillaceae;Lacticaseibacillus
NZ_CP017261	['pdxK']	1597	Lacticaseibacillus paracasei	Bacteria	Firmicutes	Bacteria;Firmicutes;Bacilli;Lactobacillales;Lactobacillaceae;Lacticaseibacillus
NZ_CP025582	['pdxK']	1597	Lacticaseibacillus paracasei	Bacteria	Firmicutes	Bacteria;Firmicutes;Bacilli;Lactobacillales;Lactobacillaceae;Lacticaseibacillus
NZ_CP026097	['pdxK']	1597	Lacticaseibacillus paracasei	Bacteria	Firmicutes	Bacteria;Firmicutes;Bacilli;Lactobacillales;Lactobacillaceae;Lacticaseibacillus
NZ_CP029546	['pdxK']	1597	Lacticaseibacillus paracasei	Bacteria	Firmicutes	Bacteria;Firmicutes;Bacilli;Lactobacillales;Lactobacillaceae;Lacticaseibacillus
NZ_CP029686	['pdxK', 'ybhA']	1597	Lacticaseibacillus paracasei	Bacteria	Firmicutes	Bacteria;Firmicutes;Bacilli;Lactobacillales;Lactobacillaceae;Lacticaseibacillus
NZ_CP029536	['pdxK']	1597	Lacticaseibacillus paracasei	Bacteria	Firmicutes	Bacteria;Firmicutes;Bacilli;Lactobacillales;Lactobacillaceae;Lacticaseibacillus
NZ_CP032637	['pdxK', 'ybhA']	1597	Lacticaseibacillus paracasei	Bacteria	Firmicutes	Bacteria;Firmicutes;Bacilli;Lactobacillales;Lactobacillaceae;Lacticaseibacillus
NZ_AP018392	['pdxK', 'ybhA']	1597	Lacticaseibacillus paracasei	Bacteria	Firmicutes	Bacteria;Firmicutes;Bacilli;Lactobacillales;Lactobacillaceae;Lacticaseibacillus
NZ_CP035563	['pdxK']	1597	Lacticaseibacillus paracasei	Bacteria	Firmicutes	Bacteria;Firmicutes;Bacilli;Lactobacillales;Lactobacillaceae;Lacticaseibacillus
NZ_CP041657	['pdxK', 'ybhA']	1597	Lacticaseibacillus paracasei	Bacteria	Firmicutes	Bacteria;Firmicutes;Bacilli;Lactobacillales;Lactobacillaceae;Lacticaseibacillus
NZ_CP041944	['pdxK']	1597	Lacticaseibacillus paracasei	Bacteria	Firmicutes	Bacteria;Firmicutes;Bacilli;Lactobacillales;Lactobacillaceae;Lacticaseibacillus
NZ_CP031785	['pdxK']	1597	Lacticaseibacillus paracasei	Bacteria	Firmicutes	Bacteria;Firmicutes;Bacilli;Lactobacillales;Lactobacillaceae;Lacticaseibacillus
NZ_CP038153	['pdxK', 'ybhA']	1597	Lacticaseibacillus paracasei	Bacteria	Firmicutes	Bacteria;Firmicutes;Bacilli;Lactobacillales;Lactobacillaceae;Lacticaseibacillus
NZ_CP044361	['pdxK']	1597	Lacticaseibacillus paracasei	Bacteria	Firmicutes	Bacteria;Firmicutes;Bacilli;Lactobacillales;Lactobacillaceae;Lacticaseibacillus
NZ_CP048003	['pdxK']	1597	Lacticaseibacillus paracasei	Bacteria	Firmicutes	Bacteria;Firmicutes;Bacilli;Lactobacillales;Lactobacillaceae;Lacticaseibacillus
NZ_CP052065	['pdxK']	1597	Lacticaseibacillus paracasei	Bacteria	Firmicutes	Bacteria;Firmicutes;Bacilli;Lactobacillales;Lactobacillaceae;Lacticaseibacillus
NZ_CP039707	['pdxK']	1597	Lacticaseibacillus paracasei	Bacteria	Firmicutes	Bacteria;Firmicutes;Bacilli;Lactobacillales;Lactobacillaceae;Lacticaseibacillus
NZ_CP050500	['pdxK']	1597	Lacticaseibacillus paracasei	Bacteria	Firmicutes	Bacteria;Firmicutes;Bacilli;Lactobacillales;Lactobacillaceae;Lacticaseibacillus
NZ_CP045567	['pdxK']	1597	Lacticaseibacillus paracasei	Bacteria	Firmicutes	Bacteria;Firmicutes;Bacilli;Lactobacillales;Lactobacillaceae;Lacticaseibacillus
NZ_LR698988	['pdxK']	1597	Lacticaseibacillus paracasei	Bacteria	Firmicutes	Bacteria;Firmicutes;Bacilli;Lactobacillales;Lactobacillaceae;Lacticaseibacillus
NZ_CP016355	['pdxK']	1597	Lactobacillus paracasei subsp. paracasei	Bacteria	Firmicutes	Bacteria;Firmicutes;Bacilli;Lactobacillales;Lactobacillaceae;Lacticaseibacillus
NZ_CP022954	['pdxK']	1597	Lactobacillus paracasei subsp. paracasei	Bacteria	Firmicutes	Bacteria;Firmicutes;Bacilli;Lactobacillales;Lactobacillaceae;Lacticaseibacillus
NZ_CP025499	['pdxK', 'ybhA']	1597	Lacticaseibacillus paracasei subsp. tolerans	Bacteria	Firmicutes	Bacteria;Firmicutes;Bacilli;Lactobacillales;Lactobacillaceae;Lacticaseibacillus
NZ_CP064299	['pdxK']	1597	Lactobacillus paracasei subsp. tolerans	Bacteria	Firmicutes	Bacteria;Firmicutes;Bacilli;Lactobacillales;Lactobacillaceae;Lacticaseibacillus
NZ_CP064304	['pdxK', 'ybhA']	1597	Lactobacillus paracasei subsp. tolerans	Bacteria	Firmicutes	Bacteria;Firmicutes;Bacilli;Lactobacillales;Lactobacillaceae;Lacticaseibacillus
NZ_CP064311	['pdxK']	1597	Lactobacillus paracasei subsp. tolerans	Bacteria	Firmicutes	Bacteria;Firmicutes;Bacilli;Lactobacillales;Lactobacillaceae;Lacticaseibacillus
NZ_CP064314	['pdxK']	1597	Lactobacillus paracasei subsp. tolerans	Bacteria	Firmicutes	Bacteria;Firmicutes;Bacilli;Lactobacillales;Lactobacillaceae;Lacticaseibacillus
NZ_CP064316	['pdxK']	1597	Lactobacillus paracasei subsp. tolerans	Bacteria	Firmicutes	Bacteria;Firmicutes;Bacilli;Lactobacillales;Lactobacillaceae;Lacticaseibacillus
NZ_CP065154	['pdxK']	1597	Lactobacillus paracasei subsp. tolerans	Bacteria	Firmicutes	Bacteria;Firmicutes;Bacilli;Lactobacillales;Lactobacillaceae;Lacticaseibacillus
NZ_CP068408	['pdxK']	1597	Lacticaseibacillus paracasei subsp. tolerans	Bacteria	Firmicutes	Bacteria;Firmicutes;Bacilli;Lactobacillales;Lactobacillaceae;Lacticaseibacillus
NZ_CP068416	['pdxK']	1597	Lacticaseibacillus paracasei subsp. tolerans	Bacteria	Firmicutes	Bacteria;Firmicutes;Bacilli;Lactobacillales;Lactobacillaceae;Lacticaseibacillus
NC_008526	['pdxK']	1597	Lactobacillus paracasei ATCC 334	Bacteria	Firmicutes	Bacteria;Firmicutes;Bacilli;Lactobacillales;Lactobacillaceae;Lacticaseibacillus
NC_022112	['pdxK', 'ybhA']	1597	Lactobacillus paracasei subsp. paracasei 8700:2	Bacteria	Firmicutes	Bacteria;Firmicutes;Bacilli;Lactobacillales;Lactobacillaceae;Lacticaseibacillus
NZ_AP012541	['pdxK']	1597	Lacticaseibacillus paracasei subsp. paracasei JCM 8130	Bacteria	Firmicutes	Bacteria;Firmicutes;Bacilli;Lactobacillales;Lactobacillaceae;Lacticaseibacillus
NZ_CP007122	['pdxK']	1597	Lactobacillus paracasei N1115	Bacteria	Firmicutes	Bacteria;Firmicutes;Bacilli;Lactobacillales;Lactobacillaceae;Lacticaseibacillus
NZ_CP040500	['pdxK']	2107999	Lactobacillus paragasseri JV-V03	Bacteria	Firmicutes	Bacteria;Firmicutes;Bacilli;Lactobacillales;Lactobacillaceae;Lactobacillus
NZ_AP018549	['pdxK']	2107999	Lactobacillus paragasseri	Bacteria	Firmicutes	Bacteria;Firmicutes;Bacilli;Lactobacillales;Lactobacillaceae;Lactobacillus
NZ_LR134325	['pdxK']	2107999	Lactobacillus paragasseri	Bacteria	Firmicutes	Bacteria;Firmicutes;Bacilli;Lactobacillales;Lactobacillaceae;Lactobacillus
NZ_CP017195	['pdxK_basu']	2749962	Lactococcus sp. TMW21615	Bacteria	Firmicutes	Bacteria;Firmicutes;Bacilli;Lactobacillales;Streptococcaceae;Lactococcus;unclassified Lactococcus
NZ_CP013130	['pdxI', 'pdxK']	60520	Lactobacillus paraplantarum	Bacteria	Firmicutes	Bacteria;Firmicutes;Bacilli;Lactobacillales;Lactobacillaceae;Lactiplantibacillus
NZ_CP032744	['pdxI', 'pdxK']	60520	Lactobacillus paraplantarum	Bacteria	Firmicutes	Bacteria;Firmicutes;Bacilli;Lactobacillales;Lactobacillaceae;Lactiplantibacillus
NZ_CP053337	['pdxI', 'pdxK']	60520	Lactobacillus paraplantarum	Bacteria	Firmicutes	Bacteria;Firmicutes;Bacilli;Lactobacillales;Lactobacillaceae;Lactiplantibacillus
NZ_CP022130	['pdxI', 'pdxK']	1589	Lactiplantibacillus pentosus	Bacteria	Firmicutes	Bacteria;Firmicutes;Bacilli;Lactobacillales;Lactobacillaceae;Lactiplantibacillus
NZ_CP016491	['pdxI', 'pdxK']	1589	Lactiplantibacillus pentosus	Bacteria	Firmicutes	Bacteria;Firmicutes;Bacilli;Lactobacillales;Lactobacillaceae;Lactiplantibacillus
NZ_CP032654	['pdxI', 'pdxK']	1589	Lactiplantibacillus pentosus	Bacteria	Firmicutes	Bacteria;Firmicutes;Bacilli;Lactobacillales;Lactobacillaceae;Lactiplantibacillus
NZ_CP032659	['pdxI', 'pdxK']	1589	Lactiplantibacillus pentosus	Bacteria	Firmicutes	Bacteria;Firmicutes;Bacilli;Lactobacillales;Lactobacillaceae;Lactiplantibacillus
NZ_CP032757	['pdxI', 'pdxK']	1589	Lactiplantibacillus pentosus	Bacteria	Firmicutes	Bacteria;Firmicutes;Bacilli;Lactobacillales;Lactobacillaceae;Lactiplantibacillus
NZ_CP045924	['pdxK']	1940789	Lactococcus petauri	Bacteria	Firmicutes	Bacteria;Firmicutes;Bacilli;Lactobacillales;Streptococcaceae;Lactococcus
NZ_LT635479	['pdxK']	1871021	Lachnoclostridium phocaeense	Bacteria	Firmicutes	Bacteria;Firmicutes;Clostridia;Eubacteriales;Lachnospiraceae
NC_010001	['pdxK', 'pdxK_basu']	66219	Lachnoclostridium phytofermentans ISDg	Bacteria	Firmicutes	Bacteria;Firmicutes;Clostridia;Eubacteriales;Lachnospiraceae
NZ_LN774769	['pdxK_basu']	1364	Lactococcus piscium MKFS47	Bacteria	Firmicutes	Bacteria;Firmicutes;Bacilli;Lactobacillales;Streptococcaceae;Lactococcus
NZ_CP010528	['pdxI', 'pdxK']	1590	Lactiplantibacillus plantarum	Bacteria	Firmicutes	Bacteria;Firmicutes;Bacilli;Lactobacillales;Lactobacillaceae;Lactiplantibacillus
NZ_CP009236	['pdxI', 'pdxK']	1590	Lactiplantibacillus plantarum	Bacteria	Firmicutes	Bacteria;Firmicutes;Bacilli;Lactobacillales;Lactobacillaceae;Lactiplantibacillus
NZ_CP012343	['pdxI', 'pdxK']	1590	Lactiplantibacillus plantarum	Bacteria	Firmicutes	Bacteria;Firmicutes;Bacilli;Lactobacillales;Lactobacillaceae;Lactiplantibacillus
NZ_CP012650	['pdxI', 'pdxK']	1590	Lactiplantibacillus plantarum	Bacteria	Firmicutes	Bacteria;Firmicutes;Bacilli;Lactobacillales;Lactobacillaceae;Lactiplantibacillus
NZ_CP023771	['pdxI', 'pdxK']	1590	Lactiplantibacillus plantarum	Bacteria	Firmicutes	Bacteria;Firmicutes;Bacilli;Lactobacillales;Lactobacillaceae;Lactiplantibacillus
NZ_CP012122	['pdxI', 'pdxK']	1590	Lactiplantibacillus plantarum	Bacteria	Firmicutes	Bacteria;Firmicutes;Bacilli;Lactobacillales;Lactobacillaceae;Lactiplantibacillus
NZ_CP011769	['pdxI', 'pdxK']	1590	Lactiplantibacillus plantarum	Bacteria	Firmicutes	Bacteria;Firmicutes;Bacilli;Lactobacillales;Lactobacillaceae;Lactiplantibacillus
NZ_CP014780	['pdxK']	1590	Lactiplantibacillus plantarum	Bacteria	Firmicutes	Bacteria;Firmicutes;Bacilli;Lactobacillales;Lactobacillaceae;Lactiplantibacillus
NZ_CP015126	['pdxI', 'pdxK']	1590	Lactiplantibacillus plantarum	Bacteria	Firmicutes	Bacteria;Firmicutes;Bacilli;Lactobacillales;Lactobacillaceae;Lactiplantibacillus
NZ_CP015966	['pdxI', 'pdxK']	1590	Lactiplantibacillus plantarum	Bacteria	Firmicutes	Bacteria;Firmicutes;Bacilli;Lactobacillales;Lactobacillaceae;Lactiplantibacillus
NZ_CP015857	['pdxI', 'pdxK']	1590	Lactiplantibacillus plantarum	Bacteria	Firmicutes	Bacteria;Firmicutes;Bacilli;Lactobacillales;Lactobacillaceae;Lactiplantibacillus
NZ_CP016071	['pdxI', 'pdxK']	1590	Lactiplantibacillus plantarum	Bacteria	Firmicutes	Bacteria;Firmicutes;Bacilli;Lactobacillales;Lactobacillaceae;Lactiplantibacillus
NZ_CP013749	['pdxI', 'pdxK']	1590	Lactiplantibacillus plantarum	Bacteria	Firmicutes	Bacteria;Firmicutes;Bacilli;Lactobacillales;Lactobacillaceae;Lactiplantibacillus
NZ_CP013753	['pdxI', 'pdxK']	1590	Lactiplantibacillus plantarum	Bacteria	Firmicutes	Bacteria;Firmicutes;Bacilli;Lactobacillales;Lactobacillaceae;Lactiplantibacillus
NZ_CP015308	['pdxI', 'pdxK']	1590	Lactiplantibacillus plantarum	Bacteria	Firmicutes	Bacteria;Firmicutes;Bacilli;Lactobacillales;Lactobacillaceae;Lactiplantibacillus
NZ_CP017954	['pdxK']	1590	Lactiplantibacillus plantarum	Bacteria	Firmicutes	Bacteria;Firmicutes;Bacilli;Lactobacillales;Lactobacillaceae;Lactiplantibacillus
NZ_CP013149	['pdxI', 'pdxK']	1590	Lactiplantibacillus plantarum	Bacteria	Firmicutes	Bacteria;Firmicutes;Bacilli;Lactobacillales;Lactobacillaceae;Lactiplantibacillus
NZ_CP017406	['pdxI', 'pdxK']	1590	Lactiplantibacillus plantarum	Bacteria	Firmicutes	Bacteria;Firmicutes;Bacilli;Lactobacillales;Lactobacillaceae;Lactiplantibacillus
NZ_CP023728	['pdxI', 'pdxK']	1590	Lactiplantibacillus plantarum	Bacteria	Firmicutes	Bacteria;Firmicutes;Bacilli;Lactobacillales;Lactobacillaceae;Lactiplantibacillus
NZ_CP019722	['pdxI', 'pdxK']	1590	Lactiplantibacillus plantarum	Bacteria	Firmicutes	Bacteria;Firmicutes;Bacilli;Lactobacillales;Lactobacillaceae;Lactiplantibacillus
NZ_CP020861	['pdxI', 'pdxK']	1590	Lactiplantibacillus plantarum	Bacteria	Firmicutes	Bacteria;Firmicutes;Bacilli;Lactobacillales;Lactobacillaceae;Lactiplantibacillus
NZ_CP020816	['pdxI', 'pdxK']	1590	Lactiplantibacillus plantarum	Bacteria	Firmicutes	Bacteria;Firmicutes;Bacilli;Lactobacillales;Lactobacillaceae;Lactiplantibacillus
NZ_CP018209	['pdxI', 'pdxK']	1590	Lactiplantibacillus plantarum	Bacteria	Firmicutes	Bacteria;Firmicutes;Bacilli;Lactobacillales;Lactobacillaceae;Lactiplantibacillus
NZ_CP017354	['pdxI', 'pdxK']	1590	Lactiplantibacillus plantarum	Bacteria	Firmicutes	Bacteria;Firmicutes;Bacilli;Lactobacillales;Lactobacillaceae;Lactiplantibacillus
NZ_CP017363	['pdxI', 'pdxK']	1590	Lactiplantibacillus plantarum	Bacteria	Firmicutes	Bacteria;Firmicutes;Bacilli;Lactobacillales;Lactobacillaceae;Lactiplantibacillus
NZ_CP017374	['pdxI', 'pdxK']	1590	Lactiplantibacillus plantarum	Bacteria	Firmicutes	Bacteria;Firmicutes;Bacilli;Lactobacillales;Lactobacillaceae;Lactiplantibacillus
NZ_CP017379	['pdxI', 'pdxK']	1590	Lactiplantibacillus plantarum	Bacteria	Firmicutes	Bacteria;Firmicutes;Bacilli;Lactobacillales;Lactobacillaceae;Lactiplantibacillus
NZ_CP021501	['pdxI', 'pdxK']	1590	Lactiplantibacillus plantarum	Bacteria	Firmicutes	Bacteria;Firmicutes;Bacilli;Lactobacillales;Lactobacillaceae;Lactiplantibacillus
NZ_CP021997	['pdxI', 'pdxK']	1590	Lactiplantibacillus plantarum	Bacteria	Firmicutes	Bacteria;Firmicutes;Bacilli;Lactobacillales;Lactobacillaceae;Lactiplantibacillus
NZ_CP022373	['pdxI', 'pdxK']	1590	Lactiplantibacillus plantarum	Bacteria	Firmicutes	Bacteria;Firmicutes;Bacilli;Lactobacillales;Lactobacillaceae;Lactiplantibacillus
NZ_CP020564	['pdxI', 'pdxK']	1590	Lactiplantibacillus plantarum	Bacteria	Firmicutes	Bacteria;Firmicutes;Bacilli;Lactobacillales;Lactobacillaceae;Lactiplantibacillus
NZ_CP017066	['pdxI', 'pdxK']	1590	Lactiplantibacillus plantarum	Bacteria	Firmicutes	Bacteria;Firmicutes;Bacilli;Lactobacillales;Lactobacillaceae;Lactiplantibacillus
NZ_CP023174	['pdxI', 'pdxK']	1590	Lactiplantibacillus plantarum	Bacteria	Firmicutes	Bacteria;Firmicutes;Bacilli;Lactobacillales;Lactobacillaceae;Lactiplantibacillus
NZ_CP023772	['pdxI', 'pdxK']	1590	Lactiplantibacillus plantarum	Bacteria	Firmicutes	Bacteria;Firmicutes;Bacilli;Lactobacillales;Lactobacillaceae;Lactiplantibacillus
NZ_CP024413	['pdxI', 'pdxK']	1590	Lactiplantibacillus plantarum	Bacteria	Firmicutes	Bacteria;Firmicutes;Bacilli;Lactobacillales;Lactobacillaceae;Lactiplantibacillus
NZ_CP025586	['pdxI', 'pdxK']	1590	Lactiplantibacillus plantarum	Bacteria	Firmicutes	Bacteria;Firmicutes;Bacilli;Lactobacillales;Lactobacillaceae;Lactiplantibacillus
NZ_CP025590	['pdxI', 'pdxK']	1590	Lactiplantibacillus plantarum	Bacteria	Firmicutes	Bacteria;Firmicutes;Bacilli;Lactobacillales;Lactobacillaceae;Lactiplantibacillus
NZ_CP025988	['pdxI', 'pdxK']	1590	Lactiplantibacillus plantarum	Bacteria	Firmicutes	Bacteria;Firmicutes;Bacilli;Lactobacillales;Lactobacillaceae;Lactiplantibacillus
NZ_CP025412	['pdxI', 'pdxK']	1590	Lactiplantibacillus plantarum	Bacteria	Firmicutes	Bacteria;Firmicutes;Bacilli;Lactobacillales;Lactobacillaceae;Lactiplantibacillus
NZ_CP026743	['pdxI', 'pdxK']	1590	Lactiplantibacillus plantarum	Bacteria	Firmicutes	Bacteria;Firmicutes;Bacilli;Lactobacillales;Lactobacillaceae;Lactiplantibacillus
NZ_CP020093	['pdxI', 'pdxK']	1590	Lactiplantibacillus plantarum	Bacteria	Firmicutes	Bacteria;Firmicutes;Bacilli;Lactobacillales;Lactobacillaceae;Lactiplantibacillus
NZ_CP021086	['pdxI', 'pdxK']	1590	Lactiplantibacillus plantarum	Bacteria	Firmicutes	Bacteria;Firmicutes;Bacilli;Lactobacillales;Lactobacillaceae;Lactiplantibacillus
NZ_CP028977	['pdxI', 'pdxK']	1590	Lactiplantibacillus plantarum	Bacteria	Firmicutes	Bacteria;Firmicutes;Bacilli;Lactobacillales;Lactobacillaceae;Lactiplantibacillus
NZ_CP029349	['pdxI', 'pdxK']	1590	Lactiplantibacillus plantarum	Bacteria	Firmicutes	Bacteria;Firmicutes;Bacilli;Lactobacillales;Lactobacillaceae;Lactiplantibacillus
NZ_CP030105	['pdxI', 'pdxK']	1590	Lactiplantibacillus plantarum	Bacteria	Firmicutes	Bacteria;Firmicutes;Bacilli;Lactobacillales;Lactobacillaceae;Lactiplantibacillus
NZ_CP022294	['pdxI', 'pdxK']	1590	Lactiplantibacillus plantarum	Bacteria	Firmicutes	Bacteria;Firmicutes;Bacilli;Lactobacillales;Lactobacillaceae;Lactiplantibacillus
NZ_CP030881	['pdxI', 'pdxK']	1590	Lactiplantibacillus plantarum	Bacteria	Firmicutes	Bacteria;Firmicutes;Bacilli;Lactobacillales;Lactobacillaceae;Lactiplantibacillus
NZ_CP021932	['pdxI', 'pdxK']	1590	Lactiplantibacillus plantarum	Bacteria	Firmicutes	Bacteria;Firmicutes;Bacilli;Lactobacillales;Lactobacillaceae;Lactiplantibacillus
NZ_CP027349	['pdxI', 'pdxK']	1590	Lactiplantibacillus plantarum	Bacteria	Firmicutes	Bacteria;Firmicutes;Bacilli;Lactobacillales;Lactobacillaceae;Lactiplantibacillus
NZ_CP031702	['pdxI', 'pdxK']	1590	Lactiplantibacillus plantarum	Bacteria	Firmicutes	Bacteria;Firmicutes;Bacilli;Lactobacillales;Lactobacillaceae;Lactiplantibacillus
NZ_CP031318	['pdxI', 'pdxK']	1590	Lactiplantibacillus plantarum	Bacteria	Firmicutes	Bacteria;Firmicutes;Bacilli;Lactobacillales;Lactobacillaceae;Lactiplantibacillus
NZ_CP032359	['pdxI', 'pdxK']	1590	Lactiplantibacillus plantarum	Bacteria	Firmicutes	Bacteria;Firmicutes;Bacilli;Lactobacillales;Lactobacillaceae;Lactiplantibacillus
NZ_CP032464	['pdxI', 'pdxK']	1590	Lactiplantibacillus plantarum	Bacteria	Firmicutes	Bacteria;Firmicutes;Bacilli;Lactobacillales;Lactobacillaceae;Lactiplantibacillus
NZ_CP032466	['pdxI', 'pdxK']	1590	Lactiplantibacillus plantarum	Bacteria	Firmicutes	Bacteria;Firmicutes;Bacilli;Lactobacillales;Lactobacillaceae;Lactiplantibacillus
NZ_CP032460	['pdxI', 'pdxK']	1590	Lactiplantibacillus plantarum	Bacteria	Firmicutes	Bacteria;Firmicutes;Bacilli;Lactobacillales;Lactobacillaceae;Lactiplantibacillus
NZ_CP023490	['pdxK']	1590	Lactiplantibacillus plantarum	Bacteria	Firmicutes	Bacteria;Firmicutes;Bacilli;Lactobacillales;Lactobacillaceae;Lactiplantibacillus
NZ_CP032642	['pdxI', 'pdxK']	1590	Lactiplantibacillus plantarum	Bacteria	Firmicutes	Bacteria;Firmicutes;Bacilli;Lactobacillales;Lactobacillaceae;Lactiplantibacillus
NZ_CP032648	['pdxI', 'pdxK']	1590	Lactiplantibacillus plantarum	Bacteria	Firmicutes	Bacteria;Firmicutes;Bacilli;Lactobacillales;Lactobacillaceae;Lactiplantibacillus
NZ_CP024058	['pdxI', 'pdxK']	1590	Lactiplantibacillus plantarum	Bacteria	Firmicutes	Bacteria;Firmicutes;Bacilli;Lactobacillales;Lactobacillaceae;Lactiplantibacillus
NZ_CP033888	['pdxI', 'pdxK']	1590	Lactiplantibacillus plantarum	Bacteria	Firmicutes	Bacteria;Firmicutes;Bacilli;Lactobacillales;Lactobacillaceae;Lactiplantibacillus
NZ_AP018405	['pdxI', 'pdxK']	1590	Lactiplantibacillus plantarum	Bacteria	Firmicutes	Bacteria;Firmicutes;Bacilli;Lactobacillales;Lactobacillaceae;Lactiplantibacillus
NZ_CP034694	['pdxI', 'pdxK']	1590	Lactiplantibacillus plantarum	Bacteria	Firmicutes	Bacteria;Firmicutes;Bacilli;Lactobacillales;Lactobacillaceae;Lactiplantibacillus
NZ_CP019712	['pdxI', 'pdxK']	1590	Lactiplantibacillus plantarum	Bacteria	Firmicutes	Bacteria;Firmicutes;Bacilli;Lactobacillales;Lactobacillaceae;Lactiplantibacillus
NZ_CP035031	['pdxI', 'pdxK']	1590	Lactiplantibacillus plantarum	Bacteria	Firmicutes	Bacteria;Firmicutes;Bacilli;Lactobacillales;Lactobacillaceae;Lactiplantibacillus
NZ_CP035020	['pdxI', 'pdxK']	1590	Lactiplantibacillus plantarum	Bacteria	Firmicutes	Bacteria;Firmicutes;Bacilli;Lactobacillales;Lactobacillaceae;Lactiplantibacillus
NZ_CP035012	['pdxI', 'pdxK']	1590	Lactiplantibacillus plantarum	Bacteria	Firmicutes	Bacteria;Firmicutes;Bacilli;Lactobacillales;Lactobacillaceae;Lactiplantibacillus
NZ_CP035113	['pdxI', 'pdxK']	1590	Lactiplantibacillus plantarum	Bacteria	Firmicutes	Bacteria;Firmicutes;Bacilli;Lactobacillales;Lactobacillaceae;Lactiplantibacillus
NZ_CP035131	['pdxI', 'pdxK']	1590	Lactiplantibacillus plantarum	Bacteria	Firmicutes	Bacteria;Firmicutes;Bacilli;Lactobacillales;Lactobacillaceae;Lactiplantibacillus
NZ_CP035143	['pdxI', 'pdxK']	1590	Lactiplantibacillus plantarum	Bacteria	Firmicutes	Bacteria;Firmicutes;Bacilli;Lactobacillales;Lactobacillaceae;Lactiplantibacillus
NZ_CP035150	['pdxI', 'pdxK']	1590	Lactiplantibacillus plantarum	Bacteria	Firmicutes	Bacteria;Firmicutes;Bacilli;Lactobacillales;Lactobacillaceae;Lactiplantibacillus
NZ_CP035168	['pdxI', 'pdxK']	1590	Lactiplantibacillus plantarum	Bacteria	Firmicutes	Bacteria;Firmicutes;Bacilli;Lactobacillales;Lactobacillaceae;Lactiplantibacillus
NZ_CP035174	['pdxI', 'pdxK']	1590	Lactiplantibacillus plantarum	Bacteria	Firmicutes	Bacteria;Firmicutes;Bacilli;Lactobacillales;Lactobacillaceae;Lactiplantibacillus
NZ_CP035223	['pdxI', 'pdxK']	1590	Lactiplantibacillus plantarum	Bacteria	Firmicutes	Bacteria;Firmicutes;Bacilli;Lactobacillales;Lactobacillaceae;Lactiplantibacillus
NZ_CP035224	['pdxI', 'pdxK']	1590	Lactiplantibacillus plantarum	Bacteria	Firmicutes	Bacteria;Firmicutes;Bacilli;Lactobacillales;Lactobacillaceae;Lactiplantibacillus
NZ_CP035556	['pdxI', 'pdxK']	1590	Lactiplantibacillus plantarum	Bacteria	Firmicutes	Bacteria;Firmicutes;Bacilli;Lactobacillales;Lactobacillaceae;Lactiplantibacillus
NZ_CP035566	['pdxI', 'pdxK']	1590	Lactiplantibacillus plantarum	Bacteria	Firmicutes	Bacteria;Firmicutes;Bacilli;Lactobacillales;Lactobacillaceae;Lactiplantibacillus
NZ_CP035571	['pdxI', 'pdxK']	1590	Lactiplantibacillus plantarum	Bacteria	Firmicutes	Bacteria;Firmicutes;Bacilli;Lactobacillales;Lactobacillaceae;Lactiplantibacillus
NZ_CP025690	['pdxI', 'pdxK']	1590	Lactiplantibacillus plantarum	Bacteria	Firmicutes	Bacteria;Firmicutes;Bacilli;Lactobacillales;Lactobacillaceae;Lactiplantibacillus
NZ_CP026505	['pdxK']	1590	Lactiplantibacillus plantarum	Bacteria	Firmicutes	Bacteria;Firmicutes;Bacilli;Lactobacillales;Lactobacillaceae;Lactiplantibacillus
NZ_CP037429	['pdxI', 'pdxK']	1590	Lactiplantibacillus plantarum	Bacteria	Firmicutes	Bacteria;Firmicutes;Bacilli;Lactobacillales;Lactobacillaceae;Lactiplantibacillus
NZ_CP031140	['pdxI', 'pdxK']	1590	Lactiplantibacillus plantarum	Bacteria	Firmicutes	Bacteria;Firmicutes;Bacilli;Lactobacillales;Lactobacillaceae;Lactiplantibacillus
NZ_CP023301	['pdxI', 'pdxK']	1590	Lactiplantibacillus plantarum	Bacteria	Firmicutes	Bacteria;Firmicutes;Bacilli;Lactobacillales;Lactobacillaceae;Lactiplantibacillus
NZ_CP023306	['pdxI', 'pdxK']	1590	Lactiplantibacillus plantarum	Bacteria	Firmicutes	Bacteria;Firmicutes;Bacilli;Lactobacillales;Lactobacillaceae;Lactiplantibacillus
NZ_CP030244	['pdxI', 'pdxK']	1590	Lactiplantibacillus plantarum	Bacteria	Firmicutes	Bacteria;Firmicutes;Bacilli;Lactobacillales;Lactobacillaceae;Lactiplantibacillus
NZ_CP021929	['pdxI', 'pdxK']	1590	Lactiplantibacillus plantarum	Bacteria	Firmicutes	Bacteria;Firmicutes;Bacilli;Lactobacillales;Lactobacillaceae;Lactiplantibacillus
NZ_CP046262	['pdxI', 'pdxK']	1590	Lactiplantibacillus plantarum	Bacteria	Firmicutes	Bacteria;Firmicutes;Bacilli;Lactobacillales;Lactobacillaceae;Lactiplantibacillus
NZ_CP046669	['pdxI', 'pdxK']	1590	Lactiplantibacillus plantarum	Bacteria	Firmicutes	Bacteria;Firmicutes;Bacilli;Lactobacillales;Lactobacillaceae;Lactiplantibacillus
NZ_CP046656	['pdxI', 'pdxK']	1590	Lactiplantibacillus plantarum	Bacteria	Firmicutes	Bacteria;Firmicutes;Bacilli;Lactobacillales;Lactobacillaceae;Lactiplantibacillus
NZ_CP046726	['pdxI', 'pdxK']	1590	Lactiplantibacillus plantarum	Bacteria	Firmicutes	Bacteria;Firmicutes;Bacilli;Lactobacillales;Lactobacillaceae;Lactiplantibacillus
NZ_CP028219	['pdxI', 'pdxK']	1590	Lactiplantibacillus plantarum	Bacteria	Firmicutes	Bacteria;Firmicutes;Bacilli;Lactobacillales;Lactobacillaceae;Lactiplantibacillus
NZ_CP028220	['pdxI', 'pdxK']	1590	Lactiplantibacillus plantarum	Bacteria	Firmicutes	Bacteria;Firmicutes;Bacilli;Lactobacillales;Lactobacillaceae;Lactiplantibacillus
NZ_CP028221	['pdxI', 'pdxK']	1590	Lactiplantibacillus plantarum	Bacteria	Firmicutes	Bacteria;Firmicutes;Bacilli;Lactobacillales;Lactobacillaceae;Lactiplantibacillus
NZ_CP028275	['pdxI', 'pdxK']	1590	Lactiplantibacillus plantarum	Bacteria	Firmicutes	Bacteria;Firmicutes;Bacilli;Lactobacillales;Lactobacillaceae;Lactiplantibacillus
NZ_CP028222	['pdxI', 'pdxK']	1590	Lactiplantibacillus plantarum	Bacteria	Firmicutes	Bacteria;Firmicutes;Bacilli;Lactobacillales;Lactobacillaceae;Lactiplantibacillus
NZ_CP028226	['pdxI', 'pdxK']	1590	Lactiplantibacillus plantarum	Bacteria	Firmicutes	Bacteria;Firmicutes;Bacilli;Lactobacillales;Lactobacillaceae;Lactiplantibacillus
NZ_CP028229	['pdxI', 'pdxK']	1590	Lactiplantibacillus plantarum	Bacteria	Firmicutes	Bacteria;Firmicutes;Bacilli;Lactobacillales;Lactobacillaceae;Lactiplantibacillus
NZ_CP028241	['pdxI', 'pdxK']	1590	Lactiplantibacillus plantarum	Bacteria	Firmicutes	Bacteria;Firmicutes;Bacilli;Lactobacillales;Lactobacillaceae;Lactiplantibacillus
NZ_CP028261	['pdxI', 'pdxK']	1590	Lactiplantibacillus plantarum	Bacteria	Firmicutes	Bacteria;Firmicutes;Bacilli;Lactobacillales;Lactobacillaceae;Lactiplantibacillus
NZ_CP028334	['pdxI', 'pdxK']	1590	Lactiplantibacillus plantarum	Bacteria	Firmicutes	Bacteria;Firmicutes;Bacilli;Lactobacillales;Lactobacillaceae;Lactiplantibacillus
NZ_CP028235	['pdxI', 'pdxK']	1590	Lactiplantibacillus plantarum	Bacteria	Firmicutes	Bacteria;Firmicutes;Bacilli;Lactobacillales;Lactobacillaceae;Lactiplantibacillus
NZ_CP048022	['pdxI', 'pdxK']	1590	Lactiplantibacillus plantarum	Bacteria	Firmicutes	Bacteria;Firmicutes;Bacilli;Lactobacillales;Lactobacillaceae;Lactiplantibacillus
NZ_CP040858	['pdxI', 'pdxK']	1590	Lactiplantibacillus plantarum	Bacteria	Firmicutes	Bacteria;Firmicutes;Bacilli;Lactobacillales;Lactobacillaceae;Lactiplantibacillus
NZ_CP048921	['pdxI', 'pdxK']	1590	Lactiplantibacillus plantarum	Bacteria	Firmicutes	Bacteria;Firmicutes;Bacilli;Lactobacillales;Lactobacillaceae;Lactiplantibacillus
NZ_CP034997	['pdxI', 'pdxK']	1590	Lactiplantibacillus plantarum	Bacteria	Firmicutes	Bacteria;Firmicutes;Bacilli;Lactobacillales;Lactobacillaceae;Lactiplantibacillus
NZ_CP050805	['pdxK']	1590	Lactiplantibacillus plantarum	Bacteria	Firmicutes	Bacteria;Firmicutes;Bacilli;Lactobacillales;Lactobacillaceae;Lactiplantibacillus
NZ_CP052869	['pdxI', 'pdxK']	1590	Lactiplantibacillus plantarum	Bacteria	Firmicutes	Bacteria;Firmicutes;Bacilli;Lactobacillales;Lactobacillaceae;Lactiplantibacillus
NZ_CP053571	['pdxI', 'pdxK']	1590	Lactiplantibacillus plantarum	Bacteria	Firmicutes	Bacteria;Firmicutes;Bacilli;Lactobacillales;Lactobacillaceae;Lactiplantibacillus
NZ_CP054259	['pdxI', 'pdxK']	1590	Lactiplantibacillus plantarum	Bacteria	Firmicutes	Bacteria;Firmicutes;Bacilli;Lactobacillales;Lactobacillaceae;Lactiplantibacillus
NZ_CP055123	['pdxI', 'pdxK']	1590	Lactiplantibacillus plantarum	Bacteria	Firmicutes	Bacteria;Firmicutes;Bacilli;Lactobacillales;Lactobacillaceae;Lactiplantibacillus
NZ_CP046935	['pdxI', 'pdxK']	1590	Lactiplantibacillus plantarum	Bacteria	Firmicutes	Bacteria;Firmicutes;Bacilli;Lactobacillales;Lactobacillaceae;Lactiplantibacillus
NZ_CP044233	['pdxI', 'pdxK']	1590	Lactiplantibacillus plantarum	Bacteria	Firmicutes	Bacteria;Firmicutes;Bacilli;Lactobacillales;Lactobacillaceae;Lactiplantibacillus
NZ_CP059294	['pdxI', 'pdxK']	1590	Lactiplantibacillus plantarum	Bacteria	Firmicutes	Bacteria;Firmicutes;Bacilli;Lactobacillales;Lactobacillaceae;Lactiplantibacillus
NZ_CP059473	['pdxI', 'pdxK']	1590	Lactiplantibacillus plantarum	Bacteria	Firmicutes	Bacteria;Firmicutes;Bacilli;Lactobacillales;Lactobacillaceae;Lactiplantibacillus
NZ_CP044500	['pdxI', 'pdxK']	1590	Lactiplantibacillus plantarum	Bacteria	Firmicutes	Bacteria;Firmicutes;Bacilli;Lactobacillales;Lactobacillaceae;Lactiplantibacillus
NZ_CP039121	['pdxI', 'pdxK']	1590	Lactiplantibacillus plantarum	Bacteria	Firmicutes	Bacteria;Firmicutes;Bacilli;Lactobacillales;Lactobacillaceae;Lactiplantibacillus
NZ_CP062059	['pdxI', 'pdxK']	1590	Lactiplantibacillus plantarum	Bacteria	Firmicutes	Bacteria;Firmicutes;Bacilli;Lactobacillales;Lactobacillaceae;Lactiplantibacillus
NZ_CP045593	['pdxI', 'pdxK']	1590	Lactiplantibacillus plantarum	Bacteria	Firmicutes	Bacteria;Firmicutes;Bacilli;Lactobacillales;Lactobacillaceae;Lactiplantibacillus
NZ_CP065160	['pdxI', 'pdxK']	1590	Lactiplantibacillus plantarum	Bacteria	Firmicutes	Bacteria;Firmicutes;Bacilli;Lactobacillales;Lactobacillaceae;Lactiplantibacillus
NZ_CP065802	['pdxI', 'pdxK']	1590	Lactiplantibacillus plantarum	Bacteria	Firmicutes	Bacteria;Firmicutes;Bacilli;Lactobacillales;Lactobacillaceae;Lactiplantibacillus
NZ_CP066547	['pdxI', 'pdxK']	1590	Lactiplantibacillus plantarum	Bacteria	Firmicutes	Bacteria;Firmicutes;Bacilli;Lactobacillales;Lactobacillaceae;Lactiplantibacillus
NZ_CP066817	['pdxI', 'pdxK']	1590	Lactiplantibacillus plantarum	Bacteria	Firmicutes	Bacteria;Firmicutes;Bacilli;Lactobacillales;Lactobacillaceae;Lactiplantibacillus
NZ_CP068767	['pdxI', 'pdxK']	1590	Lactiplantibacillus plantarum	Bacteria	Firmicutes	Bacteria;Firmicutes;Bacilli;Lactobacillales;Lactobacillaceae;Lactiplantibacillus
NZ_CP069168	['pdxI', 'pdxK']	1590	Lactiplantibacillus plantarum	Bacteria	Firmicutes	Bacteria;Firmicutes;Bacilli;Lactobacillales;Lactobacillaceae;Lactiplantibacillus
NZ_CP069282	['pdxI', 'pdxK']	1590	Lactiplantibacillus plantarum	Bacteria	Firmicutes	Bacteria;Firmicutes;Bacilli;Lactobacillales;Lactobacillaceae;Lactiplantibacillus
NZ_CP059168	['pdxI', 'pdxK']	1590	Lactiplantibacillus plantarum	Bacteria	Firmicutes	Bacteria;Firmicutes;Bacilli;Lactobacillales;Lactobacillaceae;Lactiplantibacillus
NZ_CP070847	['pdxI', 'pdxK']	1590	Lactiplantibacillus plantarum	Bacteria	Firmicutes	Bacteria;Firmicutes;Bacilli;Lactobacillales;Lactobacillaceae;Lactiplantibacillus
NC_004567	['pdxI', 'pdxK']	1590	Lactobacillus plantarum WCFS1	Bacteria	Firmicutes	Bacteria;Firmicutes;Bacilli;Lactobacillales;Lactobacillaceae;Lactiplantibacillus
NZ_CP016270	['pdxI', 'pdxK']	1590	Lactiplantibacillus plantarum subsp. plantarum	Bacteria	Firmicutes	Bacteria;Firmicutes;Bacilli;Lactobacillales;Lactobacillaceae;Lactiplantibacillus
NZ_CP021528	['pdxI', 'pdxK']	1590	Lactiplantibacillus plantarum subsp. plantarum	Bacteria	Firmicutes	Bacteria;Firmicutes;Bacilli;Lactobacillales;Lactobacillaceae;Lactiplantibacillus
NZ_CP025991	['pdxI', 'pdxK']	1590	Lactiplantibacillus plantarum subsp. plantarum	Bacteria	Firmicutes	Bacteria;Firmicutes;Bacilli;Lactobacillales;Lactobacillaceae;Lactiplantibacillus
NZ_CP025285	['pdxI', 'pdxK']	1590	Lactiplantibacillus plantarum subsp. plantarum	Bacteria	Firmicutes	Bacteria;Firmicutes;Bacilli;Lactobacillales;Lactobacillaceae;Lactiplantibacillus
NZ_CP040374	['pdxI', 'pdxK']	1590	Lactiplantibacillus plantarum subsp. plantarum	Bacteria	Firmicutes	Bacteria;Firmicutes;Bacilli;Lactobacillales;Lactobacillaceae;Lactiplantibacillus
NZ_CP053912	['pdxI', 'pdxK']	1590	Lactiplantibacillus plantarum subsp. plantarum	Bacteria	Firmicutes	Bacteria;Firmicutes;Bacilli;Lactobacillales;Lactobacillaceae;Lactiplantibacillus
NC_012984	['pdxI', 'pdxK']	1590	Lactobacillus plantarum JDM1	Bacteria	Firmicutes	Bacteria;Firmicutes;Bacilli;Lactobacillales;Lactobacillaceae;Lactiplantibacillus
NC_021224	['pdxI', 'pdxK']	1590	Lactobacillus plantarum subsp. plantarum P-8	Bacteria	Firmicutes	Bacteria;Firmicutes;Bacilli;Lactobacillales;Lactobacillaceae;Lactiplantibacillus
NC_014554	['pdxI', 'pdxK']	1590	Lactobacillus plantarum subsp. plantarum ST-III	Bacteria	Firmicutes	Bacteria;Firmicutes;Bacilli;Lactobacillales;Lactobacillaceae;Lactiplantibacillus
NC_020229	['pdxI', 'pdxK']	1590	Lactobacillus plantarum ZJ316	Bacteria	Firmicutes	Bacteria;Firmicutes;Bacilli;Lactobacillales;Lactobacillaceae;Lactiplantibacillus
NZ_CP004406	['pdxI', 'pdxK']	1590	Lactobacillus plantarum DOMLa	Bacteria	Firmicutes	Bacteria;Firmicutes;Bacilli;Lactobacillales;Lactobacillaceae;Lactiplantibacillus
NC_021514	['pdxK']	1590	Lactobacillus plantarum 16	Bacteria	Firmicutes	Bacteria;Firmicutes;Bacilli;Lactobacillales;Lactobacillaceae;Lactiplantibacillus
NZ_CP023392	['pdxK_basu']	1366	Lactococcus raffinolactis	Bacteria	Firmicutes	Bacteria;Firmicutes;Bacilli;Lactobacillales;Streptococcaceae;Lactococcus
NZ_CP047614	['pdxK_basu']	1366	Lactococcus raffinolactis	Bacteria	Firmicutes	Bacteria;Firmicutes;Bacilli;Lactobacillales;Streptococcaceae;Lactococcus
NZ_CP047616	['pdxK_basu']	1366	Lactococcus raffinolactis	Bacteria	Firmicutes	Bacteria;Firmicutes;Bacilli;Lactobacillales;Streptococcaceae;Lactococcus
NZ_CP047628	['pdxK_basu']	1366	Lactococcus raffinolactis	Bacteria	Firmicutes	Bacteria;Firmicutes;Bacilli;Lactobacillales;Streptococcaceae;Lactococcus
NZ_CP047630	['pdxK_basu']	1366	Lactococcus raffinolactis	Bacteria	Firmicutes	Bacteria;Firmicutes;Bacilli;Lactobacillales;Streptococcaceae;Lactococcus
NZ_CP014201	['pdxK']	47715	Lactobacillus rhamnosus	Bacteria	Firmicutes	Bacteria;Firmicutes;Bacilli;Lactobacillales;Lactobacillaceae;Lacticaseibacillus
NZ_CP020464	['pdxK']	47715	Lactobacillus rhamnosus	Bacteria	Firmicutes	Bacteria;Firmicutes;Bacilli;Lactobacillales;Lactobacillaceae;Lacticaseibacillus
NZ_CP021426	['pdxK']	47715	Lactobacillus rhamnosus	Bacteria	Firmicutes	Bacteria;Firmicutes;Bacilli;Lactobacillales;Lactobacillaceae;Lacticaseibacillus
NZ_CP017063	['pdxK']	47715	Lactobacillus rhamnosus	Bacteria	Firmicutes	Bacteria;Firmicutes;Bacilli;Lactobacillales;Lactobacillaceae;Lacticaseibacillus
NZ_CP019305	['pdxK']	47715	Lactobacillus rhamnosus	Bacteria	Firmicutes	Bacteria;Firmicutes;Bacilli;Lactobacillales;Lactobacillaceae;Lacticaseibacillus
NZ_CP022109	['pdxK']	47715	Lactobacillus rhamnosus	Bacteria	Firmicutes	Bacteria;Firmicutes;Bacilli;Lactobacillales;Lactobacillaceae;Lacticaseibacillus
NZ_CP025428	['pdxK']	47715	Lactobacillus rhamnosus	Bacteria	Firmicutes	Bacteria;Firmicutes;Bacilli;Lactobacillales;Lactobacillaceae;Lacticaseibacillus
NZ_CP040780	['pdxK']	47715	Lactobacillus rhamnosus	Bacteria	Firmicutes	Bacteria;Firmicutes;Bacilli;Lactobacillales;Lactobacillaceae;Lacticaseibacillus
NZ_CP044228	['pdxK']	47715	Lactobacillus rhamnosus	Bacteria	Firmicutes	Bacteria;Firmicutes;Bacilli;Lactobacillales;Lactobacillaceae;Lacticaseibacillus
NZ_CP044506	['pdxK']	47715	Lactobacillus rhamnosus	Bacteria	Firmicutes	Bacteria;Firmicutes;Bacilli;Lactobacillales;Lactobacillaceae;Lacticaseibacillus
NZ_CP046267	['pdxK']	47715	Lactobacillus rhamnosus	Bacteria	Firmicutes	Bacteria;Firmicutes;Bacilli;Lactobacillales;Lactobacillaceae;Lacticaseibacillus
NZ_CP053619	['pdxK']	47715	Lactobacillus rhamnosus	Bacteria	Firmicutes	Bacteria;Firmicutes;Bacilli;Lactobacillales;Lactobacillaceae;Lacticaseibacillus
NZ_CP045586	['pdxK']	47715	Lactobacillus rhamnosus	Bacteria	Firmicutes	Bacteria;Firmicutes;Bacilli;Lactobacillales;Lactobacillaceae;Lacticaseibacillus
NZ_CP067042	['pdxK']	47715	Lacticaseibacillus rhamnosus	Bacteria	Firmicutes	Bacteria;Firmicutes;Bacilli;Lactobacillales;Lactobacillaceae;Lacticaseibacillus
NZ_CP067365	['pdxK']	47715	Lacticaseibacillus rhamnosus	Bacteria	Firmicutes	Bacteria;Firmicutes;Bacilli;Lactobacillales;Lactobacillaceae;Lacticaseibacillus
NZ_LT220504	['pdxK']	47715	Lactobacillus rhamnosus	Bacteria	Firmicutes	Bacteria;Firmicutes;Bacilli;Lactobacillales;Lactobacillaceae;Lacticaseibacillus
NZ_LR134322	['pdxK']	47715	Lactobacillus rhamnosus	Bacteria	Firmicutes	Bacteria;Firmicutes;Bacilli;Lactobacillales;Lactobacillaceae;Lacticaseibacillus
NZ_LR134331	['pdxK']	47715	Lacticaseibacillus rhamnosus	Bacteria	Firmicutes	Bacteria;Firmicutes;Bacilli;Lactobacillales;Lactobacillaceae;Lacticaseibacillus
NZ_LR698954	['pdxK']	47715	Lactobacillus rhamnosus	Bacteria	Firmicutes	Bacteria;Firmicutes;Bacilli;Lactobacillales;Lactobacillaceae;Lacticaseibacillus
NC_017482	['pdxK']	47715	Lactobacillus rhamnosus GG	Bacteria	Firmicutes	Bacteria;Firmicutes;Bacilli;Lactobacillales;Lactobacillaceae;Lacticaseibacillus
NC_013198	['pdxK']	47715	Lactobacillus rhamnosus GG	Bacteria	Firmicutes	Bacteria;Firmicutes;Bacilli;Lactobacillales;Lactobacillaceae;Lacticaseibacillus
NZ_CP031290	['pdxK']	47715	Lactobacillus rhamnosus GG	Bacteria	Firmicutes	Bacteria;Firmicutes;Bacilli;Lactobacillales;Lactobacillaceae;Lacticaseibacillus
NZ_CP046395	['pdxK']	47715	Lactobacillus rhamnosus GG	Bacteria	Firmicutes	Bacteria;Firmicutes;Bacilli;Lactobacillales;Lactobacillaceae;Lacticaseibacillus
NC_013199	['pdxK']	47715	Lactobacillus rhamnosus Lc 705	Bacteria	Firmicutes	Bacteria;Firmicutes;Bacilli;Lactobacillales;Lactobacillaceae;Lacticaseibacillus
NC_017491	['pdxK']	47715	Lactobacillus rhamnosus ATCC 8530	Bacteria	Firmicutes	Bacteria;Firmicutes;Bacilli;Lactobacillales;Lactobacillaceae;Lacticaseibacillus
NC_021723	['pdxK']	47715	Lactobacillus rhamnosus LOCK900	Bacteria	Firmicutes	Bacteria;Firmicutes;Bacilli;Lactobacillales;Lactobacillaceae;Lacticaseibacillus
NC_021725	['pdxK']	47715	Lactobacillus rhamnosus LOCK908	Bacteria	Firmicutes	Bacteria;Firmicutes;Bacilli;Lactobacillales;Lactobacillaceae;Lacticaseibacillus
NZ_CP006804	['pdxK']	47715	Lactobacillus rhamnosus DSM 14870	Bacteria	Firmicutes	Bacteria;Firmicutes;Bacilli;Lactobacillales;Lactobacillaceae;Lacticaseibacillus
NZ_CP020459	['pdxK_basu']	1599	Latilactobacillus sakei	Bacteria	Firmicutes	Bacteria;Firmicutes;Bacilli;Lactobacillales;Lactobacillaceae;Latilactobacillus
NZ_CP022709	['pdxK_basu']	1599	Lactobacillus sakei	Bacteria	Firmicutes	Bacteria;Firmicutes;Bacilli;Lactobacillales;Lactobacillaceae;Lactobacillus
NZ_AP017931	['pdxK_basu']	1599	Lactobacillus sakei	Bacteria	Firmicutes	Bacteria;Firmicutes;Bacilli;Lactobacillales;Lactobacillaceae;Latilactobacillus
NZ_CP025839	['pdxK_basu']	1599	Lactobacillus sakei	Bacteria	Firmicutes	Bacteria;Firmicutes;Bacilli;Lactobacillales;Lactobacillaceae;Latilactobacillus
NZ_CP025136	['pdxK_basu']	1599	Latilactobacillus sakei	Bacteria	Firmicutes	Bacteria;Firmicutes;Bacilli;Lactobacillales;Lactobacillaceae;Latilactobacillus
NZ_CP025206	['pdxK_basu']	1599	Latilactobacillus sakei	Bacteria	Firmicutes	Bacteria;Firmicutes;Bacilli;Lactobacillales;Lactobacillaceae;Latilactobacillus
NZ_CP032635	['pdxK_basu']	1599	Latilactobacillus sakei	Bacteria	Firmicutes	Bacteria;Firmicutes;Bacilli;Lactobacillales;Lactobacillaceae;Latilactobacillus
NZ_CP032633	['pdxK_basu']	1599	Latilactobacillus sakei	Bacteria	Firmicutes	Bacteria;Firmicutes;Bacilli;Lactobacillales;Lactobacillaceae;Latilactobacillus
NZ_CP032640	['pdxK_basu']	1599	Latilactobacillus sakei	Bacteria	Firmicutes	Bacteria;Firmicutes;Bacilli;Lactobacillales;Lactobacillaceae;Latilactobacillus
NZ_CP032652	['pdxK_basu']	1599	Latilactobacillus sakei	Bacteria	Firmicutes	Bacteria;Firmicutes;Bacilli;Lactobacillales;Lactobacillaceae;Latilactobacillus
NZ_CP046037	['pdxK_basu']	1599	Lactobacillus sakei	Bacteria	Firmicutes	Bacteria;Firmicutes;Bacilli;Lactobacillales;Lactobacillaceae;Latilactobacillus
NZ_CP048116	['pdxK_basu']	1599	Latilactobacillus sakei	Bacteria	Firmicutes	Bacteria;Firmicutes;Bacilli;Lactobacillales;Lactobacillaceae;Latilactobacillus
NZ_CP059697	['pdxK_basu']	1599	Lactobacillus sakei	Bacteria	Firmicutes	Bacteria;Firmicutes;Bacilli;Lactobacillales;Lactobacillaceae;Lactobacillus
NZ_LT960777	['pdxK_basu']	1599	Lactobacillus sakei	Bacteria	Firmicutes	Bacteria;Firmicutes;Bacilli;Lactobacillales;Lactobacillaceae;Latilactobacillus
NZ_LT960781	['pdxK_basu']	1599	Lactobacillus sakei	Bacteria	Firmicutes	Bacteria;Firmicutes;Bacilli;Lactobacillales;Lactobacillaceae;Latilactobacillus
NZ_LT960788	['pdxK_basu']	1599	Lactobacillus sakei	Bacteria	Firmicutes	Bacteria;Firmicutes;Bacilli;Lactobacillales;Lactobacillaceae;Latilactobacillus
NZ_LT960790	['pdxK_basu']	1599	Lactobacillus sakei	Bacteria	Firmicutes	Bacteria;Firmicutes;Bacilli;Lactobacillales;Lactobacillaceae;Latilactobacillus
NZ_LT960784	['pdxK_basu']	1599	Lactobacillus sakei	Bacteria	Firmicutes	Bacteria;Firmicutes;Bacilli;Lactobacillales;Lactobacillaceae;Latilactobacillus
NC_007576	['pdxK_basu']	1599	Lactobacillus sakei subsp. sakei 23K	Bacteria	Firmicutes	Bacteria;Firmicutes;Bacilli;Lactobacillales;Lactobacillaceae;Latilactobacillus
NZ_AP017929	['pdxK_basu']	1599	Lactobacillus sakei subsp. sakei DSM 20017 = JCM 1157	Bacteria	Firmicutes	Bacteria;Firmicutes;Bacilli;Lactobacillales;Lactobacillaceae;Latilactobacillus
NZ_CP011403	['pdxK']	1624	Lactobacillus salivarius str. Ren	Bacteria	Firmicutes	Bacteria;Firmicutes;Bacilli;Lactobacillales;Lactobacillaceae;Ligilactobacillus
NZ_CP015399	['pdxK', 'putative_pdxH_group1']	1834196	Lachnoclostridium sp. YL32	Bacteria	Firmicutes	Bacteria;Firmicutes;Clostridia;Clostridiales;Lachnospiraceae
NZ_CP027190	['pdxI', 'pdxK']	2099788	Lactobacillus sp. CBA3605	Bacteria	Firmicutes	Bacteria;Firmicutes;Bacilli;Lactobacillales;Lactobacillaceae;Lactobacillus;unclassified Lactobacillus
NZ_CP027194	['pdxI', 'pdxK']	2099789	Lactobacillus sp. CBA3606	Bacteria	Firmicutes	Bacteria;Firmicutes;Bacilli;Lactobacillales;Lactobacillaceae;Lactobacillus;unclassified Lactobacillus
NZ_CP028326	['pdxI', 'pdxK']	2108362	Lactobacillus sp. D1501	Bacteria	Firmicutes	Bacteria;Firmicutes;Bacilli;Lactobacillales;Lactobacillaceae;Lactobacillus;unclassified Lactobacillus
NZ_CP044412	['pdxK']	2690380	Lactobacillus sp. JM1	Bacteria	Firmicutes	Bacteria;Firmicutes;Bacilli;Lactobacillales;Lactobacillaceae;Lactobacillus;unclassified Lactobacillus
NZ_CP047410	['pdxK']	2695882	Lactobacillus sp. 3B(2020)	Bacteria	Firmicutes	Bacteria;Firmicutes;Bacilli;Lactobacillales;Lactobacillaceae;Lactobacillus;unclassified Lactobacillus
NZ_CP059829	['pdxK']	227945	Lactobacillus ultunensis	Bacteria	Firmicutes	Bacteria;Firmicutes;Bacilli;Lactobacillales;Lactobacillaceae;Lactobacillus
NZ_CP032364	['pdxK']	617123	Lachnoanaerobaculum umeaense	Bacteria	Firmicutes	Bacteria;Firmicutes;Clostridia;Eubacteriales;Lachnospiraceae;Lachnoanaerobaculum
NZ_LR699010	['pdxK']	617123	Lachnoanaerobaculum umeaense	Bacteria	Firmicutes	Bacteria;Firmicutes;Clostridia;Eubacteriales;Lachnospiraceae;Lachnoanaerobaculum
NZ_LS991421	['pdxK']	57037	Lactobacillus zeae	Bacteria	Firmicutes	Bacteria;Firmicutes;Bacilli;Lactobacillales;Lactobacillaceae;Lactobacillus
NZ_CP015398	['pdxI', 'pdxK_basu']	1580	Lactobacillus brevis	Bacteria	Firmicutes	Bacteria;Firmicutes;Bacilli;Lactobacillales;Lactobacillaceae;Levilactobacillus
NZ_CP019734	['pdxI', 'pdxK_basu']	1580	Lactobacillus brevis	Bacteria	Firmicutes	Bacteria;Firmicutes;Bacilli;Lactobacillales;Lactobacillaceae;Levilactobacillus
NZ_CP015338	['pdxI', 'pdxK_basu']	1580	Lactobacillus brevis	Bacteria	Firmicutes	Bacteria;Firmicutes;Bacilli;Lactobacillales;Lactobacillaceae;Levilactobacillus
NZ_CP021479	['pdxI', 'pdxK_basu']	1580	Lactobacillus brevis	Bacteria	Firmicutes	Bacteria;Firmicutes;Bacilli;Lactobacillales;Lactobacillaceae;Levilactobacillus
NZ_CP021674	['pdxI', 'pdxK_basu']	1580	Lactobacillus brevis	Bacteria	Firmicutes	Bacteria;Firmicutes;Bacilli;Lactobacillales;Lactobacillaceae;Levilactobacillus
NZ_CP024635	['pdxI', 'pdxK_basu']	1580	Lactobacillus brevis	Bacteria	Firmicutes	Bacteria;Firmicutes;Bacilli;Lactobacillales;Lactobacillaceae;Levilactobacillus
NZ_CP021456	['pdxI', 'pdxK_basu']	1580	Lactobacillus brevis	Bacteria	Firmicutes	Bacteria;Firmicutes;Bacilli;Lactobacillales;Lactobacillaceae;Levilactobacillus
NZ_CP033885	['pdxI', 'pdxK_basu']	1580	Lactobacillus brevis	Bacteria	Firmicutes	Bacteria;Firmicutes;Bacilli;Lactobacillales;Lactobacillaceae;Levilactobacillus
NZ_CP031169	['pdxI', 'pdxK_basu']	1580	Lactobacillus brevis	Bacteria	Firmicutes	Bacteria;Firmicutes;Bacilli;Lactobacillales;Lactobacillaceae;Levilactobacillus
NZ_CP031185	['pdxI', 'pdxK_basu']	1580	Lactobacillus brevis	Bacteria	Firmicutes	Bacteria;Firmicutes;Bacilli;Lactobacillales;Lactobacillaceae;Levilactobacillus
NZ_CP031174	['pdxI', 'pdxK_basu']	1580	Lactobacillus brevis	Bacteria	Firmicutes	Bacteria;Firmicutes;Bacilli;Lactobacillales;Lactobacillaceae;Levilactobacillus
NZ_CP031182	['pdxI', 'pdxK_basu']	1580	Lactobacillus brevis	Bacteria	Firmicutes	Bacteria;Firmicutes;Bacilli;Lactobacillales;Lactobacillaceae;Levilactobacillus
NZ_CP031198	['pdxI', 'pdxK_basu']	1580	Lactobacillus brevis	Bacteria	Firmicutes	Bacteria;Firmicutes;Bacilli;Lactobacillales;Lactobacillaceae;Levilactobacillus
NZ_CP031208	['pdxI', 'pdxK_basu']	1580	Lactobacillus brevis	Bacteria	Firmicutes	Bacteria;Firmicutes;Bacilli;Lactobacillales;Lactobacillaceae;Levilactobacillus
NZ_CP050541	['pdxI', 'pdxK_basu']	1580	Lactobacillus brevis	Bacteria	Firmicutes	Bacteria;Firmicutes;Bacilli;Lactobacillales;Lactobacillaceae;Levilactobacillus
NZ_LS483405	['pdxI', 'pdxK_basu']	1580	Levilactobacillus brevis	Bacteria	Firmicutes	Bacteria;Firmicutes;Bacilli;Lactobacillales;Lactobacillaceae;Levilactobacillus
NZ_CP043615	['pdxI', 'pdxK']	1581	Lactobacillus buchneri	Bacteria	Firmicutes	Bacteria;Firmicutes;Bacilli;Lactobacillales;Lactobacillaceae;Lentilactobacillus
NZ_CP042374	['pdxK_basu']	1252	Leuconostoc carnosum	Bacteria	Firmicutes	Bacteria;Firmicutes;Bacilli;Lactobacillales;Lactobacillaceae;Leuconostoc
NC_018673	['pdxK_basu']	1252	Leuconostoc carnosum JB16	Bacteria	Firmicutes	Bacteria;Firmicutes;Bacilli;Lactobacillales;Lactobacillaceae;Leuconostoc
NZ_CP042413	['pdxK_basu']	33964	Leuconostoc citreum	Bacteria	Firmicutes	Bacteria;Firmicutes;Bacilli;Lactobacillales;Lactobacillaceae;Leuconostoc
NZ_CP042393	['pdxK_basu']	33964	Leuconostoc citreum	Bacteria	Firmicutes	Bacteria;Firmicutes;Bacilli;Lactobacillales;Lactobacillaceae;Leuconostoc
NZ_CP042410	['pdxK_basu']	33964	Leuconostoc citreum	Bacteria	Firmicutes	Bacteria;Firmicutes;Bacilli;Lactobacillales;Lactobacillaceae;Leuconostoc
NZ_CP042418	['pdxK_basu']	33964	Leuconostoc citreum	Bacteria	Firmicutes	Bacteria;Firmicutes;Bacilli;Lactobacillales;Lactobacillaceae;Leuconostoc
NZ_CP063830	['pdxK_basu']	33964	Leuconostoc citreum	Bacteria	Firmicutes	Bacteria;Firmicutes;Bacilli;Lactobacillales;Lactobacillaceae;Leuconostoc
NC_010471	['pdxK_basu']	33964	Leuconostoc citreum KM20	Bacteria	Firmicutes	Bacteria;Firmicutes;Bacilli;Lactobacillales;Lactobacillaceae;Leuconostoc
NZ_CP018906	['pdxK']	1138822	Lentilactobacillus curieae	Bacteria	Firmicutes	Bacteria;Firmicutes;Bacilli;Lactobacillales;Lactobacillaceae;Lentilactobacillus
NZ_CP060716	['pdxY']	683042	Leucobacter denitrificans	Bacteria	Actinobacteria	Bacteria;Actinobacteria;Micrococcales;Microbacteriaceae;Leucobacter
NZ_CP070515	['pdxK_basu']	2766470	Leuconostoc falkenbergense	Bacteria	Firmicutes	Bacteria;Firmicutes;Bacilli;Lactobacillales;Lactobacillaceae;Leuconostoc
NZ_CP017197	['pdxK_basu']	1244	Leuconostoc gelidum subsp. gasicomitatum	Bacteria	Firmicutes	Bacteria;Firmicutes;Bacilli;Lactobacillales;Lactobacillaceae;Leuconostoc
NZ_CP058617	['pdxK_basu']	1244	Leuconostoc gelidum subsp. gasicomitatum	Bacteria	Firmicutes	Bacteria;Firmicutes;Bacilli;Lactobacillales;Lactobacillaceae;Leuconostoc
NC_014319	['pdxK_basu']	1244	Leuconostoc gelidum subsp. gasicomitatum LMG 18811	Bacteria	Firmicutes	Bacteria;Firmicutes;Bacilli;Lactobacillales;Lactobacillaceae;Leuconostoc
NZ_LN890331	['pdxK_basu']	1244	Leuconostoc gelidum subsp. gasicomitatum KG16-1	Bacteria	Firmicutes	Bacteria;Firmicutes;Bacilli;Lactobacillales;Lactobacillaceae;Leuconostoc
NC_018631	['pdxK_basu']	1244	Leuconostoc gelidum JB7	Bacteria	Firmicutes	Bacteria;Firmicutes;Bacilli;Lactobacillales;Lactobacillaceae;Leuconostoc
NZ_CP017196	['pdxK_basu']	1244	Leuconostoc gelidum subsp. gelidum	Bacteria	Firmicutes	Bacteria;Firmicutes;Bacilli;Lactobacillales;Lactobacillaceae;Leuconostoc
NZ_CP044119	['pdxI', 'pdxK']	1588	Lactobacillus hilgardii	Bacteria	Firmicutes	Bacteria;Firmicutes;Bacilli;Lactobacillales;Lactobacillaceae;Lentilactobacillus
NZ_CP050262	['pdxI', 'pdxK']	1588	Lactobacillus hilgardii	Bacteria	Firmicutes	Bacteria;Firmicutes;Bacilli;Lactobacillales;Lactobacillaceae;Lentilactobacillus
NZ_AP019823	['pdxK_basu']	157688	Leptotrichia hofstadii	Bacteria	Fusobacteria	Bacteria;Fusobacteria;Fusobacteriales;Leptotrichiaceae;Leptotrichia
NZ_CP029971	['pdxI', 'pdxK']	33962	Lactobacillus kefiri	Bacteria	Firmicutes	Bacteria;Firmicutes;Bacilli;Lactobacillales;Lactobacillaceae;Lentilactobacillus
NZ_CP037939	['pdxK_basu']	136609	Leuconostoc kimchii	Bacteria	Firmicutes	Bacteria;Firmicutes;Bacilli;Lactobacillales;Lactobacillaceae;Leuconostoc
NC_014136	['pdxK_basu']	136609	Leuconostoc kimchii IMSNU 11154	Bacteria	Firmicutes	Bacteria;Firmicutes;Bacilli;Lactobacillales;Lactobacillaceae;Leuconostoc
NZ_CP042390	['pdxK_basu']	1246	Leuconostoc lactis	Bacteria	Firmicutes	Bacteria;Firmicutes;Bacilli;Lactobacillales;Lactobacillaceae;Leuconostoc
NZ_AP017936	['pdxK_basu']	1245	Leuconostoc mesenteroides	Bacteria	Firmicutes	Bacteria;Firmicutes;Bacilli;Lactobacillales;Lactobacillaceae;Leuconostoc
NZ_CP021966	['pdxK_basu']	1245	Leuconostoc mesenteroides	Bacteria	Firmicutes	Bacteria;Firmicutes;Bacilli;Lactobacillales;Lactobacillaceae;Leuconostoc
NZ_CP021491	['pdxK_basu']	1245	Leuconostoc mesenteroides	Bacteria	Firmicutes	Bacteria;Firmicutes;Bacilli;Lactobacillales;Lactobacillaceae;Leuconostoc
NZ_CP035139	['pdxK_basu']	1245	Leuconostoc mesenteroides	Bacteria	Firmicutes	Bacteria;Firmicutes;Bacilli;Lactobacillales;Lactobacillaceae;Leuconostoc
NZ_CP035271	['pdxK_basu']	1245	Leuconostoc mesenteroides	Bacteria	Firmicutes	Bacteria;Firmicutes;Bacilli;Lactobacillales;Lactobacillaceae;Leuconostoc
NZ_CP035746	['pdxK_basu']	1245	Leuconostoc mesenteroides	Bacteria	Firmicutes	Bacteria;Firmicutes;Bacilli;Lactobacillales;Lactobacillaceae;Leuconostoc
NZ_CP042404	['pdxK_basu']	1245	Leuconostoc mesenteroides	Bacteria	Firmicutes	Bacteria;Firmicutes;Bacilli;Lactobacillales;Lactobacillaceae;Leuconostoc
NZ_CP028251	['pdxK_basu']	1245	Leuconostoc mesenteroides	Bacteria	Firmicutes	Bacteria;Firmicutes;Bacilli;Lactobacillales;Lactobacillaceae;Leuconostoc
NZ_CP028255	['pdxK_basu']	1245	Leuconostoc mesenteroides	Bacteria	Firmicutes	Bacteria;Firmicutes;Bacilli;Lactobacillales;Lactobacillaceae;Leuconostoc
NZ_CP065995	['pdxK_basu']	1245	Leuconostoc mesenteroides	Bacteria	Firmicutes	Bacteria;Firmicutes;Bacilli;Lactobacillales;Lactobacillaceae;Leuconostoc
NZ_CP012009	['pdxK_basu']	1245	Leuconostoc mesenteroides subsp. dextranicum	Bacteria	Firmicutes	Bacteria;Firmicutes;Bacilli;Lactobacillales;Lactobacillaceae;Leuconostoc
NZ_CP014610	['pdxK_basu']	1245	Leuconostoc mesenteroides subsp. mesenteroides	Bacteria	Firmicutes	Bacteria;Firmicutes;Bacilli;Lactobacillales;Lactobacillaceae;Leuconostoc
NZ_CP013016	['pdxK_basu']	1245	Leuconostoc mesenteroides subsp. mesenteroides	Bacteria	Firmicutes	Bacteria;Firmicutes;Bacilli;Lactobacillales;Lactobacillaceae;Leuconostoc
NZ_CP015442	['pdxK_basu']	1245	Leuconostoc mesenteroides subsp. mesenteroides	Bacteria	Firmicutes	Bacteria;Firmicutes;Bacilli;Lactobacillales;Lactobacillaceae;Leuconostoc
NZ_CP020731	['pdxK_basu']	1245	Leuconostoc mesenteroides subsp. mesenteroides	Bacteria	Firmicutes	Bacteria;Firmicutes;Bacilli;Lactobacillales;Lactobacillaceae;Leuconostoc
NZ_CP046062	['pdxK_basu']	1245	Leuconostoc mesenteroides subsp. mesenteroides	Bacteria	Firmicutes	Bacteria;Firmicutes;Bacilli;Lactobacillales;Lactobacillaceae;Leuconostoc
NC_008531	['pdxK_basu']	1245	Leuconostoc mesenteroides subsp. mesenteroides ATCC 8293	Bacteria	Firmicutes	Bacteria;Firmicutes;Bacilli;Lactobacillales;Lactobacillaceae;Leuconostoc
NZ_CP000574	['pdxK_basu']	1245	Leuconostoc mesenteroides KFRI-MG	Bacteria	Firmicutes	Bacteria;Firmicutes;Bacilli;Lactobacillales;Lactobacillaceae;Leuconostoc
NC_016805	['pdxK_basu']	1245	Leuconostoc mesenteroides subsp. mesenteroides J18	Bacteria	Firmicutes	Bacteria;Firmicutes;Bacilli;Lactobacillales;Lactobacillaceae;Leuconostoc
NZ_CP014611	['pdxK_basu']	1245	Leuconostoc mesenteroides subsp. jonggajibkimchii	Bacteria	Firmicutes	Bacteria;Firmicutes;Bacilli;Lactobacillales;Lactobacillaceae;Leuconostoc
NZ_CP035037	['pdxI', 'pdxY']	1935379	Leucobacter muris	Bacteria	Actinobacteria	Bacteria;Actinobacteria;Micrococcales;Microbacteriaceae;Leucobacter
NZ_CP018796	['pdxI', 'pdxK']	152331	Lactobacillus parabuchneri	Bacteria	Firmicutes	Bacteria;Firmicutes;Bacilli;Lactobacillales;Lactobacillaceae;Lentilactobacillus
NZ_CP062473	['pdxI', 'pdxK']	152331	Lactobacillus parabuchneri	Bacteria	Firmicutes	Bacteria;Firmicutes;Bacilli;Lactobacillales;Lactobacillaceae;Lentilactobacillus
NZ_CP050493	['pdxI', 'pdxK']	152331	Lactobacillus parabuchneri	Bacteria	Firmicutes	Bacteria;Firmicutes;Bacilli;Lactobacillales;Lactobacillaceae;Lentilactobacillus
NZ_CP042383	['pdxK_basu']	33968	Leuconostoc pseudomesenteroides	Bacteria	Firmicutes	Bacteria;Firmicutes;Bacilli;Lactobacillales;Lactobacillaceae;Leuconostoc
NZ_CP065975	['pdxK_basu']	33968	Leuconostoc pseudomesenteroides	Bacteria	Firmicutes	Bacteria;Firmicutes;Bacilli;Lactobacillales;Lactobacillaceae;Leuconostoc
NZ_CP065993	['pdxK_basu']	33968	Leuconostoc pseudomesenteroides	Bacteria	Firmicutes	Bacteria;Firmicutes;Bacilli;Lactobacillales;Lactobacillaceae;Leuconostoc
NZ_CP014231	['pdxK_basu']	1785996	Leptotrichia sp. oral taxon 847	Bacteria	Fusobacteria	Bacteria;Fusobacteria;Fusobacteriales;Leptotrichiaceae;Leptotrichia;unclassified Leptotrichia
NZ_CP039736	['pdxK_basu']	2571156	Leuconostoc sp. LN180020	Bacteria	Firmicutes	Bacteria;Firmicutes;Bacilli;Lactobacillales;Lactobacillaceae;Leuconostoc;unclassified Leuconostoc
NZ_CP049934	['pdxY']	2714934	Leucobacter sp. HDW9B	Bacteria	Actinobacteria	Bacteria;Actinobacteria;Micrococcales;Microbacteriaceae;Leucobacter;unclassified Leucobacter
NZ_CP049863	['pdxH', 'pdxY']	2714935	Leucobacter sp. HDW9C	Bacteria	Actinobacteria	Bacteria;Actinobacteria;Micrococcales;Microbacteriaceae;Leucobacter;unclassified Leucobacter
NZ_CP071051	['putative_pdxK_basu']	2813744	Leucobacter sp. CX169	Bacteria	Actinobacteria	Bacteria;Actinobacteria;Micrococcales;Microbacteriaceae;Leucobacter;unclassified Leucobacter
NC_015734	['pdxK_basu']	979982	Leuconostoc sp. C2	Bacteria	Firmicutes	Bacteria;Firmicutes;Bacilli;Lactobacillales;Lactobacillaceae;Leuconostoc;unclassified Leuconostoc
NZ_CP015247	['pdxK_basu']	1511761	Leuconostoc suionicum	Bacteria	Firmicutes	Bacteria;Firmicutes;Bacilli;Lactobacillales;Lactobacillaceae;Leuconostoc
NZ_AP017935	['pdxK_basu']	1511761	Leuconostoc suionicum	Bacteria	Firmicutes	Bacteria;Firmicutes;Bacilli;Lactobacillales;Lactobacillaceae;Leuconostoc
NZ_AP019831	['pdxK_basu']	109328	Leptotrichia trevisanii	Bacteria	Fusobacteria	Bacteria;Fusobacteria;Fusobacteriales;Leptotrichiaceae;Leptotrichia
NZ_AP019840	['pdxK_basu']	109328	Leptotrichia trevisanii	Bacteria	Fusobacteria	Bacteria;Fusobacteria;Fusobacteriales;Leptotrichiaceae;Leptotrichia
NZ_AP019845	['pdxK_basu']	109328	Leptotrichia trevisanii	Bacteria	Fusobacteria	Bacteria;Fusobacteria;Fusobacteriales;Leptotrichiaceae;Leptotrichia
NZ_CP035806	['pdxY']	1784719	Leucobacter triazinivorans	Bacteria	Actinobacteria	Bacteria;Actinobacteria;Micrococcales;Microbacteriaceae;Leucobacter
NZ_AP019834	['pdxK_basu']	157687	Leptotrichia wadei	Bacteria	Fusobacteria	Bacteria;Fusobacteria;Fusobacteriales;Leptotrichiaceae;Leptotrichia
NZ_AP019835	['pdxK_basu']	157687	Leptotrichia wadei	Bacteria	Fusobacteria	Bacteria;Fusobacteria;Fusobacteriales;Leptotrichiaceae;Leptotrichia
NZ_AP019829	['pdxK_basu']	157687	Leptotrichia wadei	Bacteria	Fusobacteria	Bacteria;Fusobacteria;Fusobacteriales;Leptotrichiaceae;Leptotrichia
NZ_CP014761	['pdxI', 'pdxY']	1575	Leifsonia xyli	Bacteria	Actinobacteria	Bacteria;Actinobacteria;Micrococcales;Microbacteriaceae;Leifsonia
NZ_LT854705	['pdxI', 'pdxK_basu']	267363	Lactobacillus zymae	Bacteria	Firmicutes	Bacteria;Firmicutes;Bacilli;Lactobacillales;Lactobacillaceae;Levilactobacillus
NZ_LT630287	['pdxK']	89059	Lactobacillus acidipiscis	Bacteria	Firmicutes	Bacteria;Firmicutes;Bacilli;Lactobacillales;Lactobacillaceae;Ligilactobacillus
NZ_CP016766	['pdxK']	1601	Ligilactobacillus agilis	Bacteria	Firmicutes	Bacteria;Firmicutes;Bacilli;Lactobacillales;Lactobacillaceae;Ligilactobacillus
NZ_CP039849	['pdxK']	1605	Ligilactobacillus animalis	Bacteria	Firmicutes	Bacteria;Firmicutes;Bacilli;Lactobacillales;Lactobacillaceae;Ligilactobacillus
NZ_CP047141	['pdxK']	1605	Ligilactobacillus animalis	Bacteria	Firmicutes	Bacteria;Firmicutes;Bacilli;Lactobacillales;Lactobacillaceae;Ligilactobacillus
NZ_CP017151	['pdxK']	1613	Limosilactobacillus fermentum	Bacteria	Firmicutes	Bacteria;Firmicutes;Bacilli;Lactobacillales;Lactobacillaceae;Limosilactobacillus
NZ_CP019030	['pdxK']	1613	Limosilactobacillus fermentum	Bacteria	Firmicutes	Bacteria;Firmicutes;Bacilli;Lactobacillales;Lactobacillaceae;Limosilactobacillus
NZ_CP021104	['pdxK']	1613	Limosilactobacillus fermentum	Bacteria	Firmicutes	Bacteria;Firmicutes;Bacilli;Lactobacillales;Lactobacillaceae;Limosilactobacillus
NZ_CP021790	['pdxK']	1613	Limosilactobacillus fermentum	Bacteria	Firmicutes	Bacteria;Firmicutes;Bacilli;Lactobacillales;Lactobacillaceae;Limosilactobacillus
NZ_CP016803	['pdxK']	1613	Limosilactobacillus fermentum	Bacteria	Firmicutes	Bacteria;Firmicutes;Bacilli;Lactobacillales;Lactobacillaceae;Limosilactobacillus
NZ_CP021964	['pdxK']	1613	Limosilactobacillus fermentum	Bacteria	Firmicutes	Bacteria;Firmicutes;Bacilli;Lactobacillales;Lactobacillaceae;Limosilactobacillus
NZ_CP031195	['pdxK']	1613	Limosilactobacillus fermentum	Bacteria	Firmicutes	Bacteria;Firmicutes;Bacilli;Lactobacillales;Lactobacillaceae;Limosilactobacillus
NZ_CP034099	['pdxK']	1613	Limosilactobacillus fermentum	Bacteria	Firmicutes	Bacteria;Firmicutes;Bacilli;Lactobacillales;Lactobacillaceae;Limosilactobacillus
NZ_CP034193	['pdxK']	1613	Limosilactobacillus fermentum	Bacteria	Firmicutes	Bacteria;Firmicutes;Bacilli;Lactobacillales;Lactobacillaceae;Limosilactobacillus
NZ_CP035054	['pdxK']	1613	Limosilactobacillus fermentum	Bacteria	Firmicutes	Bacteria;Firmicutes;Bacilli;Lactobacillales;Lactobacillaceae;Limosilactobacillus
NZ_CP035055	['pdxK']	1613	Limosilactobacillus fermentum	Bacteria	Firmicutes	Bacteria;Firmicutes;Bacilli;Lactobacillales;Lactobacillaceae;Limosilactobacillus
NZ_CP044354	['pdxK']	1613	Limosilactobacillus fermentum	Bacteria	Firmicutes	Bacteria;Firmicutes;Bacilli;Lactobacillales;Lactobacillaceae;Limosilactobacillus
NZ_CP045034	['pdxK']	1613	Limosilactobacillus fermentum	Bacteria	Firmicutes	Bacteria;Firmicutes;Bacilli;Lactobacillales;Lactobacillaceae;Limosilactobacillus
NZ_CP047585	['pdxK']	1613	Limosilactobacillus fermentum	Bacteria	Firmicutes	Bacteria;Firmicutes;Bacilli;Lactobacillales;Lactobacillaceae;Limosilactobacillus
NZ_CP047584	['pdxK']	1613	Limosilactobacillus fermentum	Bacteria	Firmicutes	Bacteria;Firmicutes;Bacilli;Lactobacillales;Lactobacillaceae;Limosilactobacillus
NZ_CP050919	['pdxK']	1613	Limosilactobacillus fermentum	Bacteria	Firmicutes	Bacteria;Firmicutes;Bacilli;Lactobacillales;Lactobacillaceae;Limosilactobacillus
NZ_CP067088	['pdxK']	1613	Limosilactobacillus fermentum	Bacteria	Firmicutes	Bacteria;Firmicutes;Bacilli;Lactobacillales;Lactobacillaceae;Limosilactobacillus
NZ_AP024320	['pdxK']	1613	Limosilactobacillus fermentum	Bacteria	Firmicutes	Bacteria;Firmicutes;Bacilli;Lactobacillales;Lactobacillaceae;Limosilactobacillus
NZ_CP070858	['pdxK']	1613	Limosilactobacillus fermentum	Bacteria	Firmicutes	Bacteria;Firmicutes;Bacilli;Lactobacillales;Lactobacillaceae;Limosilactobacillus
NZ_CP070999	['pdxK']	1613	Limosilactobacillus fermentum	Bacteria	Firmicutes	Bacteria;Firmicutes;Bacilli;Lactobacillales;Lactobacillaceae;Limosilactobacillus
NZ_CP071000	['pdxK']	1613	Limosilactobacillus fermentum	Bacteria	Firmicutes	Bacteria;Firmicutes;Bacilli;Lactobacillales;Lactobacillaceae;Limosilactobacillus
NZ_CP071001	['pdxK']	1613	Limosilactobacillus fermentum	Bacteria	Firmicutes	Bacteria;Firmicutes;Bacilli;Lactobacillales;Lactobacillaceae;Limosilactobacillus
NZ_LT906621	['pdxK']	1613	Limosilactobacillus fermentum	Bacteria	Firmicutes	Bacteria;Firmicutes;Bacilli;Lactobacillales;Lactobacillaceae;Limosilactobacillus
NZ_CP045729	['pdxK']	227942	Limosilactobacillus gastricus	Bacteria	Firmicutes	Bacteria;Firmicutes;Bacilli;Lactobacillales;Lactobacillaceae;Limosilactobacillus
NZ_CP018176	['pdxI', 'pdxK']	468911	Liquorilactobacillus hordei	Bacteria	Firmicutes	Bacteria;Firmicutes;Bacilli;Lactobacillales;Lactobacillaceae;Liquorilactobacillus
NZ_CP023565	['pdxK']	1622	Ligilactobacillus murinus	Bacteria	Firmicutes	Bacteria;Firmicutes;Bacilli;Lactobacillales;Lactobacillaceae;Ligilactobacillus
NZ_CP023566	['pdxK']	1622	Ligilactobacillus murinus	Bacteria	Firmicutes	Bacteria;Firmicutes;Bacilli;Lactobacillales;Lactobacillaceae;Ligilactobacillus
NZ_CP040852	['pdxK']	1622	Ligilactobacillus murinus	Bacteria	Firmicutes	Bacteria;Firmicutes;Bacilli;Lactobacillales;Lactobacillaceae;Ligilactobacillus
NZ_CP058954	['pdxK']	97478	Limosilactobacillus mucosae	Bacteria	Firmicutes	Bacteria;Firmicutes;Bacilli;Lactobacillales;Lactobacillaceae;Limosilactobacillus
NZ_CP018180	['pdxI', 'pdxK']	82688	Liquorilactobacillus nagelii	Bacteria	Firmicutes	Bacteria;Firmicutes;Bacilli;Lactobacillales;Lactobacillaceae;Liquorilactobacillus
NZ_CP007646	['pdxK']	1624	Ligilactobacillus salivarius	Bacteria	Firmicutes	Bacteria;Firmicutes;Bacilli;Lactobacillales;Lactobacillaceae;Ligilactobacillus
NZ_CP017107	['pdxK']	1624	Ligilactobacillus salivarius	Bacteria	Firmicutes	Bacteria;Firmicutes;Bacilli;Lactobacillales;Lactobacillaceae;Ligilactobacillus
NZ_CP020858	['pdxK']	1624	Ligilactobacillus salivarius	Bacteria	Firmicutes	Bacteria;Firmicutes;Bacilli;Lactobacillales;Lactobacillaceae;Ligilactobacillus
NZ_CP029616	['pdxK']	1624	Ligilactobacillus salivarius	Bacteria	Firmicutes	Bacteria;Firmicutes;Bacilli;Lactobacillales;Lactobacillaceae;Ligilactobacillus
NZ_CP047412	['pdxK']	1624	Ligilactobacillus salivarius	Bacteria	Firmicutes	Bacteria;Firmicutes;Bacilli;Lactobacillales;Lactobacillaceae;Ligilactobacillus
NZ_CP062071	['pdxK']	1624	Ligilactobacillus salivarius	Bacteria	Firmicutes	Bacteria;Firmicutes;Bacilli;Lactobacillales;Lactobacillaceae;Ligilactobacillus
NZ_LT604074	['pdxK']	1624	Ligilactobacillus salivarius	Bacteria	Firmicutes	Bacteria;Firmicutes;Bacilli;Lactobacillales;Lactobacillaceae;Ligilactobacillus
NZ_CP047418	['pdxK']	228229	Ligilactobacillus saerimneri	Bacteria	Firmicutes	Bacteria;Firmicutes;Bacilli;Lactobacillales;Lactobacillaceae;Ligilactobacillus
NZ_CP014623	['pdxI', 'pdxK']	375175	Loigolactobacillus backii	Bacteria	Firmicutes	Bacteria;Firmicutes;Bacilli;Lactobacillales;Lactobacillaceae;Loigolactobacillus
NZ_CP014873	['pdxI', 'pdxK']	375175	Loigolactobacillus backii	Bacteria	Firmicutes	Bacteria;Firmicutes;Bacilli;Lactobacillales;Lactobacillaceae;Loigolactobacillus
NZ_CP014881	['pdxI', 'pdxK']	375175	Loigolactobacillus backii	Bacteria	Firmicutes	Bacteria;Firmicutes;Bacilli;Lactobacillales;Lactobacillaceae;Loigolactobacillus
NZ_CP014890	['pdxI', 'pdxK']	375175	Loigolactobacillus backii	Bacteria	Firmicutes	Bacteria;Firmicutes;Bacilli;Lactobacillales;Lactobacillaceae;Loigolactobacillus
NZ_CP014899	['pdxI', 'pdxK']	375175	Loigolactobacillus backii	Bacteria	Firmicutes	Bacteria;Firmicutes;Bacilli;Lactobacillales;Lactobacillaceae;Loigolactobacillus
NZ_CP042392	['pdxI', 'pdxK']	1610	Loigolactobacillus coryniformis	Bacteria	Firmicutes	Bacteria;Firmicutes;Bacilli;Lactobacillales;Lactobacillaceae;Loigolactobacillus
NZ_CP026007	['pdxK', 'pdxK_basu']	2072025	Lysinibacillus sp. YS11	Bacteria	Firmicutes	Bacteria;Firmicutes;Bacilli;Bacillales;Bacillaceae;Lysinibacillus;unclassified Lysinibacillus
NZ_CP029002	['pdxK_basu']	2169540	Lysinibacillus sp. 2017	Bacteria	Firmicutes	Bacteria;Firmicutes;Bacilli;Bacillales;Bacillaceae;Lysinibacillus;unclassified Lysinibacillus
NZ_CP015149	['pdxY']	202462	Maize bushy stunt phytoplasma	Bacteria	Tenericutes	Bacteria;Tenericutes;Mollicutes;Acholeplasmatales;Acholeplasmataceae;Candidatus Phytoplasma;Candidatus Phytoplasma asteris
NZ_CP015030	['pdxY', 'ybhA']	85402	Mannheimia granulomatis	Bacteria	Proteobacteria	Bacteria;Proteobacteria;Gammaproteobacteria;Pasteurellales;Pasteurellaceae;Mannheimia
NZ_CP016606	['pdxY', 'ybhA']	85402	Mannheimia granulomatis	Bacteria	Proteobacteria	Bacteria;Proteobacteria;Gammaproteobacteria;Pasteurellales;Pasteurellaceae;Mannheimia
NZ_LR134495	['pdxH', 'pdxY', 'ybhA']	75985	Mannheimia haemolytica	Bacteria	Proteobacteria	Bacteria;Proteobacteria;Gammaproteobacteria;Pasteurellales;Pasteurellaceae;Mannheimia
NC_013895	['pdxK_basu']	884684	Mageeibacillus indolicus UPII9-5	Bacteria	Firmicutes	Bacteria;Firmicutes;Clostridia;Eubacteriales;Oscillospiraceae;Mageeibacillus
NZ_CP006942	['pdxY', 'ybhA']	1432056	Mannheimia sp. USDA-ARS-USMARC-1261	Bacteria	Proteobacteria	Bacteria;Proteobacteria;Gammaproteobacteria;Pasteurellales;Pasteurellaceae;Mannheimia;unclassified Mannheimia
NZ_CP061280	['pdxY', 'ybhA']	2770636	Mannheimia bovis	Bacteria	Proteobacteria	Bacteria;Proteobacteria;Gammaproteobacteria;Pasteurellales;Pasteurellaceae;Mannheimia
NC_006300	['pdxH', 'pdxY', 'ybhA']	157673	[Mannheimia] succiniciproducens MBEL55E	Bacteria	Proteobacteria	Bacteria;Proteobacteria;Gammaproteobacteria;Pasteurellales;Pasteurellaceae;Basfia
NZ_LT990039	['pdxK']	2086584	Massilistercora timonensis	Bacteria	Firmicutes	Bacteria;Firmicutes;Clostridia;Eubacteriales;Massilistercora
NZ_CP030062	['pdxH', 'pdxY', 'ybhA']	85404	Mannheimia varigena	Bacteria	Proteobacteria	Bacteria;Proteobacteria;Gammaproteobacteria;Pasteurellales;Pasteurellaceae;Mannheimia
NZ_CP016226	['pdxY', 'ybhA']	85404	Mannheimia varigena	Bacteria	Proteobacteria	Bacteria;Proteobacteria;Gammaproteobacteria;Pasteurellales;Pasteurellaceae;Mannheimia
NZ_CP016607	['pdxH', 'pdxY', 'ybhA']	85404	Mannheimia varigena	Bacteria	Proteobacteria	Bacteria;Proteobacteria;Gammaproteobacteria;Pasteurellales;Pasteurellaceae;Mannheimia
NZ_CP006943	['pdxH', 'pdxY', 'ybhA']	85404	Mannheimia varigena USDA-ARS-USMARC-1296	Bacteria	Proteobacteria	Bacteria;Proteobacteria;Gammaproteobacteria;Pasteurellales;Pasteurellaceae;Mannheimia
NZ_CP006944	['pdxH', 'pdxY', 'ybhA']	85404	Mannheimia varigena USDA-ARS-USMARC-1312	Bacteria	Proteobacteria	Bacteria;Proteobacteria;Gammaproteobacteria;Pasteurellales;Pasteurellaceae;Mannheimia
NZ_CP006953	['pdxH', 'pdxY', 'ybhA']	85404	Mannheimia varigena USDA-ARS-USMARC-1388	Bacteria	Proteobacteria	Bacteria;Proteobacteria;Gammaproteobacteria;Pasteurellales;Pasteurellaceae;Mannheimia
NZ_CP027569	['pdxK']	907	Megasphaera elsdenii	Bacteria	Firmicutes	Bacteria;Firmicutes;Negativicutes;Veillonellales;Veillonellaceae;Megasphaera
NZ_CP027570	['pdxK']	907	Megasphaera elsdenii DSM 20460	Bacteria	Firmicutes	Bacteria;Firmicutes;Negativicutes;Veillonellales;Veillonellaceae;Megasphaera
NZ_CP009240	['pdxK']	907	Megasphaera elsdenii 14-14	Bacteria	Firmicutes	Bacteria;Firmicutes;Negativicutes;Veillonellales;Veillonellaceae;Megasphaera
NZ_LT906446	['pdxK', 'pdxK_basu']	158847	Megamonas hypermegale	Bacteria	Firmicutes	Bacteria;Firmicutes;Negativicutes;Selenomonadales;Selenomonadaceae;Megamonas
NZ_CP011266	['pdxK']	230361	Methanobrevibacter millerae	Archaea	Euryarchaeota	Archaea;Euryarchaeota;Methanomada group;Methanobacteria;Methanobacteriales;Methanobacteriaceae;Methanobrevibacter
NZ_AP018524	['pdxK_basu']	33970	Melissococcus plutonius	Bacteria	Firmicutes	Bacteria;Firmicutes;Bacilli;Lactobacillales;Enterococcaceae;Melissococcus
NZ_AP021885	['pdxK_basu']	33970	Melissococcus plutonius	Bacteria	Firmicutes	Bacteria;Firmicutes;Bacilli;Lactobacillales;Enterococcaceae;Melissococcus
NC_016938	['pdxK_basu']	33970	Melissococcus plutonius DAT561	Bacteria	Firmicutes	Bacteria;Firmicutes;Bacilli;Lactobacillales;Enterococcaceae;Melissococcus
NZ_CP006683	['pdxK_basu']	33970	Melissococcus plutonius S1	Bacteria	Firmicutes	Bacteria;Firmicutes;Bacilli;Lactobacillales;Enterococcaceae;Melissococcus
NC_013790	['pdxK']	83816	Methanobrevibacter ruminantium M1	Archaea	Euryarchaeota	Archaea;Euryarchaeota;Methanomada group;Methanobacteria;Methanobacteriales;Methanobacteriaceae;Methanobrevibacter
NZ_CP010834	['pdxK']	1609968	Methanobrevibacter sp. YE315	Archaea	Euryarchaeota	Archaea;Euryarchaeota;Methanomada group;Methanobacteria;Methanobacteriales;Methanobacteriaceae;Methanobrevibacter;unclassified Methanobrevibacter
NZ_CP014213	['pdxK']	1789762	Methanosphaera sp. BMS	Archaea	Euryarchaeota	Archaea;Euryarchaeota;Methanomada group;Methanobacteria;Methanobacteriales;Methanobacteriaceae;Methanosphaera;unclassified Methanosphaera
NZ_CP029462	['pdxK']	2144175	Megasphaera stantonii	Bacteria	Firmicutes	Bacteria;Firmicutes;Negativicutes;Veillonellales;Veillonellaceae;Megasphaera
NZ_CP031423	['pdxH', 'pdxI', 'pdxY']	1072463	Microbacterium lemovicicum	Bacteria	Actinobacteria	Bacteria;Actinobacteria;Micrococcales;Microbacteriaceae;Microbacterium
NZ_CP064760	['pdxY']	69362	Microbacterium schleiferi	Bacteria	Actinobacteria	Bacteria;Actinobacteria;Micrococcales;Microbacteriaceae;Microbacterium
NZ_CP029049	['pdxY']	2171623	Miniimonas sp. S16	Bacteria	Actinobacteria	Bacteria;Actinobacteria;Micrococcales;Beutenbergiaceae;Miniimonas;unclassified Miniimonas
NZ_CP061170	['pdxI', 'pdxK']	2708079	Microbacterium sp. HY82	Bacteria	Actinobacteria	Bacteria;Actinobacteria;Micrococcales;Microbacteriaceae;Microbacterium
NZ_CP027228	['pdxK']	114527	Mogibacterium diversum	Bacteria	Firmicutes	Bacteria;Firmicutes;Clostridia;Eubacteriales;Clostridiales Family XIII. Incertae Sedis;Mogibacterium
NZ_CP034170	['pdxH', 'pdxY']	1902245	Nakamurella sp. s14-144	Bacteria	Actinobacteria	Bacteria;Actinobacteria;Nakamurellales;Nakamurellaceae;Nakamurella;unclassified Nakamurella
NC_010718	['pdxK']	375929	Natranaerobius thermophilus JW/NM-WN-LF	Bacteria	Firmicutes	Bacteria;Firmicutes;Clostridia;Natranaerobiales;Natranaerobiaceae;Natranaerobius
NZ_LT635480	['pdxK', 'putative_pdxH_group1']	1871025	Ndongobacter massiliensis	Bacteria	Firmicutes	Bacteria;Firmicutes;Ndongobacter
NZ_CP033324	['pdxH', 'pdxY']	2483798	Nocardioides sp. 603	Bacteria	Actinobacteria	Bacteria;Actinobacteria;Propionibacteriales;Nocardioidaceae;Nocardioides
NZ_CP045649	['pdxH', 'pdxI', 'pdxY']	2662361	Nocardioides sp. dk884	Bacteria	Actinobacteria	Bacteria;Actinobacteria;Propionibacteriales;Nocardioidaceae;Nocardioides
NZ_CP019699	['pdxK_basu', 'ybhA']	1471761	Novibacillus thermophilus	Bacteria	Firmicutes	Bacteria;Firmicutes;Bacilli;Bacillales;Thermoactinomycetaceae;Novibacillus
NZ_CP024848	['pdxK', 'pdxK_basu']	2052660	Oceanobacillus zhaokaii	Bacteria	Firmicutes	Bacteria;Firmicutes;Bacilli;Bacillales;Bacillaceae;Oceanobacillus
NZ_AP018530	['pdxK']	2109685	Olsenella sp. GAM18	Bacteria	Actinobacteria	Bacteria;Actinobacteria;Coriobacteriia;Coriobacteriales;Atopobiaceae;Olsenella;unclassified Olsenella
NZ_CP063767	['pdxY']	2779519	Olsenella sp. LZLJ-2	Bacteria	Actinobacteria	Bacteria;Actinobacteria;Coriobacteriia;Coriobacteriales;Atopobiaceae;Olsenella;unclassified Olsenella
NZ_CP012069	['pdxY']	712411	Olsenella sp. oral taxon 807	Bacteria	Actinobacteria	Bacteria;Actinobacteria;Coriobacteriia;Coriobacteriales;Atopobiaceae;Olsenella;unclassified Olsenella
NZ_LT635455	['pdxY']	1805478	Olsenella timonensis	Bacteria	Actinobacteria	Bacteria;Actinobacteria;Coriobacteriia;Coriobacteriales;Atopobiaceae;Olsenella
NC_014363	['pdxY', 'putative_pdxH_group1']	133926	Olsenella uli DSM 7084	Bacteria	Actinobacteria	Bacteria;Actinobacteria;Coriobacteriia;Coriobacteriales;Atopobiaceae;Olsenella
NZ_AP018532	['pdxK']	2109687	Oscillibacter sp. PEA192	Bacteria	Firmicutes	Bacteria;Firmicutes;Clostridia;Eubacteriales;Oscillospiraceae;Oscillibacter;unclassified Oscillibacter
NC_016048	['pdxK']	351091	Oscillibacter valericigenes Sjm18-20	Bacteria	Firmicutes	Bacteria;Firmicutes;Clostridia;Eubacteriales;Oscillospiraceae;Oscillibacter
NZ_LT906448	['pdxY', 'ybhA']	754	Pasteurella dagmatis	Bacteria	Proteobacteria	Bacteria;Proteobacteria;Gammaproteobacteria;Pasteurellales;Pasteurellaceae;Pasteurella
NZ_AP012333	['pdxI', 'pdxY']	78258	Parascardovia denticolens DSM 10105 = JCM 12538	Bacteria	Actinobacteria	Bacteria;Actinobacteria;Bifidobacteriales;Bifidobacteriaceae;Parascardovia
NZ_CP009761	['pdxK']	33033	Parvimonas micra	Bacteria	Firmicutes	Bacteria;Firmicutes;Tissierellia;Tissierellales;Peptoniphilaceae;Parvimonas
NZ_CP031971	['pdxK']	33033	Parvimonas micra	Bacteria	Firmicutes	Bacteria;Firmicutes;Tissierellia;Tissierellales;Peptoniphilaceae;Parvimonas
NZ_LR134472	['pdxK']	33033	Parvimonas micra	Bacteria	Firmicutes	Bacteria;Firmicutes;Tissierellia;Tissierellales;Peptoniphilaceae;Parvimonas
NZ_LR134488	['pdxY', 'ybhA']	747	Pasteurella multocida	Bacteria	Proteobacteria	Bacteria;Proteobacteria;Gammaproteobacteria;Pasteurellales;Pasteurellaceae;Pasteurella
NZ_CP004391	['pdxY']	747	Pasteurella multocida subsp. multocida OH4807	Bacteria	Proteobacteria	Bacteria;Proteobacteria;Gammaproteobacteria;Pasteurellales;Pasteurellaceae;Pasteurella
NZ_CP043939	['pdxK']	1296540	Lactobacillus nenjiangensis	Bacteria	Firmicutes	Bacteria;Firmicutes;Bacilli;Lactobacillales;Lactobacillaceae;Paucilactobacillus
NC_023037	['pdxK_basu']	1406	Paenibacillus polymyxa CR1	Bacteria	Firmicutes	Bacteria;Firmicutes;Bacilli;Bacillales;Paenibacillaceae;Paenibacillus
NZ_CP014150	['pdxK']	1505	Paeniclostridium sordellii	Bacteria	Firmicutes	Bacteria;Firmicutes;Clostridia;Eubacteriales;Peptostreptococcaceae;Paeniclostridium
NZ_CP032418	['pdxK_basu']	2320858	Paenisporosarcina sp. K2R23-3	Bacteria	Firmicutes	Bacteria;Firmicutes;Bacilli;Bacillales;Planococcaceae;Paenisporosarcina;unclassified Paenisporosarcina
NZ_CP014933	['pdxK']	187452	Pediococcus claussenii	Bacteria	Firmicutes	Bacteria;Firmicutes;Bacilli;Lactobacillales;Lactobacillaceae;Pediococcus
NZ_CP014936	['pdxK']	187452	Pediococcus claussenii	Bacteria	Firmicutes	Bacteria;Firmicutes;Bacilli;Lactobacillales;Lactobacillaceae;Pediococcus
NC_016605	['pdxK']	187452	Pediococcus claussenii ATCC BAA-344	Bacteria	Firmicutes	Bacteria;Firmicutes;Bacilli;Lactobacillales;Lactobacillaceae;Pediococcus
NZ_CP012269	['pdxK', 'pdxK_basu']	51663	Pediococcus damnosus	Bacteria	Firmicutes	Bacteria;Firmicutes;Bacilli;Lactobacillales;Lactobacillaceae;Pediococcus
NZ_CP012275	['pdxK', 'pdxK_basu']	51663	Pediococcus damnosus	Bacteria	Firmicutes	Bacteria;Firmicutes;Bacilli;Lactobacillales;Lactobacillaceae;Pediococcus
NZ_CP012283	['pdxK', 'pdxK_basu']	51663	Pediococcus damnosus	Bacteria	Firmicutes	Bacteria;Firmicutes;Bacilli;Lactobacillales;Lactobacillaceae;Pediococcus
NZ_CP012288	['pdxK', 'pdxK_basu']	51663	Pediococcus damnosus	Bacteria	Firmicutes	Bacteria;Firmicutes;Bacilli;Lactobacillales;Lactobacillaceae;Pediococcus
NZ_CP012294	['pdxK', 'pdxK_basu']	51663	Pediococcus damnosus	Bacteria	Firmicutes	Bacteria;Firmicutes;Bacilli;Lactobacillales;Lactobacillaceae;Pediococcus
NZ_CP036523	['pdxK']	89152	[Clostridium] hiranonis	Bacteria	Firmicutes	Bacteria;Firmicutes;Clostridia;Clostridiales;Peptostreptococcaceae
NZ_CP066811	['pdxK']	89152	Peptacetobacter hiranonis	Bacteria	Firmicutes	Bacteria;Firmicutes;Clostridia;Eubacteriales;Peptostreptococcaceae;Peptacetobacter
NZ_CP019981	['pdxK', 'pdxK_basu']	114090	Pediococcus inopinatus	Bacteria	Firmicutes	Bacteria;Firmicutes;Bacilli;Lactobacillales;Lactobacillaceae;Pediococcus
NC_010003	['pdxK']	69499	Petrotoga mobilis SJ95	Bacteria	Thermotogae	Bacteria;Thermotogae;Petrotogales;Petrotogaceae;Petrotoga
NZ_LT821227	['pdxY']	1944646	Phoenicibacter congonensis	Bacteria	Actinobacteria	Bacteria;Actinobacteria;Coriobacteriia;Eggerthellales;Eggerthellaceae;Phoenicibacter
NZ_LR698997	['pdxY']	1944646	Phoenicibacter congonensis	Bacteria	Actinobacteria	Bacteria;Actinobacteria;Coriobacteriia;Eggerthellales;Eggerthellaceae;Phoenicibacter
NZ_CP049935	['pdxH', 'pdxY']	2714941	Phycicoccus sp. HDW14	Bacteria	Actinobacteria	Bacteria;Actinobacteria;Micrococcales;Intrasporangiaceae;Phycicoccus;unclassified Phycicoccus
NZ_CP013781	['pdxH', 'pdxY']	1238	Piscirickettsia salmonis	Bacteria	Proteobacteria	Bacteria;Proteobacteria;Gammaproteobacteria;Thiotrichales;Piscirickettsiaceae;Piscirickettsia
NZ_CP011849	['pdxH', 'pdxY']	1238	Piscirickettsia salmonis LF-89 = ATCC VR-1361	Bacteria	Proteobacteria	Bacteria;Proteobacteria;Gammaproteobacteria;Thiotrichales;Piscirickettsiaceae;Piscirickettsia
NZ_CP016540	['pdxK_basu']	1302659	Planococcus versutus	Bacteria	Firmicutes	Bacteria;Firmicutes;Bacilli;Bacillales;Planococcaceae;Planococcus
NZ_LT706985	['pdxH', 'pdxY']	1871034	Propionimicrobium sp. Marseille-P3275	Bacteria	Actinobacteria	Bacteria;Actinobacteria;Propionibacteriales;Propionibacteriaceae;Propionimicrobium;unclassified Propionimicrobium
NZ_CP044545	['pdxK_basu']	2651284	Pradoshia sp. D12	Bacteria	Firmicutes	Bacteria;Firmicutes;Bacilli;Bacillales;Bacillaceae;Pradoshia
NZ_CP049865	['pdxH', 'pdxI', 'pdxY']	2714937	Propioniciclava sp. HDW11	Bacteria	Actinobacteria	Bacteria;Actinobacteria;Propionibacteriales;Propionibacteriaceae;Propioniciclava;unclassified Propioniciclava
NZ_CP022002	['pdxH', 'pdxY']	287	Pseudomonas aeruginosa	Bacteria	Proteobacteria	Bacteria;Proteobacteria;Gammaproteobacteria;Pseudomonadales;Pseudomonadaceae;Pseudomonas
NZ_CP008739	['pdxH', 'pdxY']	287	Pseudomonas aeruginosa VRFPA04	Bacteria	Proteobacteria	Bacteria;Proteobacteria;Gammaproteobacteria;Pseudomonadales;Pseudomonadaceae;Pseudomonas
NZ_AP019822	['pdxK_basu']	157692	Pseudoleptotrichia goodfellowii	Bacteria	Fusobacteria	Bacteria;Fusobacteria;Fusobacteriales;Leptotrichiaceae;Pseudoleptotrichia
NZ_CP017687	['pdxH', 'pdxY']	86185	Pseudomonas lundensis	Bacteria	Proteobacteria	Bacteria;Proteobacteria;Gammaproteobacteria;Pseudomonadales;Pseudomonadaceae;Pseudomonas
NZ_CP040007	['pdxH', 'pdxY']	1750	Pseudopropionibacterium propionicum	Bacteria	Actinobacteria	Bacteria;Actinobacteria;Propionibacteriales;Propionibacteriaceae;Pseudopropionibacterium
NZ_LR134406	['pdxH', 'pdxY']	1750	Pseudopropionibacterium propionicum	Bacteria	Actinobacteria	Bacteria;Actinobacteria;Propionibacteriales;Propionibacteriaceae;Pseudopropionibacterium
NZ_LR134535	['pdxH', 'pdxY']	1750	Pseudopropionibacterium propionicum	Bacteria	Actinobacteria	Bacteria;Actinobacteria;Propionibacteriales;Propionibacteriaceae;Pseudopropionibacterium
NC_018142	['pdxH', 'pdxY']	1750	Pseudopropionibacterium propionicum F0230a	Bacteria	Actinobacteria	Bacteria;Actinobacteria;Propionibacteriales;Propionibacteriaceae;Pseudopropionibacterium
NZ_CP040863	['pdxH', 'pdxY', 'ybhA']	1906744	Rodentibacter heylii	Bacteria	Proteobacteria	Bacteria;Proteobacteria;Gammaproteobacteria;Pasteurellales;Pasteurellaceae;Rodentibacter
NZ_CP051144	['pdxK']	2724150	Romboutsia sp. CE17	Bacteria	Firmicutes	Bacteria;Firmicutes;Clostridia;Eubacteriales;Peptostreptococcaceae;Romboutsia;unclassified Romboutsia
NC_014833	['pdxK', 'ybhA']	1264	Ruminococcus albus 7 = DSM 20455	Bacteria	Firmicutes	Bacteria;Firmicutes;Clostridia;Eubacteriales;Oscillospiraceae;Ruminococcus
NZ_HF545616	['pdxK']	1160721	Ruminococcus bicirculans	Bacteria	Firmicutes	Bacteria;Firmicutes;Clostridia;Eubacteriales;Oscillospiraceae;Ruminococcus
NZ_LR215981	['pdxK']	1550024	Ruthenibacterium lactatiformans	Bacteria	Firmicutes	Bacteria;Firmicutes;Clostridia;Eubacteriales;Oscillospiraceae;Ruthenibacterium
NZ_CP014806	['pdxK', 'pdxK_basu']	241244	Rummeliibacillus stabekisii	Bacteria	Firmicutes	Bacteria;Firmicutes;Bacilli;Bacillales;Planococcaceae;Rummeliibacillus
NZ_CP044961	['pdxH', 'pdxK', 'pdxY', 'ybhA']	28901	Salmonella enterica subsp. enterica serovar 1,4,[5],12:i:-	Bacteria	Proteobacteria	Bacteria;Proteobacteria;Gammaproteobacteria;Enterobacterales;Enterobacteriaceae;Salmonella
NC_013521	['pdxH', 'pdxY', 'putative_pdxK_basu']	60920	Sanguibacter keddieii DSM 10542	Bacteria	Actinobacteria	Bacteria;Actinobacteria;Micrococcales;Sanguibacteraceae;Sanguibacter
NZ_CP041364	['pdxI', 'pdxK']	304207	Lactobacillus harbinensis	Bacteria	Firmicutes	Bacteria;Firmicutes;Bacilli;Lactobacillales;Lactobacillaceae;Lactobacillus
NZ_CP045143	['pdxI', 'pdxK']	304207	Lactobacillus harbinensis	Bacteria	Firmicutes	Bacteria;Firmicutes;Bacilli;Lactobacillales;Lactobacillaceae;Schleiferilactobacillus
NZ_AP012334	['pdxI', 'pdxY']	78259	Scardovia inopinata JCM 12537	Bacteria	Actinobacteria	Bacteria;Actinobacteria;Bifidobacteriales;Bifidobacteriaceae;Scardovia
NZ_CP059675	['pdxY']	2758572	Schaalia sp. JY-X169	Bacteria	Actinobacteria	Bacteria;Actinobacteria;Actinomycetales;Actinomycetaceae;Schaalia
NZ_CP042371	['pdxK']	176292	Lactobacillus malefermentans	Bacteria	Firmicutes	Bacteria;Firmicutes;Bacilli;Lactobacillales;Lactobacillaceae;Secundilactobacillus
NZ_CP043808	['pdxH', 'pdxI', 'pdxY']	247333	Serinicoccus marinus DSM 15273	Bacteria	Actinobacteria	Bacteria;Actinobacteria;Micrococcales;Ornithinimicrobiaceae;Serinicoccus
NZ_CP014915	['pdxI', 'pdxK']	240427	Lactobacillus paracollinoides	Bacteria	Firmicutes	Bacteria;Firmicutes;Bacilli;Lactobacillales;Lactobacillaceae;Secundilactobacillus
NZ_CP017042	['pdxK']	1884263	Selenomonas sp. oral taxon 920	Bacteria	Firmicutes	Bacteria;Firmicutes;Negativicutes;Selenomonadales;Selenomonadaceae;Selenomonas;unclassified Selenomonas
NC_015437	['pdxK']	69823	Selenomonas sputigena ATCC 35185	Bacteria	Firmicutes	Bacteria;Firmicutes;Negativicutes;Selenomonadales;Selenomonadaceae;Selenomonas
NZ_CP012071	['pdxK']	712538	Selenomonas sp. oral taxon 478	Bacteria	Firmicutes	Bacteria;Firmicutes;Negativicutes;Selenomonadales;Selenomonadaceae;Selenomonas;unclassified Selenomonas
NZ_CP014239	['pdxK']	713030	Selenomonas sp. oral taxon 136	Bacteria	Firmicutes	Bacteria;Firmicutes;Negativicutes;Selenomonadales;Selenomonadaceae;Selenomonas;unclassified Selenomonas
NZ_LR025083	['pdxY', 'ybhA']	138074	Serratia symbiotica	Bacteria	Proteobacteria	Bacteria;Proteobacteria;Gammaproteobacteria;Enterobacterales;Yersiniaceae;Serratia
NZ_LR134379	['pdxY']	84110	Slackia heliotrinireducens	Bacteria	Actinobacteria	Bacteria;Actinobacteria;Coriobacteriia;Eggerthellales;Eggerthellaceae;Slackia
NC_013165	['pdxY']	84110	Slackia heliotrinireducens DSM 20476	Bacteria	Actinobacteria	Bacteria;Actinobacteria;Coriobacteriia;Eggerthellales;Eggerthellaceae;Slackia
NZ_CP024123	['pdxK_basu']	2048654	Solibacillus sp. R5-41	Bacteria	Firmicutes	Bacteria;Firmicutes;Bacilli;Bacillales;Planococcaceae;Solibacillus;unclassified Solibacillus
NC_015436	['pdxK']	273376	Sphaerochaeta coccoides DSM 17374	Bacteria	Spirochaetes	Bacteria;Spirochaetes;Spirochaetales;Spirochaetaceae;Sphaerochaeta
NC_015152	['pdxK']	1131703	Sphaerochaeta globosa str. Buddy	Bacteria	Spirochaetes	Bacteria;Spirochaetes;Spirochaetales;Spirochaetaceae;Sphaerochaeta
NZ_CP038012	['pdxK_basu']	1474	Sporosarcina pasteurii	Bacteria	Firmicutes	Bacteria;Firmicutes;Bacilli;Bacillales;Planococcaceae;Sporosarcina
NZ_CP014616	['pdxK', 'pdxK_basu']	1476	Sporosarcina psychrophila	Bacteria	Firmicutes	Bacteria;Firmicutes;Bacilli;Bacillales;Planococcaceae;Sporosarcina
NZ_CP015349	['pdxK', 'pdxK_basu']	1930546	Sporosarcina sp. P37	Bacteria	Firmicutes	Bacteria;Firmicutes;Bacilli;Bacillales;Planococcaceae;Sporosarcina;unclassified Sporosarcina
NZ_CP015027	['pdxK', 'pdxK_basu']	1930764	Sporosarcina sp. P33	Bacteria	Firmicutes	Bacteria;Firmicutes;Bacilli;Bacillales;Planococcaceae;Sporosarcina;unclassified Sporosarcina
NZ_CP031230	['pdxK', 'pdxK_basu']	2283194	Sporosarcina sp. PTS2304	Bacteria	Firmicutes	Bacteria;Firmicutes;Bacilli;Bacillales;Planococcaceae;Sporosarcina;unclassified Sporosarcina
NZ_CP060287	['pdxK', 'pdxK_basu']	2762563	Sporosarcina sp. resist	Bacteria	Firmicutes	Bacteria;Firmicutes;Bacilli;Bacillales;Planococcaceae;Sporosarcina;unclassified Sporosarcina
NZ_CP036259	['pdxK', 'pdxK_basu']	2377	Sporomusa termitida	Bacteria	Firmicutes	Bacteria;Firmicutes;Negativicutes;Selenomonadales;Sporomusaceae;Sporomusa
NZ_CP015108	['pdxK', 'pdxK_basu']	1571	Sporosarcina ureae	Bacteria	Firmicutes	Bacteria;Firmicutes;Bacilli;Bacillales;Planococcaceae;Sporosarcina
NZ_CP015109	['pdxK', 'pdxK_basu']	1571	Sporosarcina ureae	Bacteria	Firmicutes	Bacteria;Firmicutes;Bacilli;Bacillales;Planococcaceae;Sporosarcina
NZ_CP015207	['pdxK', 'pdxK_basu']	1571	Sporosarcina ureae	Bacteria	Firmicutes	Bacteria;Firmicutes;Bacilli;Bacillales;Planococcaceae;Sporosarcina
NZ_CP015348	['pdxK', 'pdxK_basu']	1571	Sporosarcina ureae	Bacteria	Firmicutes	Bacteria;Firmicutes;Bacilli;Bacillales;Planococcaceae;Sporosarcina
NZ_CP017560	['pdxK_basu']	298596	Sporosarcina ureilytica	Bacteria	Firmicutes	Bacteria;Firmicutes;Bacilli;Bacillales;Planococcaceae;Sporosarcina
NZ_CP046521	['pdxK']	1329	Streptococcus canis	Bacteria	Firmicutes	Bacteria;Firmicutes;Bacilli;Lactobacillales;Streptococcaceae;Streptococcus
NZ_CP053790	['pdxK']	1329	Streptococcus canis	Bacteria	Firmicutes	Bacteria;Firmicutes;Bacilli;Lactobacillales;Streptococcaceae;Streptococcus
NZ_CP053789	['pdxK']	1329	Streptococcus canis	Bacteria	Firmicutes	Bacteria;Firmicutes;Bacilli;Lactobacillales;Streptococcaceae;Streptococcus
NZ_CP053792	['pdxK']	1329	Streptococcus canis	Bacteria	Firmicutes	Bacteria;Firmicutes;Bacilli;Lactobacillales;Streptococcaceae;Streptococcus
NZ_LR134293	['pdxK']	1329	Streptococcus canis	Bacteria	Firmicutes	Bacteria;Firmicutes;Bacilli;Lactobacillales;Streptococcaceae;Streptococcus
NZ_LR590625	['pdxK']	1329	Streptococcus canis	Bacteria	Firmicutes	Bacteria;Firmicutes;Bacilli;Lactobacillales;Streptococcaceae;Streptococcus
NZ_AP018726	['pdxK']	1334	Streptococcus dysgalactiae	Bacteria	Firmicutes	Bacteria;Firmicutes;Bacilli;Lactobacillales;Streptococcaceae;Streptococcus
NZ_CP044102	['pdxK']	1334	Streptococcus dysgalactiae	Bacteria	Firmicutes	Bacteria;Firmicutes;Bacilli;Lactobacillales;Streptococcaceae;Streptococcus
NZ_CP066069	['pdxK']	1334	Streptococcus dysgalactiae	Bacteria	Firmicutes	Bacteria;Firmicutes;Bacilli;Lactobacillales;Streptococcaceae;Streptococcus
NZ_CP066073	['pdxK']	1334	Streptococcus dysgalactiae	Bacteria	Firmicutes	Bacteria;Firmicutes;Bacilli;Lactobacillales;Streptococcaceae;Streptococcus
NZ_LR594046	['pdxK']	1334	Streptococcus dysgalactiae	Bacteria	Firmicutes	Bacteria;Firmicutes;Bacilli;Lactobacillales;Streptococcaceae;Streptococcus
NZ_CP051623	['pdxK']	1334	Streptococcus dysgalactiae subsp. equisimilis	Bacteria	Firmicutes	Bacteria;Firmicutes;Bacilli;Lactobacillales;Streptococcaceae;Streptococcus
NZ_CP051624	['pdxK']	1334	Streptococcus dysgalactiae subsp. equisimilis	Bacteria	Firmicutes	Bacteria;Firmicutes;Bacilli;Lactobacillales;Streptococcaceae;Streptococcus
NZ_CP053074	['pdxK']	1334	Streptococcus dysgalactiae subsp. equisimilis	Bacteria	Firmicutes	Bacteria;Firmicutes;Bacilli;Lactobacillales;Streptococcaceae;Streptococcus
NZ_AP023393	['pdxK']	1334	Streptococcus dysgalactiae subsp. equisimilis	Bacteria	Firmicutes	Bacteria;Firmicutes;Bacilli;Lactobacillales;Streptococcaceae;Streptococcus
NZ_AP023394	['pdxK']	1334	Streptococcus dysgalactiae subsp. equisimilis	Bacteria	Firmicutes	Bacteria;Firmicutes;Bacilli;Lactobacillales;Streptococcaceae;Streptococcus
NZ_LS483318	['pdxK']	1334	Streptococcus dysgalactiae subsp. equisimilis	Bacteria	Firmicutes	Bacteria;Firmicutes;Bacilli;Lactobacillales;Streptococcaceae;Streptococcus
NZ_LS483367	['pdxK']	1334	Streptococcus dysgalactiae subsp. equisimilis	Bacteria	Firmicutes	Bacteria;Firmicutes;Bacilli;Lactobacillales;Streptococcaceae;Streptococcus
NZ_LS483361	['pdxK']	1334	Streptococcus dysgalactiae subsp. equisimilis	Bacteria	Firmicutes	Bacteria;Firmicutes;Bacilli;Lactobacillales;Streptococcaceae;Streptococcus
NZ_LS483363	['pdxK']	1334	Streptococcus dysgalactiae subsp. equisimilis	Bacteria	Firmicutes	Bacteria;Firmicutes;Bacilli;Lactobacillales;Streptococcaceae;Streptococcus
NZ_LS483413	['pdxK']	1334	Streptococcus dysgalactiae subsp. equisimilis	Bacteria	Firmicutes	Bacteria;Firmicutes;Bacilli;Lactobacillales;Streptococcaceae;Streptococcus
NZ_LR134316	['pdxK']	1334	Streptococcus dysgalactiae subsp. equisimilis	Bacteria	Firmicutes	Bacteria;Firmicutes;Bacilli;Lactobacillales;Streptococcaceae;Streptococcus
NZ_LR594034	['pdxK']	1334	Streptococcus dysgalactiae subsp. equisimilis	Bacteria	Firmicutes	Bacteria;Firmicutes;Bacilli;Lactobacillales;Streptococcaceae;Streptococcus
NZ_LR594045	['pdxK']	1334	Streptococcus dysgalactiae subsp. equisimilis	Bacteria	Firmicutes	Bacteria;Firmicutes;Bacilli;Lactobacillales;Streptococcaceae;Streptococcus
NZ_LR594047	['pdxK']	1334	Streptococcus dysgalactiae subsp. equisimilis	Bacteria	Firmicutes	Bacteria;Firmicutes;Bacilli;Lactobacillales;Streptococcaceae;Streptococcus
NZ_LR594048	['pdxK']	1334	Streptococcus dysgalactiae subsp. equisimilis	Bacteria	Firmicutes	Bacteria;Firmicutes;Bacilli;Lactobacillales;Streptococcaceae;Streptococcus
NC_012891	['pdxK']	1334	Streptococcus dysgalactiae subsp. equisimilis GGS_124	Bacteria	Firmicutes	Bacteria;Firmicutes;Bacilli;Lactobacillales;Streptococcaceae;Streptococcus
NC_018712	['pdxK']	1334	Streptococcus dysgalactiae subsp. equisimilis RE378	Bacteria	Firmicutes	Bacteria;Firmicutes;Bacilli;Lactobacillales;Streptococcaceae;Streptococcus
NC_019042	['pdxK']	1334	Streptococcus dysgalactiae subsp. equisimilis AC-2713	Bacteria	Firmicutes	Bacteria;Firmicutes;Bacilli;Lactobacillales;Streptococcaceae;Streptococcus
NZ_CP020438	['pdxK']	1335	Streptococcus equinus	Bacteria	Firmicutes	Bacteria;Firmicutes;Bacilli;Lactobacillales;Streptococcaceae;Streptococcus
NC_012470	['pdxK']	1336	Streptococcus equi subsp. zooepidemicus	Bacteria	Firmicutes	Bacteria;Firmicutes;Bacilli;Lactobacillales;Streptococcaceae;Streptococcus
NZ_CP046040	['pdxK']	1336	Streptococcus equi subsp. zooepidemicus	Bacteria	Firmicutes	Bacteria;Firmicutes;Bacilli;Lactobacillales;Streptococcaceae;Streptococcus
NZ_CP046042	['pdxK']	1336	Streptococcus equi subsp. zooepidemicus	Bacteria	Firmicutes	Bacteria;Firmicutes;Bacilli;Lactobacillales;Streptococcaceae;Streptococcus
NZ_CP046041	['pdxK']	1336	Streptococcus equi subsp. zooepidemicus	Bacteria	Firmicutes	Bacteria;Firmicutes;Bacilli;Lactobacillales;Streptococcaceae;Streptococcus
NZ_CP065058	['pdxK']	1336	Streptococcus equi subsp. zooepidemicus	Bacteria	Firmicutes	Bacteria;Firmicutes;Bacilli;Lactobacillales;Streptococcaceae;Streptococcus
NZ_CP065059	['pdxK']	1336	Streptococcus equi subsp. zooepidemicus	Bacteria	Firmicutes	Bacteria;Firmicutes;Bacilli;Lactobacillales;Streptococcaceae;Streptococcus
NZ_CP065054	['pdxK']	1336	Streptococcus equi subsp. zooepidemicus	Bacteria	Firmicutes	Bacteria;Firmicutes;Bacilli;Lactobacillales;Streptococcaceae;Streptococcus
NZ_CP065056	['pdxK']	1336	Streptococcus equi subsp. zooepidemicus	Bacteria	Firmicutes	Bacteria;Firmicutes;Bacilli;Lactobacillales;Streptococcaceae;Streptococcus
NZ_CP065060	['pdxK']	1336	Streptococcus equi subsp. zooepidemicus	Bacteria	Firmicutes	Bacteria;Firmicutes;Bacilli;Lactobacillales;Streptococcaceae;Streptococcus
NZ_CP065061	['pdxK']	1336	Streptococcus equi subsp. zooepidemicus	Bacteria	Firmicutes	Bacteria;Firmicutes;Bacilli;Lactobacillales;Streptococcaceae;Streptococcus
NZ_CP065191	['pdxK']	1336	Streptococcus equi subsp. zooepidemicus	Bacteria	Firmicutes	Bacteria;Firmicutes;Bacilli;Lactobacillales;Streptococcaceae;Streptococcus
NZ_LS483325	['pdxK']	1336	Streptococcus equi subsp. zooepidemicus	Bacteria	Firmicutes	Bacteria;Firmicutes;Bacilli;Lactobacillales;Streptococcaceae;Streptococcus
NZ_LS483328	['pdxK']	1336	Streptococcus equi subsp. zooepidemicus	Bacteria	Firmicutes	Bacteria;Firmicutes;Bacilli;Lactobacillales;Streptococcaceae;Streptococcus
NZ_LS483354	['pdxK']	1336	Streptococcus equi subsp. zooepidemicus	Bacteria	Firmicutes	Bacteria;Firmicutes;Bacilli;Lactobacillales;Streptococcaceae;Streptococcus
NZ_LS483368	['pdxK']	1336	Streptococcus equi subsp. zooepidemicus	Bacteria	Firmicutes	Bacteria;Firmicutes;Bacilli;Lactobacillales;Streptococcaceae;Streptococcus
NZ_LR134317	['pdxK']	1336	Streptococcus equi subsp. zooepidemicus	Bacteria	Firmicutes	Bacteria;Firmicutes;Bacilli;Lactobacillales;Streptococcaceae;Streptococcus
NC_011134	['pdxK']	1336	Streptococcus equi subsp. zooepidemicus MGCS10565	Bacteria	Firmicutes	Bacteria;Firmicutes;Bacilli;Lactobacillales;Streptococcaceae;Streptococcus
NC_012471	['pdxK']	1336	Streptococcus equi subsp. equi 4047	Bacteria	Firmicutes	Bacteria;Firmicutes;Bacilli;Lactobacillales;Streptococcaceae;Streptococcus
NC_017582	['pdxK']	1336	Streptococcus equi subsp. zooepidemicus ATCC 35246	Bacteria	Firmicutes	Bacteria;Firmicutes;Bacilli;Lactobacillales;Streptococcaceae;Streptococcus
NZ_CP006770	['pdxK']	1336	Streptococcus equi subsp. zooepidemicus CY	Bacteria	Firmicutes	Bacteria;Firmicutes;Bacilli;Lactobacillales;Streptococcaceae;Streptococcus
NZ_LS483343	['pdxK']	1345	Streptococcus ferus	Bacteria	Firmicutes	Bacteria;Firmicutes;Bacilli;Lactobacillales;Streptococcaceae;Streptococcus
NZ_CP013688	['pdxK']	315405	Streptococcus gallolyticus	Bacteria	Firmicutes	Bacteria;Firmicutes;Bacilli;Lactobacillales;Streptococcaceae;Streptococcus
NZ_CP017295	['pdxK']	1302	Streptococcus gordonii	Bacteria	Firmicutes	Bacteria;Firmicutes;Bacilli;Lactobacillales;Streptococcaceae;Streptococcus
NZ_CP012648	['pdxK']	1302	Streptococcus gordonii	Bacteria	Firmicutes	Bacteria;Firmicutes;Bacilli;Lactobacillales;Streptococcaceae;Streptococcus
NZ_CP020450	['pdxK']	1302	Streptococcus gordonii	Bacteria	Firmicutes	Bacteria;Firmicutes;Bacilli;Lactobacillales;Streptococcaceae;Streptococcus
NZ_CP023511	['pdxK']	1302	Streptococcus gordonii	Bacteria	Firmicutes	Bacteria;Firmicutes;Bacilli;Lactobacillales;Streptococcaceae;Streptococcus
NZ_CP046328	['pdxK']	1302	Streptococcus gordonii	Bacteria	Firmicutes	Bacteria;Firmicutes;Bacilli;Lactobacillales;Streptococcaceae;Streptococcus
NZ_LS483341	['pdxK']	1302	Streptococcus gordonii	Bacteria	Firmicutes	Bacteria;Firmicutes;Bacilli;Lactobacillales;Streptococcaceae;Streptococcus
NZ_LS483375	['pdxK']	1302	Streptococcus gordonii	Bacteria	Firmicutes	Bacteria;Firmicutes;Bacilli;Lactobacillales;Streptococcaceae;Streptococcus
NZ_LR134291	['pdxK']	1302	Streptococcus gordonii	Bacteria	Firmicutes	Bacteria;Firmicutes;Bacilli;Lactobacillales;Streptococcaceae;Streptococcus
NZ_LR594041	['pdxK']	1302	Streptococcus gordonii	Bacteria	Firmicutes	Bacteria;Firmicutes;Bacilli;Lactobacillales;Streptococcaceae;Streptococcus
NZ_LR594049	['pdxK']	1302	Streptococcus gordonii	Bacteria	Firmicutes	Bacteria;Firmicutes;Bacilli;Lactobacillales;Streptococcaceae;Streptococcus
NC_009785	['pdxK']	1302	Streptococcus gordonii str. Challis substr. CH1	Bacteria	Firmicutes	Bacteria;Firmicutes;Bacilli;Lactobacillales;Streptococcaceae;Streptococcus
NZ_CP013689	['pdxK']	102684	Streptococcus infantarius	Bacteria	Firmicutes	Bacteria;Firmicutes;Bacilli;Lactobacillales;Streptococcaceae;Streptococcus
NZ_CP068056	['pdxK']	150055	Streptococcus lutetiensis	Bacteria	Firmicutes	Bacteria;Firmicutes;Bacilli;Lactobacillales;Streptococcaceae;Streptococcus
NZ_LS483348	['pdxK']	150055	Streptococcus lutetiensis	Bacteria	Firmicutes	Bacteria;Firmicutes;Bacilli;Lactobacillales;Streptococcaceae;Streptococcus
NZ_LS483403	['pdxK']	150055	Streptococcus lutetiensis	Bacteria	Firmicutes	Bacteria;Firmicutes;Bacilli;Lactobacillales;Streptococcaceae;Streptococcus
NZ_LR134203	['pdxK']	150055	Streptococcus lutetiensis	Bacteria	Firmicutes	Bacteria;Firmicutes;Bacilli;Lactobacillales;Streptococcaceae;Streptococcus
NZ_LR594044	['pdxK']	150055	Streptococcus lutetiensis	Bacteria	Firmicutes	Bacteria;Firmicutes;Bacilli;Lactobacillales;Streptococcaceae;Streptococcus
NC_021900	['pdxK']	150055	Streptococcus lutetiensis 033	Bacteria	Firmicutes	Bacteria;Firmicutes;Bacilli;Lactobacillales;Streptococcaceae;Streptococcus
NZ_CP041724	['pdxK_basu']	28035	Staphylococcus lugdunensis	Bacteria	Firmicutes	Bacteria;Firmicutes;Bacilli;Bacillales;Staphylococcaceae;Staphylococcus
NZ_CP040439	['pdxH', 'pdxY']	40324	Stenotrophomonas maltophilia	Bacteria	Proteobacteria	Bacteria;Proteobacteria;Gammaproteobacteria;Xanthomonadales;Xanthomonadaceae;Stenotrophomonas;Stenotrophomonas maltophilia group
NC_016749	['pdxK']	59310	Streptococcus macedonicus ACA-DC 198	Bacteria	Firmicutes	Bacteria;Firmicutes;Bacilli;Lactobacillales;Streptococcaceae;Streptococcus
NZ_CP013237	['pdxK']	1309	Streptococcus mutans	Bacteria	Firmicutes	Bacteria;Firmicutes;Bacilli;Lactobacillales;Streptococcaceae;Streptococcus
NZ_CP023477	['pdxK']	1309	Streptococcus mutans	Bacteria	Firmicutes	Bacteria;Firmicutes;Bacilli;Lactobacillales;Streptococcaceae;Streptococcus
NZ_AP019720	['pdxK']	1309	Streptococcus mutans	Bacteria	Firmicutes	Bacteria;Firmicutes;Bacilli;Lactobacillales;Streptococcaceae;Streptococcus
NZ_CP044493	['pdxK']	1309	Streptococcus mutans	Bacteria	Firmicutes	Bacteria;Firmicutes;Bacilli;Lactobacillales;Streptococcaceae;Streptococcus
NZ_CP044492	['pdxK']	1309	Streptococcus mutans	Bacteria	Firmicutes	Bacteria;Firmicutes;Bacilli;Lactobacillales;Streptococcaceae;Streptococcus
NZ_CP044221	['pdxK']	1309	Streptococcus mutans	Bacteria	Firmicutes	Bacteria;Firmicutes;Bacilli;Lactobacillales;Streptococcaceae;Streptococcus
NZ_CP050270	['pdxK']	1309	Streptococcus mutans	Bacteria	Firmicutes	Bacteria;Firmicutes;Bacilli;Lactobacillales;Streptococcaceae;Streptococcus
NZ_CP050271	['pdxK']	1309	Streptococcus mutans	Bacteria	Firmicutes	Bacteria;Firmicutes;Bacilli;Lactobacillales;Streptococcaceae;Streptococcus
NZ_CP050272	['pdxK']	1309	Streptococcus mutans	Bacteria	Firmicutes	Bacteria;Firmicutes;Bacilli;Lactobacillales;Streptococcaceae;Streptococcus
NZ_CP050273	['pdxK']	1309	Streptococcus mutans	Bacteria	Firmicutes	Bacteria;Firmicutes;Bacilli;Lactobacillales;Streptococcaceae;Streptococcus
NZ_CP066294	['pdxK']	1309	Streptococcus mutans	Bacteria	Firmicutes	Bacteria;Firmicutes;Bacilli;Lactobacillales;Streptococcaceae;Streptococcus
NZ_LS483349	['pdxK']	1309	Streptococcus mutans	Bacteria	Firmicutes	Bacteria;Firmicutes;Bacilli;Lactobacillales;Streptococcaceae;Streptococcus
NZ_LR134320	['pdxK']	1309	Streptococcus mutans	Bacteria	Firmicutes	Bacteria;Firmicutes;Bacilli;Lactobacillales;Streptococcaceae;Streptococcus
NC_004350	['pdxK']	1309	Streptococcus mutans UA159	Bacteria	Firmicutes	Bacteria;Firmicutes;Bacilli;Lactobacillales;Streptococcaceae;Streptococcus
NC_013928	['pdxK']	1309	Streptococcus mutans NN2025	Bacteria	Firmicutes	Bacteria;Firmicutes;Bacilli;Lactobacillales;Streptococcaceae;Streptococcus
NC_017768	['pdxK']	1309	Streptococcus mutans LJ23	Bacteria	Firmicutes	Bacteria;Firmicutes;Bacilli;Lactobacillales;Streptococcaceae;Streptococcus
NC_018089	['pdxK']	1309	Streptococcus mutans GS-5	Bacteria	Firmicutes	Bacteria;Firmicutes;Bacilli;Lactobacillales;Streptococcaceae;Streptococcus
NZ_CP061071	['pdxK']	1309	Streptococcus mutans B04Sm5	Bacteria	Firmicutes	Bacteria;Firmicutes;Bacilli;Lactobacillales;Streptococcaceae;Streptococcus
NZ_CP007016	['pdxK']	1309	Streptococcus mutans UA159-FR	Bacteria	Firmicutes	Bacteria;Firmicutes;Bacilli;Lactobacillales;Streptococcaceae;Streptococcus
NZ_CP039457	['pdxK']	197614	Streptococcus pasteurianus	Bacteria	Firmicutes	Bacteria;Firmicutes;Bacilli;Lactobacillales;Streptococcaceae;Streptococcus
NZ_LS483462	['pdxK']	197614	Streptococcus pasteurianus	Bacteria	Firmicutes	Bacteria;Firmicutes;Bacilli;Lactobacillales;Streptococcaceae;Streptococcus
NC_015600	['pdxK']	197614	Streptococcus pasteurianus ATCC 43144	Bacteria	Firmicutes	Bacteria;Firmicutes;Bacilli;Lactobacillales;Streptococcaceae;Streptococcus
NZ_CP008926	['pdxK']	1314	Streptococcus pyogenes	Bacteria	Firmicutes	Bacteria;Firmicutes;Bacilli;Lactobacillales;Streptococcaceae;Streptococcus
NZ_CP008695	['pdxK']	1314	Streptococcus pyogenes	Bacteria	Firmicutes	Bacteria;Firmicutes;Bacilli;Lactobacillales;Streptococcaceae;Streptococcus
NZ_CP007240	['pdxK']	1314	Streptococcus pyogenes	Bacteria	Firmicutes	Bacteria;Firmicutes;Bacilli;Lactobacillales;Streptococcaceae;Streptococcus
NZ_CP009612	['pdxK']	1314	Streptococcus pyogenes	Bacteria	Firmicutes	Bacteria;Firmicutes;Bacilli;Lactobacillales;Streptococcaceae;Streptococcus
NZ_CP007241	['pdxK']	1314	Streptococcus pyogenes	Bacteria	Firmicutes	Bacteria;Firmicutes;Bacilli;Lactobacillales;Streptococcaceae;Streptococcus
NZ_CP007537	['pdxK']	1314	Streptococcus pyogenes	Bacteria	Firmicutes	Bacteria;Firmicutes;Bacilli;Lactobacillales;Streptococcaceae;Streptococcus
NZ_CP011415	['pdxK']	1314	Streptococcus pyogenes	Bacteria	Firmicutes	Bacteria;Firmicutes;Bacilli;Lactobacillales;Streptococcaceae;Streptococcus
NZ_CP007560	['pdxK']	1314	Streptococcus pyogenes	Bacteria	Firmicutes	Bacteria;Firmicutes;Bacilli;Lactobacillales;Streptococcaceae;Streptococcus
NZ_CP007561	['pdxK']	1314	Streptococcus pyogenes	Bacteria	Firmicutes	Bacteria;Firmicutes;Bacilli;Lactobacillales;Streptococcaceae;Streptococcus
NZ_CP007562	['pdxK']	1314	Streptococcus pyogenes	Bacteria	Firmicutes	Bacteria;Firmicutes;Bacilli;Lactobacillales;Streptococcaceae;Streptococcus
NZ_CP011535	['pdxK']	1314	Streptococcus pyogenes	Bacteria	Firmicutes	Bacteria;Firmicutes;Bacilli;Lactobacillales;Streptococcaceae;Streptococcus
NZ_CP008776	['pdxK']	1314	Streptococcus pyogenes	Bacteria	Firmicutes	Bacteria;Firmicutes;Bacilli;Lactobacillales;Streptococcaceae;Streptococcus
NZ_CP011068	['pdxK']	1314	Streptococcus pyogenes	Bacteria	Firmicutes	Bacteria;Firmicutes;Bacilli;Lactobacillales;Streptococcaceae;Streptococcus
NZ_HG316453	['pdxK']	1314	Streptococcus pyogenes	Bacteria	Firmicutes	Bacteria;Firmicutes;Bacilli;Lactobacillales;Streptococcaceae;Streptococcus
NZ_CP012045	['pdxK']	1314	Streptococcus pyogenes	Bacteria	Firmicutes	Bacteria;Firmicutes;Bacilli;Lactobacillales;Streptococcaceae;Streptococcus
NZ_CP010449	['pdxK']	1314	Streptococcus pyogenes	Bacteria	Firmicutes	Bacteria;Firmicutes;Bacilli;Lactobacillales;Streptococcaceae;Streptococcus
NZ_CP010450	['pdxK']	1314	Streptococcus pyogenes	Bacteria	Firmicutes	Bacteria;Firmicutes;Bacilli;Lactobacillales;Streptococcaceae;Streptococcus
NZ_CP014139	['pdxK']	1314	Streptococcus pyogenes	Bacteria	Firmicutes	Bacteria;Firmicutes;Bacilli;Lactobacillales;Streptococcaceae;Streptococcus
NZ_AP014585	['pdxK']	1314	Streptococcus pyogenes	Bacteria	Firmicutes	Bacteria;Firmicutes;Bacilli;Lactobacillales;Streptococcaceae;Streptococcus
NZ_CP014027	['pdxK']	1314	Streptococcus pyogenes	Bacteria	Firmicutes	Bacteria;Firmicutes;Bacilli;Lactobacillales;Streptococcaceae;Streptococcus
NZ_CP013672	['pdxK']	1314	Streptococcus pyogenes	Bacteria	Firmicutes	Bacteria;Firmicutes;Bacilli;Lactobacillales;Streptococcaceae;Streptococcus
NZ_CP013838	['pdxK']	1314	Streptococcus pyogenes	Bacteria	Firmicutes	Bacteria;Firmicutes;Bacilli;Lactobacillales;Streptococcaceae;Streptococcus
NZ_CP013839	['pdxK']	1314	Streptococcus pyogenes	Bacteria	Firmicutes	Bacteria;Firmicutes;Bacilli;Lactobacillales;Streptococcaceae;Streptococcus
NZ_CP013840	['pdxK']	1314	Streptococcus pyogenes	Bacteria	Firmicutes	Bacteria;Firmicutes;Bacilli;Lactobacillales;Streptococcaceae;Streptococcus
NZ_CP015238	['pdxK']	1314	Streptococcus pyogenes	Bacteria	Firmicutes	Bacteria;Firmicutes;Bacilli;Lactobacillales;Streptococcaceae;Streptococcus
NZ_CP011069	['pdxK']	1314	Streptococcus pyogenes	Bacteria	Firmicutes	Bacteria;Firmicutes;Bacilli;Lactobacillales;Streptococcaceae;Streptococcus
NZ_LN831034	['pdxK']	1314	Streptococcus pyogenes	Bacteria	Firmicutes	Bacteria;Firmicutes;Bacilli;Lactobacillales;Streptococcaceae;Streptococcus
NZ_CP014542	['pdxK']	1314	Streptococcus pyogenes	Bacteria	Firmicutes	Bacteria;Firmicutes;Bacilli;Lactobacillales;Streptococcaceae;Streptococcus
NZ_CP022206	['pdxK']	1314	Streptococcus pyogenes	Bacteria	Firmicutes	Bacteria;Firmicutes;Bacilli;Lactobacillales;Streptococcaceae;Streptococcus
NZ_CP022354	['pdxK']	1314	Streptococcus pyogenes	Bacteria	Firmicutes	Bacteria;Firmicutes;Bacilli;Lactobacillales;Streptococcaceae;Streptococcus
NZ_CP020027	['pdxK']	1314	Streptococcus pyogenes	Bacteria	Firmicutes	Bacteria;Firmicutes;Bacilli;Lactobacillales;Streptococcaceae;Streptococcus
NZ_CP020082	['pdxK']	1314	Streptococcus pyogenes	Bacteria	Firmicutes	Bacteria;Firmicutes;Bacilli;Lactobacillales;Streptococcaceae;Streptococcus
NZ_AP014596	['pdxK']	1314	Streptococcus pyogenes	Bacteria	Firmicutes	Bacteria;Firmicutes;Bacilli;Lactobacillales;Streptococcaceae;Streptococcus
NZ_AP017629	['pdxK']	1314	Streptococcus pyogenes	Bacteria	Firmicutes	Bacteria;Firmicutes;Bacilli;Lactobacillales;Streptococcaceae;Streptococcus
NZ_CP023769	['pdxK']	1314	Streptococcus pyogenes	Bacteria	Firmicutes	Bacteria;Firmicutes;Bacilli;Lactobacillales;Streptococcaceae;Streptococcus
NZ_CP021640	['pdxK']	1314	Streptococcus pyogenes	Bacteria	Firmicutes	Bacteria;Firmicutes;Bacilli;Lactobacillales;Streptococcaceae;Streptococcus
NZ_CP028148	['pdxK']	1314	Streptococcus pyogenes	Bacteria	Firmicutes	Bacteria;Firmicutes;Bacilli;Lactobacillales;Streptococcaceae;Streptococcus
NZ_CP028140	['pdxK']	1314	Streptococcus pyogenes	Bacteria	Firmicutes	Bacteria;Firmicutes;Bacilli;Lactobacillales;Streptococcaceae;Streptococcus
NZ_CP027771	['pdxK']	1314	Streptococcus pyogenes	Bacteria	Firmicutes	Bacteria;Firmicutes;Bacilli;Lactobacillales;Streptococcaceae;Streptococcus
NZ_AP018337	['pdxK']	1314	Streptococcus pyogenes	Bacteria	Firmicutes	Bacteria;Firmicutes;Bacilli;Lactobacillales;Streptococcaceae;Streptococcus
NZ_CP031770	['pdxK']	1314	Streptococcus pyogenes	Bacteria	Firmicutes	Bacteria;Firmicutes;Bacilli;Lactobacillales;Streptococcaceae;Streptococcus
NZ_CP029694	['pdxK']	1314	Streptococcus pyogenes	Bacteria	Firmicutes	Bacteria;Firmicutes;Bacilli;Lactobacillales;Streptococcaceae;Streptococcus
NZ_CP033767	['pdxK']	1314	Streptococcus pyogenes	Bacteria	Firmicutes	Bacteria;Firmicutes;Bacilli;Lactobacillales;Streptococcaceae;Streptococcus
NZ_CP033815	['pdxK']	1314	Streptococcus pyogenes	Bacteria	Firmicutes	Bacteria;Firmicutes;Bacilli;Lactobacillales;Streptococcaceae;Streptococcus
NZ_CP033907	['pdxK']	1314	Streptococcus pyogenes	Bacteria	Firmicutes	Bacteria;Firmicutes;Bacilli;Lactobacillales;Streptococcaceae;Streptococcus
NZ_CP033908	['pdxK']	1314	Streptococcus pyogenes	Bacteria	Firmicutes	Bacteria;Firmicutes;Bacilli;Lactobacillales;Streptococcaceae;Streptococcus
NZ_CP032665	['pdxK']	1314	Streptococcus pyogenes	Bacteria	Firmicutes	Bacteria;Firmicutes;Bacilli;Lactobacillales;Streptococcaceae;Streptococcus
NZ_CP032666	['pdxK']	1314	Streptococcus pyogenes	Bacteria	Firmicutes	Bacteria;Firmicutes;Bacilli;Lactobacillales;Streptococcaceae;Streptococcus
NZ_CP028841	['pdxK']	1314	Streptococcus pyogenes	Bacteria	Firmicutes	Bacteria;Firmicutes;Bacilli;Lactobacillales;Streptococcaceae;Streptococcus
NZ_CP032699	['pdxK']	1314	Streptococcus pyogenes	Bacteria	Firmicutes	Bacteria;Firmicutes;Bacilli;Lactobacillales;Streptococcaceae;Streptococcus
NZ_CP032700	['pdxK']	1314	Streptococcus pyogenes	Bacteria	Firmicutes	Bacteria;Firmicutes;Bacilli;Lactobacillales;Streptococcaceae;Streptococcus
NZ_CP033337	['pdxK']	1314	Streptococcus pyogenes	Bacteria	Firmicutes	Bacteria;Firmicutes;Bacilli;Lactobacillales;Streptococcaceae;Streptococcus
NZ_CP033335	['pdxK']	1314	Streptococcus pyogenes	Bacteria	Firmicutes	Bacteria;Firmicutes;Bacilli;Lactobacillales;Streptococcaceae;Streptococcus
NZ_CP033336	['pdxK']	1314	Streptococcus pyogenes	Bacteria	Firmicutes	Bacteria;Firmicutes;Bacilli;Lactobacillales;Streptococcaceae;Streptococcus
NZ_CP033621	['pdxK']	1314	Streptococcus pyogenes	Bacteria	Firmicutes	Bacteria;Firmicutes;Bacilli;Lactobacillales;Streptococcaceae;Streptococcus
NZ_CP031638	['pdxK']	1314	Streptococcus pyogenes	Bacteria	Firmicutes	Bacteria;Firmicutes;Bacilli;Lactobacillales;Streptococcaceae;Streptococcus
NZ_CP031637	['pdxK']	1314	Streptococcus pyogenes	Bacteria	Firmicutes	Bacteria;Firmicutes;Bacilli;Lactobacillales;Streptococcaceae;Streptococcus
NZ_CP031639	['pdxK']	1314	Streptococcus pyogenes	Bacteria	Firmicutes	Bacteria;Firmicutes;Bacilli;Lactobacillales;Streptococcaceae;Streptococcus
NZ_CP031640	['pdxK']	1314	Streptococcus pyogenes	Bacteria	Firmicutes	Bacteria;Firmicutes;Bacilli;Lactobacillales;Streptococcaceae;Streptococcus
NZ_CP031617	['pdxK']	1314	Streptococcus pyogenes	Bacteria	Firmicutes	Bacteria;Firmicutes;Bacilli;Lactobacillales;Streptococcaceae;Streptococcus
NZ_CP031618	['pdxK']	1314	Streptococcus pyogenes	Bacteria	Firmicutes	Bacteria;Firmicutes;Bacilli;Lactobacillales;Streptococcaceae;Streptococcus
NZ_CP031619	['pdxK']	1314	Streptococcus pyogenes	Bacteria	Firmicutes	Bacteria;Firmicutes;Bacilli;Lactobacillales;Streptococcaceae;Streptococcus
NZ_CP031621	['pdxK']	1314	Streptococcus pyogenes	Bacteria	Firmicutes	Bacteria;Firmicutes;Bacilli;Lactobacillales;Streptococcaceae;Streptococcus
NZ_CP031622	['pdxK']	1314	Streptococcus pyogenes	Bacteria	Firmicutes	Bacteria;Firmicutes;Bacilli;Lactobacillales;Streptococcaceae;Streptococcus
NZ_CP031623	['pdxK']	1314	Streptococcus pyogenes	Bacteria	Firmicutes	Bacteria;Firmicutes;Bacilli;Lactobacillales;Streptococcaceae;Streptococcus
NZ_CP031624	['pdxK']	1314	Streptococcus pyogenes	Bacteria	Firmicutes	Bacteria;Firmicutes;Bacilli;Lactobacillales;Streptococcaceae;Streptococcus
NZ_CP031625	['pdxK']	1314	Streptococcus pyogenes	Bacteria	Firmicutes	Bacteria;Firmicutes;Bacilli;Lactobacillales;Streptococcaceae;Streptococcus
NZ_CP031627	['pdxK']	1314	Streptococcus pyogenes	Bacteria	Firmicutes	Bacteria;Firmicutes;Bacilli;Lactobacillales;Streptococcaceae;Streptococcus
NZ_CP031628	['pdxK']	1314	Streptococcus pyogenes	Bacteria	Firmicutes	Bacteria;Firmicutes;Bacilli;Lactobacillales;Streptococcaceae;Streptococcus
NZ_CP031629	['pdxK']	1314	Streptococcus pyogenes	Bacteria	Firmicutes	Bacteria;Firmicutes;Bacilli;Lactobacillales;Streptococcaceae;Streptococcus
NZ_CP031630	['pdxK']	1314	Streptococcus pyogenes	Bacteria	Firmicutes	Bacteria;Firmicutes;Bacilli;Lactobacillales;Streptococcaceae;Streptococcus
NZ_CP031631	['pdxK']	1314	Streptococcus pyogenes	Bacteria	Firmicutes	Bacteria;Firmicutes;Bacilli;Lactobacillales;Streptococcaceae;Streptococcus
NZ_CP031633	['pdxK']	1314	Streptococcus pyogenes	Bacteria	Firmicutes	Bacteria;Firmicutes;Bacilli;Lactobacillales;Streptococcaceae;Streptococcus
NZ_CP031634	['pdxK']	1314	Streptococcus pyogenes	Bacteria	Firmicutes	Bacteria;Firmicutes;Bacilli;Lactobacillales;Streptococcaceae;Streptococcus
NZ_CP031620	['pdxK']	1314	Streptococcus pyogenes	Bacteria	Firmicutes	Bacteria;Firmicutes;Bacilli;Lactobacillales;Streptococcaceae;Streptococcus
NZ_CP031626	['pdxK']	1314	Streptococcus pyogenes	Bacteria	Firmicutes	Bacteria;Firmicutes;Bacilli;Lactobacillales;Streptococcaceae;Streptococcus
NZ_CP031632	['pdxK']	1314	Streptococcus pyogenes	Bacteria	Firmicutes	Bacteria;Firmicutes;Bacilli;Lactobacillales;Streptococcaceae;Streptococcus
NZ_CP031635	['pdxK']	1314	Streptococcus pyogenes	Bacteria	Firmicutes	Bacteria;Firmicutes;Bacilli;Lactobacillales;Streptococcaceae;Streptococcus
NZ_CP031636	['pdxK']	1314	Streptococcus pyogenes	Bacteria	Firmicutes	Bacteria;Firmicutes;Bacilli;Lactobacillales;Streptococcaceae;Streptococcus
NZ_CP031738	['pdxK']	1314	Streptococcus pyogenes	Bacteria	Firmicutes	Bacteria;Firmicutes;Bacilli;Lactobacillales;Streptococcaceae;Streptococcus
NZ_CP035426	['pdxK']	1314	Streptococcus pyogenes	Bacteria	Firmicutes	Bacteria;Firmicutes;Bacilli;Lactobacillales;Streptococcaceae;Streptococcus
NZ_CP035427	['pdxK']	1314	Streptococcus pyogenes	Bacteria	Firmicutes	Bacteria;Firmicutes;Bacilli;Lactobacillales;Streptococcaceae;Streptococcus
NZ_CP035428	['pdxK']	1314	Streptococcus pyogenes	Bacteria	Firmicutes	Bacteria;Firmicutes;Bacilli;Lactobacillales;Streptococcaceae;Streptococcus
NZ_CP035430	['pdxK']	1314	Streptococcus pyogenes	Bacteria	Firmicutes	Bacteria;Firmicutes;Bacilli;Lactobacillales;Streptococcaceae;Streptococcus
NZ_CP035431	['pdxK']	1314	Streptococcus pyogenes	Bacteria	Firmicutes	Bacteria;Firmicutes;Bacilli;Lactobacillales;Streptococcaceae;Streptococcus
NZ_CP035435	['pdxK']	1314	Streptococcus pyogenes	Bacteria	Firmicutes	Bacteria;Firmicutes;Bacilli;Lactobacillales;Streptococcaceae;Streptococcus
NZ_CP035437	['pdxK']	1314	Streptococcus pyogenes	Bacteria	Firmicutes	Bacteria;Firmicutes;Bacilli;Lactobacillales;Streptococcaceae;Streptococcus
NZ_CP035438	['pdxK']	1314	Streptococcus pyogenes	Bacteria	Firmicutes	Bacteria;Firmicutes;Bacilli;Lactobacillales;Streptococcaceae;Streptococcus
NZ_CP035440	['pdxK']	1314	Streptococcus pyogenes	Bacteria	Firmicutes	Bacteria;Firmicutes;Bacilli;Lactobacillales;Streptococcaceae;Streptococcus
NZ_CP035443	['pdxK']	1314	Streptococcus pyogenes	Bacteria	Firmicutes	Bacteria;Firmicutes;Bacilli;Lactobacillales;Streptococcaceae;Streptococcus
NZ_CP035447	['pdxK']	1314	Streptococcus pyogenes	Bacteria	Firmicutes	Bacteria;Firmicutes;Bacilli;Lactobacillales;Streptococcaceae;Streptococcus
NZ_CP035449	['pdxK']	1314	Streptococcus pyogenes	Bacteria	Firmicutes	Bacteria;Firmicutes;Bacilli;Lactobacillales;Streptococcaceae;Streptococcus
NZ_CP035448	['pdxK']	1314	Streptococcus pyogenes	Bacteria	Firmicutes	Bacteria;Firmicutes;Bacilli;Lactobacillales;Streptococcaceae;Streptococcus
NZ_CP035450	['pdxK']	1314	Streptococcus pyogenes	Bacteria	Firmicutes	Bacteria;Firmicutes;Bacilli;Lactobacillales;Streptococcaceae;Streptococcus
NZ_CP035451	['pdxK']	1314	Streptococcus pyogenes	Bacteria	Firmicutes	Bacteria;Firmicutes;Bacilli;Lactobacillales;Streptococcaceae;Streptococcus
NZ_CP035452	['pdxK']	1314	Streptococcus pyogenes	Bacteria	Firmicutes	Bacteria;Firmicutes;Bacilli;Lactobacillales;Streptococcaceae;Streptococcus
NZ_CP035454	['pdxK']	1314	Streptococcus pyogenes	Bacteria	Firmicutes	Bacteria;Firmicutes;Bacilli;Lactobacillales;Streptococcaceae;Streptococcus
NZ_CP035429	['pdxK']	1314	Streptococcus pyogenes	Bacteria	Firmicutes	Bacteria;Firmicutes;Bacilli;Lactobacillales;Streptococcaceae;Streptococcus
NZ_CP035432	['pdxK']	1314	Streptococcus pyogenes	Bacteria	Firmicutes	Bacteria;Firmicutes;Bacilli;Lactobacillales;Streptococcaceae;Streptococcus
NZ_CP035433	['pdxK']	1314	Streptococcus pyogenes	Bacteria	Firmicutes	Bacteria;Firmicutes;Bacilli;Lactobacillales;Streptococcaceae;Streptococcus
NZ_CP035434	['pdxK']	1314	Streptococcus pyogenes	Bacteria	Firmicutes	Bacteria;Firmicutes;Bacilli;Lactobacillales;Streptococcaceae;Streptococcus
NZ_CP035436	['pdxK']	1314	Streptococcus pyogenes	Bacteria	Firmicutes	Bacteria;Firmicutes;Bacilli;Lactobacillales;Streptococcaceae;Streptococcus
NZ_CP035439	['pdxK']	1314	Streptococcus pyogenes	Bacteria	Firmicutes	Bacteria;Firmicutes;Bacilli;Lactobacillales;Streptococcaceae;Streptococcus
NZ_CP035441	['pdxK']	1314	Streptococcus pyogenes	Bacteria	Firmicutes	Bacteria;Firmicutes;Bacilli;Lactobacillales;Streptococcaceae;Streptococcus
NZ_CP035442	['pdxK']	1314	Streptococcus pyogenes	Bacteria	Firmicutes	Bacteria;Firmicutes;Bacilli;Lactobacillales;Streptococcaceae;Streptococcus
NZ_CP035444	['pdxK']	1314	Streptococcus pyogenes	Bacteria	Firmicutes	Bacteria;Firmicutes;Bacilli;Lactobacillales;Streptococcaceae;Streptococcus
NZ_CP035445	['pdxK']	1314	Streptococcus pyogenes	Bacteria	Firmicutes	Bacteria;Firmicutes;Bacilli;Lactobacillales;Streptococcaceae;Streptococcus
NZ_CP035455	['pdxK']	1314	Streptococcus pyogenes	Bacteria	Firmicutes	Bacteria;Firmicutes;Bacilli;Lactobacillales;Streptococcaceae;Streptococcus
NZ_CP035446	['pdxK']	1314	Streptococcus pyogenes	Bacteria	Firmicutes	Bacteria;Firmicutes;Bacilli;Lactobacillales;Streptococcaceae;Streptococcus
NZ_CP040997	['pdxK']	1314	Streptococcus pyogenes	Bacteria	Firmicutes	Bacteria;Firmicutes;Bacilli;Lactobacillales;Streptococcaceae;Streptococcus
NZ_AP019548	['pdxK']	1314	Streptococcus pyogenes	Bacteria	Firmicutes	Bacteria;Firmicutes;Bacilli;Lactobacillales;Streptococcaceae;Streptococcus
NZ_CP044093	['pdxK']	1314	Streptococcus pyogenes	Bacteria	Firmicutes	Bacteria;Firmicutes;Bacilli;Lactobacillales;Streptococcaceae;Streptococcus
NZ_CP045930	['pdxK']	1314	Streptococcus pyogenes	Bacteria	Firmicutes	Bacteria;Firmicutes;Bacilli;Lactobacillales;Streptococcaceae;Streptococcus
NZ_CP036530	['pdxK']	1314	Streptococcus pyogenes	Bacteria	Firmicutes	Bacteria;Firmicutes;Bacilli;Lactobacillales;Streptococcaceae;Streptococcus
NZ_CP036531	['pdxK']	1314	Streptococcus pyogenes	Bacteria	Firmicutes	Bacteria;Firmicutes;Bacilli;Lactobacillales;Streptococcaceae;Streptococcus
NZ_CP047120	['pdxK']	1314	Streptococcus pyogenes	Bacteria	Firmicutes	Bacteria;Firmicutes;Bacilli;Lactobacillales;Streptococcaceae;Streptococcus
NZ_CP049799	['pdxK']	1314	Streptococcus pyogenes	Bacteria	Firmicutes	Bacteria;Firmicutes;Bacilli;Lactobacillales;Streptococcaceae;Streptococcus
NZ_CP043530	['pdxK']	1314	Streptococcus pyogenes	Bacteria	Firmicutes	Bacteria;Firmicutes;Bacilli;Lactobacillales;Streptococcaceae;Streptococcus
NZ_CP051138	['pdxK']	1314	Streptococcus pyogenes	Bacteria	Firmicutes	Bacteria;Firmicutes;Bacilli;Lactobacillales;Streptococcaceae;Streptococcus
NZ_AP023387	['pdxK']	1314	Streptococcus pyogenes	Bacteria	Firmicutes	Bacteria;Firmicutes;Bacilli;Lactobacillales;Streptococcaceae;Streptococcus
NZ_AP023388	['pdxK']	1314	Streptococcus pyogenes	Bacteria	Firmicutes	Bacteria;Firmicutes;Bacilli;Lactobacillales;Streptococcaceae;Streptococcus
NZ_AP023389	['pdxK']	1314	Streptococcus pyogenes	Bacteria	Firmicutes	Bacteria;Firmicutes;Bacilli;Lactobacillales;Streptococcaceae;Streptococcus
NZ_AP023390	['pdxK']	1314	Streptococcus pyogenes	Bacteria	Firmicutes	Bacteria;Firmicutes;Bacilli;Lactobacillales;Streptococcaceae;Streptococcus
NZ_CP041408	['pdxK']	1314	Streptococcus pyogenes	Bacteria	Firmicutes	Bacteria;Firmicutes;Bacilli;Lactobacillales;Streptococcaceae;Streptococcus
NZ_CP061134	['pdxK']	1314	Streptococcus pyogenes	Bacteria	Firmicutes	Bacteria;Firmicutes;Bacilli;Lactobacillales;Streptococcaceae;Streptococcus
NZ_CP061132	['pdxK']	1314	Streptococcus pyogenes	Bacteria	Firmicutes	Bacteria;Firmicutes;Bacilli;Lactobacillales;Streptococcaceae;Streptococcus
NZ_CP061131	['pdxK']	1314	Streptococcus pyogenes	Bacteria	Firmicutes	Bacteria;Firmicutes;Bacilli;Lactobacillales;Streptococcaceae;Streptococcus
NZ_CP061133	['pdxK']	1314	Streptococcus pyogenes	Bacteria	Firmicutes	Bacteria;Firmicutes;Bacilli;Lactobacillales;Streptococcaceae;Streptococcus
NZ_CP065927	['pdxK']	1314	Streptococcus pyogenes	Bacteria	Firmicutes	Bacteria;Firmicutes;Bacilli;Lactobacillales;Streptococcaceae;Streptococcus
NZ_CP067008	['pdxK']	1314	Streptococcus pyogenes	Bacteria	Firmicutes	Bacteria;Firmicutes;Bacilli;Lactobacillales;Streptococcaceae;Streptococcus
NZ_CP067010	['pdxK']	1314	Streptococcus pyogenes	Bacteria	Firmicutes	Bacteria;Firmicutes;Bacilli;Lactobacillales;Streptococcaceae;Streptococcus
NZ_CP067009	['pdxK']	1314	Streptococcus pyogenes	Bacteria	Firmicutes	Bacteria;Firmicutes;Bacilli;Lactobacillales;Streptococcaceae;Streptococcus
NZ_CP070994	['pdxK']	1314	Streptococcus pyogenes	Bacteria	Firmicutes	Bacteria;Firmicutes;Bacilli;Lactobacillales;Streptococcaceae;Streptococcus
NZ_LS483298	['pdxK']	1314	Streptococcus pyogenes	Bacteria	Firmicutes	Bacteria;Firmicutes;Bacilli;Lactobacillales;Streptococcaceae;Streptococcus
NZ_LS483307	['pdxK']	1314	Streptococcus pyogenes	Bacteria	Firmicutes	Bacteria;Firmicutes;Bacilli;Lactobacillales;Streptococcaceae;Streptococcus
NZ_LS483315	['pdxK']	1314	Streptococcus pyogenes	Bacteria	Firmicutes	Bacteria;Firmicutes;Bacilli;Lactobacillales;Streptococcaceae;Streptococcus
NZ_LS483321	['pdxK']	1314	Streptococcus pyogenes	Bacteria	Firmicutes	Bacteria;Firmicutes;Bacilli;Lactobacillales;Streptococcaceae;Streptococcus
NZ_LS483322	['pdxK']	1314	Streptococcus pyogenes	Bacteria	Firmicutes	Bacteria;Firmicutes;Bacilli;Lactobacillales;Streptococcaceae;Streptococcus
NZ_LS483320	['pdxK']	1314	Streptococcus pyogenes	Bacteria	Firmicutes	Bacteria;Firmicutes;Bacilli;Lactobacillales;Streptococcaceae;Streptococcus
NZ_LS483323	['pdxK']	1314	Streptococcus pyogenes	Bacteria	Firmicutes	Bacteria;Firmicutes;Bacilli;Lactobacillales;Streptococcaceae;Streptococcus
NZ_LS483326	['pdxK']	1314	Streptococcus pyogenes	Bacteria	Firmicutes	Bacteria;Firmicutes;Bacilli;Lactobacillales;Streptococcaceae;Streptococcus
NZ_LS483327	['pdxK']	1314	Streptococcus pyogenes	Bacteria	Firmicutes	Bacteria;Firmicutes;Bacilli;Lactobacillales;Streptococcaceae;Streptococcus
NZ_LS483331	['pdxK']	1314	Streptococcus pyogenes	Bacteria	Firmicutes	Bacteria;Firmicutes;Bacilli;Lactobacillales;Streptococcaceae;Streptococcus
NZ_LS483330	['pdxK']	1314	Streptococcus pyogenes	Bacteria	Firmicutes	Bacteria;Firmicutes;Bacilli;Lactobacillales;Streptococcaceae;Streptococcus
NZ_LS483329	['pdxK']	1314	Streptococcus pyogenes	Bacteria	Firmicutes	Bacteria;Firmicutes;Bacilli;Lactobacillales;Streptococcaceae;Streptococcus
NZ_LS483336	['pdxK']	1314	Streptococcus pyogenes	Bacteria	Firmicutes	Bacteria;Firmicutes;Bacilli;Lactobacillales;Streptococcaceae;Streptococcus
NZ_LS483332	['pdxK']	1314	Streptococcus pyogenes	Bacteria	Firmicutes	Bacteria;Firmicutes;Bacilli;Lactobacillales;Streptococcaceae;Streptococcus
NZ_LS483333	['pdxK']	1314	Streptococcus pyogenes	Bacteria	Firmicutes	Bacteria;Firmicutes;Bacilli;Lactobacillales;Streptococcaceae;Streptococcus
NZ_LS483334	['pdxK']	1314	Streptococcus pyogenes	Bacteria	Firmicutes	Bacteria;Firmicutes;Bacilli;Lactobacillales;Streptococcaceae;Streptococcus
NZ_LS483337	['pdxK']	1314	Streptococcus pyogenes	Bacteria	Firmicutes	Bacteria;Firmicutes;Bacilli;Lactobacillales;Streptococcaceae;Streptococcus
NZ_LS483521	['pdxK']	1314	Streptococcus pyogenes	Bacteria	Firmicutes	Bacteria;Firmicutes;Bacilli;Lactobacillales;Streptococcaceae;Streptococcus
NZ_LS483335	['pdxK']	1314	Streptococcus pyogenes	Bacteria	Firmicutes	Bacteria;Firmicutes;Bacilli;Lactobacillales;Streptococcaceae;Streptococcus
NZ_LS483345	['pdxK']	1314	Streptococcus pyogenes	Bacteria	Firmicutes	Bacteria;Firmicutes;Bacilli;Lactobacillales;Streptococcaceae;Streptococcus
NZ_LS483352	['pdxK']	1314	Streptococcus pyogenes	Bacteria	Firmicutes	Bacteria;Firmicutes;Bacilli;Lactobacillales;Streptococcaceae;Streptococcus
NZ_LS483344	['pdxK']	1314	Streptococcus pyogenes	Bacteria	Firmicutes	Bacteria;Firmicutes;Bacilli;Lactobacillales;Streptococcaceae;Streptococcus
NZ_LS483340	['pdxK']	1314	Streptococcus pyogenes	Bacteria	Firmicutes	Bacteria;Firmicutes;Bacilli;Lactobacillales;Streptococcaceae;Streptococcus
NZ_LS483338	['pdxK']	1314	Streptococcus pyogenes	Bacteria	Firmicutes	Bacteria;Firmicutes;Bacilli;Lactobacillales;Streptococcaceae;Streptococcus
NZ_LS483351	['pdxK']	1314	Streptococcus pyogenes	Bacteria	Firmicutes	Bacteria;Firmicutes;Bacilli;Lactobacillales;Streptococcaceae;Streptococcus
NZ_LS483347	['pdxK']	1314	Streptococcus pyogenes	Bacteria	Firmicutes	Bacteria;Firmicutes;Bacilli;Lactobacillales;Streptococcaceae;Streptococcus
NZ_LS483353	['pdxK']	1314	Streptococcus pyogenes	Bacteria	Firmicutes	Bacteria;Firmicutes;Bacilli;Lactobacillales;Streptococcaceae;Streptococcus
NZ_LS483357	['pdxK']	1314	Streptococcus pyogenes	Bacteria	Firmicutes	Bacteria;Firmicutes;Bacilli;Lactobacillales;Streptococcaceae;Streptococcus
NZ_LS483355	['pdxK']	1314	Streptococcus pyogenes	Bacteria	Firmicutes	Bacteria;Firmicutes;Bacilli;Lactobacillales;Streptococcaceae;Streptococcus
NZ_LS483359	['pdxK']	1314	Streptococcus pyogenes	Bacteria	Firmicutes	Bacteria;Firmicutes;Bacilli;Lactobacillales;Streptococcaceae;Streptococcus
NZ_LS483356	['pdxK']	1314	Streptococcus pyogenes	Bacteria	Firmicutes	Bacteria;Firmicutes;Bacilli;Lactobacillales;Streptococcaceae;Streptococcus
NZ_LS483360	['pdxK']	1314	Streptococcus pyogenes	Bacteria	Firmicutes	Bacteria;Firmicutes;Bacilli;Lactobacillales;Streptococcaceae;Streptococcus
NZ_LS483520	['pdxK']	1314	Streptococcus pyogenes	Bacteria	Firmicutes	Bacteria;Firmicutes;Bacilli;Lactobacillales;Streptococcaceae;Streptococcus
NZ_LS483379	['pdxK']	1314	Streptococcus pyogenes	Bacteria	Firmicutes	Bacteria;Firmicutes;Bacilli;Lactobacillales;Streptococcaceae;Streptococcus
NZ_LS483389	['pdxK']	1314	Streptococcus pyogenes	Bacteria	Firmicutes	Bacteria;Firmicutes;Bacilli;Lactobacillales;Streptococcaceae;Streptococcus
NZ_LS483522	['pdxK']	1314	Streptococcus pyogenes	Bacteria	Firmicutes	Bacteria;Firmicutes;Bacilli;Lactobacillales;Streptococcaceae;Streptococcus
NZ_LS483382	['pdxK']	1314	Streptococcus pyogenes	Bacteria	Firmicutes	Bacteria;Firmicutes;Bacilli;Lactobacillales;Streptococcaceae;Streptococcus
NZ_LS483391	['pdxK']	1314	Streptococcus pyogenes	Bacteria	Firmicutes	Bacteria;Firmicutes;Bacilli;Lactobacillales;Streptococcaceae;Streptococcus
NZ_LS483386	['pdxK']	1314	Streptococcus pyogenes	Bacteria	Firmicutes	Bacteria;Firmicutes;Bacilli;Lactobacillales;Streptococcaceae;Streptococcus
NZ_LS483384	['pdxK']	1314	Streptococcus pyogenes	Bacteria	Firmicutes	Bacteria;Firmicutes;Bacilli;Lactobacillales;Streptococcaceae;Streptococcus
NZ_LS483394	['pdxK']	1314	Streptococcus pyogenes	Bacteria	Firmicutes	Bacteria;Firmicutes;Bacilli;Lactobacillales;Streptococcaceae;Streptococcus
NZ_LS483399	['pdxK']	1314	Streptococcus pyogenes	Bacteria	Firmicutes	Bacteria;Firmicutes;Bacilli;Lactobacillales;Streptococcaceae;Streptococcus
NZ_LS483401	['pdxK']	1314	Streptococcus pyogenes	Bacteria	Firmicutes	Bacteria;Firmicutes;Bacilli;Lactobacillales;Streptococcaceae;Streptococcus
NZ_LS483407	['pdxK']	1314	Streptococcus pyogenes	Bacteria	Firmicutes	Bacteria;Firmicutes;Bacilli;Lactobacillales;Streptococcaceae;Streptococcus
NZ_LS483414	['pdxK']	1314	Streptococcus pyogenes	Bacteria	Firmicutes	Bacteria;Firmicutes;Bacilli;Lactobacillales;Streptococcaceae;Streptococcus
NZ_LS483421	['pdxK']	1314	Streptococcus pyogenes	Bacteria	Firmicutes	Bacteria;Firmicutes;Bacilli;Lactobacillales;Streptococcaceae;Streptococcus
NZ_LS483415	['pdxK']	1314	Streptococcus pyogenes	Bacteria	Firmicutes	Bacteria;Firmicutes;Bacilli;Lactobacillales;Streptococcaceae;Streptococcus
NZ_LS483420	['pdxK']	1314	Streptococcus pyogenes	Bacteria	Firmicutes	Bacteria;Firmicutes;Bacilli;Lactobacillales;Streptococcaceae;Streptococcus
NZ_LS483425	['pdxK']	1314	Streptococcus pyogenes	Bacteria	Firmicutes	Bacteria;Firmicutes;Bacilli;Lactobacillales;Streptococcaceae;Streptococcus
NZ_LS483430	['pdxK']	1314	Streptococcus pyogenes	Bacteria	Firmicutes	Bacteria;Firmicutes;Bacilli;Lactobacillales;Streptococcaceae;Streptococcus
NZ_LS483432	['pdxK']	1314	Streptococcus pyogenes	Bacteria	Firmicutes	Bacteria;Firmicutes;Bacilli;Lactobacillales;Streptococcaceae;Streptococcus
NZ_LS483437	['pdxK']	1314	Streptococcus pyogenes	Bacteria	Firmicutes	Bacteria;Firmicutes;Bacilli;Lactobacillales;Streptococcaceae;Streptococcus
NZ_LS483442	['pdxK']	1314	Streptococcus pyogenes	Bacteria	Firmicutes	Bacteria;Firmicutes;Bacilli;Lactobacillales;Streptococcaceae;Streptococcus
NZ_LR031521	['pdxK']	1314	Streptococcus pyogenes	Bacteria	Firmicutes	Bacteria;Firmicutes;Bacilli;Lactobacillales;Streptococcaceae;Streptococcus
NZ_LR130236	['pdxK']	1314	Streptococcus pyogenes	Bacteria	Firmicutes	Bacteria;Firmicutes;Bacilli;Lactobacillales;Streptococcaceae;Streptococcus
NZ_LR130237	['pdxK']	1314	Streptococcus pyogenes	Bacteria	Firmicutes	Bacteria;Firmicutes;Bacilli;Lactobacillales;Streptococcaceae;Streptococcus
NZ_LR130238	['pdxK']	1314	Streptococcus pyogenes	Bacteria	Firmicutes	Bacteria;Firmicutes;Bacilli;Lactobacillales;Streptococcaceae;Streptococcus
NZ_LR130239	['pdxK']	1314	Streptococcus pyogenes	Bacteria	Firmicutes	Bacteria;Firmicutes;Bacilli;Lactobacillales;Streptococcaceae;Streptococcus
NZ_LR130240	['pdxK']	1314	Streptococcus pyogenes	Bacteria	Firmicutes	Bacteria;Firmicutes;Bacilli;Lactobacillales;Streptococcaceae;Streptococcus
NZ_LR134284	['pdxK']	1314	Streptococcus pyogenes	Bacteria	Firmicutes	Bacteria;Firmicutes;Bacilli;Lactobacillales;Streptococcaceae;Streptococcus
NZ_LR134314	['pdxK']	1314	Streptococcus pyogenes	Bacteria	Firmicutes	Bacteria;Firmicutes;Bacilli;Lactobacillales;Streptococcaceae;Streptococcus
NZ_LR590466	['pdxK']	1314	Streptococcus pyogenes	Bacteria	Firmicutes	Bacteria;Firmicutes;Bacilli;Lactobacillales;Streptococcaceae;Streptococcus
NZ_LR590483	['pdxK']	1314	Streptococcus pyogenes	Bacteria	Firmicutes	Bacteria;Firmicutes;Bacilli;Lactobacillales;Streptococcaceae;Streptococcus
NC_002737	['pdxK']	1314	Streptococcus pyogenes M1 GAS	Bacteria	Firmicutes	Bacteria;Firmicutes;Bacilli;Lactobacillales;Streptococcaceae;Streptococcus
NC_009332	['pdxK']	1314	Streptococcus pyogenes str. Manfredo	Bacteria	Firmicutes	Bacteria;Firmicutes;Bacilli;Lactobacillales;Streptococcaceae;Streptococcus
NC_003485	['pdxK']	1314	Streptococcus pyogenes MGAS8232	Bacteria	Firmicutes	Bacteria;Firmicutes;Bacilli;Lactobacillales;Streptococcaceae;Streptococcus
NC_004606	['pdxK']	1314	Streptococcus pyogenes SSI-1	Bacteria	Firmicutes	Bacteria;Firmicutes;Bacilli;Lactobacillales;Streptococcaceae;Streptococcus
NC_004070	['pdxK']	1314	Streptococcus pyogenes MGAS315	Bacteria	Firmicutes	Bacteria;Firmicutes;Bacilli;Lactobacillales;Streptococcaceae;Streptococcus
NC_006086	['pdxK']	1314	Streptococcus pyogenes MGAS10394	Bacteria	Firmicutes	Bacteria;Firmicutes;Bacilli;Lactobacillales;Streptococcaceae;Streptococcus
NC_007297	['pdxK']	1314	Streptococcus pyogenes MGAS5005	Bacteria	Firmicutes	Bacteria;Firmicutes;Bacilli;Lactobacillales;Streptococcaceae;Streptococcus
NC_007296	['pdxK']	1314	Streptococcus pyogenes MGAS6180	Bacteria	Firmicutes	Bacteria;Firmicutes;Bacilli;Lactobacillales;Streptococcaceae;Streptococcus
NC_008021	['pdxK']	1314	Streptococcus pyogenes MGAS9429	Bacteria	Firmicutes	Bacteria;Firmicutes;Bacilli;Lactobacillales;Streptococcaceae;Streptococcus
NC_008022	['pdxK']	1314	Streptococcus pyogenes MGAS10270	Bacteria	Firmicutes	Bacteria;Firmicutes;Bacilli;Lactobacillales;Streptococcaceae;Streptococcus
NC_008024	['pdxK']	1314	Streptococcus pyogenes MGAS10750	Bacteria	Firmicutes	Bacteria;Firmicutes;Bacilli;Lactobacillales;Streptococcaceae;Streptococcus
NC_011375	['pdxK']	1314	Streptococcus pyogenes NZ131	Bacteria	Firmicutes	Bacteria;Firmicutes;Bacilli;Lactobacillales;Streptococcaceae;Streptococcus
NC_017596	['pdxK']	1314	Streptococcus pyogenes Alab49	Bacteria	Firmicutes	Bacteria;Firmicutes;Bacilli;Lactobacillales;Streptococcaceae;Streptococcus
NC_017040	['pdxK']	1314	Streptococcus pyogenes MGAS15252	Bacteria	Firmicutes	Bacteria;Firmicutes;Bacilli;Lactobacillales;Streptococcaceae;Streptococcus
NC_017053	['pdxK']	1314	Streptococcus pyogenes MGAS1882	Bacteria	Firmicutes	Bacteria;Firmicutes;Bacilli;Lactobacillales;Streptococcaceae;Streptococcus
NZ_CP011414	['pdxK']	1314	Streptococcus pyogenes JRS4	Bacteria	Firmicutes	Bacteria;Firmicutes;Bacilli;Lactobacillales;Streptococcaceae;Streptococcus
NZ_AP012335	['pdxK']	1314	Streptococcus pyogenes JRS4	Bacteria	Firmicutes	Bacteria;Firmicutes;Bacilli;Lactobacillales;Streptococcaceae;Streptococcus
NC_020540	['pdxK']	1314	Streptococcus pyogenes M1 476	Bacteria	Firmicutes	Bacteria;Firmicutes;Bacilli;Lactobacillales;Streptococcaceae;Streptococcus
NC_018936	['pdxK']	1314	Streptococcus pyogenes A20	Bacteria	Firmicutes	Bacteria;Firmicutes;Bacilli;Lactobacillales;Streptococcaceae;Streptococcus
NC_021807	['pdxK']	1314	Streptococcus pyogenes HSC5	Bacteria	Firmicutes	Bacteria;Firmicutes;Bacilli;Lactobacillales;Streptococcaceae;Streptococcus
NZ_CP007041	['pdxK']	1314	Streptococcus pyogenes STAB902	Bacteria	Firmicutes	Bacteria;Firmicutes;Bacilli;Lactobacillales;Streptococcaceae;Streptococcus
NZ_CP043405	['pdxK']	1341	Streptococcus ratti	Bacteria	Firmicutes	Bacteria;Firmicutes;Bacilli;Lactobacillales;Streptococcaceae;Streptococcus
NZ_CP053998	['pdxK']	1304	Streptococcus salivarius	Bacteria	Firmicutes	Bacteria;Firmicutes;Bacilli;Lactobacillales;Streptococcaceae;Streptococcus
NZ_CP054570	['pdxK']	1305	Streptococcus sanguinis	Bacteria	Firmicutes	Bacteria;Firmicutes;Bacilli;Lactobacillales;Streptococcaceae;Streptococcus
NZ_CP040798	['pdxK']	1305	Streptococcus sanguinis	Bacteria	Firmicutes	Bacteria;Firmicutes;Bacilli;Lactobacillales;Streptococcaceae;Streptococcus
NZ_LS483346	['pdxK']	1305	Streptococcus sanguinis	Bacteria	Firmicutes	Bacteria;Firmicutes;Bacilli;Lactobacillales;Streptococcaceae;Streptococcus
NZ_LS483364	['pdxK']	1305	Streptococcus sanguinis	Bacteria	Firmicutes	Bacteria;Firmicutes;Bacilli;Lactobacillales;Streptococcaceae;Streptococcus
NZ_LS483385	['pdxK']	1305	Streptococcus sanguinis	Bacteria	Firmicutes	Bacteria;Firmicutes;Bacilli;Lactobacillales;Streptococcaceae;Streptococcus
NZ_LR134002	['pdxK']	1305	Streptococcus sanguinis	Bacteria	Firmicutes	Bacteria;Firmicutes;Bacilli;Lactobacillales;Streptococcaceae;Streptococcus
NC_009009	['pdxK']	1305	Streptococcus sanguinis SK36	Bacteria	Firmicutes	Bacteria;Firmicutes;Bacilli;Lactobacillales;Streptococcaceae;Streptococcus
NZ_LR595857	['pdxK']	2583584	Streptococcus sp. NCTC 11567	Bacteria	Firmicutes	Bacteria;Firmicutes;Bacilli;Lactobacillales;Streptococcaceae;Streptococcus
NZ_CP007497	['pdxK']	1307	Streptococcus suis	Bacteria	Firmicutes	Bacteria;Firmicutes;Bacilli;Lactobacillales;Streptococcaceae;Streptococcus
NZ_CP011419	['pdxK']	1307	Streptococcus suis	Bacteria	Firmicutes	Bacteria;Firmicutes;Bacilli;Lactobacillales;Streptococcaceae;Streptococcus
NZ_CP012911	['pdxK']	1307	Streptococcus suis	Bacteria	Firmicutes	Bacteria;Firmicutes;Bacilli;Lactobacillales;Streptococcaceae;Streptococcus
NZ_CP012731	['pdxK']	1307	Streptococcus suis	Bacteria	Firmicutes	Bacteria;Firmicutes;Bacilli;Lactobacillales;Streptococcaceae;Streptococcus
NZ_CP015557	['pdxK']	1307	Streptococcus suis	Bacteria	Firmicutes	Bacteria;Firmicutes;Bacilli;Lactobacillales;Streptococcaceae;Streptococcus
NZ_CP017142	['pdxK']	1307	Streptococcus suis	Bacteria	Firmicutes	Bacteria;Firmicutes;Bacilli;Lactobacillales;Streptococcaceae;Streptococcus
NZ_CP018908	['pdxK']	1307	Streptococcus suis	Bacteria	Firmicutes	Bacteria;Firmicutes;Bacilli;Lactobacillales;Streptococcaceae;Streptococcus
NZ_CP020863	['pdxK']	1307	Streptococcus suis	Bacteria	Firmicutes	Bacteria;Firmicutes;Bacilli;Lactobacillales;Streptococcaceae;Streptococcus
NZ_CP016175	['pdxK']	1307	Streptococcus suis	Bacteria	Firmicutes	Bacteria;Firmicutes;Bacilli;Lactobacillales;Streptococcaceae;Streptococcus
NZ_CP017088	['pdxK']	1307	Streptococcus suis	Bacteria	Firmicutes	Bacteria;Firmicutes;Bacilli;Lactobacillales;Streptococcaceae;Streptococcus
NZ_CP017092	['pdxK']	1307	Streptococcus suis	Bacteria	Firmicutes	Bacteria;Firmicutes;Bacilli;Lactobacillales;Streptococcaceae;Streptococcus
NZ_CP024050	['pdxK']	1307	Streptococcus suis	Bacteria	Firmicutes	Bacteria;Firmicutes;Bacilli;Lactobacillales;Streptococcaceae;Streptococcus
NZ_CP024126	['pdxK']	1307	Streptococcus suis	Bacteria	Firmicutes	Bacteria;Firmicutes;Bacilli;Lactobacillales;Streptococcaceae;Streptococcus
NZ_CP024974	['pdxK']	1307	Streptococcus suis	Bacteria	Firmicutes	Bacteria;Firmicutes;Bacilli;Lactobacillales;Streptococcaceae;Streptococcus
NZ_CP025043	['pdxK']	1307	Streptococcus suis	Bacteria	Firmicutes	Bacteria;Firmicutes;Bacilli;Lactobacillales;Streptococcaceae;Streptococcus
NZ_CP029398	['pdxK']	1307	Streptococcus suis	Bacteria	Firmicutes	Bacteria;Firmicutes;Bacilli;Lactobacillales;Streptococcaceae;Streptococcus
NZ_CP017666	['pdxK']	1307	Streptococcus suis	Bacteria	Firmicutes	Bacteria;Firmicutes;Bacilli;Lactobacillales;Streptococcaceae;Streptococcus
NZ_CP017667	['pdxK']	1307	Streptococcus suis	Bacteria	Firmicutes	Bacteria;Firmicutes;Bacilli;Lactobacillales;Streptococcaceae;Streptococcus
NZ_CP025419	['pdxK']	1307	Streptococcus suis	Bacteria	Firmicutes	Bacteria;Firmicutes;Bacilli;Lactobacillales;Streptococcaceae;Streptococcus
NZ_CP030125	['pdxK']	1307	Streptococcus suis	Bacteria	Firmicutes	Bacteria;Firmicutes;Bacilli;Lactobacillales;Streptococcaceae;Streptococcus
NZ_CP030124	['pdxK']	1307	Streptococcus suis	Bacteria	Firmicutes	Bacteria;Firmicutes;Bacilli;Lactobacillales;Streptococcaceae;Streptococcus
NZ_CP039462	['pdxK']	1307	Streptococcus suis	Bacteria	Firmicutes	Bacteria;Firmicutes;Bacilli;Lactobacillales;Streptococcaceae;Streptococcus
NZ_CP041994	['pdxK']	1307	Streptococcus suis	Bacteria	Firmicutes	Bacteria;Firmicutes;Bacilli;Lactobacillales;Streptococcaceae;Streptococcus
NZ_CP030017	['pdxK']	1307	Streptococcus suis	Bacteria	Firmicutes	Bacteria;Firmicutes;Bacilli;Lactobacillales;Streptococcaceae;Streptococcus
NZ_CP030020	['pdxK']	1307	Streptococcus suis	Bacteria	Firmicutes	Bacteria;Firmicutes;Bacilli;Lactobacillales;Streptococcaceae;Streptococcus
NZ_CP030022	['pdxK']	1307	Streptococcus suis	Bacteria	Firmicutes	Bacteria;Firmicutes;Bacilli;Lactobacillales;Streptococcaceae;Streptococcus
NZ_CP030023	['pdxK']	1307	Streptococcus suis	Bacteria	Firmicutes	Bacteria;Firmicutes;Bacilli;Lactobacillales;Streptococcaceae;Streptococcus
NZ_CP031377	['pdxK']	1307	Streptococcus suis	Bacteria	Firmicutes	Bacteria;Firmicutes;Bacilli;Lactobacillales;Streptococcaceae;Streptococcus
NZ_CP031379	['pdxK']	1307	Streptococcus suis	Bacteria	Firmicutes	Bacteria;Firmicutes;Bacilli;Lactobacillales;Streptococcaceae;Streptococcus
NZ_AP023391	['pdxK']	1307	Streptococcus suis	Bacteria	Firmicutes	Bacteria;Firmicutes;Bacilli;Lactobacillales;Streptococcaceae;Streptococcus
NZ_AP023392	['pdxK']	1307	Streptococcus suis	Bacteria	Firmicutes	Bacteria;Firmicutes;Bacilli;Lactobacillales;Streptococcaceae;Streptococcus
NZ_CP058740	['pdxK']	1307	Streptococcus suis	Bacteria	Firmicutes	Bacteria;Firmicutes;Bacilli;Lactobacillales;Streptococcaceae;Streptococcus
NZ_CP058741	['pdxK']	1307	Streptococcus suis	Bacteria	Firmicutes	Bacteria;Firmicutes;Bacilli;Lactobacillales;Streptococcaceae;Streptococcus
NZ_CP058742	['pdxK']	1307	Streptococcus suis	Bacteria	Firmicutes	Bacteria;Firmicutes;Bacilli;Lactobacillales;Streptococcaceae;Streptococcus
NZ_CP047248	['pdxK']	1307	Streptococcus suis	Bacteria	Firmicutes	Bacteria;Firmicutes;Bacilli;Lactobacillales;Streptococcaceae;Streptococcus
NZ_CP032064	['pdxK']	1307	Streptococcus suis	Bacteria	Firmicutes	Bacteria;Firmicutes;Bacilli;Lactobacillales;Streptococcaceae;Streptococcus
NZ_CP065430	['pdxK']	1307	Streptococcus suis	Bacteria	Firmicutes	Bacteria;Firmicutes;Bacilli;Lactobacillales;Streptococcaceae;Streptococcus
NZ_CP065431	['pdxK']	1307	Streptococcus suis	Bacteria	Firmicutes	Bacteria;Firmicutes;Bacilli;Lactobacillales;Streptococcaceae;Streptococcus
NZ_CP068708	['pdxK']	1307	Streptococcus suis	Bacteria	Firmicutes	Bacteria;Firmicutes;Bacilli;Lactobacillales;Streptococcaceae;Streptococcus
NZ_LS483418	['pdxK']	1307	Streptococcus suis	Bacteria	Firmicutes	Bacteria;Firmicutes;Bacilli;Lactobacillales;Streptococcaceae;Streptococcus
NZ_LR594043	['pdxK']	1307	Streptococcus suis	Bacteria	Firmicutes	Bacteria;Firmicutes;Bacilli;Lactobacillales;Streptococcaceae;Streptococcus
NZ_LR738721	['pdxK']	1307	Streptococcus suis	Bacteria	Firmicutes	Bacteria;Firmicutes;Bacilli;Lactobacillales;Streptococcaceae;Streptococcus
NZ_LR738723	['pdxK']	1307	Streptococcus suis	Bacteria	Firmicutes	Bacteria;Firmicutes;Bacilli;Lactobacillales;Streptococcaceae;Streptococcus
NZ_LR738724	['pdxK']	1307	Streptococcus suis	Bacteria	Firmicutes	Bacteria;Firmicutes;Bacilli;Lactobacillales;Streptococcaceae;Streptococcus
NC_012925	['pdxK']	1307	Streptococcus suis P1/7	Bacteria	Firmicutes	Bacteria;Firmicutes;Bacilli;Lactobacillales;Streptococcaceae;Streptococcus
NC_012924	['pdxK']	1307	Streptococcus suis SC84	Bacteria	Firmicutes	Bacteria;Firmicutes;Bacilli;Lactobacillales;Streptococcaceae;Streptococcus
NC_012926	['pdxK']	1307	Streptococcus suis BM407	Bacteria	Firmicutes	Bacteria;Firmicutes;Bacilli;Lactobacillales;Streptococcaceae;Streptococcus
NZ_CP002007	['pdxK']	1307	Streptococcus suis 05HAS68	Bacteria	Firmicutes	Bacteria;Firmicutes;Bacilli;Lactobacillales;Streptococcaceae;Streptococcus
NC_017618	['pdxK']	1307	Streptococcus suis JS14	Bacteria	Firmicutes	Bacteria;Firmicutes;Bacilli;Lactobacillales;Streptococcaceae;Streptococcus
NC_017622	['pdxK']	1307	Streptococcus suis A7	Bacteria	Firmicutes	Bacteria;Firmicutes;Bacilli;Lactobacillales;Streptococcaceae;Streptococcus
NC_017950	['pdxK']	1307	Streptococcus suis ST1	Bacteria	Firmicutes	Bacteria;Firmicutes;Bacilli;Lactobacillales;Streptococcaceae;Streptococcus
NC_017621	['pdxK']	1307	Streptococcus suis D12	Bacteria	Firmicutes	Bacteria;Firmicutes;Bacilli;Lactobacillales;Streptococcaceae;Streptococcus
NC_017619	['pdxK']	1307	Streptococcus suis SS12	Bacteria	Firmicutes	Bacteria;Firmicutes;Bacilli;Lactobacillales;Streptococcaceae;Streptococcus
NC_017620	['pdxK']	1307	Streptococcus suis D9	Bacteria	Firmicutes	Bacteria;Firmicutes;Bacilli;Lactobacillales;Streptococcaceae;Streptococcus
NC_015433	['pdxK']	1307	Streptococcus suis ST3	Bacteria	Firmicutes	Bacteria;Firmicutes;Bacilli;Lactobacillales;Streptococcaceae;Streptococcus
NC_018526	['pdxK']	1307	Streptococcus suis S735	Bacteria	Firmicutes	Bacteria;Firmicutes;Bacilli;Lactobacillales;Streptococcaceae;Streptococcus
NZ_CP008921	['pdxK']	1307	Streptococcus suis 6407	Bacteria	Firmicutes	Bacteria;Firmicutes;Bacilli;Lactobacillales;Streptococcaceae;Streptococcus
NC_020526	['pdxK']	1307	Streptococcus suis SC070731	Bacteria	Firmicutes	Bacteria;Firmicutes;Bacilli;Lactobacillales;Streptococcaceae;Streptococcus
NC_021213	['pdxK']	1307	Streptococcus suis TL13	Bacteria	Firmicutes	Bacteria;Firmicutes;Bacilli;Lactobacillales;Streptococcaceae;Streptococcus
NC_022665	['pdxK']	1307	Streptococcus suis T15	Bacteria	Firmicutes	Bacteria;Firmicutes;Bacilli;Lactobacillales;Streptococcaceae;Streptococcus
NC_022516	['pdxK']	1307	Streptococcus suis YB51	Bacteria	Firmicutes	Bacteria;Firmicutes;Bacilli;Lactobacillales;Streptococcaceae;Streptococcus
NZ_CP013939	['pdxK']	1308	Streptococcus thermophilus	Bacteria	Firmicutes	Bacteria;Firmicutes;Bacilli;Lactobacillales;Streptococcaceae;Streptococcus
NZ_CP016439	['pdxK']	1308	Streptococcus thermophilus	Bacteria	Firmicutes	Bacteria;Firmicutes;Bacilli;Lactobacillales;Streptococcaceae;Streptococcus
NZ_CP025400	['pdxK']	1308	Streptococcus thermophilus	Bacteria	Firmicutes	Bacteria;Firmicutes;Bacilli;Lactobacillales;Streptococcaceae;Streptococcus
NZ_CP031881	['pdxK']	1308	Streptococcus thermophilus	Bacteria	Firmicutes	Bacteria;Firmicutes;Bacilli;Lactobacillales;Streptococcaceae;Streptococcus
NZ_CP030927	['pdxK']	1308	Streptococcus thermophilus	Bacteria	Firmicutes	Bacteria;Firmicutes;Bacilli;Lactobacillales;Streptococcaceae;Streptococcus
NZ_LR822006	['pdxK']	1308	Streptococcus thermophilus	Bacteria	Firmicutes	Bacteria;Firmicutes;Bacilli;Lactobacillales;Streptococcaceae;Streptococcus
NZ_LR822009	['pdxK']	1308	Streptococcus thermophilus	Bacteria	Firmicutes	Bacteria;Firmicutes;Bacilli;Lactobacillales;Streptococcaceae;Streptococcus
NZ_LR822011	['pdxK']	1308	Streptococcus thermophilus	Bacteria	Firmicutes	Bacteria;Firmicutes;Bacilli;Lactobacillales;Streptococcaceae;Streptococcus
NZ_LR822010	['pdxK']	1308	Streptococcus thermophilus	Bacteria	Firmicutes	Bacteria;Firmicutes;Bacilli;Lactobacillales;Streptococcaceae;Streptococcus
NZ_LR822012	['pdxK']	1308	Streptococcus thermophilus	Bacteria	Firmicutes	Bacteria;Firmicutes;Bacilli;Lactobacillales;Streptococcaceae;Streptococcus
NZ_LR822015	['pdxK']	1308	Streptococcus thermophilus	Bacteria	Firmicutes	Bacteria;Firmicutes;Bacilli;Lactobacillales;Streptococcaceae;Streptococcus
NZ_LR822017	['pdxK']	1308	Streptococcus thermophilus	Bacteria	Firmicutes	Bacteria;Firmicutes;Bacilli;Lactobacillales;Streptococcaceae;Streptococcus
NZ_LR822019	['pdxK']	1308	Streptococcus thermophilus	Bacteria	Firmicutes	Bacteria;Firmicutes;Bacilli;Lactobacillales;Streptococcaceae;Streptococcus
NZ_LR822025	['pdxK']	1308	Streptococcus thermophilus	Bacteria	Firmicutes	Bacteria;Firmicutes;Bacilli;Lactobacillales;Streptococcaceae;Streptococcus
NZ_LR822026	['pdxK']	1308	Streptococcus thermophilus	Bacteria	Firmicutes	Bacteria;Firmicutes;Bacilli;Lactobacillales;Streptococcaceae;Streptococcus
NZ_LR822031	['pdxK']	1308	Streptococcus thermophilus	Bacteria	Firmicutes	Bacteria;Firmicutes;Bacilli;Lactobacillales;Streptococcaceae;Streptococcus
NZ_LR822033	['pdxK']	1308	Streptococcus thermophilus	Bacteria	Firmicutes	Bacteria;Firmicutes;Bacilli;Lactobacillales;Streptococcaceae;Streptococcus
NZ_LR822034	['pdxK']	1308	Streptococcus thermophilus	Bacteria	Firmicutes	Bacteria;Firmicutes;Bacilli;Lactobacillales;Streptococcaceae;Streptococcus
NZ_LR822039	['pdxK']	1308	Streptococcus thermophilus	Bacteria	Firmicutes	Bacteria;Firmicutes;Bacilli;Lactobacillales;Streptococcaceae;Streptococcus
NZ_LR822041	['pdxK']	1308	Streptococcus thermophilus	Bacteria	Firmicutes	Bacteria;Firmicutes;Bacilli;Lactobacillales;Streptococcaceae;Streptococcus
NZ_LR822040	['pdxK']	1308	Streptococcus thermophilus	Bacteria	Firmicutes	Bacteria;Firmicutes;Bacilli;Lactobacillales;Streptococcaceae;Streptococcus
NZ_LR822043	['pdxK']	1308	Streptococcus thermophilus	Bacteria	Firmicutes	Bacteria;Firmicutes;Bacilli;Lactobacillales;Streptococcaceae;Streptococcus
NZ_LR824002	['pdxK']	1308	Streptococcus thermophilus	Bacteria	Firmicutes	Bacteria;Firmicutes;Bacilli;Lactobacillales;Streptococcaceae;Streptococcus
NC_006448	['pdxK']	1308	Streptococcus thermophilus LMG 18311	Bacteria	Firmicutes	Bacteria;Firmicutes;Bacilli;Lactobacillales;Streptococcaceae;Streptococcus
NC_006449	['pdxK']	1308	Streptococcus thermophilus CNRZ1066	Bacteria	Firmicutes	Bacteria;Firmicutes;Bacilli;Lactobacillales;Streptococcaceae;Streptococcus
NZ_AP014612	['pdxK']	1111760	Streptococcus troglodytae	Bacteria	Firmicutes	Bacteria;Firmicutes;Bacilli;Lactobacillales;Streptococcaceae;Streptococcus
NZ_CP023434	['pdxK']	2036206	Suicoccus acidiformans	Bacteria	Firmicutes	Bacteria;Firmicutes;Bacilli;Lactobacillales;Aerococcaceae;Suicoccus
NZ_AP018786	['pdxK']	2494234	Sutterella megalosphaeroides	Bacteria	Proteobacteria	Bacteria;Proteobacteria;Betaproteobacteria;Burkholderiales;Sutterellaceae;Sutterella
NC_006177	['pdxK_basu']	2734	Symbiobacterium thermophilum IAM 14863	Bacteria	Firmicutes	Bacteria;Firmicutes;Clostridia;Eubacteriales;Symbiobacteriaceae;Symbiobacterium
NZ_CP019606	['pdxI', 'pdxY']	1332264	Tessaracoccus aquimaris	Bacteria	Actinobacteria	Bacteria;Actinobacteria;Propionibacteriales;Propionibacteriaceae;Tessaracoccus
NZ_CP060789	['pdxY']	1285901	Tessaracoccus defluvii	Bacteria	Actinobacteria	Bacteria;Actinobacteria;Propionibacteriales;Propionibacteriaceae;Tessaracoccus
NZ_CP019607	['pdxH', 'pdxI', 'pdxY']	399497	Tessaracoccus flavescens	Bacteria	Actinobacteria	Bacteria;Actinobacteria;Propionibacteriales;Propionibacteriaceae;Tessaracoccus
NZ_CP012047	['pdxK_basu']	51669	Tetragenococcus halophilus	Bacteria	Firmicutes	Bacteria;Firmicutes;Bacilli;Lactobacillales;Enterococcaceae;Tetragenococcus
NZ_CP020017	['pdxK_basu']	51669	Tetragenococcus halophilus	Bacteria	Firmicutes	Bacteria;Firmicutes;Bacilli;Lactobacillales;Enterococcaceae;Tetragenococcus
NZ_CP027768	['pdxK_basu']	51669	Tetragenococcus halophilus	Bacteria	Firmicutes	Bacteria;Firmicutes;Bacilli;Lactobacillales;Enterococcaceae;Tetragenococcus
NZ_CP046246	['pdxK_basu']	51669	Tetragenococcus halophilus	Bacteria	Firmicutes	Bacteria;Firmicutes;Bacilli;Lactobacillales;Enterococcaceae;Tetragenococcus
NC_016052	['pdxK_basu']	51669	Tetragenococcus halophilus NBRC 12172	Bacteria	Firmicutes	Bacteria;Firmicutes;Bacilli;Lactobacillales;Enterococcaceae;Tetragenococcus
NZ_CP027786	['pdxK_basu']	290335	Tetragenococcus koreensis	Bacteria	Firmicutes	Bacteria;Firmicutes;Bacilli;Lactobacillales;Enterococcaceae;Tetragenococcus
NZ_CP027783	['pdxK_basu']	526944	Tetragenococcus osmophilus	Bacteria	Firmicutes	Bacteria;Firmicutes;Bacilli;Lactobacillales;Enterococcaceae;Tetragenococcus
NZ_LT996886	['pdxH', 'pdxI', 'putative_pdxK_basu']	2161816	Tessaracoccus timonensis	Bacteria	Actinobacteria	Bacteria;Actinobacteria;Propionibacteriales;Propionibacteriaceae;Tessaracoccus
NC_015577	['pdxK_basu']	150829	Treponema azotonutricium ZAS-9	Bacteria	Spirochaetes	Bacteria;Spirochaetes;Spirochaetales;Spirochaetaceae;Treponema
NZ_LR134476	['putative_pdxK_basu']	312285	Trueperella bialowiezensis	Bacteria	Actinobacteria	Bacteria;Actinobacteria;Actinomycetales;Actinomycetaceae;Trueperella
NC_015500	['pdxK', 'putative_pdxH_group1']	81028	Treponema brennaborense DSM 12168	Bacteria	Spirochaetes	Bacteria;Spirochaetes;Spirochaetales;Spirochaetaceae;Treponema
NC_002967	['pdxK_basu']	158	Treponema denticola ATCC 35405	Bacteria	Spirochaetes	Bacteria;Spirochaetes;Spirochaetales;Spirochaetaceae;Treponema
NZ_CP027017	['pdxK_basu']	58231	Treponema medium	Bacteria	Spirochaetes	Bacteria;Spirochaetes;Spirochaetales;Spirochaetaceae;Treponema
NZ_CP031393	['pdxK_basu']	58231	Treponema medium	Bacteria	Spirochaetes	Bacteria;Spirochaetes;Spirochaetales;Spirochaetaceae;Treponema
NZ_CP040555	['pdxK_basu']	160	Treponema pallidum subsp. pallidum	Bacteria	Spirochaetes	Bacteria;Spirochaetes;Spirochaetales;Spirochaetaceae;Treponema
NC_000919	['pdxK_basu']	160	Treponema pallidum subsp. pallidum str. Nichols	Bacteria	Spirochaetes	Bacteria;Spirochaetes;Spirochaetales;Spirochaetaceae;Treponema
NC_015714	['pdxK_basu']	53435	Treponema paraluiscuniculi Cuniculi A	Bacteria	Spirochaetes	Bacteria;Spirochaetes;Spirochaetales;Spirochaetaceae;Treponema
NZ_CP061839	['pdxK_basu']	409322	Treponema pedis	Bacteria	Spirochaetes	Bacteria;Spirochaetes;Spirochaetales;Spirochaetaceae;Treponema
NZ_CP045670	['pdxK_basu']	409322	Treponema pedis	Bacteria	Spirochaetes	Bacteria;Spirochaetes;Spirochaetales;Spirochaetaceae;Treponema
NC_022097	['pdxK_basu']	409322	Treponema pedis str. T A4	Bacteria	Spirochaetes	Bacteria;Spirochaetes;Spirochaetales;Spirochaetaceae;Treponema
NZ_CP042813	['pdxK_basu']	162	Treponema phagedenis	Bacteria	Spirochaetes	Bacteria;Spirochaetes;Spirochaetales;Spirochaetaceae;Treponema
NZ_CP042815	['pdxK_basu']	162	Treponema phagedenis	Bacteria	Spirochaetes	Bacteria;Spirochaetes;Spirochaetales;Spirochaetaceae;Treponema
NZ_CP042816	['pdxK_basu']	162	Treponema phagedenis	Bacteria	Spirochaetes	Bacteria;Spirochaetes;Spirochaetales;Spirochaetaceae;Treponema
NZ_CP042817	['pdxK_basu']	162	Treponema phagedenis	Bacteria	Spirochaetes	Bacteria;Spirochaetes;Spirochaetales;Spirochaetaceae;Treponema
NZ_CP042818	['pdxK_basu']	162	Treponema phagedenis	Bacteria	Spirochaetes	Bacteria;Spirochaetes;Spirochaetales;Spirochaetaceae;Treponema
NZ_CP054692	['pdxK_basu']	162	Treponema phagedenis	Bacteria	Spirochaetes	Bacteria;Spirochaetes;Spirochaetales;Spirochaetaceae;Treponema
NZ_CP027018	['pdxK_basu']	162	Treponema phagedenis	Bacteria	Spirochaetes	Bacteria;Spirochaetes;Spirochaetales;Spirochaetaceae;Treponema
NZ_CP031394	['pdxK_basu']	162	Treponema phagedenis	Bacteria	Spirochaetes	Bacteria;Spirochaetes;Spirochaetales;Spirochaetaceae;Treponema
NC_015578	['pdxY']	88058	Treponema primitia ZAS-2	Bacteria	Spirochaetes	Bacteria;Spirochaetes;Spirochaetales;Spirochaetaceae;Treponema
NZ_CP009228	['pdxK_basu']	221027	Treponema putidum	Bacteria	Spirochaetes	Bacteria;Spirochaetes;Spirochaetales;Spirochaetaceae;Treponema
NZ_CP012649	['putative_pdxK_basu']	1661	Trueperella pyogenes	Bacteria	Actinobacteria	Bacteria;Actinobacteria;Actinomycetales;Actinomycetaceae;Trueperella
NZ_CP029001	['putative_pdxK_basu']	1661	Trueperella pyogenes	Bacteria	Actinobacteria	Bacteria;Actinobacteria;Actinomycetales;Actinomycetaceae;Trueperella
NZ_CP029004	['putative_pdxK_basu']	1661	Trueperella pyogenes	Bacteria	Actinobacteria	Bacteria;Actinobacteria;Actinomycetales;Actinomycetaceae;Trueperella
NZ_CP033904	['putative_pdxK_basu']	1661	Trueperella pyogenes	Bacteria	Actinobacteria	Bacteria;Actinobacteria;Actinomycetales;Actinomycetaceae;Trueperella
NZ_CP033905	['putative_pdxK_basu']	1661	Trueperella pyogenes	Bacteria	Actinobacteria	Bacteria;Actinobacteria;Actinomycetales;Actinomycetaceae;Trueperella
NZ_CP050810	['putative_pdxK_basu']	1661	Trueperella pyogenes	Bacteria	Actinobacteria	Bacteria;Actinobacteria;Actinomycetales;Actinomycetaceae;Trueperella
NZ_CP007003	['putative_pdxK_basu']	1661	Trueperella pyogenes TP8	Bacteria	Actinobacteria	Bacteria;Actinobacteria;Actinomycetales;Actinomycetaceae;Trueperella
NZ_LR796240	['pdxK']	53419	Treponema socranskii subsp. buccale	Bacteria	Spirochaetes	Bacteria;Spirochaetes;Spirochaetales;Spirochaetaceae;Treponema
NZ_CP048020	['pdxK_basu']	120683	Treponema sp. OMZ 804	Bacteria	Spirochaetes	Bacteria;Spirochaetes;Spirochaetales;Spirochaetaceae;Treponema;unclassified Treponema
NZ_CP009227	['pdxK_basu']	1539298	Treponema sp. OMZ 838	Bacteria	Spirochaetes	Bacteria;Spirochaetes;Spirochaetales;Spirochaetaceae;Treponema;unclassified Treponema
NZ_AP018335	['pdxK_basu']	51173	Ureibacillus thermosphaericus	Bacteria	Firmicutes	Bacteria;Firmicutes;Bacilli;Bacillales;Planococcaceae;Ureibacillus
NZ_CP060720	['pdxK_basu']	218144	Vagococcus carniphilus	Bacteria	Firmicutes	Bacteria;Firmicutes;Bacilli;Lactobacillales;Enterococcaceae;Vagococcus
NZ_CP049886	['pdxK_basu']	2714946	Vagococcus coleopterorum	Bacteria	Firmicutes	Bacteria;Firmicutes;Bacilli;Lactobacillales;Enterococcaceae;Vagococcus
NZ_CP049887	['pdxK_basu']	2714947	Vagococcus hydrophili	Bacteria	Firmicutes	Bacteria;Firmicutes;Bacilli;Lactobacillales;Enterococcaceae;Vagococcus
NZ_CP019609	['pdxK_basu']	633807	Vagococcus penaei	Bacteria	Firmicutes	Bacteria;Firmicutes;Bacilli;Lactobacillales;Enterococcaceae;Vagococcus
NZ_CP038865	['pdxK_basu']	2562451	Vagococcus sp. CF-49	Bacteria	Firmicutes	Bacteria;Firmicutes;Bacilli;Lactobacillales;Enterococcaceae;Vagococcus;unclassified Vagococcus
NZ_CP017267	['pdxK_basu']	519472	Vagococcus teuberi	Bacteria	Firmicutes	Bacteria;Firmicutes;Bacilli;Lactobacillales;Enterococcaceae;Vagococcus
NZ_CP039712	['pdxK_basu']	2571750	Vagococcus sp. MN-17	Bacteria	Firmicutes	Bacteria;Firmicutes;Bacilli;Lactobacillales;Enterococcaceae;Vagococcus;unclassified Vagococcus
NZ_CP020566	['pdxK']	39777	Veillonella atypica	Bacteria	Firmicutes	Bacteria;Firmicutes;Negativicutes;Veillonellales;Veillonellaceae;Veillonella
NZ_LR134375	['pdxK']	39778	Veillonella dispar	Bacteria	Firmicutes	Bacteria;Firmicutes;Negativicutes;Veillonellales;Veillonellaceae;Veillonella
NZ_AP022321	['pdxK']	2682456	Veillonella nakazawae	Bacteria	Firmicutes	Bacteria;Firmicutes;Negativicutes;Veillonellales;Veillonellaceae;Veillonella
NZ_CP019721	['pdxK']	29466	Veillonella parvula	Bacteria	Firmicutes	Bacteria;Firmicutes;Negativicutes;Veillonellales;Veillonellaceae;Veillonella
NZ_CP065990	['pdxK']	29466	Veillonella parvula	Bacteria	Firmicutes	Bacteria;Firmicutes;Negativicutes;Veillonellales;Veillonellaceae;Veillonella
NZ_LT906445	['pdxK']	29466	Veillonella parvula	Bacteria	Firmicutes	Bacteria;Firmicutes;Negativicutes;Veillonellales;Veillonellaceae;Veillonella
NZ_LR778174	['pdxK']	29466	Veillonella parvula	Bacteria	Firmicutes	Bacteria;Firmicutes;Negativicutes;Veillonellales;Veillonellaceae;Veillonella
NC_013520	['pdxK']	29466	Veillonella parvula DSM 2008	Bacteria	Firmicutes	Bacteria;Firmicutes;Negativicutes;Veillonellales;Veillonellaceae;Veillonella
NZ_LT906470	['pdxK']	248315	Veillonella rodentium	Bacteria	Firmicutes	Bacteria;Firmicutes;Negativicutes;Veillonellales;Veillonellaceae;Veillonella
NZ_CP013726	['pdxK_basu']	137591	Weissella cibaria	Bacteria	Firmicutes	Bacteria;Firmicutes;Bacilli;Lactobacillales;Lactobacillaceae;Weissella
NZ_CP013936	['pdxK_basu']	137591	Weissella cibaria	Bacteria	Firmicutes	Bacteria;Firmicutes;Bacilli;Lactobacillales;Lactobacillaceae;Weissella
NZ_CP013934	['pdxK_basu']	137591	Weissella cibaria	Bacteria	Firmicutes	Bacteria;Firmicutes;Bacilli;Lactobacillales;Lactobacillaceae;Weissella
NZ_CP022606	['pdxK_basu']	137591	Weissella cibaria	Bacteria	Firmicutes	Bacteria;Firmicutes;Bacilli;Lactobacillales;Lactobacillaceae;Weissella
NZ_CP020928	['pdxK_basu']	137591	Weissella cibaria	Bacteria	Firmicutes	Bacteria;Firmicutes;Bacilli;Lactobacillales;Lactobacillaceae;Weissella
NZ_CP041193	['pdxK_basu']	137591	Weissella cibaria	Bacteria	Firmicutes	Bacteria;Firmicutes;Bacilli;Lactobacillales;Lactobacillaceae;Weissella
NZ_CP059699	['pdxK_basu']	137591	Weissella cibaria	Bacteria	Firmicutes	Bacteria;Firmicutes;Bacilli;Lactobacillales;Lactobacillaceae;Weissella
NZ_CP060506	['putative_pdxK_basu']	2692125	Winkia sp. C64	Bacteria	Actinobacteria	Bacteria;Actinobacteria;Actinomycetales;Actinomycetaceae;Winkia
