# Supplementary material for: Pyridoxal 5’-phosphate synthesis and salvage in Bacteria and Archaea: predicting pathway variant distributions and holes
Source: Microb Genom. 2023 Feb 2;9(2):mgen000926. doi: 10.1099/mgen.0.000926 (PMC9997740; doi:10.1099/mgen.0.000926)
Supplement: Supplementary material 9 [file mgen-9-926-s009.xlsx]

## Sheet: Sheet1
Table S8: Detected IscS/SufS related genes in all the genomes without de novo or salvage pathway
NCBI id	genome name	IscS/SufS
NZ_CP032626	Apilactobacillus bombintestini	WP_120783809.1,WP_120784209.1,WP_120784546.1
NC_007716	Aster yellows witches'-broom phytoplasma AYWB	WP_011412591.1
NZ_LT667500	Buchnera aphidicola	WP_075434201.1
NC_010830	Candidatus Amoebophilus asiaticus 5a2	WP_012473114.1,WP_012472246.1
NZ_LR794158	Candidatus Azoamicus ciliaticola	WP_176605004.1
NC_023003	Candidatus Babela massiliensis	WP_023791640.1
NZ_CP029619	Candidatus Cardinium hertigii	WP_109997590.1,WP_109996873.1
NZ_CP012411	Candidatus Carsonella ruddii	WP_020915755.1
NZ_AP023214	Candidatus Carsonella ruddii (Diaphorina cf. continua)	WP_201329545.1
NZ_CP047901	Candidatus Chazhemtobacterium aquaticus	WP_161931503.1
NZ_LN999833	Candidatus Doolittlea endobia	WP_067565449.1,WP_067565922.1
NZ_CP006932	Candidatus Hepatoplasma crinochetorum Av	WP_025208570.1
NZ_LN999835	Candidatus Hoaglandella endobia	WP_067567714.1,WP_067567354.1
NZ_CP019964	Candidatus Mancarchaeum acidiphilum	WP_124216929.1
NZ_CP060530	Candidatus Micrarchaeum sp.	WP_203134637.1
NC_015722	Candidatus Midichloria mitochondrii IricVA	WP_013950814.1,WP_041185346.1
NZ_LN999831	Candidatus Mikella endobia	WP_067569427.1,WP_067569515.1
NZ_CP007496	Candidatus Nanosynbacter lyticus	WP_052198847.1
NZ_CP013211	Candidatus Nasuia deltocephalinicola	WP_094743524.1
NZ_CP008743	Candidatus Nucleicultrix amoebiphila FS5	WP_085785089.1,WP_198157320.1
NZ_CP027845	Candidatus Phycorickettsia trachydisci	WP_106874309.1,WP_106874310.1
NC_011047	Candidatus Phytoplasma mali	WP_012504268.1
NZ_CP025121	Candidatus Phytoplasma ziziphi	WP_121463848.1
NZ_CP016327	Candidatus Portiera aleyrodidarum	WP_101576705.1
NC_021885	Candidatus Profftella armatura	WP_020915276.1
NZ_CP028374	Candidatus Purcelliella pentastirinorum	WP_115956243.1
NC_021219	Candidatus Saccharimonas aalborgensis	WP_128569597.1
NZ_CP013212	Candidatus Sulcia muelleri	WP_075047575.1,WP_020931647.1
NC_015736	Candidatus Tremblaya princeps PCIT	WP_013975898.1
NZ_CP006873	Candidatus Walczuchella monophlebidarum	WP_038436180.1,WP_038436262.1
NZ_CP022339	Cardinium endosymbiont of Sogatella furcifera	WP_114910361.1,WP_114910335.1
NZ_LN554882	Chlamydia abortus	WP_011097031.1,WP_011096799.1
NZ_CP006571	Chlamydia avium 10DC88	WP_020359176.1
NC_003361	Chlamydia caviae GPIC	WP_011006362.1,WP_011006026.1
NC_007899	Chlamydia felis Fe/C-56	WP_011458159.1,WP_011458496.1
NZ_CP015840	Chlamydia gallinacea 08-1274/3	WP_040429864.1,WP_021828246.1
NZ_CP009608	Chlamydia muridarum	WP_010230683.1,WP_010229248.1
NC_015408	Chlamydia pecorum E58	WP_013712437.1,WP_013712771.1
NZ_LN846980	Chlamydia pneumoniae	WP_010883039.1,WP_010883327.1
NZ_CP024453	Chlamydia psittaci	WP_006342729.1,WP_006343074.1
NZ_LT993738	Chlamydia sp. H15-1957-10C	WP_108896496.1,WP_108896753.1
NZ_LS992154	Chlamydia sp. S15-834C	WP_117273751.1,WP_117274197.1
NZ_CP035278	Chlamydia suis	WP_181389117.1,WP_080122571.1
NC_022117	Chlamydia trachomatis	WP_009872508.1,WP_009872851.1
NZ_CP049366	Companilactobacillus pabuli	WP_059074151.1,WP_010020100.1,WP_182082764.1
NZ_AP018732	Conexivisphaera calidus	WP_174449251.1
NC_011295	Coprothermobacter proteolyticus DSM 5265	WP_012543699.1,WP_012543830.1
NZ_CP046218	Enterobacteriaceae endosymbiont of Macroplea mutica	WP_168895701.1,WP_168895698.1
NZ_CP046226	Enterobacteriaceae endosymbiont of Plateumaris pusilla	WP_168892750.1,WP_168892753.1
NZ_CP024962	Entomoplasma freundtii	WP_100609554.1
NZ_CP024963	Entomoplasma luminosum	WP_025734146.1
NZ_CP024964	Entomoplasma melaleucae	WP_028124403.1
NZ_CP024965	Entomoplasma somnilux	WP_024863868.1
NZ_CP013213	Erysipelothrix larvae	WP_067632393.1,WP_067632376.1
NZ_CP034234	Erysipelothrix piscisicarius	WP_125164723.1
NZ_CP014861	Erysipelothrix rhusiopathiae	WP_013852710.1,WP_041690561.1
NZ_CP049859	Erysipelothrix sp. HDW6A	WP_166081062.1,WP_166081051.1
NZ_CP049860	Erysipelothrix sp. HDW6B	WP_159640265.1,WP_166119439.1
NZ_CP049861	Erysipelothrix sp. HDW6C	WP_166065589.1,WP_166066102.1
NZ_CP027226	Fastidiosipila sanguinis	WP_106012690.1,WP_106012132.1
NC_017461	Fervidicoccus fontis Kam940	WP_148683856.1,WP_014558319.1
NZ_CP016070	Halodesulfurarchaeum formicicum	WP_070365830.1,WP_070364977.1
NZ_CP054587	Halolamina sp. CBA1230	WP_079234711.1,WP_079232743.1
NZ_AP014808	Lactobacillus acetotolerans	WP_056969538.1,WP_056969584.1
NZ_CP018867	Lactobacillus alimentarius DSM 20249	WP_083477946.1,WP_057739278.1
NZ_CP019323	Lactobacillus allii	WP_076617710.1,WP_076614509.1,WP_076614833.1,WP_076617598.1
NZ_CP020457	Lactobacillus amylolyticus	WP_006351396.1,WP_080881463.1
NZ_CP018888	Lactobacillus amylophilus DSM 20533 = JCM 1125	WP_056946074.1,WP_056946050.1
NZ_CP029476	Lactobacillus apis	WP_109715423.1,WP_109715402.1
NZ_CP017996	Lactobacillus crustorum	WP_075887783.1,WP_057867407.1,WP_057867367.1
NZ_CP019120	Lactobacillus delbrueckii subsp. bulgaricus	WP_076026317.1,WP_002879115.1,WP_011544196.1
NZ_CP044499	Lactobacillus dextrinicus	WP_057753973.1,WP_057753746.1,WP_057757532.1
NZ_CP017702	Lactobacillus farciminis KCTC 3681 = DSM 20184	WP_010020143.1,WP_010020100.1,WP_010018040.1
NZ_CP045562	Lactobacillus fructivorans	WP_010021221.1,WP_010021973.1
NZ_CP064761	Lactobacillus futsaii	WP_057812011.1,WP_057812065.1,WP_195701509.1
NZ_CP012034	Lactobacillus ginsenosidimutans	WP_048702702.1,WP_048702854.1,WP_048702764.1
NZ_CP029544	Lactobacillus helsingborgensis	WP_109918312.1,WP_109918292.1
NZ_CP018809	Lactobacillus jensenii	WP_006584535.1,WP_006587921.1,WP_006584511.1
NZ_CP034726	Lactobacillus jinshani	WP_133441452.1,WP_133441660.1,WP_133442312.1
NZ_CP029477	Lactobacillus kullabergensis	WP_109586204.1,WP_109586222.1
NZ_CP012920	Lactobacillus kunkeei	WP_034531776.1,WP_034530659.1,WP_034532109.1
NZ_CP014872	Lactobacillus lindneri	WP_054646681.1,WP_054646330.1
NC_007929	Lactobacillus salivarius UCC118	WP_003700480.1,WP_011476003.1
NZ_CP045563	Lactobacillus sanfranciscensis	WP_056957538.1,WP_056957484.1
NZ_CP009531	Lactobacillus sp. wkB8	WP_038522364.1,WP_038522287.1
NZ_CP024610	Lactobacillus terrae	WP_099974652.1,WP_099974623.1
NZ_CP021497	Legionella endosymbiont of Polyplax serrata	WP_100114796.1,WP_100114650.1
NZ_CP012033	Levilactobacillus koreensis	WP_048735819.1,WP_048732138.1,WP_048733403.1
NZ_CP059603	Levilactobacillus suantsaii	WP_129031830.1,WP_129032549.1,WP_129031292.1
NZ_CP044534	Limosilactobacillus frumenti	WP_057752668.1,WP_057748028.1,WP_057750716.1
NZ_CP045530	Limosilactobacillus pontis	WP_057807096.1,WP_057808125.1,WP_057808292.1
NZ_CP045240	Limosilactobacillus vaginalis	WP_003716848.1,WP_003717697.1
NZ_CP023173	Mesoplasma chauliocola	WP_027875293.1
NZ_CP024968	Mesoplasma coleopterae	WP_100670793.1
NZ_CP024411	Mesoplasma entomophilum	WP_099651089.1
NZ_CP023735	Mesoplasma florum	WP_097351091.1
NZ_CP023668	Mesoplasma lactucae ATCC 49193	WP_096862802.1
NZ_CP025257	Mesoplasma syrphidae	WP_027048625.1
NZ_CP024969	Mesoplasma tabanidae	WP_100679412.1
NZ_LT158599	Methanoculleus bourgensis	WP_062263556.1
NC_013948	Mycoplasma agalactiae	WP_013021738.1
NZ_CP030141	Mycoplasma anatis	WP_040544310.1
NZ_CP030140	Mycoplasma anseris	WP_033178921.1
NZ_CP041663	Mycoplasma anserisalpingitidis	WP_146309219.1
NZ_AP017902	Mycoplasma bovigenitalium	WP_096386139.1
NZ_CP024049	Mycoplasma bovirhinis	WP_099309227.1
NZ_CP011348	Mycoplasma bovis	WP_013954537.1
NZ_CP007154	Mycoplasma bovoculi M165/69	WP_022934681.1
NZ_CP007521	Mycoplasma californicum	WP_038562135.1
NZ_CP011368	Mycoplasma canis	WP_004796503.1
NZ_LM995445	Mycoplasma capricolum subsp. capripneumoniae	WP_019269454.1
NZ_LR215036	Mycoplasma citelli	WP_129725095.1
NZ_CP030103	Mycoplasma cloacale	WP_051622592.1
NZ_LR215043	Mycoplasma columbinasale	WP_129622721.1
NZ_LR215041	Mycoplasma columbinum	WP_029892073.1
NZ_LR215039	Mycoplasma columborale	WP_036434533.1
NZ_LR214997	Mycoplasma conjunctivae	WP_050731566.1
NZ_CP007229	Mycoplasma dispar	WP_044635733.1
NZ_LS991951	Mycoplasma edwardii	WP_117275662.1
NZ_AP022325	Mycoplasma felis	WP_161553200.1
NC_014552	Mycoplasma fermentans JER	WP_013354408.1
NZ_CP007585	Mycoplasma flocculare ATCC 27399	WP_002557810.1
NZ_CP028147	Mycoplasma gallisepticum	WP_014574687.1
NC_000908	Mycoplasma genitalium G37	WP_010869440.1
NZ_LR215024	Mycoplasma glycophilum	WP_027333816.1
NZ_CP055143	Mycoplasma hominis	WP_176227508.1
NZ_CP038641	Mycoplasma hyopneumoniae	WP_135618601.1
NZ_CP016817	Mycoplasma hyorhinis	WP_013302135.1
NZ_LR215023	Mycoplasma iowae	WP_004025440.1
NC_014751	Mycoplasma leachii PG50	WP_013447773.1
NZ_LR215037	Mycoplasma maculosum	WP_129646555.1
NZ_LR215042	Mycoplasma meleagridis	WP_129727265.1
NC_006908	Mycoplasma mobile 163K	WP_011264599.1
NZ_CP010267	Mycoplasma mycoides subsp. mycoides	WP_011166685.1
NZ_CP040825	Mycoplasma nasistruthionis	WP_139592050.1
NZ_LR214951	Mycoplasma neurolyticum	WP_129719711.1
NZ_LR215028	Mycoplasma ovipneumoniae	WP_129643568.1
NC_004432	Mycoplasma penetrans HF-2	WP_011077566.1
NZ_CP029295	Mycoplasma phocidae	WP_114191202.1
NZ_CP034841	Mycoplasma phocirhinis	WP_130429362.1
NZ_CP010548	Mycoplasma pneumoniae	WP_019830430.1
NZ_CP017813	Mycoplasma pullorum	WP_073372522.1
NZ_LR215008	Mycoplasma pulmonis	WP_129690012.1,WP_129690010.1
NZ_LS991954	Mycoplasma putrefaciens	WP_014035006.1
NZ_LR214938	Mycoplasma salivarium	WP_024543902.1
NZ_CP013128	Mycoplasma sp. (ex Biomphalaria glabrata)	WP_085056052.1
NZ_CP051214	Mycoplasma sp. 1654_15	WP_168910442.1
NZ_CP051480	Mycoplasma sp. C264-NAS	WP_205852852.1
NZ_CP053096	Mycoplasma sp. Mirounga ES2806-GEN	WP_171112034.1
NZ_CP053097	Mycoplasma sp. Mirounga ES2806-NAS	WP_171112529.1
NZ_CP045542	Mycoplasma sp. NEAQ87857	WP_158764068.1
NZ_CP054666	Mycoplasma sp. OR1901	WP_174892850.1
NZ_CP060691	Mycoplasma sp. Pen4	WP_187469793.1
NZ_CP051481	Mycoplasma sp. Phocoena C-264-GEN	WP_169605204.1
NZ_CP070479	Mycoplasma sp. Zaradi2	WP_205517426.1
NZ_CP034044	Mycoplasma struthionis	WP_124724587.1
NZ_CP012624	Mycoplasma synoviae	WP_109537069.1
NZ_CP059674	Mycoplasma tullyi	WP_182079024.1
NZ_CP007520	Mycoplasma yeatsii GM274B	WP_042733408.1
NZ_CP044031	Orientia tsutsugamushi	WP_150340070.1,WP_150340072.1
NZ_CP015206	Pediococcus acidilactici	WP_070366703.1,WP_065124708.1,WP_070366222.1
NZ_CP015918	Pediococcus pentosaceus	WP_002833708.1,WP_055126307.1
NC_012633	Rickettsia africae ESF-5	WP_012719768.1,WP_012719767.1
NC_009881	Rickettsia akari str. Hartford	WP_012149696.1,WP_012149697.1
NZ_CP012420	Rickettsia amblyommatis	WP_014392426.1,WP_053351040.1
NZ_AP019563	Rickettsia asiatica	WP_147141999.1,WP_147141997.1
NC_017058	Rickettsia australis str. Cutlack	WP_014412644.1,WP_014412645.1
NZ_CP015010	Rickettsia bellii	WP_045799265.1,WP_011477610.1
NC_009879	Rickettsia canadensis str. McKiel	WP_012148609.1,WP_012148608.1
NC_003103	Rickettsia conorii str. Malish 7	WP_010977350.1,WP_010977349.1
NC_007109	Rickettsia felis URRWXCal2	WP_041405321.1,WP_011271174.1
NZ_AP019864	Rickettsia heilongjiangensis	WP_014014438.1,WP_014014437.1
NZ_AP017602	Rickettsia japonica	WP_014014437.1,WP_014120871.1
NC_009900	Rickettsia massiliae MTU5	WP_012152913.1,WP_012152914.1
NZ_LN794217	Rickettsia monacensis	WP_023508215.1,WP_023508214.1
NC_017043	Rickettsia montanensis str. OSU 85-930	WP_014409307.1,WP_014409308.1
NZ_CP040325	Rickettsia parkeri	WP_146709174.1,WP_146709175.1
NC_012730	Rickettsia peacockii str. Rustic	WP_012736813.1,WP_012736812.1
NC_016930	Rickettsia philipii str. 364D	WP_014364768.1,WP_012150913.1
NZ_CP014865	Rickettsia prowazekii	WP_004597730.1,WP_004597728.1
NZ_CP013133	Rickettsia rhipicephali	WP_057700009.1,WP_057700010.1
NZ_CP018913	Rickettsia rickettsii	WP_012150914.1,WP_012150913.1
NC_016639	Rickettsia slovaca 13-B	WP_010977349.1,WP_014273534.1
NZ_CP016305	Rickettsia sp. MEAM1 (Bemisia tabaci)	WP_068041367.1,WP_068041373.1
NZ_CP060138	Rickettsia sp. Tillamook 23	WP_202068452.1,WP_202068450.1
NZ_LS992663	Rickettsia typhi	WP_011190930.1,WP_011190929.1
NZ_CP033611	Rickettsiales endosymbiont of Stachyamoeba lipophora	WP_125215626.1,WP_125215627.1
NC_015713	Simkania negevensis Z	WP_013943788.1,WP_013942612.1
NZ_CP031376	Spiroplasma alleghenense	WP_115558223.1
NC_022998	Spiroplasma apis B31	WP_023789905.1
NZ_CP011855	Spiroplasma atrichopogonis	WP_025317840.1
NZ_CP012622	Spiroplasma cantharicola	WP_053946457.1
NZ_CP043026	Spiroplasma chinense	WP_166508507.1
NZ_CP013197	Spiroplasma citri	WP_071937981.1
NZ_CP015819	Spiroplasma clarkii	WP_100254272.1
NZ_CP022535	Spiroplasma corruscae	WP_169709025.1
NZ_CP006681	Spiroplasma culicicola AES-1	WP_025363376.1
NC_021833	Spiroplasma diminutum CUAS-1	WP_020836590.1
NZ_CP011856	Spiroplasma eriocheiris	WP_047791892.1
NZ_CP025057	Spiroplasma floricola 23-6	WP_100916862.1
NZ_CP038013	Spiroplasma gladiatoris	WP_134297835.1
NZ_CP017015	Spiroplasma helicoides	WP_069116817.1
NZ_CP010899	Spiroplasma kunkelii CR2-3x	WP_053390401.1
NZ_CP012357	Spiroplasma litorale	WP_075057980.1
NZ_CP029202	Spiroplasma melliferum	WP_004027955.1
NZ_CP002082	Spiroplasma mirum ATCC 29335	WP_025317840.1
NZ_CP025543	Spiroplasma monobiae MQ-1	WP_101780918.1
NZ_CP031088	Spiroplasma phoeniceum P40	WP_114565504.1
NZ_CP006934	Spiroplasma sabaudiense Ar-1343	WP_025251172.1
NZ_CP048386	Spiroplasma sp. BIUS-1	WP_162685072.1
NZ_CP018022	Spiroplasma sp. NBRC 100390	WP_070407180.1
NZ_CP048387	Spiroplasma sp. TIUS-1	WP_162649492.1
NZ_CP017658	Spiroplasma sp. TU-14	WP_070407180.1
NC_021284	Spiroplasma syrphidicola EA-1	WP_016341183.1
NZ_CP046276	Spiroplasma tabanidicola	WP_156006898.1
NC_021846	Spiroplasma taiwanense CT-1	WP_020834631.1
NZ_CP012328	Spiroplasma turonicum	WP_082236159.1
NC_014205	Staphylothermus hellenicus DSM 12710	WP_187146092.1
NC_021236	Strawberry lethal yellows phytoplasma (CPA) str. NZSb11	WP_015637861.1
NZ_CP012588	Streptococcus thermophilus	WP_014727299.1,WP_014608554.1,WP_002949814.1
NC_014804	Thermococcus barophilus MP	WP_013467712.1,WP_148221064.1
NZ_CP006965	Thermococcus paralvinellae	WP_042680605.1,WP_042681561.1
NZ_CP015106	Thermococcus radiotolerans	WP_088866645.1
NZ_CP021848	Thermococcus sp. 5-4	WP_088179950.1
NZ_CP007493	Thermofilum adornatus 1505	WP_187148200.1
NC_008698	Thermofilum pendens Hrk 5	WP_011752614.1
NZ_CP062310	Thermofilum sp. 3507LT	WP_192819374.1
NZ_CP009961	Thermofilum uzonense	WP_191118417.1
NC_017954	Thermogladius calderae 1633	WP_014737311.1
NZ_CP063144	Thermosphaera aggregans	WP_193436016.1
NZ_AP014584	Ureaplasma parvum serovar 3	WP_006689238.1
NZ_CP041200	Ureaplasma urealyticum	WP_004025870.1
NZ_CP037940	Weissella cryptocerci	WP_133362157.1,WP_133362623.1
NZ_CP060724	Weissella diestrammenae	WP_187528982.1
NZ_CP014332	Weissella jogaejeotgali	WP_075270440.1
NZ_CP023501	Weissella paramesenteroides	WP_002828124.1
NZ_CP017326	Weissella soli	WP_070230831.1
NZ_CP034333	Wolbachia endosymbiont of Brugia malayi	WP_041571528.1,WP_011256223.1
NZ_CP050521	Wolbachia endosymbiont of Brugia pahangi	WP_179958986.1,WP_011256223.1
NZ_CP051156	Wolbachia endosymbiont of Ctenocephalides felis wCfeT	WP_174855546.1,WP_168464632.1,WP_168464036.1
NZ_CP046577	Wolbachia endosymbiont of Litomosoides sigmodontis	WP_175838399.1,WP_175838531.1
NZ_AP018159	endosymbiont of Euscepes postfasciatus	WP_130624102.1
NZ_AP018160	endosymbiont of Pachyrhynchus infernalis	WP_130579227.1
NZ_AP018161	endosymbiont of Rhynchophorus ferrugineus	WP_148708469.1
NZ_AP018162	endosymbiont of Sipalinus gigas	WP_130616860.1
NZ_LT594522	secondary endosymbiont of Trabutina mannipara	WP_083172327.1
