# Supplementary material for: Pyridoxal 5’-phosphate synthesis and salvage in Bacteria and Archaea: predicting pathway variant distributions and holes
Source: Microb Genom. 2023 Feb 2;9(2):mgen000926. doi: 10.1099/mgen.0.000926 (PMC9997740; doi:10.1099/mgen.0.000926)
Supplement: Supplementary material 10 [file mgen-9-926-s0010.xlsx]

## Sheet: Sheet1
Table S9: Uniprot proteins that can be annotated by similarity from DDVU3027 (UniProt ID Q726S9) and DVU0827 (UniProt ID Q72DV2)
Predicted D-lactate catabolism	Predicted B6 synthesis
DVU3027 (UniProt ID Q726S9)	DVU0827 (UniProt ID Q72DV2)
A0A0B1TUM4	A0A0B1U075
A0A0H3A5U0	A0A0H3A947
A0A0W8G3T7	A0A0W8G9M3
A0A0X8JHW0	A0A126QKQ4
A0A0X8JKW0	A0A1B7XLC1
A0A117KN43	A0A1E7I8B4
A0A120KNB0	A0A1F9PZL2
A0A126QN11	A0A1G6AL26
A0A194AGA5	A0A1G9BK36
A0A1B7XG77	A0A1J5MTW4
A0A1E7I3B4	A0A1N6HDU6
A0A1G6EIY0	A0A1Q8QFC5
A0A1G7HU11	A0A1T4VI27
A0A1G9H8C3	A0A1T4XM78
A0A1I3WFB8	A0A1X7E4P3
A0A1J4SK57	A0A239AMA0
A0A1J5NB66	A0A2C8FAJ7
A0A1K1LHB9	A0A2E3R3V4
A0A1M7RS72	A0A2N2FIE7
A0A1N6GMC7	A0A2T5C8A2
A0A1Q8QV67	A0A2Z6B029
A0A1T4VHN2	A0A388SK23
A0A1T4Y038	A0A443YGG3
A0A1X7C2I0	A0A4P6HTL0
A0A1Y4CWF3	A0A4Q0MQK1
A0A212JI60	A0A4T2ABF4
A0A212L338	A0A4Y3TEI7
A0A231P584	A0A525CJX3
A0A238Z2V4	A0A651F887
A0A2C8FE60	A0A6H2D3Q9
A0A2E3R5K5	A0A6I6JFY7
A0A2N2IE09	A0A6L9M344
A0A2T5CCQ8	A0A6N6N1N1
A0A2V2FWJ5	A0A6P1ZKQ7
A0A2Z6B3D4	A0A6V8LSB5
A0A316MP01	A0A7C1DC15
A0A353D9M3	A0A7C8LXH4
A0A358LB49	A0A7C9MIB2
A0A388SQ86	A0A7J0BGG3
A0A3C0RVI0	A0A7J0BT71
A0A3D1UB51	A0A7K1KPE2
A0A3P1ZVU9	A0A7K3NNK8
A0A443YIH7	A0A7M3MCI8
A0A4P6HL93	A0A7X9FIS6
A0A4P7UNK1	A0A846QKE8
A0A4Q0MY92	A0A8G2FAV5
A0A4T2AAW5	B8DRH5
A0A4Y3THE0	C4XJ74
A0A644SZ86	C6BVR4
A0A651FGR1	C8X4S4
A0A6H2CU21	E1K284
A0A6H3FE09	E6VQT1
A0A6I6JFZ5	F0JFZ0
A0A6L2R6D6	F3Z141
A0A6L5XMB3	G2HC89
A0A6L5XNK2	G7Q926
A0A6L9LW88	I2Q458
A0A6N3I848	K6FLK3
A0A6N6N7G6	L0R7R3
A0A6N8BSP0	M1WW48
A0A6P1ZFW2	M5PP59
A0A6V8LYC5	Q313K8
A0A7C8M080	Q72DV2
A0A7C9JAA9	S7T957
A0A7J0BNP3	S7TX95
A0A7J0BRL1	T2GF69
A0A7J5WKA0
A0A7K1KPP9
A0A7K3NQ68
A0A7M3MF94
A0A7W8C2R3
A0A807ZJY8
A0A846QKB8
A0A847UX57
A0A848CAG0
A0A8A8EST1
A0A8G2C5E1
A0A8G2FBC9
A0A8I0B409
B6WWC5
B8DMG2
B8J2X1
C4XRF2
C6BYM1
C7LQT0
C8X203
D6SLE4
E1JR71
E5Y4N5
E5Y531
E5Y8I7
E6VT36
F0JIF5
F3YWL8
G1UTA3
G1UX26
G1UZI5
G1V076
G1V360
G2H8P6
G7Q3S0
I2Q0Z3
K6FM07
L0RDW9
M1WKY1
M5Q1N8
Q30WB3
Q726S9
S7TDW7
S7TRV8
T2GBI1
